# Supplementary material for: A non-methanogenic archaeon within the order Methanocellales
Source: Nat Commun. 2024 Jun 13;15:4858. doi: 10.1038/s41467-024-48185-5 (PMC11176372; doi:10.1038/s41467-024-48185-5)
Supplement: Supplementary file 4 — Supplementary Dataset 1 [file 41467_2024_48185_MOESM4_ESM.xlsx]

## Sheet: Data1
Supplementary Data 1. Stats of MAGs related to Met12 in this study.
MAG ID	Source metagenome	Genome size (bp)	GC content (%)	Number of contigs	Number of scaffolds	N50 scaffold (bp)	Longest scaffold (bp)	dDDH compared to MAG Met12 (%)a	ANIb compared to MAG Met12b		rRNA				tRNA			CheckM
											5S	16S	23S		No. of tRNAs	No. of AAs missing in tRNAs		Completeness	Contamination	Marker Lineage	0	1	2
Met12c	BS5 pools and BS5sc	1067436	0.451602	1	1	1067436	1067436	-	-		1	1	1		41	0		92.81	0	p__Euryarchaeota (UID49)	12	216	0
BS5B11_Met12	Cedars BS5 pool 2011	1021321	0.452598	110	68	23958	95470	99.3	99.89		1	1	1		37	0		92.48	0	p__Euryarchaeota (UID49)	13	215	0
BS5B12_Met12	Cedars BS5 pool 2012	1070158	0.452026	146	47	30344	107412	99.2	99.88		1	1	1		38	0		91.5	0	p__Euryarchaeota (UID49)	14	214	0
BS5sc_Met12	Cedars BS5sc 2014	1027815	0.454038	103	82	23755	70178	99.2	99.86		1	1	1		41	0		92.16	0	p__Euryarchaeota (UID49)	13	215	0
GPS11_Met12	Cedars GPS1 2011	1055945	0.452872	586	100	14441	32732	96.4	99.57		1	1	1		35	0		76.71	0	p__Euryarchaeota (UID49)	55	173	0
GPS12_Met12	Cedars GPS1 2012	1040982	0.452216	446	89	16631	53166	96.5	99.55		1	1	1		33	1		79.06	0	p__Euryarchaeota (UID49)	46	182	0
MAG-838	Lost City Chimney	730501	0.465767	123	121	8277	23451	36.5	89.03		0	0	0		30	2		80.39	0.49	p__Euryarchaeota (UID49)	36	190	2
PiMoBac_Met12	Old City Chimney	960114	0.457572	112	112	14273	62817	34.8	88.15		1	1	1		43	0		89.54	1.96	p__Euryarchaeota (UID49)	17	207	4
a dDDH values were derived from the Genome-to-Genome Distance Calculator. Bold letters are above species cut-off values (70% for dDDH).
a ANIb values were derived from JSpeciesWS. Bold letters are above species cut-off values (96% for ANIb).
c Refined circulated Met12 MAG using Mate-Pair information of BS5 pool 2012 in this study.
