# Supplementary material for: A non-methanogenic archaeon within the order Methanocellales
Source: Nat Commun. 2024 Jun 13;15:4858. doi: 10.1038/s41467-024-48185-5 (PMC11176372; doi:10.1038/s41467-024-48185-5)
Supplement: Supplementary file 5 — Supplementary Dataset 2 [file 41467_2024_48185_MOESM5_ESM.xlsx]

## Sheet: Data2
	Supplementary Data 2. Stats of archaeal genomes used in this study.
	Name of microorganism	GBDBtk taxonomy Class; Order	NCBI taxonomy Order	Genome size	G+C content	Number of CDS	Number of scaffold	Sequencing status	Biosample	IMG Genome IDa	Coding base counta (%)	Trans-membranea (%)	Horizontally transferreda (%)
	Methanoflorens stordalenmirensis	Bog-38; Bog-38	Methanocellales	2064259	0.52	2373	10	Draft	-	2518645542	80.03	17.3	14.54
	Methanocella arvoryzae MRE50	Methanocellia; Methanocellales	Methanocellales	3179916	0.55	3103	1	Complete	SAMEA3138262	2505679073	84.99	27.98	0.41
	Methanocella conradii HZ254	Methanocellia; Methanocellales	Methanocellales	2378438	0.53	2461	1	Complete	SAMN02603117	2512564055	88.78	25.68	8.6
	Methanocella paludicola SANAE	Methanocellia; Methanocellales	Methanocellales	2957635	0.55	3004	1	Complete	SAMD00060931	2505679075	87.92	25.78	0.38
	Met12	Methanocellia; Methanocellales	Methanosarcinales	1067438	0.44	1267	1	Complete	SAMN05965738	-	-	-	-
	Ca. Syntrophoarchaeum butanivorans	Syntropharchaeia; Syntropharchaeales	Methanosarcinales	1456963	0.487	1604	16	Draft	SAMN04871411	-	-	-	-
	Ca. Syntrophoarchaeum caldarius	Syntropharchaeia; Syntropharchaeales	Methanosarcinales	1666081	0.454	1787	10	Draft	SAMN04880560	-	-	-	-
	Ca. Methanoperedens nitroreducens ANME-2d	Methanosarcinia; Methanosarcinales	Methanosarcinales	3198961	0.43	3323	10	Permanent Draft	SAMN02713514	2515154041	88.78	23.01	0.66
	Methanosarcina barkeri Fusaro	Methanosarcinia; Methanosarcinales	Methanosarcinales	4873766	0.39	3989	2	Complete	SAMN02598252	637000162	71.48	24.99	7.78
	Methanosarcina acetivorans C2A	Methanosarcinia; Methanosarcinales	Methanosarcinales	5751492	0.43	4898	1	Complete	SAMN03081414	638154508	76.87	24.78	14.04
	Methanohalobium evestigatum Z-7303	Methanosarcinia; Methanosarcinales	Methanosarcinales	2406232	0.36	2339	2	Complete	SAMN00015125	648028039	87.87	4.76	8.86
	Methanosalsum zhilinae WeN5	Methanosarcinia; Methanosarcinales	Methanosarcinales	2138444	0.39	1991	1	Complete	SAMN02232039	2502790017	88.41	15.27	5.71
	Methanohalophilus mahii SLP	Methanosarcinia; Methanosarcinales	Methanosarcinales	2012424	0.43	1986	1	Complete	SAMN02598474	646564550	90.41	20.67	3.58
	Methanococcoides burtonii DSM 6242	Methanosarcinia; Methanosarcinales	Methanosarcinales	2575032	0.41	2509	1	Complete	SAMN02598545	637000161	85.7	22.91	10.06
	Methanomethylovorans hollandica DSM 15978	Methanosarcinia; Methanosarcinales	Methanosarcinales	2714013	0.42	2574	2	Complete	SAMN02261367	2509601008	87.66	11.31	6.3
	Methanolobus psychrophilus R15	Methanosarcinia; Methanosarcinales	Methanosarcinales	3072769	0.45	2910	1	Complete	SAMN00739943	2519103099	85.93	21.4	4.83
	Methanolobus tindarius DSM 2278	Methanosarcinia; Methanosarcinales	Methanosarcinales	3151883	0.4	2909	1	Permanent Draft	SAMN02597164	2515075008	88.45	25.88	6.45
	Methanosaeta harundinacea 6Ac	Methanosarcinia; Methanotrichales	Methanosarcinales	2571034	0.61	2447	2	Complete	SAMN02603883	2511231210	86.24	19.18	17.15
	Methanothrix soehngenii GP-6	Methanosarcinia; Methanotrichales	Methanosarcinales	3026645	0.51	2977	2	Complete	SAMN02604263	650716054	84	19.59	19.03
	Methanothrix thermoacetophila PT	Methanosarcinia; Methanotrichales	Methanosarcinales	1879471	0.54	1696	1	Complete	SAMN02598350	639633038	84.23	17.2	12.21
	Methermicoccus shengliensis DSM 18856	Methanosarcinia; Methanosarcinales_A	Methanosarcinales	1513583	0.547	1598	15	Permanent Draft	SAMN02746094	-	-	-	-
	a Coding base count, CDS with Transmembrane region, and CDS that is horizontally transferred were calculated in JGI IMG/M web site.
