# Supplementary material for: A non-methanogenic archaeon within the order Methanocellales
Source: Nat Commun. 2024 Jun 13;15:4858. doi: 10.1038/s41467-024-48185-5 (PMC11176372; doi:10.1038/s41467-024-48185-5)
Supplement: Supplementary file 6 — Supplementary Dataset 3 [file 41467_2024_48185_MOESM6_ESM.xlsx]

## Sheet: Data3
Supplementary Data 3. Summary of MS ortholog clusters.
Key gene sets used for Fig.2	Methanosarcinales Ortholog ID by MS orthoMCL	Representative function	arCOG	gene name	arCOG description	arCOG group	KO	KO description	averaged number of CXXCH domian	averaged number of TMHMM domian	averaged size of amino acids	Coding in 21 genomes	Coding in 17 Methanosarcinales	Core gene in Methanosarcinales	Methanoflorens stordalenmirensis	Methanocella arvoryzae	Methanocella conradii	Methanocella paludicola	Met12	Ca Syntrophoarchaeum butanivorans	Ca Syntrophoarchaeum caldarius	Ca Methanoperedens nitroreducens	Methanosarcina barkeri	Methanosarcina acetivorans	Methanohalobium evestigatum	Methanosalsum zhilinae	Methanohalophilus mahii	Methanococcoides burtonii	Methanomethylovorans hollandica	Methanolobus psychrophilus	Methanolobus tindarius	Methanosaeta harundinacea	Methanothrix soehngenii	Methanothrix thermoacetophila	Methermicoccus shengliensis	Methanoflorens stordalenmirensis	Methanocella arvoryzae	Methanocella conradii	Methanocella paludicola	Met12	Ca Syntrophoarchaeum butanivorans	Ca Syntrophoarchaeum caldarius	Ca Methanoperedens nitroreducens	Methanosarcina barkeri	Methanosarcina acetivorans	Methanohalobium evestigatum	Methanosalsum zhilinae	Methanohalophilus mahii	Methanococcoides burtonii
mcrABG	cluster122	coenzyme-B sulfoethylthiotransferase subunit alpha	arCOG04857	McrA	Methyl coenzyme M reductase, alpha subunit	H	K00399	mcrA; methyl-coenzyme M reductase alpha subunit [EC:2.8.4.1]	0	0	563.5	20	16	Y	1	1	1	1	0	3	3	1	1	1	1	1	1	1	1	1	1	1	1	1	1	2518787893_gene	RCI_RS05310	MTC_RS04550	MCP_0516		SBU_001328;SBU_000718;SBU_001343	SCAL_001725;SCAL_000921;SCAL_001148	ANME2D_RS05350	MBAR_RS04805	MA_RS23700	METEV_RS04470	MZHIL_RS04365	MMAH_RS03080	MBUR_RS12560
mcrABG	cluster608	coenzyme-B sulfoethylthiotransferase subunit beta	arCOG04860	McrB	Methyl coenzyme M reductase, beta subunit	H	K00401	mcrB; methyl-coenzyme M reductase beta subunit [EC:2.8.4.1]	0	0	438	20	16	Y	1	1	1	1	0	1	2	1	1	1	1	1	1	1	1	1	1	1	1	1	1	2518787889_gene	RCI_RS05330	MTC_RS04530	MCP_0512		SBU_001341	SCAL_001146;SCAL_000350	ANME2D_RS05335	MBAR_RS04825	MA_RS23720	METEV_RS04490	MZHIL_RS04345	MMAH_RS03100	MBUR_RS12580
mcrABG	cluster109	coenzyme-B sulfoethylthiotransferase subunit gamma	arCOG04858	McrG	Methyl coenzyme M reductase, gamma subunit	H	K00402	mcrG; methyl-coenzyme M reductase gamma subunit [EC:2.8.4.1]	0	0	253.24	20	16	Y	1	1	1	1	0	4	3	1	1	1	1	1	1	1	1	1	1	1	1	1	1	2518787892_gene	RCI_RS05315	MTC_RS04545	MCP_0515		SBU_000717;SBU_001327;SBU_001342;SBU_001009	SCAL_001147;SCAL_001726;SCAL_000920	ANME2D_RS05345	MBAR_RS04810	MA_RS23705	METEV_RS04475	MZHIL_RS04360	MMAH_RS03085	MBUR_RS12565
mcrCD	cluster789	methyl-coenzyme M reductase I operon protein C	arCOG03225	McrC	Methyl coenzyme M reductase, subunit C	H	K03421	mcrC; methyl-coenzyme M reductase subunit C	0	0	208.789	19	15	Y	1	1	1	1	0	0	1	1	1	1	1	1	1	1	1	1	1	1	1	1	1	2518787891_gene	RCI_RS05320	MTC_RS04540	MCP_0514			SCAL_001709	ANME2D_RS04220	MBAR_RS04815	MA_RS23710	METEV_RS04480	MZHIL_RS04355	MMAH_RS03090	MBUR_RS12570
mcrCD	cluster154	methyl-coenzyme M reductase operon protein D	arCOG04859	McrD	Methyl coenzyme M reductase, subunit D	H	K03422	mcrD; methyl-coenzyme M reductase subunit D	0	0	163.087	20	16	Y	1	2	1	2	0	1	1	2	1	1	1	1	1	1	1	1	1	1	1	1	1	2518787890_gene	RCI_RS09500;RCI_RS05325	MTC_RS04535	MCP_0559;MCP_0513		SBU_001377	SCAL_001620	ANME2D_RS05340;ANME2D_RS10295	MBAR_RS04820	MA_RS23715	METEV_RS04485	MZHIL_RS04350	MMAH_RS03095	MBUR_RS12575
fwd	cluster76	tungsten-containing formylmethanofuran dehydrogenase subunit A	arCOG04461	FwdA	Formylmethanofuran dehydrogenase subunit A	C	K00200	fwdA, fmdA; formylmethanofuran dehydrogenase subunit A [EC:1.2.99.5]	0	0	574.346	21	17	Y	1	2	1	2	1	1	1	1	1	3	1	1	1	1	1	1	1	2	1	1	1	2518787688_gene	RCI_RS10940;RCI_RS01380	MTC_RS12315	MCP_1572;MCP_2764	BME93_01535	SBU_000443	SCAL_000715	ANME2D_RS08075	MBAR_RS06915	MA_RS01630;MA_RS21790;MA_RS04340	METEV_RS08755	MZHIL_RS01065	MMAH_RS06325	MBUR_RS01435
fwd	cluster30	tungsten-containing formylmethanofuran dehydrogenase subunit B	arCOG01499	FwdB	Formylmethanofuran dehydrogenase subunit B	C	K00201	fwdB, fmdB; formylmethanofuran dehydrogenase subunit B [EC:1.2.99.5]	0	0	440.774	21	17	Y	1	3	2	2	1	1	1	1	3	4	1	1	1	1	1	1	1	2	1	1	1	2518788495_gene	RCI_RS10945;RCI_RS01385;RCI_RS06890	MTC_RS00830;MTC_RS12320	MCP_1573;MCP_2765	BME93_01525	SBU_000444	SCAL_000714	ANME2D_RS08070	MBAR_RS06930;MBAR_RS08315;MBAR_RS09355	MA_RS06445;MA_RS01645;MA_RS21805;MA_RS04345	METEV_RS08750	MZHIL_RS01070	MMAH_RS06340	MBUR_RS01420
fwd	cluster1009	formylmethanofuran dehydrogenase, subunit B	arCOG01498	FwdB	Formylmethanofuran dehydrogenase subunit B	C	K00201	fwdB, fmdB; formylmethanofuran dehydrogenase subunit B [EC:1.2.99.5]	0	0	407.625	16	16	Y	0	0	0	0	0	1	1	1	1	1	1	1	1	1	1	1	1	1	1	1	1						SBU_000048	SCAL_001515	ANME2D_RS09290	MBAR_RS15505	MA_RS15100	METEV_RS07145	MZHIL_RS03325	MMAH_RS04790	MBUR_RS01715
fwd	cluster94	tungsten-containing formylmethanofuran dehydrogenase subunit C	arCOG00097	FwdC	Formylmethanofuran dehydrogenase subunit C	C	K00202	fwdC, fmdC; formylmethanofuran dehydrogenase subunit C [EC:1.2.99.5]	0	0	266.6	20	16	Y	1	2	1	2	1	1	1	1	1	3	1	1	1	0	1	1	1	2	1	1	1	2518788497_gene	RCI_RS10935;RCI_RS01375	MTC_RS12310	MCP_1571;MCP_2763	BME93_01540	SBU_000442	SCAL_000716	ANME2D_RS08080	MBAR_RS06920	MA_RS01635;MA_RS21795;MA_RS04335	METEV_RS08760	MZHIL_RS01060	MMAH_RS06330
fwd	cluster1510	tungsten formylmethanofuran dehydrogenase, subunit C-like protein	arCOG00098	FwdC	Formylmethanofuran dehydrogenase subunit C	C	K00202	fwdC, fmdC; formylmethanofuran dehydrogenase subunit C [EC:1.2.99.5]	0	0	311.909	10	9		1	0	0	0	0	0	0	2	0	0	0	0	1	1	1	1	1	1	1	1	0	2518786937_gene							ANME2D_RS07840;ANME2D_RS07900					MMAH_RS09085	MBUR_RS07615
fwd	cluster66	tungsten-containing formylmethanofuran dehydrogenase subunit D	arCOG02674	FwdD	Formylmethanofuran dehydrogenase subunit D	C	K00203	fwdD, fmdD; formylmethanofuran dehydrogenase subunit D [EC:1.2.99.5]	0	0	131.519	20	16	Y	1	3	2	2	1	1	1	1	1	3	1	1	1	0	1	1	1	2	1	1	1	2518788496_gene	RCI_RS10950;RCI_RS01390;RCI_RS06885	MTC_RS00835;MTC_RS12325	MCP_1574;MCP_2766	BME93_01520	SBU_000445	SCAL_000713	ANME2D_RS08065	MBAR_RS06925	MA_RS01640;MA_RS21800;MA_RS04350	METEV_RS08745	MZHIL_RS01075	MMAH_RS06335
fwd	cluster1010	tungsten formylmethanofuran dehydrogenase subunit D	arCOG02674	FwdD	Formylmethanofuran dehydrogenase subunit D	C	K00203	fwdD, fmdD; formylmethanofuran dehydrogenase subunit D [EC:1.2.99.5]	0	0	131.688	16	16	Y	0	0	0	0	0	1	1	1	1	1	1	1	1	1	1	1	1	1	1	1	1						SBU_000047	SCAL_001516	ANME2D_RS09285	MBAR_RS15510	MA_RS15105	METEV_RS07140	MZHIL_RS03320	MMAH_RS04785	MBUR_RS01720
fwd	cluster777	tungsten formylmethanofuran dehydrogenase subunit E	arCOG00762	-	Formylmethanofuran dehydrogenase subunit E	C	K11261	fwdE, fmdE; formylmethanofuran dehydrogenase subunit E [EC:1.2.99.5]	0	0	204	16	14		0	1	2	0	0	1	1	1	2	2	1	0	1	1	1	1	1	1	1	1	0		RCI_RS07825	MTC_RS09065;MTC_RS00800			SBU_000903	SCAL_000541	ANME2D_RS01930	MBAR_RS04290;MBAR_RS05020	MA_RS02000;MA_RS24015	METEV_RS00615		MMAH_RS02970	MBUR_RS05955
fwd	cluster1736	formylmethanofuran dehydrogenase, subunit E	arCOG00763	-	Formylmethanofuran dehydrogenase subunit E	C	K11261	fwdE, fmdE; formylmethanofuran dehydrogenase subunit E [EC:1.2.99.5]	0	0.222222	203.444	9	6		1	1	1	0	0	0	0	0	1	1	0	0	1	1	0	0	0	1	0	0	1	2518788494_gene	RCI_RS06900	MTC_RS00820						MBAR_RS06905	MA_RS01620			MMAH_RS06315	MBUR_RS01445
fwd	cluster191	tungsten-containing formylmethanofuran dehydrogenase subunit F	arCOG02180	NapF	Polyferredoxin	C	K00205	fwdF, fmdF; 4Fe-4S ferredoxin	0	0	413.136	20	16	Y	1	2	1	2	1	1	1	1	1	1	1	1	1	1	1	1	1	1	0	1	1	2518787683_gene	RCI_RS10975;RCI_RS01415	MTC_RS12350	MCP_1579;MCP_2771	BME93_01515	SBU_001540	SCAL_001276	ANME2D_RS04870	MBAR_RS13705	MA_RS15050	METEV_RS07190	MZHIL_RS03345	MMAH_RS04815	MBUR_RS02810
fwd	cluster1402	4Fe-4S dicluster domain-containing protein	arCOG02180	NapF	Polyferredoxin	C	K00205	fwdF, fmdF; 4Fe-4S ferredoxin	0.272727	0	342.091	10	10		0	0	0	0	0	0	0	0	1	2	0	0	1	1	1	1	1	1	1	0	1									MBAR_RS06910	MA_RS01625;MA_RS21785			MMAH_RS06320	MBUR_RS01440
fwd	cluster924	formylmethanofuran dehydrogenase, subunit G	arCOG01979	CdhE	CO dehydrogenase/acetyl-CoA synthase gamma subunit (corrinoid Fe-S protein)	C	K11260	fwdG; 4Fe-4S ferredoxin	0	0	148.353	17	17	Y	0	0	0	0	1	1	1	1	1	1	1	1	1	1	1	1	1	1	1	1	1					BME93_01530	SBU_000049	SCAL_001514	ANME2D_RS09295	MBAR_RS15500	MA_RS15095	METEV_RS07150	MZHIL_RS03330	MMAH_RS04795	MBUR_RS01710
fwd	cluster2770	tungsten-containing formylmethanofuran dehydrogenase subunit G	arCOG00292	NapF	Ferredoxin domain containing protein	C	K11260	fwdG; 4Fe-4S ferredoxin	0	0	79.75	3	0		0	2	1	1	0	0	0	0	0	0	0	0	0	0	0	0	0	0	0	0	0		RCI_RS16360;RCI_RS16055	MTC_RS12955	MCP_2772
ftr	cluster137	formylmethanofuran--tetrahydromethanopterin N-formyltransferase	arCOG02695	Ftr	Formylmethanofuran:tetrahydromethanopterin formyltransferase	C	K00672	ftr; formylmethanofuran--tetrahydromethanopterin N-formyltransferase [EC:2.3.1.101]	0	0	296.217	21	17	Y	2	1	1	1	1	1	2	1	1	1	1	1	1	1	1	1	1	1	1	1	1	2518788431_gene;2518788080_gene	RCI_RS14970	MTC_RS09535	MCP_1033	BME93_01550	SBU_001141	SCAL_000968;SCAL_001175	ANME2D_RS03075	MBAR_RS05290	MA_RS00045	METEV_RS09155	MZHIL_RS10160	MMAH_RS10160	MBUR_RS08910
mch	cluster287	methenyltetrahydromethanopterin cyclohydrolase (EC 3.5.4.27)	arCOG02675	Mch	Methenyltetrahydromethanopterin cyclohydrolase	H	K01499	mch; methenyltetrahydromethanopterin cyclohydrolase [EC:3.5.4.27]	0	0	320	21	17	Y	1	1	1	1	1	1	1	1	1	1	1	1	1	1	1	1	1	1	1	1	1	2518787267_gene	RCI_RS15015	MTC_RS05300	MCP_1132	BME93_01555	SBU_000838	SCAL_001507	ANME2D_RS13325	MBAR_RS11825	MA_RS08875	METEV_RS08030	MZHIL_RS06800	MMAH_RS05685	MBUR_RS03315
mtd	cluster603	F420-dependent methylenetetrahydromethanopterin dehydrogenase	arCOG04382	Mtd	Coenzyme F420-dependent N(5),N(10)-methenyltetrahydromethanopterin dehydrogenase	C	K00319	mtd; methylenetetrahydromethanopterin dehydrogenase [EC:1.5.99.9]	0	0	274.95	20	16	Y	1	1	1	1	1	0	1	1	1	1	1	1	1	1	1	1	1	1	1	1	1	2518788432_gene	RCI_RS04600	MTC_RS07935	MCP_1313	BME93_01560		SCAL_001125	ANME2D_RS07860	MBAR_RS05880	MA_RS23150	METEV_RS08615	MZHIL_RS01265	MMAH_RS03440	MBUR_RS04760
mer	cluster690	methylenetetrahydromethanopterin reductase (EC 1.5.99.11)	arCOG02410	-	Coenzyme F420-dependent N5,N10-methylene tetrahydromethanopterin reductase or related flavin-dependent oxidoreductase	C	K00320	mer; coenzyme F420-dependent N5,N10-methenyltetrahydromethanopterin reductase [EC:1.5.99.11]	0	0	326.737	19	15	Y	1	1	1	1	1	0	0	1	1	1	1	1	1	1	1	1	1	1	1	1	1	2518787711_gene	RCI_RS11100	MTC_RS00675	MCP_2681	BME93_04895			ANME2D_RS10815	MBAR_RS01435	MA_RS19450	METEV_RS10715	MZHIL_RS00880	MMAH_RS07520	MBUR_RS12320
mtr	cluster29	tetrahydromethanopterin S-methyltransferase, subunit A	arCOG03221	MtrA	Tetrahydromethanopterin S-methyltransferase, subunit A	H	K00577	mtrA2, mtrA; tetrahydromethanopterin S-methyltransferase subunit A [EC:2.1.1.86]	0	0.580645	226.71	21	17	Y	1	2	1	1	1	1	1	2	2	2	2	2	2	1	1	1	1	2	2	1	2	2518787905_gene	RCI_RS05285;RCI_RS05280	MTC_RS04685	MCP_0543	BME93_02225	SBU_000410	SCAL_000760	ANME2D_RS02350;ANME2D_RS04135	MBAR_RS10995;MBAR_RS06755	MA_RS09385;MA_RS01445	METEV_RS06910;METEV_RS10120	MZHIL_RS03830;MZHIL_RS08650	MMAH_RS01985;MMAH_RS08875	MBUR_RS07840
mtr	cluster844	tetrahydromethanopterin S-methyltransferase, subunit B	arCOG04867	MtrB	Tetrahydromethanopterin S-methyltransferase, subunit B	H	K00578	mtrB2, mtrB; tetrahydromethanopterin S-methyltransferase subunit B [EC:2.1.1.86]	0	1	106.833	18	14		1	1	1	1	0	0	0	1	1	1	1	1	1	1	1	1	1	1	1	1	1	2518787904_gene	RCI_RS05290	MTC_RS04680	MCP_0542				ANME2D_RS02345	MBAR_RS06760	MA_RS01450	METEV_RS10115	MZHIL_RS08645	MMAH_RS08870	MBUR_RS07845
mtr	cluster845	tetrahydromethanopterin S-methyltransferase, subunit C	arCOG04868	MtrC	Tetrahydromethanopterin S-methyltransferase, subunit C	H	K00579	mtrC; tetrahydromethanopterin S-methyltransferase subunit C [EC:2.1.1.86]	0	7.66667	272.444	18	14		1	1	1	1	0	0	0	1	1	1	1	1	1	1	1	1	1	1	1	1	1	2518787903_gene	RCI_RS05295	MTC_RS04675	MCP_0541				ANME2D_RS02340	MBAR_RS06765	MA_RS01455	METEV_RS10110	MZHIL_RS08640	MMAH_RS08865	MBUR_RS07850
mtr	cluster846	tetrahydromethanopterin S-methyltransferase, subunit D	arCOG04869	MtrD	Tetrahydromethanopterin S-methyltransferase, subunit D	H	K00580	mtrD; tetrahydromethanopterin S-methyltransferase subunit D [EC:2.1.1.86]	0	6.16667	242.944	18	14		1	1	1	1	0	0	0	1	1	1	1	1	1	1	1	1	1	1	1	1	1	2518787902_gene	RCI_RS05300	MTC_RS04670	MCP_0540				ANME2D_RS02335	MBAR_RS06770	MA_RS01460	METEV_RS10105	MZHIL_RS08635	MMAH_RS08860	MBUR_RS07855
mtr	cluster847	tetrahydromethanopterin S-methyltransferase, subunit E	arCOG04870	MtrE	Tetrahydromethanopterin S-methyltransferase, subunit E	H	K00581	mtrE; tetrahydromethanopterin S-methyltransferase subunit E [EC:2.1.1.86]	0	5.55556	301.333	18	14		1	1	1	1	0	0	0	1	1	1	1	1	1	1	1	1	1	1	1	1	1	2518787901_gene	RCI_RS05305	MTC_RS04665	MCP_0539				ANME2D_RS02330	MBAR_RS06775	MA_RS01465	METEV_RS10100	MZHIL_RS08630	MMAH_RS08855	MBUR_RS07860
mtr	cluster923	tetrahydromethanopterin S-methyltransferase, subunit F	arCOG03381	MtrF	Tetrahydromethanopterin S-methyltransferase, subunit F	H	K00582	mtrF; tetrahydromethanopterin S-methyltransferase subunit F [EC:2.1.1.86]	0	1	77.0588	17	14		1	0	1	1	0	0	0	1	1	1	1	1	1	1	1	1	1	1	1	1	1	2518787907_gene		MTC_RS04690	MCP_0544				ANME2D_RS02355	MBAR_RS06750	MA_RS01440	METEV_RS10125	MZHIL_RS08655	MMAH_RS08880	MBUR_RS07835
mtr	cluster843	tetrahydromethanopterin S-methyltransferase, subunit G	arCOG03380	MtrG	Tetrahydromethanopterin S-methyltransferase, subunit G	H	K00583	mtrG; tetrahydromethanopterin S-methyltransferase subunit G [EC:2.1.1.86]	0	1	76.2778	18	14		1	1	1	1	0	0	0	1	1	1	1	1	1	1	1	1	1	1	1	1	1	2518787908_gene	RCI_RS05275	MTC_RS04695	MCP_0545				ANME2D_RS02360	MBAR_RS06745	MA_RS01435	METEV_RS10130	MZHIL_RS08660	MMAH_RS08885	MBUR_RS07830
mtr	cluster842	tetrahydromethanopterin S-methyltransferase, subunit H (EC 2.1.1.86)	arCOG04336	MtrH	Tetrahydromethanopterin S-methyltransferase, subunit H	H	K00584	mtrH; tetrahydromethanopterin S-methyltransferase subunit H [EC:2.1.1.86]	0	0	314.889	18	14		1	1	1	1	0	0	0	1	1	1	1	1	1	1	1	1	1	1	1	1	1	2518787909_gene	RCI_RS05270	MTC_RS04700	MCP_0546				ANME2D_RS02365	MBAR_RS06740	MA_RS01430	METEV_RS10135	MZHIL_RS08665	MMAH_RS08890	MBUR_RS07825
mtr	cluster1354	tetrahydromethanopterin S-methyltransferase, MtrH subunit	arCOG04336	MtrH	Tetrahydromethanopterin S-methyltransferase, subunit H	H	K00584	mtrH; tetrahydromethanopterin S-methyltransferase subunit H [EC:2.1.1.86]	0	0	308.909	11	11		0	0	0	0	1	0	0	0	1	1	1	1	1	1	0	0	0	1	1	1	1					BME93_02220				MBAR_RS10990	MA_RS09380	METEV_RS06900	MZHIL_RS03825	MMAH_RS01990	MBUR_RS11580
frh	cluster1990	coenzyme F420-reducing hydrogenase, alpha subunit	arCOG01549	FrhA	Coenzyme F420-reducing hydrogenase, alpha subunit	C	K00440	frhA; coenzyme F420 hydrogenase alpha subunit [EC:1.12.98.1]	0	0	418.714	6	2		1	1	1	1	0	0	0	0	2	1	0	0	0	0	0	0	0	0	0	0	0	2518787395_gene	RCI_RS03955	MTC_RS10625	MCP_2409					MBAR_RS12135;MBAR_RS02480	MA_RS05080
frh	cluster200	coenzyme F420 hydrogenase/dehydrogenase beta subunit domain protein	arCOG02650	FrhB	Coenzyme F420-reducing hydrogenase, beta subunit	P	K00441	frhB; coenzyme F420 hydrogenase beta subunit [EC:1.12.98.1]	0	0.0454545	347.091	19	15	Y	1	1	1	1	0	1	1	1	3	2	1	0	1	1	1	1	1	1	1	1	1	2518787392_gene	RCI_RS03940	MTC_RS10640	MCP_2412		SBU_000805	SCAL_000115	ANME2D_RS16660	MBAR_RS12145;MBAR_RS02465;MBAR_RS04745	MA_RS05095;MA_RS23575	METEV_RS05140		MMAH_RS09845	MBUR_RS11675
frh	cluster2013	coenzyme F420-reducing hydrogenase, gamma subunit	arCOG02473	FrhG	Coenzyme F420-reducing hydrogenase, gamma subunit	C	K00443	frhG; coenzyme F420 hydrogenase gamma subunit [EC:1.12.98.1]	0	0	270.143	6	2		1	1	1	1	0	0	0	0	2	1	0	0	0	0	0	0	0	0	0	0	0	2518787393_gene	RCI_RS03945	MTC_RS10635	MCP_2411					MBAR_RS12140;MBAR_RS02470	MA_RS05090
frh	cluster2189	putative coenzyme F420 hydrogenase-processing subunit	arCOG04429	HyaD	Ni,Fe-hydrogenase maturation factor	C	K00442	frhD; coenzyme F420 hydrogenase delta subunit	0	0	162.833	6	2		1	1	1	1	0	0	0	0	1	1	0	0	0	0	0	0	0	0	0	0	0	2518787394_gene	RCI_RS03950	MTC_RS10630	MCP_2410					MBAR_RS02475	MA_RS05085
mvh	cluster2165	F420-non-reducing hydrogenase large subunit	arCOG01549	FrhA	Coenzyme F420-reducing hydrogenase, alpha subunit	C	K14126	mvhA, vhuA, vhcA; F420-non-reducing hydrogenase subunit A [EC:1.12.99.-]	0	0	462.333	5	1		1	1	1	1	0	0	0	2	0	0	0	0	0	0	0	0	0	0	0	0	0	2518787681_gene	RCI_RS10985	MTC_RS12360	MCP_2774				ANME2D_RS00595;ANME2D_RS08855
mvh	cluster1125	F420-non-reducing hydrogenase iron-sulfur subunit D	arCOG02475	FrhD	Coenzyme F420-reducing hydrogenase, delta subunit	C	K14127	mvhD, vhuD, vhcD; F420-non-reducing hydrogenase iron-sulfur subunit D [EC:1.12.99.-]	0	0	163.867	9	5		1	2	1	2	0	3	2	2	0	0	0	0	0	0	0	0	1	0	0	0	1	2518787687_gene	RCI_RS01395;RCI_RS10955	MTC_RS12330	MCP_1575;MCP_2767		SBU_000301;SBU_000221;SBU_000433	SCAL_000931;SCAL_001166	ANME2D_RS10330;ANME2D_RS10320
mvh	cluster2664	F420-non-reducing hydrogenase subunit G	arCOG02472	FrhG	Coenzyme F420-reducing hydrogenase, gamma subunit	C	K14128	mvhG, vhuG, vhcG; F420-non-reducing hydrogenase subunit G [EC:1.12.99.-]	0	0	321.6	5	1		1	1	1	1	0	0	0	0	0	0	0	0	0	0	0	0	0	0	0	0	1	2518787682_gene	RCI_RS10980	MTC_RS12355	MCP_2773
vho/hya	cluster1308	methanophenazine-reducing hydrogenase large subunit	arCOG01550	HyaB	Ni,Fe-hydrogenase I large subunit	C	K14068	vhoA; F420-nonreducing hydrogenase I, large subunit [EC:1.12.2.-]	0	0	580.455	10	7		0	1	1	1	1	1	1	0	2	2	0	1	0	0	0	0	1	0	0	0	0		RCI_RS09820	MTC_RS02355	MCP_2935	Met12_hyaB	SBU_000461	SCAL_001469		MBAR_RS09780;MBAR_RS09810	MA_RS05950;MA_RS05975		MZHIL_RS04645
vho/hya	cluster1554	F420-non-reducing hydrogenase small subunit	arCOG02474	HyaA	Ni,Fe-hydrogenase I small subunit	C	K14070	vhoG; F420-nonreducing hydrogenase I [EC:1.12.2.-]	0	0.222222	371.333	10	7		0	1	1	1	1	1	1	0	1	1	0	1	0	0	0	0	1	0	0	0	0		RCI_RS09825	MTC_RS02350	MCP_2934	Met12_hyaA	SBU_000462	SCAL_001470		MBAR_RS09815	MA_RS05945		MZHIL_RS04650
vho	cluster1693	methanophenazine-reducing hydrogenase cytochrome b561 subunit	arCOG02478	FdnI	Cytochrome b subunit of formate dehydrogenase	C	K14069	vhoC; F420-nonreducing hydrogenase I, cytochrome b subunit [EC:1.12.2.-]	0	4.625	256	6	3		0	1	1	1	0	0	0	0	2	2	0	0	0	0	0	0	1	0	0	0	0		RCI_RS09815	MTC_RS02360	MCP_2936					MBAR_RS09805;MBAR_RS09775	MA_RS05955;MA_RS05980
ech	cluster955	putative NADH:ubiquinone dehydrogenase	arCOG01539	NuoL	NADH dehydrogenase subunit L	C	K14086	echA; ech hydrogenase subunit A	0	17.3125	675.625	13	9		1	2	2	2	1	0	0	0	0	1	1	1	1	1	1	1	1	0	0	0	0	2518786959_gene	RCI_RS11125;RCI_RS06010	MTC_RS01495;MTC_RS04040	MCP_2685;MCP_0482	BME93_05600					MA_RS23835	METEV_RS04575	MZHIL_RS05225	MMAH_RS03750	MBUR_RS00685
ech	cluster3132	Ech hydrogenase subunit B	arCOG01545	HyfC	Formate hydrogenlyase subunit 4	C	K14087	echB; ech hydrogenase subunit B	0	7.75	296.75	4	1		0	1	1	1	0	0	0	0	1	0	0	0	0	0	0	0	0	0	0	0	0		RCI_RS06005	MTC_RS04035	MCP_0481					MBAR_RS00890
ech	cluster2672	NADH:ubiquinone oxidoreductase 27 kD subunit	arCOG01556	HycE	Ni,Fe-hydrogenase III component G	C	K14089	echD; ech hydrogenase subunit D	0	0	112.6	5	1		1	1	1	1	0	0	0	0	1	0	0	0	0	0	0	0	0	0	0	0	0	2518786962_gene	RCI_RS05995	MTC_RS04025	MCP_0479					MBAR_RS00880
ech	cluster2874	4Fe-4S dicluster domain-containing protein	arCOG01543	NuoI	NADH dehydrogenase subunit I	C	K14091	echF; ech hydrogenase subunit F	0	0	137.75	4	1		0	1	1	1	0	0	0	0	1	0	0	0	0	0	0	0	0	0	0	0	0		RCI_RS05985	MTC_RS04015	MCP_0477					MBAR_RS00870
hyp	cluster1237	probable hydrogenase nickel incorporation protein HypA	arCOG04426	HybF	Zn finger protein HypA/HybF (possibly regulating hydrogenase expression)	R	K04651	hypA, hybF; hydrogenase nickel incorporation protein HypA/HybF	0	0	123.667	12	8		1	1	1	1	1	1	1	1	1	1	0	1	0	0	0	0	1	0	0	0	0	2518788127_gene	RCI_RS11235	MTC_RS04100	MCP_2593	BME93_03245	SBU_000458	SCAL_001464	ANME2D_RS02270	MBAR_RS09830	MA_RS05925		MZHIL_RS04665
hyp	cluster1439	putative hydrogenase nickel incorporation protein HypB	arCOG01231	HypB	Ni2+-binding GTPase involved in regulation of expression and maturation of urease and hydrogenase	O	K04652	hypB; hydrogenase nickel incorporation protein HypB	0	0	218.2	10	6		1	1	1	1	1	0	1	0	1	1	0	1	0	0	0	0	1	0	0	0	0	2518787794_gene	RCI_RS05100	MTC_RS12190	MCP_2559	BME93_03250		SCAL_001467		MBAR_RS09835	MA_RS05920		MZHIL_RS04670
hyp	cluster1239	HypC/HybG/HupF family hydrogenase formation chaperone	arCOG04427	HypC	Hydrogenase maturation factor	O	K04653	hypC; hydrogenase expression/formation protein HypC	0	0	79	12	8		1	1	1	1	1	1	1	1	1	1	0	1	0	0	0	0	1	0	0	0	0	2518788128_gene	RCI_RS11230	MTC_RS04105	MCP_2592	BME93_03235	SBU_000464	SCAL_001465	ANME2D_RS00780	MBAR_RS09820	MA_RS05935		MZHIL_RS04655
hyp	cluster1238	hydrogenase expression/formation protein HypD	arCOG04428	HypD	Hydrogenase maturation factor	O	K04654	hypD; hydrogenase expression/formation protein HypD	0	0	359.25	12	8		1	1	1	1	1	1	1	1	1	1	0	1	0	0	0	0	1	0	0	0	0	2518788277_gene	RCI_RS07860	MTC_RS00055	MCP_0194	BME93_03240	SBU_000463	SCAL_001463	ANME2D_RS00775	MBAR_RS09825	MA_RS05930		MZHIL_RS04660
hyp	cluster1236	hydrogenase expression/formation protein HypE	arCOG00636	HypE	Hydrogenase maturation factor	O	K04655	hypE; hydrogenase expression/formation protein HypE	0	0	345.25	12	8		1	1	1	1	1	1	1	1	1	1	0	1	0	0	0	0	1	0	0	0	0	2518788126_gene	RCI_RS11240	MTC_RS04095	MCP_2594	BME93_03255	SBU_000466	SCAL_001462	ANME2D_RS00770	MBAR_RS09840	MA_RS05915		MZHIL_RS04675
hyp	cluster1284	hydrogenase maturation protein HypF	arCOG01187	HypF	Hydrogenase maturation factor	O	K04656	hypF; hydrogenase maturation protein HypF	0	0	758.417	12	8		1	1	1	1	1	1	1	1	1	1	0	1	0	0	0	0	1	0	0	0	0	2518786581_gene	RCI_RS08795	MTC_RS01270	MCP_0068	BME93_03230	SBU_000465	SCAL_001466	ANME2D_RS00765	MBAR_RS02070	MA_RS21710		MZHIL_RS04635
fdh	cluster2653	formate/nitrite transporter family protein	arCOG03454	FocA	Formate/nitrite family of transporter	P	K21993	fdhC; formate transporter	0	6.4	297.8	5	2		0	1	1	1	0	0	0	0	0	0	0	0	0	0	0	0	0	1	1	0	0		RCI_RS03995	MTC_RS10620	MCP_2408
fdh	cluster116	assimilatory nitrate reductase (NADH) alpha subunit apoprotein	arCOG01543	NuoI	NADH dehydrogenase subunit I	C	K05299	fdhA; formate dehydrogenase alpha subunit [EC:1.2.1.43]	0	0	738.435	9	5		1	4	1	2	0	0	0	2	1	0	0	0	0	0	0	0	0	7	2	3	0	2518786801_gene	RCI_RS06935;RCI_RS01425;RCI_RS04000;RCI_RS04020	MTC_RS10615	MCP_1570;MCP_2407				ANME2D_RS01865;ANME2D_RS01915	MBAR_RS08320
fdh	cluster1208	formate dehydrogenase, beta subunit (F420) (EC 1.2.99.-)	arCOG02653	FrhB	Coenzyme F420-reducing hydrogenase, beta subunit (with C-terminal ferredoxin domain)	C	K00125	formate dehydrogenase, beta subunit [EC:1.2.1.2]	0	0	383.571	11	7		2	2	1	2	0	1	0	1	1	0	0	0	0	0	0	1	1	1	0	0	1	2518788302_gene;2518786800_gene	RCI_RS01420;RCI_RS04005	MTC_RS10610	MCP_1569;MCP_2406		SBU_000222		ANME2D_RS10335	MBAR_RS08325
cdh	cluster111	CO dehydrogenase/acetyl-CoA synthase complex subunit epsilon	arCOG02428	CdhA	CO dehydrogenase/acetyl-CoA synthase alpha subunit	C	K00192	cdhA; acetyl-CoA decarbonylase/synthase complex subunit alpha [EC:1.2.7.4]	0.0833333	0	799.792	18	17	Y	0	1	0	0	1	2	2	1	2	3	1	1	1	1	1	1	1	2	1	1	1		RCI_RS13880			BME93_01620	SBU_001568;SBU_000891	SCAL_001504;SCAL_001582	ANME2D_RS05790	MBAR_RS01175;MBAR_RS02375	MA_RS05310;MA_RS20135;MA_RS22995	METEV_RS02130	MZHIL_RS05775	MMAH_RS05830	MBUR_RS04415
cdh	cluster195	CO dehydrogenase beta subunit/acetyl-CoA synthase epsilon subunit	arCOG04408	CdhB	CO dehydrogenase/acetyl-CoA synthase epsilon subunit	C	K00195	cdhB; acetyl-CoA decarbonylase/synthase complex subunit epsilon	0	0	177.045	18	17	Y	0	1	0	0	2	1	1	1	2	2	1	1	1	1	1	1	1	2	1	1	1		RCI_RS13875			BME93_01545;BME93_01615	SBU_001569	SCAL_001583	ANME2D_RS05795	MBAR_RS01170;MBAR_RS02370	MA_RS05305;MA_RS20140	METEV_RS02125	MZHIL_RS05770	MMAH_RS05835	MBUR_RS04420
cdh	cluster182	bifunctional acetyl-CoA decarbonylase/synthase complex subunit alpha/beta	arCOG04360	CdhC	CO dehydrogenase/acetyl-CoA synthase beta subunit	C	K00193	cdhC; acetyl-CoA decarbonylase/synthase complex subunit beta [EC:2.3.1.-]	0	0	470.273	18	17	Y	0	1	0	0	1	1	1	1	2	2	1	1	1	1	1	1	1	2	2	1	1		RCI_RS13870			BME93_01610	SBU_001570	SCAL_001584	ANME2D_RS05800	MBAR_RS01165;MBAR_RS02365	MA_RS05300;MA_RS20145	METEV_RS02120	MZHIL_RS05765	MMAH_RS05840	MBUR_RS04425
cdh	cluster512	acetyl-CoA decarbonylase/synthase complex delta subunit	arCOG01980	CdhD	CO dehydrogenase/acetyl-CoA synthase delta subunit (corrinoid Fe-S protein)	C	K00194	cdhD, acsD; acetyl-CoA decarbonylase/synthase complex subunit delta [EC:2.1.1.245]	0	0	430.381	19	17	Y	1	1	0	0	1	1	1	1	2	2	1	1	1	1	1	1	1	1	1	1	1	2518788626_gene	RCI_RS13865			BME93_01590	SBU_001572	SCAL_001587	ANME2D_RS02500	MBAR_RS01155;MBAR_RS02355	MA_RS05290;MA_RS20155	METEV_RS02110	MZHIL_RS05755	MMAH_RS05850	MBUR_RS04435
cdh	cluster511	CO-methylating acetyl-CoA synthase corrinoid iron-sulfur protein large subunit precursor	arCOG01979	CdhE	CO dehydrogenase/acetyl-CoA synthase gamma subunit (corrinoid Fe-S protein)	C	K00197	cdhE, acsC; acetyl-CoA decarbonylase/synthase complex subunit gamma [EC:2.1.1.245]	0.047619	0	467	19	17	Y	1	1	0	0	1	1	1	1	2	2	1	1	1	1	1	1	1	1	1	1	1	2518788625_gene	RCI_RS13860			BME93_01585	SBU_001573	SCAL_001588	ANME2D_RS02495	MBAR_RS01150;MBAR_RS02350	MA_RS05285;MA_RS20160	METEV_RS02105	MZHIL_RS05750	MMAH_RS05855	MBUR_RS04440
ackA	cluster5074	acetate kinase	arCOG05260	ackA	Acetate kinase	C	K00925	ackA; acetate kinase [EC:2.7.2.1]	0	0	408	2	2		0	0	0	0	0	0	0	0	1	1	0	0	0	0	0	0	0	0	0	0	0									MBAR_RS09680	MA_RS18805
pta	cluster5075	phosphate acetyltransferase	arCOG00855	Pta	Phosphotransacetylase	C	K00625	pta; phosphate acetyltransferase [EC:2.3.1.8]	0	0	333	2	2		0	0	0	0	0	0	0	0	1	1	0	0	0	0	0	0	0	0	0	0	0									MBAR_RS09685	MA_RS18810
acs/acd	cluster23	acetyl-coenzyme A synthetase (EC 6.2.1.1)	arCOG04201	Acs	Acyl-coenzyme A synthetase/AMP-(fatty) acid ligase	I	K01895	ACSS, acs; acetyl-CoA synthetase [EC:6.2.1.1]	0	0.0625	632.938	19	15	Y	3	1	1	1	1	1	1	1	0	0	1	1	1	2	1	1	2	3	5	4	1	2518787295_gene;2518787483_gene;2518788014_gene	RCI_RS06710	MTC_RS11120	MCP_0419	BME93_01250	SBU_000285	SCAL_000762	ANME2D_RS14820			METEV_RS02610	MZHIL_RS06255	MMAH_RS06845	MBUR_RS05155;MBUR_RS05850
acs/acd	cluster1049	4Fe-4S dicluster domain-containing protein	arCOG04201	Acs	Acyl-coenzyme A synthetase/AMP-(fatty) acid ligase	I	K01895	ACSS, acs; acetyl-CoA synthetase [EC:6.2.1.1]	0	0	574.067	13	10		0	1	1	1	0	0	0	0	1	1	0	1	0	1	2	1	1	2	1	1	0		RCI_RS01605	MTC_RS09480	MCP_0935					MBAR_RS11530	MA_RS15265		MZHIL_RS04580		MBUR_RS03085
acs/acd	cluster2054	acetyl-CoA synthetase alpha subunit	arCOG01340	-	Acyl-CoA synthetase (NDP forming)	C	K01905	acetyl-CoA synthetase (ADP-forming) [EC:6.2.1.13]	0	0	411.286	7	4		0	1	1	1	0	0	1	1	1	1	0	0	0	0	0	0	0	0	0	0	0		RCI_RS06400	MTC_RS06925	MCP_0449			SCAL_001064	ANME2D_RS03875	MBAR_RS19460	MA_RS16560
acs/acd	cluster2063	ATP-grasp domain-containing protein	arCOG01340	-	Acyl-CoA synthetase (NDP forming)	C	K22224	acdB; acetate---CoA ligase (ADP-forming) subunit beta [EC:6.2.1.13]	0	0	202.143	7	3		1	1	1	1	0	1	1	1	0	0	0	0	0	0	0	0	0	0	0	0	0	2518787171_gene	RCI_RS06405	MTC_RS06920	MCP_0448		SBU_001225	SCAL_000637	ANME2D_RS03880
mta	cluster970	methylcobamide:CoM methyltransferase	arCOG03325	HemE	Uroporphyrinogen-III decarboxylase	H	K14080	mtaA; [methyl-Co(III) methanol-specific corrinoid protein]:coenzyme M methyltransferase [EC:2.1.1.246]	0	0	341.375	12	12		0	0	0	0	0	2	1	0	2	3	1	1	1	1	1	1	1	0	0	0	1						SBU_001379;SBU_000378	SCAL_001546		MBAR_RS05665;MBAR_RS19335	MA_RS08390;MA_RS22900;MA_RS18840	METEV_RS04660	MZHIL_RS09830	MMAH_RS04885	MBUR_RS04150
mta	cluster1622	methylcobamide:CoM methyltransferase	arCOG03325	HemE	Uroporphyrinogen-III decarboxylase	H	K14080	mtaA; [methyl-Co(III) methanol-specific corrinoid protein]:coenzyme M methyltransferase [EC:2.1.1.246]	0	0	346.6	9	9		0	0	0	0	0	1	0	0	1	1	0	1	1	2	1	1	1	0	0	0	0						SBU_001480			MBAR_RS08975	MA_RS04080		MZHIL_RS03155	MMAH_RS02580	MBUR_RS05185;MBUR_RS02300
mta	cluster113	methanol-5-hydroxybenzimidazolylcobamide methyltransferase	arCOG03330	-	Methanol-cobalamin methyltransferase B subunit	C	K04480	mtaB; methanol---5-hydroxybenzimidazolylcobamide Co-methyltransferase [EC:2.1.1.90]	0	0	462.333	11	10		0	1	0	0	0	0	0	0	3	3	1	2	2	2	2	2	2	0	0	0	4		RCI_RS05650							MBAR_RS05720;MBAR_RS19330;MBAR_RS04015	MA_RS08395;MA_RS22960;MA_RS02380	METEV_RS04670	MZHIL_RS09795;MZHIL_RS09805	MMAH_RS04910;MMAH_RS04920	MBUR_RS04170;MBUR_RS04180
mta	cluster912	methanol-5-hydroxybenzimidazolylcobamide methyltransferase	arCOG02032	MtbC1	Methanogenic corrinoid protein MtbC1	H	K14081	mtaC; methanol corrinoid protein	0	0	254.882	10	9		0	1	0	0	0	0	0	0	3	3	0	1	1	1	2	2	2	0	0	0	1		RCI_RS05655							MBAR_RS19325;MBAR_RS05715;MBAR_RS04010	MA_RS08400;MA_RS22955;MA_RS02385		MZHIL_RS09800	MMAH_RS04915	MBUR_RS04175
mta	cluster2085	methanol-5-hydroxybenzimidazolylcobamide methyltransferase	arCOG02032	MtbC1	Methanogenic corrinoid protein MtbC1	H	K14081	mtaC; methanol corrinoid protein	0	0	254.429	7	7		0	0	0	0	0	0	0	0	0	0	1	1	1	1	1	1	1	0	0	0	0											METEV_RS04675	MZHIL_RS09810	MMAH_RS04905	MBUR_RS04165
mtb	cluster1063	Uroporphyrinogen decarboxylase (URO-D) domain protein	arCOG03325	HemE	Uroporphyrinogen-III decarboxylase	H	K14082	mtbA; [methyl-Co(III) methylamine-specific corrinoid protein]:coenzyme M methyltransferase [EC:2.1.1.247]	0	0	341.667	11	11		0	0	0	0	0	1	1	0	1	1	1	1	1	1	3	2	2	0	0	0	0						SBU_001023	SCAL_001708		MBAR_RS04525	MA_RS00775	METEV_RS01545	MZHIL_RS05170	MMAH_RS01370	MBUR_RS10765
mtb	cluster2172	[dimethylamine--corrinoid protein] Co-methyltransferase	arCOG06710	-	Dimethylamine methyltransferase	H	K16178	mtbB; dimethylamine---corrinoid protein Co-methyltransferase [EC:2.1.1.249]	0	0	326.833	5	5		0	0	0	0	0	0	0	0	0	0	0	1	1	1	1	0	2	0	0	0	0												MZHIL_RS03080	MMAH_RS02480	MBUR_RS11830
mtb	cluster2173	dimethylamine methyltransferase	arCOG06710	-	Dimethylamine methyltransferase	H	K16178	mtbB; dimethylamine---corrinoid protein Co-methyltransferase [EC:2.1.1.249]	0	0	104.167	5	5		0	0	0	0	0	0	0	0	0	0	0	1	1	1	1	0	2	0	0	0	0												MZHIL_RS03085	MMAH_RS02485	MBUR_RS11850
mtb	cluster156	methyltransferase cognate corrinoid protein	arCOG02030	MtbC1	Methanogenic corrinoid protein MtbC1	H	K16179	mtbC; dimethylamine corrinoid protein	0	0	215.87	12	12		0	0	0	0	0	2	1	0	2	3	2	1	2	2	2	2	3	0	0	0	1						SBU_001174;SBU_000377	SCAL_001545		MBAR_RS19110;MBAR_RS08015	MA_RS12580;MA_RS02760;MA_RS04845	METEV_RS07180;METEV_RS09760	MZHIL_RS03075	MMAH_RS08360;MMAH_RS02475	MBUR_RS07035;MBUR_RS11825
mtm/mtt	cluster2121	monomethylamine:corrinoid methyltransferase	arCOG05143	MtmB	Monomethylamine methyltransferase	C	K16176	mtmB; methylamine---corrinoid protein Co-methyltransferase [EC:2.1.1.248]	0	0	457.429	7	7		0	0	0	0	0	0	0	0	0	0	1	1	1	0	1	1	1	0	0	0	1											METEV_RS07320	MZHIL_RS01695	MMAH_RS06960
mtm/mtt	cluster2168	monomethylamine:corrinoid methyltransferase	arCOG05143	MtmB	Monomethylamine methyltransferase	C	K16176	mtmB; methylamine---corrinoid protein Co-methyltransferase [EC:2.1.1.248]	0	0	202.833	3	3		0	0	0	0	0	0	0	0	0	0	0	0	0	0	1	2	3	0	0	0	0
mtm/mtt	cluster514	methyltransferase cognate corrinoid protein	arCOG02031	MtbC1	Methanogenic corrinoid protein MtbC1	H	K16177	mtmC; monomethylamine corrinoid protein	0	0	216.952	9	9		0	0	0	0	0	0	0	0	3	2	2	3	2	2	2	2	3	0	0	0	0									MBAR_RS19290;MBAR_RS04530;MBAR_RS04545	MA_RS00765;MA_RS15570	METEV_RS05290;METEV_RS06725	MZHIL_RS07650;MZHIL_RS07675;MZHIL_RS03210	MMAH_RS05680;MMAH_RS05775	MBUR_RS04320;MBUR_RS04360
mtm/mtt	cluster1784	[trimethylamine--corrinoid protein] Co-methyltransferase	arCOG03406	-	Trimethylamine:corrinoid methyltransferase	H	K14083	mttB; trimethylamine---corrinoid protein Co-methyltransferase [EC:2.1.1.250]	0	0	333.111	8	8		0	0	0	0	0	0	0	0	0	0	1	1	1	2	1	1	1	0	0	0	1											METEV_RS09785	MZHIL_RS02350	MMAH_RS08385	MBUR_RS11950;MBUR_RS07060
mtm/mtt	cluster1958	trimethylamine--corrinoid methyltransferase	arCOG03406	-	Trimethylamine:corrinoid methyltransferase	H	K14083	mttB; trimethylamine---corrinoid protein Co-methyltransferase [EC:2.1.1.250]	0	0	147.375	8	8		0	0	0	0	0	0	0	0	0	0	1	1	1	1	1	1	1	0	0	0	1											METEV_RS09780	MZHIL_RS02355	MMAH_RS08380	MBUR_RS11955
mtm/mtt	cluster1332	methyltransferase cognate corrinoid protein	arCOG02028	MtbC1	Methanogenic corrinoid protein MtbC1	H	K14084	mttC; trimethylamine corrinoid protein	0	0	216.583	10	10		0	0	0	0	0	0	0	0	1	2	1	1	1	2	1	1	1	0	0	0	1									MBAR_RS08030	MA_RS02775;MA_RS04820	METEV_RS09775	MZHIL_RS02360	MMAH_RS08375	MBUR_RS07050;MBUR_RS11960
mtm/mtt	cluster3240	dimethylamine corrinoid protein	arCOG02028	MtbC1	Methanogenic corrinoid protein MtbC1	H	K14084	mttC; trimethylamine corrinoid protein	0	0	109	3	3		0	0	0	0	0	0	0	0	0	0	0	0	0	0	1	1	2	0	0	0	0
hdrABC	cluster13	CoB--CoM heterodisulfide reductase iron-sulfur subunit A/F420-non-reducing hydrogenase iron-sulfur subunit D	arCOG02476	HdrA	Heterodisulfide reductase, subunit A; ferredoxin domain	C	K03388	hdrA; heterodisulfide reductase subunit A [EC:1.8.98.1]	0	0	721.122	20	16	Y	2	3	2	3	0	4	5	2	2	2	1	2	2	1	1	2	2	1	1	1	2	2518787686_gene;2518787731_gene	RCI_RS10960;RCI_RS01400;RCI_RS13970	MTC_RS12335;MTC_RS07325	MCP_1576;MCP_2768;MCP_1989		SBU_001502;SBU_001503;SBU_000430;SBU_000434	SCAL_000906;SCAL_000928;SCAL_000907;SCAL_000932;SCAL_001157	ANME2D_RS10325;ANME2D_RS04875	MBAR_RS13710;MBAR_RS10375	MA_RS15055;MA_RS16355	METEV_RS07185	MZHIL_RS03340;MZHIL_RS03705	MMAH_RS02060;MMAH_RS04810	MBUR_RS02805
hdrABC	cluster60	CoB--CoM heterodisulfide reductase, subunit B	arCOG00338	SdhC	Succinate dehydrogenase subunit C	C	K03389	hdrB; heterodisulfide reductase subunit B [EC:1.8.98.1]	0	0	296.036	20	16	Y	1	2	1	2	0	2	1	3	1	1	1	1	1	1	1	2	2	1	1	1	2	2518787685_gene	RCI_RS10965;RCI_RS01405	MTC_RS12340	MCP_1577;MCP_2769		SBU_000294;SBU_000298	SCAL_001163	ANME2D_RS14910;ANME2D_RS12165;ANME2D_RS10310	MBAR_RS03455	MA_RS22125	METEV_RS07345	MZHIL_RS01705	MMAH_RS08905	MBUR_RS07820
hdrABC	cluster190	CoB--CoM heterodisulfide reductase iron-sulfur subunit C	arCOG00964	HdrC	Heterodisulfide reductase, subunit C	C	K03390	hdrC; heterodisulfide reductase subunit C [EC:1.8.98.1]	0.0454545	0	173.591	19	15	Y	1	2	1	2	0	1	0	2	1	1	1	1	1	1	1	1	1	1	1	1	1	2518787684_gene	RCI_RS10970;RCI_RS01410	MTC_RS12345	MCP_1578;MCP_2770		SBU_000295		ANME2D_RS14915;ANME2D_RS12160	MBAR_RS03460	MA_RS22120	METEV_RS07350	MZHIL_RS01710	MMAH_RS08910	MBUR_RS07815
hdrABC	cluster1737	CoB--CoM heterodisulfide reductase subunit B	arCOG00342	HdrB	Heterodisulfide reductase, subunit B	C	K22481	hdrB1; heterodisulfide reductase subunit B1 [EC:1.8.7.3]	0	0	304	9	5		1	1	1	1	0	0	1	0	1	1	0	1	1	0	0	0	0	0	0	0	0	2518787732_gene	RCI_RS13965	MTC_RS07320	MCP_1990			SCAL_001156		MBAR_RS10385	MA_RS16345		MZHIL_RS03695	MMAH_RS02070
hdrABC	cluster1738	putative CoB--CoM heterodisulfide reductase iron-sulfur subunit C	arCOG00965	HdrC	Heterodisulfide reductase, subunit C	C	K22482	hdrC1; heterodisulfide reductase subunit C1 [EC:1.8.7.3]	0.111111	0	203	9	5		1	1	1	1	0	0	1	0	1	1	0	1	1	0	0	0	0	0	0	0	0	2518787733_gene	RCI_RS13960	MTC_RS07315	MCP_1991			SCAL_001155		MBAR_RS10380	MA_RS16350		MZHIL_RS03700	MMAH_RS02065
hdrDE	cluster817	CoB-CoM heterodisulfide reductase, subunit D	arCOG00333	GlpC	Fe-S oxidoreductase	C	K08264	hdrD; heterodisulfide reductase subunit D [EC:1.8.98.1]	0	0	423.944	16	16	Y	0	0	0	0	0	1	2	2	1	1	1	1	1	1	1	1	1	1	1	1	1						SBU_000175	SCAL_001457;SCAL_001643	ANME2D_RS13345;ANME2D_RS13355	MBAR_RS08520	MA_RS03605	METEV_RS02710	MZHIL_RS03045	MMAH_RS03185	MBUR_RS12660
hdrDE	cluster979	CoB-CoM heterodisulfide reductase, subunit E	arCOG05014	HdrE	CoB--CoM heterodisulfide reductase subunit E	C	K08265	hdrE; heterodisulfide reductase subunit E [EC:1.8.98.1]	0	5.1875	258.312	15	15	Y	0	0	0	0	0	0	1	2	1	1	1	1	1	1	1	1	1	1	1	1	1							SCAL_001456	ANME2D_RS13350;ANME2D_RS13360	MBAR_RS08515	MA_RS03600	METEV_RS02705	MZHIL_RS03040	MMAH_RS03180	MBUR_RS12655
fpo	cluster990	NADH:ubiquinone oxidoreductase subunit 3 (chain A)	arCOG01557	NuoA	NADH dehydrogenase subunit A	C	K22158	fpoA; F420H2 dehydrogenase subunit A [EC:1.5.98.3]	0	2.9375	126.875	16	16	Y	0	0	0	0	0	1	1	1	1	1	1	1	1	1	1	1	1	1	1	1	1						SBU_000567	SCAL_000526	ANME2D_RS04705	MBAR_RS18090	MA_RS07760	METEV_RS01350	MZHIL_RS08045	MMAH_RS07975	MBUR_RS06665
fpo/ech	cluster199	NADH-quinone oxidoreductase subunit NuoB	arCOG01554	NuoB	F420H2 dehydrogenase subunit, related to NADH:ubiquinone oxidoreductase 20 kD subunit	C	K22159	fpoB; F420H2 dehydrogenase subunit B [EC:1.5.98.3]	0	0.272727	198.364	19	16	Y	0	2	1	1	0	1	1	1	3	1	1	1	1	1	1	1	1	1	1	1	1		RCI_RS03985;RCI_RS06000	MTC_RS04030	MCP_0480		SBU_000566	SCAL_000525	ANME2D_RS04700	MBAR_RS00885;MBAR_RS13040;MBAR_RS18085	MA_RS07765	METEV_RS01355	MZHIL_RS08040	MMAH_RS07970	MBUR_RS06660
fpo	cluster1849	F420H2:quinone oxidoreductase subunit C	arCOG01551	NuoC	NADH dehydrogenase subunit C	C	K22160	fpoC; F420H2 dehydrogenase subunit C [EC:1.5.98.3]	0	0	167.375	8	8		0	0	0	0	0	1	1	1	0	1	1	0	0	1	0	1	0	0	0	0	1						SBU_000565	SCAL_000524	ANME2D_RS04695		MA_RS07770	METEV_RS01360			MBUR_RS06655
fpo/ech	cluster635	putative [NiFe]-hydrogenase large subunit	arCOG01548	NuoD	NADH dehydrogenase subunit D	C	K22161	fpoD; F420H2 dehydrogenase subunit D [EC:1.5.98.3]	0	0	412.5	16	12		1	2	2	3	0	1	1	1	1	1	1	0	0	1	0	1	0	1	1	1	1	2518786963_gene	RCI_RS05990;RCI_RS11400	MTC_RS04020;MTC_RS02415	MCP_0478;MCP_0523;MCP_2640		SBU_000564	SCAL_000523	ANME2D_RS04690	MBAR_RS00875	MA_RS07775	METEV_RS01365			MBUR_RS06650
fpo/frh	cluster1480	coenzyme F420-reducing hydrogenase subunit beta	arCOG02650	FrhB	Coenzyme F420-reducing hydrogenase, beta subunit	C	K22162	fpoF; F420H2 dehydrogenase subunit F [EC:1.5.7.2 1.5.98.3]	0	0	348	11	11		0	0	0	0	1	0	0	1	1	1	1	1	1	1	1	1	1	0	0	0	0					BME93_01510			ANME2D_RS10810	MBAR_RS01440	MA_RS19445	METEV_RS10710	MZHIL_RS00885	MMAH_RS07515	MBUR_RS12315
fpo	cluster910	Formate hydrogenlyase subunit 6/NADH:ubiquinone oxidoreductase subunit (chain I)	arCOG01543	NuoI	NADH dehydrogenase subunit I	C	K22164	fpoI; F420H2 dehydrogenase subunit I [EC:1.5.98.3]	0	0	152.059	17	16	Y	1	0	0	0	0	1	1	1	1	1	1	1	1	1	1	1	1	1	1	1	1	2518786965_gene					SBU_000874	SCAL_000512	ANME2D_RS04680	MBAR_RS18065	MA_RS07785	METEV_RS01375	MZHIL_RS08020	MMAH_RS07950	MBUR_RS06640
fpo	cluster992	NADH:ubiquinone oxidoreductase subunit 6 (chain J)	arCOG04654	NuoJ	NADH dehydrogenase subunit J	C	K22165	fpoJ; F420H2 dehydrogenase subunit J [EC:1.5.98.3]	0	3	92.5	16	16	Y	0	0	0	0	0	1	1	1	1	1	1	1	1	1	1	1	1	1	1	1	1						SBU_000875	SCAL_000513	ANME2D_RS04675	MBAR_RS18060	MA_RS07790	METEV_RS01380	MZHIL_RS08015	MMAH_RS07945	MBUR_RS06635
fpo	cluster1245	NADH-ubiquinone/plastoquinone oxidoreductase chain 6	arCOG05181	NuoJ	NADH dehydrogenase subunit J	C	K22165	fpoJ; F420H2 dehydrogenase subunit J [EC:1.5.98.3]	0	1.92308	88.6923	13	13		0	0	0	0	0	0	0	0	1	1	1	1	1	1	1	1	1	1	1	1	1									MBAR_RS18055	MA_RS07795	METEV_RS01385	MZHIL_RS08010	MMAH_RS07940	MBUR_RS06630
fpo	cluster993	NADH-quinone oxidoreductase subunit NuoK	arCOG03073	NuoK	NADH dehydrogenase subunit 4L (K,kappa)	C	K22166	fpoK; F420H2 dehydrogenase subunit K [EC:1.5.98.3]	0	2.4375	99.8125	16	16	Y	0	0	0	0	0	1	1	1	1	1	1	1	1	1	1	1	1	1	1	1	1						SBU_000877	SCAL_000515	ANME2D_RS04665	MBAR_RS18050	MA_RS07800	METEV_RS01390	MZHIL_RS08005	MMAH_RS07935	MBUR_RS06625
fpo	cluster994	F420H2:quinone oxidoreductase subunit L	arCOG01539	NuoL	NADH dehydrogenase subunit L	C	K22167	fpoL; F420H2 dehydrogenase subunit L [EC:1.5.98.3]	0	15.875	663.75	16	16	Y	0	0	0	0	0	1	1	1	1	1	1	1	1	1	1	1	1	1	1	1	1						SBU_000878	SCAL_000516	ANME2D_RS04660	MBAR_RS18045	MA_RS07805	METEV_RS01395	MZHIL_RS08000	MMAH_RS07930	MBUR_RS06620
fpo	cluster995	proton-translocating NADH-quinone oxidoreductase chain M	arCOG01538	NuoM	NADH dehydrogenase subunit M	C	K22168	fpoM; F420H2 dehydrogenase subunit M [EC:1.5.98.3]	0	13.8125	497.812	16	16	Y	0	0	0	0	0	1	1	1	1	1	1	1	1	1	1	1	1	1	1	1	1						SBU_000879	SCAL_000517	ANME2D_RS04655	MBAR_RS18040	MA_RS07810	METEV_RS01400	MZHIL_RS07995	MMAH_RS07925	MBUR_RS06615
fpo	cluster911	proton-translocating NADH-quinone oxidoreductase chain N	arCOG01540	NuoN	NADH dehydrogenase subunit N	C	K22169	fpoN; F420H2 dehydrogenase subunit N [EC:1.5.98.3]	0	12.7059	476.353	17	16	Y	1	0	0	0	0	1	1	1	1	1	1	1	1	1	1	1	1	1	1	1	1	2518786961_gene					SBU_000880	SCAL_000518	ANME2D_RS04650	MBAR_RS18035	MA_RS07815	METEV_RS01405	MZHIL_RS07990	MMAH_RS07920	MBUR_RS06610
fpo	cluster1246	F420H2 dehydrogenase subunit FpoO	arCOG04959	FpoO	Fe420H2 dehydrogenase subunit	C	K22170	fpoO; F420H2 dehydrogenase subunit O [EC:1.5.98.3]	0	0	112	13	13		0	0	0	0	0	0	0	1	1	1	1	1	1	1	1	1	1	1	1	0	1								ANME2D_RS04645	MBAR_RS18030	MA_RS07820	METEV_RS01410	MZHIL_RS07985	MMAH_RS07915	MBUR_RS06605
fqo	cluster5884	F420H2:quinone oxidoreductase subunit A	arCOG01557	NuoA	NADH dehydrogenase subunit A	C	K22171	fqoA; F420H2:quinone oxidoreductase subunit A [EC:1.1.98.4]	0	3	115	2	2		0	0	0	0	0	1	1	0	0	0	0	0	0	0	0	0	0	0	0	0	0						SBU_000215	SCAL_001633
fqo	cluster5753	F420H2:quinone oxidoreductase subunit BCD fusion protein	arCOG01554	NuoB	F420H2 dehydrogenase subunit, related to NADH:ubiquinone oxidoreductase 20 kD subunit	C	K22173	fqoD; F420H2:quinone oxidoreductase subunit D [EC:1.1.98.4]	0	0	770	2	2		0	0	0	0	0	1	1	0	0	0	0	0	0	0	0	0	0	0	0	0	0						SBU_000216	SCAL_001632
fqo	cluster5881	F420H2-quinone oxidoreductase, subunit J	arCOG10166	NuoJ	NADH-quinone oxidoreductase subunit J	C	K22177	fqoJ; F420H2:quinone oxidoreductase subunit J [EC:1.1.98.4]	0	5	158.5	2	2		0	0	0	0	0	1	1	0	0	0	0	0	0	0	0	0	0	0	0	0	0						SBU_000209	SCAL_001639
fqo	cluster5882	F420H2:quinone oxidoreductase, subunit K	arCOG03073	NuoK	NADH dehydrogenase subunit 4L (K,kappa)	C	K22178	fqoK; F420H2:quinone oxidoreductase subunit K [EC:1.1.98.4]	0	3	105	2	2		0	0	0	0	0	1	1	0	0	0	0	0	0	0	0	0	0	0	0	0	0						SBU_000210	SCAL_001638
fqo	cluster5883	NADH:ubiquinone oxidoreductase subunit N	arCOG01540	NuoN	NADH dehydrogenase subunit N	C	K22181	fqoN; F420H2:quinone oxidoreductase subunit N [EC:1.1.98.4]	0	13	410	2	2		0	0	0	0	0	1	1	0	0	0	0	0	0	0	0	0	0	0	0	0	0						SBU_000214	SCAL_001634
fqo	cluster1914	F420H2:quinone oxidoreductase subunit M	arCOG01541	HyfB	Multisubunit Na+/H+ antiporter, MnhD subunit	C	K22180	fqoM; F420H2:quinone oxidoreductase subunit M [EC:1.1.98.4]	0	15.375	616.125	7	6		0	1	0	0	0	1	1	2	0	1	0	0	0	0	0	0	0	0	1	0	1		RCI_RS03960				SBU_000213	SCAL_001635	ANME2D_RS13010;ANME2D_RS11540		MA_RS22845
fqo	cluster1932	F420H2:quinone oxidoreductase subunit L	arCOG01541	HyfB	Multisubunit Na+/H+ antiporter, MnhD subunit	C	K22179	fqoL; F420H2:quinone oxidoreductase subunit L [EC:1.1.98.4]	0	14.2857	516.286	7	7		0	0	0	0	1	1	1	1	1	0	0	0	0	0	0	0	0	0	1	0	1					BME93_05605	SBU_000211	SCAL_001637	ANME2D_RS11530	MBAR_RS00895
fqo/ech	cluster2468	NADH:ubiquinone oxidoreductase, subunit 1	arCOG01546	NuoH	NADH dehydrogenase subunit H	C	K22175	fqoH; F420H2:quinone oxidoreductase subunit H [EC:1.1.98.4]	0	8.4	331.2	5	2		0	1	1	1	0	1	1	0	0	0	0	0	0	0	0	0	0	0	0	0	0		RCI_RS11395	MTC_RS02420	MCP_2639		SBU_000217	SCAL_001631
fqo	cluster4767	F420H2:quinone oxidoreductase subunit I	arCOG02235	HdrA	Heterodisulfide reductase, subunit A or related polyferredoxin	C	K22176	fqoI; F420H2:quinone oxidoreductase subunit I [EC:1.1.98.4]	0	0	243	2	2		0	0	0	0	0	1	1	0	0	0	0	0	0	0	0	0	0	0	0	0	0						SBU_000218	SCAL_001630
rnf	cluster1634	electron transport complex, RnfABCDGE type, A subunit	arCOG03954	RnfA	Predicted NADH:ubiquinone oxidoreductase, subunit RnfA	C	K03617	rnfA; electron transport complex protein RnfA	0	6	194.333	9	9		0	0	0	0	1	0	0	0	0	1	1	1	1	1	1	1	1	0	0	0	0					BME93_04555					MA_RS03485	METEV_RS09850	MZHIL_RS02185	MMAH_RS08430	MBUR_RS07115
rnf	cluster1635	electron transport complex, RnfABCDGE type, B subunit	arCOG02186	-	Predicted NADH:ubiquinone oxidoreductase, subunit RnfB fused to ferredoxin domains	C	K03616	rnfB; electron transport complex protein RnfB	0	1	268.556	9	9		0	0	0	0	1	0	0	0	0	1	1	1	1	1	1	1	1	0	0	0	0					BME93_04560					MA_RS03490	METEV_RS09845	MZHIL_RS02190	MMAH_RS08425	MBUR_RS07110
rnf	cluster1630	4Fe-4S dicluster domain-containing protein	arCOG06548	RnfC	Predicted NADH:ubiquinone oxidoreductase, subunit RnfC	C	K03615	rnfC; electron transport complex protein RnfC	0	0	445.556	9	9		0	0	0	0	1	0	0	0	0	1	1	1	1	1	1	1	1	0	0	0	0					BME93_04535					MA_RS03465	METEV_RS09870	MZHIL_RS02165	MMAH_RS08450	MBUR_RS07135
rnf	cluster1631	NADH:ubiquinone oxidoreductase subunit RnfD	arCOG06547	RnfD	Predicted NADH:ubiquinone oxidoreductase, subunit RnfD	C	K03614	rnfD; electron transport complex protein RnfD	0	6.88889	311.889	9	9		0	0	0	0	1	0	0	0	0	1	1	1	1	1	1	1	1	0	0	0	0					BME93_04540					MA_RS03470	METEV_RS09865	MZHIL_RS02170	MMAH_RS08445	MBUR_RS07130
rnf	cluster1633	electron transport complex subunit RsxE	arCOG03955	RnfE	Predicted NADH:ubiquinone oxidoreductase, subunit RnfE	C	K03613	rnfE; electron transport complex protein RnfE	0	5.66667	204.444	9	9		0	0	0	0	1	0	0	0	0	1	1	1	1	1	1	1	1	0	0	0	0					BME93_04550					MA_RS03480	METEV_RS09855	MZHIL_RS02180	MMAH_RS08435	MBUR_RS07120
rnf	cluster1632	hypothetical protein	arCOG06546	RnfG	Predicted NADH:ubiquinone oxidoreductase, subunit RnfG	C	K03612	rnfG; electron transport complex protein RnfG	0	1	185.889	9	9		0	0	0	0	1	0	0	0	0	1	1	1	1	1	1	1	1	0	0	0	0					BME93_04545					MA_RS03475	METEV_RS09860	MZHIL_RS02175	MMAH_RS08440	MBUR_RS07125
ntp	cluster97	V/A-type H+-transporting ATPase subunit A	arCOG00868	NtpA	Archaeal/vacuolar-type H+-ATPase subunit A	C	K02117	ATPVA, ntpA; V-type H+-transporting ATPase subunit A [EC:3.6.3.14]	0	0	579.375	21	17	Y	1	1	2	2	1	1	1	1	1	1	1	1	1	1	1	1	1	2	1	1	1	2518788615_gene	RCI_RS05430	MTC_RS06950;MTC_RS11655	MCP_2290;MCP_0339	BME93_05630	SBU_001321	SCAL_001191	ANME2D_RS09910	MBAR_RS02090	MA_RS21695	METEV_RS01180	MZHIL_RS07430	MMAH_RS07170	MBUR_RS06385
ntp	cluster98	V/A-type H+-transporting ATPase subunit B	arCOG00865	NtpB	Archaeal/vacuolar-type H+-ATPase subunit B	C	K02118	ATPVB, ntpB; V-type H+-transporting ATPase subunit B [EC:3.6.3.14]	0	0	463.042	21	17	Y	1	1	2	2	1	1	1	1	1	1	1	1	1	1	1	1	1	2	1	1	1	2518788614_gene	RCI_RS05425	MTC_RS06945;MTC_RS11650	MCP_2291;MCP_0338	BME93_05625	SBU_001320	SCAL_001192	ANME2D_RS09905	MBAR_RS02085	MA_RS21700	METEV_RS01185	MZHIL_RS07425	MMAH_RS07165	MBUR_RS06390
ntp	cluster2979	ATPase, V0/A0 complex, subunit C/D	arCOG02459	NtpC	Archaeal/vacuolar-type H+-ATPase subunit C	C	K02119	ATPVC, ntpC; V-type H+-transporting ATPase subunit C [EC:3.6.3.14]	0	0	347.5	4	2		0	0	1	1	0	1	1	0	0	0	0	0	0	0	0	0	0	0	0	0	0			MTC_RS11665	MCP_2288		SBU_000715	SCAL_000551
ntp	cluster592	H+-transporting two-sector ATPase, C (AC39) subunit	arCOG02459	NtpC	Archaeal/vacuolar-type H+-ATPase subunit C	C	K02119	ATPVC, ntpC; V-type H+-transporting ATPase subunit C [EC:3.6.3.14]	0	0.1	358.6	19	15	Y	1	1	1	1	1	0	0	1	1	1	1	1	1	1	1	1	1	2	1	1	1	2518788617_gene	RCI_RS05440	MTC_RS06960	MCP_0341	BME93_05640			ANME2D_RS09920	MBAR_RS02100	MA_RS21685	METEV_RS01170	MZHIL_RS07440	MMAH_RS07180	MBUR_RS06375
ntp	cluster178	V/A-type H+-transporting ATPase subunit D	arCOG04101	NtpD	Archaeal/vacuolar-type H+-ATPase subunit D	C	K02120	ATPVD, ntpD; V-type H+-transporting ATPase subunit D [EC:3.6.3.14]	0	0	212.364	21	17	Y	1	1	1	1	1	1	1	1	1	1	1	1	1	1	1	1	1	2	1	1	1	2518788613_gene	RCI_RS05420	MTC_RS06940	MCP_0337	BME93_05620	SBU_001319	SCAL_001193	ANME2D_RS09900	MBAR_RS02080	MA_RS21705	METEV_RS01190	MZHIL_RS07420	MMAH_RS07160	MBUR_RS06395
ntp	cluster5439	A-type ATP synthase subunit D	arCOG04101	NtpD	Archaeal/vacuolar-type H+-ATPase subunit D	C	K02120	ATPVD, ntpD; V-type H+-transporting ATPase subunit D [EC:3.6.3.14]	0	0	215	2	0		0	0	1	1	0	0	0	0	0	0	0	0	0	0	0	0	0	0	0	0	0			MTC_RS11645	MCP_2292
ntp	cluster2556	ATPase, V1/A1 complex, subunit E	arCOG00869	NtpE	Archaeal/vacuolar-type H+-ATPase subunit E	C	K02121	ATPVE, ntpE; V-type H+-transporting ATPase subunit E [EC:3.6.3.14]	0	0	198.2	5	3		0	0	1	1	0	1	1	0	0	0	0	0	0	0	0	0	0	1	0	0	0			MTC_RS11670	MCP_2287		SBU_001323	SCAL_001189
ntp	cluster699	H+-transporting two-sector ATPase, E subunit	arCOG00869	NtpE	Archaeal/vacuolar-type H+-ATPase subunit E	C	K02121	ATPVE, ntpE; V-type H+-transporting ATPase subunit E [EC:3.6.3.14]	0	0	184.579	19	15	Y	1	1	1	1	1	0	0	1	1	1	1	1	1	1	1	1	1	1	1	1	1	2518788618_gene	RCI_RS05445	MTC_RS06965	MCP_0342	BME93_05645			ANME2D_RS09925	MBAR_RS02105	MA_RS21680	METEV_RS01165	MZHIL_RS07445	MMAH_RS07185	MBUR_RS06370
ntp	cluster3716	A-type ATP synthase subunit F	arCOG04102	NtpG	Archaeal/vacuolar-type H+-ATPase subunit F	C	K02122	ATPVF, ntpF; V-type H+-transporting ATPase subunit F [EC:3.6.3.14]	0	0	106.667	3	1		0	0	1	1	0	0	0	0	0	0	0	0	0	0	0	0	0	0	0	0	1			MTC_RS11660	MCP_2289
ntp	cluster407	Vacuolar H+-transporting two-sector ATPase, F subunit	arCOG04102	NtpG	Archaeal/vacuolar-type H+-ATPase subunit F	C	K02122	ATPVF, ntpF; V-type H+-transporting ATPase subunit F [EC:3.6.3.14]	0	0	101.048	20	16	Y	1	1	1	1	1	1	1	1	1	1	1	1	1	1	1	1	1	2	1	1	0	2518788616_gene	RCI_RS05435	MTC_RS06955	MCP_0340	BME93_05635	SBU_001322	SCAL_001190	ANME2D_RS09915	MBAR_RS02095	MA_RS21690	METEV_RS01175	MZHIL_RS07435	MMAH_RS07175	MBUR_RS06380
ntp	cluster177	V/A-type H+-transporting ATPase subunit I	arCOG04138	NtpI	Archaeal/vacuolar-type H+-ATPase subunit I	C	K02123	ATPVI, ntpI; V-type H+-transporting ATPase subunit I [EC:3.6.3.14]	0	6.77273	663.591	21	17	Y	1	1	1	1	1	1	1	1	1	1	1	1	1	1	1	1	1	2	1	1	1	2518788620_gene	RCI_RS05455	MTC_RS06975	MCP_0344	BME93_05655	SBU_000355	SCAL_001548	ANME2D_RS09935	MBAR_RS02115	MA_RS21670	METEV_RS01155	MZHIL_RS07455	MMAH_RS07195	MBUR_RS06360
ntp	cluster5440	A-type ATP synthase subunit I	arCOG04138	NtpI	Archaeal/vacuolar-type H+-ATPase subunit I	C	K02123	ATPVI, ntpI; V-type H+-transporting ATPase subunit I [EC:3.6.3.14]	0	7	637.5	2	0		0	0	1	1	0	0	0	0	0	0	0	0	0	0	0	0	0	0	0	0	0			MTC_RS06375	MCP_2293
ntp	cluster123	F0F1-type ATP synthase subunit c/vacuolar-type H+-ATPase subunit K	arCOG13284	AtpK	Archaeal/vacuolar-type Na+/H+-ATPase, subunit K	C	K02124	ATPVK, ntpK; V-type H+-transporting ATPase subunit K [EC:3.6.3.14]	0	2.34783	92.4348	21	17	Y	1	1	1	1	1	1	1	1	2	1	1	1	1	1	1	1	1	2	1	1	1	2518788619_gene	RCI_RS05450	MTC_RS06970	MCP_0343	BME93_05650	SBU_000713	SCAL_000549	ANME2D_RS17660	MBAR_RS02050;MBAR_RS02110	MA_RS21675	METEV_RS01160	MZHIL_RS07450	MMAH_RS07190	MBUR_RS06365
cytC4	cluster1814	conserved hypothetical protein, membrane or secreted	arCOG10904	-	Uncharacterized protein	S	na	na	4.25	1	235.625	4	4		0	0	0	0	2	2	3	1	0	0	0	0	0	0	0	0	0	0	0	0	0					BME93_05360;BME93_05365	SBU_000694;SBU_000777	SCAL_000632;SCAL_000914;SCAL_000390	ANME2D_RS13505
>10 CXXCH	cluster6014	hypothetical protein	arCOG08705	-	Large extracellular alpha-helical protein	R	K04013	nrfB; cytochrome c-type protein NrfB	21	0	1177	1	1		0	0	0	0	0	0	0	1	0	0	0	0	0	0	0	0	0	0	0	0	0								ANME2D_RS10590
>10 CXXCH	cluster3348	ammonia-forming cytochrome c nitrite reductase subunit c552	arCOG05009	-	Membrane-bound multiheme cytochrome c subunit	C	na	na	17	1	961.667	1	1		0	0	0	0	0	0	0	3	0	0	0	0	0	0	0	0	0	0	0	0	0								ANME2D_RS12645;ANME2D_RS03005;ANME2D_RS03235
>10 CXXCH	cluster12829	hypothetical protein	arCOG08705	-	Large extracellular alpha-helical protein	R	K03385	nrfA; cytochrome c-552 [EC:1.7.2.2]	15	1	746	1	1		0	0	0	0	0	0	0	1	0	0	0	0	0	0	0	0	0	0	0	0	0								ANME2D_RS00440
>10 CXXCH	cluster12310	Fibronectin type III domain protein	arCOG04986	-	Methylene-tetrahydrofolate reductase subunit related domain	C	na	na	15	1	2300	1	1		0	0	0	0	0	0	1	0	0	0	0	0	0	0	0	0	0	0	0	0	0							SCAL_000633
>10 CXXCH	cluster11819	hypothetical protein	arCOG12382	-	Cytochrome C family protein	C	K16311	SIK; serine/threonine-protein kinase SIK [EC:2.7.11.1]	12	1	673	1	1		0	0	0	0	0	0	0	1	0	0	0	0	0	0	0	0	0	0	0	0	0								ANME2D_RS13540
>10 CXXCH	cluster9292	hypothetical protein	arCOG08705	-	Large extracellular alpha-helical protein	R	na	na	11	1	554	1	1		0	0	0	0	0	0	0	1	0	0	0	0	0	0	0	0	0	0	0	0	0								ANME2D_RS13535
>10 CXXCH	cluster11444	hypothetical protein	arCOG12048	-	Uncharacterized protein	S	na	na	10	1	303	1	1		0	0	0	0	0	0	0	1	0	0	0	0	0	0	0	0	0	0	0	0	0								ANME2D_RS04165
>10 CXXCH	cluster12821	hypothetical protein	arCOG08705	-	Large extracellular alpha-helical protein	R	na	na	10	1	936	1	1		0	0	0	0	0	0	0	1	0	0	0	0	0	0	0	0	0	0	0	0	0								ANME2D_RS00445
>10 CXXCH	cluster3355	hypothetical protein	arCOG06836	-	PKD repeats containing protein	R	na	na	10	1	280	1	1		0	0	0	0	2	0	0	0	0	0	0	0	0	0	0	0	0	0	0	0	0					BME93_04470; BME93_04470B
>10 CXXCH	cluster13333	hypothetical protein	arCOG08705	-	Large extracellular alpha-helical protein	R	K09607	ina; immune inhibitor A [EC:3.4.24.-]	10	1	898	1	1		0	0	0	0	0	0	0	1	0	0	0	0	0	0	0	0	0	0	0	0	0								ANME2D_RS13545
mmcA	cluster1923	methanogenesis multiheme c-type cytochrome	arCOG06549	-	Membrane-bound multiheme cytochrome c subunit	C	na	na	5.75	1	509.875	8	8		0	0	0	0	0	0	0	0	0	1	1	1	1	1	1	1	1	0	0	0	0										MA_RS03460	METEV_RS09875	MZHIL_RS02160	MMAH_RS08455	MBUR_RS07140
CoM	cluster1597	sulfopyruvate decarboxylase alpha subunit	arCOG01613	-	Sulfopyruvate decarboxylase, TPP-binding subunit (coenzyme M biosynthesis)	H	K06034	comD; sulfopyruvate decarboxylase subunit alpha [EC:4.1.1.79]	0	0	171.6	10	10		0	0	0	0	0	1	1	0	0	0	0	0	1	1	1	1	1	1	1	1	0						SBU_000144	SCAL_000244						MMAH_RS08745	MBUR_RS07515
CoM	cluster766	sulfopyruvate decarboxylase subunit beta	arCOG01614	-	Sulfopyruvate decarboxylase alpha chain	G	K13039	comE; sulfopyruvate decarboxylase subunit beta [EC:4.1.1.79]	0	0.157895	277.895	19	15	Y	1	1	1	1	0	1	1	1	1	1	1	1	1	1	1	1	1	1	1	1	0	2518787735_gene	RCI_RS13950	MTC_RS07305	MCP_1993		SBU_000143	SCAL_000245	ANME2D_RS16350	MBAR_RS18755	MA_RS17205	METEV_RS04380	MZHIL_RS03965	MMAH_RS08750	MBUR_RS07520
CoM	cluster931	putative methanogenesis marker 16 metalloprotein	arCOG00621	-	Uncharacterized conserved DUF39 domain fused to ferredoxin domain	S	na	na	0	0	424.471	16	14		1	1	0	0	0	1	1	0	1	1	1	1	1	1	1	1	1	0	2	1	1	2518787730_gene	RCI_RS01730				SBU_000237	SCAL_000510		MBAR_RS18775	MA_RS17210	METEV_RS04375	MZHIL_RS03990	MMAH_RS08755	MBUR_RS07525
CoM	cluster1015	cysteate synthase	arCOG01434	ThrC	Threonine synthase and cysteate synthase	E	K15527	cysteate synthase [EC:2.5.1.76]	0	0	421.312	16	12		1	1	1	1	0	0	0	1	1	1	0	1	1	1	1	1	1	1	1	1	0	2518787734_gene	RCI_RS13955	MTC_RS07310	MCP_1992				ANME2D_RS16345	MBAR_RS18750	MA_RS17200		MZHIL_RS03960	MMAH_RS08740	MBUR_RS07495
CoM	cluster2660	putative 2-phosphosulfolactate phosphatase	arCOG04871	ComB	Phosphosulfolactate phosphohydrolase or related enzyme	H	K05979	comB; 2-phosphosulfolactate phosphatase [EC:3.1.3.71]	0	0	218.8	5	2		0	1	1	1	0	1	1	0	0	0	0	0	0	0	0	0	0	0	0	0	0		RCI_RS10805	MTC_RS00200	MCP_2564		SBU_001054	SCAL_000442
CoB	cluster854	isopropylmalate/homocitrate/citramalate synthase	arCOG02092	LeuA	Isopropylmalate/homocitrate/citramalate synthase	E	K10977	aksA; methanogen homocitrate synthase [EC:2.3.3.14 2.3.3.-]	0	0	393.333	18	14		1	1	1	1	0	0	0	1	1	1	1	1	1	1	1	1	1	1	1	1	1	2518787192_gene	RCI_RS02935	MTC_RS07775	MCP_1960				ANME2D_RS04200	MBAR_RS11630	MA_RS17445	METEV_RS02160	MZHIL_RS05795	MMAH_RS05810	MBUR_RS04395
CoB	cluster935	isocitrate/isopropylmalate dehydrogenase family protein	arCOG01163	LeuB	Isocitrate/isopropylmalate dehydrogenase	C	K10978	aksF; methanogen homoisocitrate dehydrogenase [EC:1.1.1.87 1.1.1.-]	0	0	328.471	17	13		1	1	1	1	0	0	0	1	1	1	1	1	1	0	1	1	1	1	1	1	1	2518787196_gene	RCI_RS02950	MTC_RS07760	MCP_1963				ANME2D_RS07430	MBAR_RS01400	MA_RS19530	METEV_RS06530	MZHIL_RS08355	MMAH_RS00640
CoB	cluster676	3-isopropylmalate dehydratase, large subunit	arCOG01698	LeuC	Homoaconitate hydratase/3-isopropylmalate dehydratase large subunit family protein	E	K16792	aksD; methanogen homoaconitase large subunit [EC:4.2.1.114 4.2.1.-]	0	0	412.85	20	16	Y	1	1	1	1	0	1	1	1	1	1	1	1	1	1	1	1	1	1	1	1	1	2518787193_gene	RCI_RS02940	MTC_RS07770	MCP_1961		SBU_000163	SCAL_000736	ANME2D_RS15835	MBAR_RS10415	MA_RS16135	METEV_RS06825	MZHIL_RS03690	MMAH_RS02075	MBUR_RS11695
CoB	cluster775	3-isopropylmalate dehydratase, small subunit (EC 4.2.1.33)	arCOG02230	LeuD	3-isopropylmalate dehydratase small subunit	E	K16793	aksE; methanogen homoaconitase small subunit [EC:4.2.1.114 4.2.1.-]	0	0	161.421	18	14		1	1	1	1	0	0	0	1	2	1	1	1	1	1	1	1	1	1	1	1	1	2518787195_gene	RCI_RS02945	MTC_RS07765	MCP_1962				ANME2D_RS07440	MBAR_RS01380;MBAR_RS12055	MA_RS19545	METEV_RS06520	MZHIL_RS08345	MMAH_RS00630	MBUR_RS08140
F420	cluster278	2-phospho-L-lactate guanylyltransferase	arCOG04472	-	2-phospho-L-lactate guanylyltransferase, coenzyme F420 biosynthesis enzyme, CobY/MobA/RfbA family	H	K14941	cofC; 2-phospho-L-lactate guanylyltransferase [EC:2.7.7.68]	0	0	213.571	21	17	Y	1	1	1	1	1	1	1	1	1	1	1	1	1	1	1	1	1	1	1	1	1	2518787617_gene	RCI_RS11480	MTC_RS11965	MCP_2460	BME93_02865	SBU_000350	SCAL_000186	ANME2D_RS01100	MBAR_RS18120	MA_RS07725	METEV_RS01315	MZHIL_RS08070	MMAH_RS08025	MBUR_RS06705
F420	cluster487	LPPG--FO 2-phospho-L-lactate transferase	arCOG04395	CofD	LPPG:FO 2-phospho-L-lactate transferase, F420 biosynthesis enzyme	H	K11212	cofD; LPPG:FO 2-phospho-L-lactate transferase [EC:2.7.8.28]	0	0	303.429	21	17	Y	1	1	1	1	1	1	1	1	1	1	1	1	1	1	1	1	1	1	1	1	1	2518788251_gene	RCI_RS00595	MTC_RS08140	MCP_1915	BME93_01380	SBU_001136	SCAL_001349	ANME2D_RS09765	MBAR_RS08685	MA_RS03740	METEV_RS02505	MZHIL_RS09250	MMAH_RS08570	MBUR_RS07270
F420	cluster167	coenzyme F420-0 gamma-glutamyl ligase (EC 6.3.2.31)	arCOG02714	CofE	F(420)-0:gamma-glutamyl ligase, F420 coenzyme biosynthesis enzyme	H	K12234	cofE, fbiB; coenzyme F420-0:L-glutamate ligase / coenzyme F420-1:gamma-L-glutamate ligase [EC:6.3.2.31 6.3.2.34]	0	0	256.727	21	17	Y	1	1	1	2	1	1	1	1	1	1	1	1	1	1	1	1	1	1	1	1	1	2518787451_gene	RCI_RS00905	MTC_RS00515	MCP_2474;MCP_1297	BME93_05050	SBU_001289	SCAL_001312	ANME2D_RS03845	MBAR_RS04600	MA_RS00710	METEV_RS10185	MZHIL_RS08710	MMAH_RS01110	MBUR_RS10270
F420	cluster279	7,8-didemethyl-8-hydroxy-5-deazariboflavin synthase subunit CofG	arCOG00657	ThiH	Thiamine biosynthesis enzyme ThiH, FO synthase or related uncharacterized enzyme	H	K11780	cofG; FO synthase subunit 1 [EC:2.5.1.77]	0	0	329.476	21	17	Y	1	1	1	1	1	1	1	1	1	1	1	1	1	1	1	1	1	1	1	1	1	2518787618_gene	RCI_RS11490	MTC_RS04965	MCP_2458	BME93_02870	SBU_000030	SCAL_000476	ANME2D_RS03370	MBAR_RS18105	MA_RS07740	METEV_RS01325	MZHIL_RS08060	MMAH_RS08010	MBUR_RS06690
F420	cluster126	7,8-didemethyl-8-hydroxy-5-deazariboflavin synthase subunit CofH	arCOG00656	ThiH	Thiamine biosynthesis enzyme ThiH, FO synthase or related uncharacterized enzyme	H	K11781	cofH; FO synthase subunit 2 [EC:2.5.1.77]	0	0	359.783	21	17	Y	1	1	1	1	1	1	2	2	1	1	1	1	1	1	1	1	1	1	1	1	1	2518787900_gene	RCI_RS11495	MTC_RS04970	MCP_2457	BME93_02875	SBU_000113	SCAL_001711;SCAL_000023	ANME2D_RS03365;ANME2D_RS04585	MBAR_RS18110	MA_RS07735	METEV_RS01320	MZHIL_RS08065	MMAH_RS08015	MBUR_RS06695
MF	cluster452	tyrosine decarboxylase / aspartate 1-decarboxylase	arCOG00027	MfnA	L-tyrosine decarboxylase, PLP-dependent protein	E	K18933	mfnA, adc; tyrosine decarboxylase / aspartate 1-decarboxylase [EC:4.1.1.25 4.1.1.11]	0	0	378.476	21	17	Y	1	1	1	1	1	1	1	1	1	1	1	1	1	1	1	1	1	1	1	1	1	2518786560_gene	RCI_RS07245	MTC_RS03515	MCP_0399	BME93_02720	SBU_000277	SCAL_001555	ANME2D_RS08265	MBAR_RS05270	MA_RS00025	METEV_RS11325	MZHIL_RS10175	MMAH_RS10185	MBUR_RS08930
MF	cluster604	(5-formylfuran-3-yl)methyl phosphate synthase	arCOG04482	-	Uncharacterized protein, DUF556 family	S	K09733	mfnB; (5-formylfuran-3-yl)methyl phosphate synthase [EC:4.2.3.153]	0	0	235.19	21	17	Y	1	1	1	1	1	1	1	1	1	1	1	1	1	1	1	1	1	1	1	1	1	2518787888_gene	RCI_RS10615	MTC_RS02875	MCP_2988	BME93_02095	SBU_000851	SCAL_000363	ANME2D_RS04520	MBAR_RS05910	MA_RS23180	METEV_RS05080	MZHIL_RS01960	MMAH_RS09895	MBUR_RS08640
MF	cluster541	protein containing ATP-grasp fold, DUF201-type	arCOG01592	-	Predicted ATP-utilizing enzyme (ATP-grasp superfamily)	R	K06914	mfnD; tyramine---L-glutamate ligase [EC:6.3.4.24]	0	0	299.286	21	17	Y	1	1	1	1	1	1	1	1	1	1	1	1	1	1	1	1	1	1	1	1	1	2518788141_gene	RCI_RS04640	MTC_RS05135	MCP_1324	BME93_01115	SBU_000772	SCAL_000779	ANME2D_RS12405	MBAR_RS18215	MA_RS07655	METEV_RS01270	MZHIL_RS08130	MMAH_RS08065	MBUR_RS06760
MF	cluster660	kinase, aspartokinase/uridylate kinase	arCOG00859	-	Uncharacterized archaeal kinase related to aspartokinase, uridylate kinase	R	K07144	mfnE; 5-(aminomethyl)-3-furanmethanol phosphate kinase [EC:2.7.4.31]	0	0	210.6	20	16	Y	1	1	1	1	0	1	1	1	1	1	1	1	1	1	1	1	1	1	1	1	1	2518788152_gene	RCI_RS05135	MTC_RS04765	MCP_0670		SBU_000866	SCAL_000700	ANME2D_RS04615	MBAR_RS18230	MA_RS07645	METEV_RS01260	MZHIL_RS08140	MMAH_RS08075	MBUR_RS06770
MF	cluster540	H4MPT-linked C1 transfer pathway protein	arCOG04369	-	Predicted transcriptional regulator/sugar kinase	K	K07072	mfnF; (4-(4-[2-(gamma-L-glutamylamino)ethyl]phenoxymethyl)furan-2-yl)methanamine synthase [EC:2.5.1.131]	0	0	327	21	17	Y	1	1	1	1	1	1	1	1	1	1	1	1	1	1	1	1	1	1	1	1	1	2518788142_gene	RCI_RS04645	MTC_RS05140	MCP_1325	BME93_01120	SBU_000271	SCAL_001518	ANME2D_RS07110	MBAR_RS18220	MA_RS07650	METEV_RS01265	MZHIL_RS08135	MMAH_RS08070	MBUR_RS06765
MPT	cluster306	molybdenum cofactor biosynthesis protein MoaB	arCOG00214	MoaB	Molybdopterin biosynthesis enzyme	H	K03638	moaB; molybdenum cofactor biosynthesis protein B	0	0	174.095	21	17	Y	1	1	1	1	1	1	1	1	1	1	1	1	1	1	1	1	1	1	1	1	1	2518786729_gene	RCI_RS09755	MTC_RS01655	MCP_2932	BME93_04415	SBU_000088	SCAL_000598	ANME2D_RS00110	MBAR_RS07325	MA_RS01010	METEV_RS02460	MZHIL_RS09185	MMAH_RS08625	MBUR_RS07325
MPT	cluster244	cyclic pyranopterin monophosphate synthase subunit MoaC (EC 4.1.99.18)	arCOG01530	MoaC	Molybdenum cofactor biosynthesis enzyme	H	K03637	moaC; molybdenum cofactor biosynthesis protein C	0	0	156.476	21	17	Y	1	1	1	1	1	1	1	1	1	1	1	1	1	1	1	1	1	1	1	1	1	2518787880_gene	RCI_RS04080	MTC_RS11250	MCP_0729	BME93_04420	SBU_000420	SCAL_000883	ANME2D_RS01570	MBAR_RS01975	MA_RS06080	METEV_RS08935	MZHIL_RS09600	MMAH_RS09390	MBUR_RS09720
MPT	cluster128	putative molybdenum cofactor biosynthesis protein D, MoaD	arCOG00536	MoaD	Molybdopterin converting factor, small subunit	H	K03636	moaD; molybdopterin synthase sulfur carrier subunit	0	0.0434783	92.7391	19	15	Y	1	1	2	1	1	0	0	2	1	1	1	1	1	1	1	1	1	2	2	1	1	2518788630_gene	RCI_RS07155	MTC_RS08035;MTC_RS04405	MCP_2608	BME93_00065			ANME2D_RS01980;ANME2D_RS16225	MBAR_RS02690	MA_RS21325	METEV_RS02480	MZHIL_RS09220	MMAH_RS08595	MBUR_RS07295
MPT	cluster309	probable molybdopterin-guanine dinucleotide biosynthesis protein A	arCOG01872	MobA	Molybdopterin-guanine dinucleotide biosynthesis protein A	H	K03752	mobA; molybdopterin-guanine dinucleotide biosynthesis protein A [EC:2.7.7.77]	0	0	205.619	21	17	Y	1	1	1	1	1	1	1	1	1	1	1	1	1	1	1	1	1	1	1	1	1	2518787861_gene	RCI_RS09810	MTC_RS02365	MCP_2937	BME93_04345	SBU_000136	SCAL_001130	ANME2D_RS07650	MBAR_RS12240	MA_RS10300	METEV_RS03460	MZHIL_RS03530	MMAH_RS05970	MBUR_RS00500
MPT	cluster527	cyclic pyranopterin monophosphate synthase subunit MoaA (EC 4.1.99.18)	arCOG00930	MoaA	Molybdenum cofactor biosynthesis enzyme	H	K03639	MOCS1, moaA; molybdenum cofactor biosynthesis protein	0.9	0	311.6	20	16	Y	1	1	1	1	1	1	1	1	1	1	1	0	1	1	1	1	1	1	1	1	1	2518787274_gene	RCI_RS06155	MTC_RS06105	MCP_0653	BME93_04430	SBU_001230	SCAL_000642	ANME2D_RS01920	MBAR_RS06360	MA_RS00555	METEV_RS05595		MMAH_RS01855	MBUR_RS11305
MPT	cluster130	molybdopterin-guanine dinucleotide biosynthesis MobB/molybdopterin biosynthesis MoaE	arCOG00534	MoaE	Molybdopterin converting factor, large subunit	H	K03635	MOCS2, moaE; molybdopterin synthase catalytic subunit [EC:2.-.-.-]	0	0	219.087	20	16	Y	1	1	1	1	1	1	0	1	1	1	1	1	1	1	1	1	1	2	2	2	1	2518787444_gene	RCI_RS03880	MTC_RS06220	MCP_2421	BME93_04425	SBU_000033		ANME2D_RS09115	MBAR_RS12235	MA_RS10305	METEV_RS08270	MZHIL_RS05050	MMAH_RS03640	MBUR_RS01940
MPT	cluster176	molybdopterin biosynthesis protein MoeA/LysR substrate binding-domain-containing protein	arCOG00230	-	Periplasmic molybdate-binding protein/domain	P	K03750	moeA; molybdopterin molybdotransferase [EC:2.10.1.1]	0	0	548.136	20	17	Y	0	2	1	1	1	1	1	2	1	1	1	1	1	1	1	1	1	1	1	1	1		RCI_RS10675;RCI_RS06870	MTC_RS01365	MCP_2799	BME93_04410	SBU_001528	SCAL_001128	ANME2D_RS12915;ANME2D_RS01925	MBAR_RS03105	MA_RS22740	METEV_RS09450	MZHIL_RS00565	MMAH_RS09180	MBUR_RS07955
MPT	cluster816	molybdenum cofactor synthesis domain-containing protein	arCOG00216	MoeA	Molybdopterin biosynthesis enzyme	H	K03750	moeA; molybdopterin molybdotransferase [EC:2.10.1.1]	0	0	399.833	17	13		1	1	1	1	0	1	1	1	2	1	1	1	0	0	1	1	1	1	1	1	0	2518788632_gene	RCI_RS10670	MTC_RS01360	MCP_2800		SBU_001529	SCAL_001129	ANME2D_RS16230	MBAR_RS14190;MBAR_RS02685	MA_RS21330	METEV_RS02475	MZHIL_RS09215
MPT	cluster133	molybdopterin-synthase adenylyltransferase MoeB	arCOG01676	ThiF	Dinucleotide-utilizing enzyme involved in molybdopterin and thiamine biosynthesis	H	K21029	moeB; molybdopterin-synthase adenylyltransferase [EC:2.7.7.80]	0	0.652174	249.522	19	15	Y	1	2	2	1	1	0	0	1	1	1	1	1	2	1	1	1	1	1	1	1	2	2518788678_gene	RCI_RS07160;RCI_RS00615	MTC_RS08040;MTC_RS07410	MCP_1909	BME93_00060			ANME2D_RS08990	MBAR_RS06630	MA_RS01360	METEV_RS04865	MZHIL_RS08460	MMAH_RS01870;MMAH_RS03575	MBUR_RS00675
sbt1	cluster6246	sodium-dependent bicarbonate transport family permease	arCOG11287	-	Uncharacterized membrane protein	S	K07086	Na+-dependent bicarbonate transporter superfamily Sbt_1 (PF05982)	0	10	336	1	1		0	0	0	0	1	0	0	0	0	0	0	0	0	0	0	0	0	0	0	0	0					BME93_02035
mrp	cluster1286	Na+/H+ antiporter subunit G	arCOG03082	MnhG	Multisubunit Na+/H+ antiporter, MnhG subunit	P	K05571	mnhG, mrpG; multicomponent Na+:H+ antiporter subunit G	0	2.58333	115.333	12	12		0	0	0	0	1	0	0	1	0	1	1	1	1	1	1	1	1	0	1	0	1					BME93_05575			ANME2D_RS11500		MA_RS23805	METEV_RS04545	MZHIL_RS05255	MMAH_RS03720	MBUR_RS00715
mrp	cluster1287	multisubunit Na+/H+ antiporter, MnhF subunit	arCOG03121	MnhF	Multisubunit Na+/H+ antiporter, MnhF subunit	P	K05570	mnhF, mrpF; multicomponent Na+:H+ antiporter subunit F	0	3	89.4167	12	12		0	0	0	0	1	0	0	1	0	1	1	1	1	1	1	1	1	0	1	0	1					BME93_05570			ANME2D_RS11495		MA_RS23810	METEV_RS04550	MZHIL_RS05250	MMAH_RS03725	MBUR_RS00710
mrp	cluster1288	multisubunit Na+/H+ antiporter, MnhE subunit	arCOG03099	MnhE	Multisubunit Na+/H+ antiporter, MnhE subunit	P	K05569	mnhE, mrpE; multicomponent Na+:H+ antiporter subunit E	0	1.91667	167.5	12	12		0	0	0	0	1	0	0	1	0	1	1	1	1	1	1	1	1	0	1	0	1					BME93_05565			ANME2D_RS11490		MA_RS23815	METEV_RS04555	MZHIL_RS05245	MMAH_RS03730	MBUR_RS00705
mrp	cluster1289	formate hydrogenlyase subunit 3/multisubunit Na+/H+ antiporter, MnhD subunit	arCOG01537	NuoM	NADH:ubiquinone oxidoreductase subunit 4 (chain M)	C	K05568	mnhD, mrpD; multicomponent Na+:H+ antiporter subunit D	0	12.8333	499.083	12	12		0	0	0	0	1	0	0	1	0	1	1	1	1	1	1	1	1	0	1	0	1					BME93_05595			ANME2D_RS11525		MA_RS23820	METEV_RS04560	MZHIL_RS05240	MMAH_RS03735	MBUR_RS00700
mrp	cluster1290	multisubunit Na+/H+ antiporter, MnhC subunit	arCOG03072	MnhC	Multisubunit Na+/H+ antiporter, MnhC subunit	P	K05567	mnhC, mrpC; multicomponent Na+:H+ antiporter subunit C	0	2.91667	133.833	12	12		0	0	0	0	1	0	0	1	0	1	1	1	1	1	1	1	1	0	1	0	1					BME93_05590			ANME2D_RS11520		MA_RS23825	METEV_RS04565	MZHIL_RS05235	MMAH_RS03740	MBUR_RS00695
mrp	cluster1919	multisubunit Na+/H+ antiporter, MnhB subunit	arCOG03079	MnhB	Multisubunit Na+/H+ antiporter, MnhB subunit	P	K05566	mnhB, mrpB; multicomponent Na+:H+ antiporter subunit B	0	4	139.75	8	8		0	0	0	0	0	0	0	0	0	1	1	1	1	1	1	1	1	0	0	0	0										MA_RS23830	METEV_RS04570	MZHIL_RS05230	MMAH_RS03745	MBUR_RS00690
mrp	cluster11326	hypothetical protein	arCOG03077	MnhB	Multisubunit Na+/H+ antiporter, MnhB subunit	P	K05566	mnhB, mrpB; multicomponent Na+:H+ antiporter subunit B	0	1	199	1	1		0	0	0	0	0	0	0	0	0	0	0	0	0	0	0	0	0	0	1	0	0
mrp	cluster5481	hypothetical protein	arCOG01537	NuoM	NADH:ubiquinone oxidoreductase subunit 4 (chain M)	C	K05568	mnhD, mrpD; multicomponent Na+:H+ antiporter subunit D	0	18	694	1	1		0	0	0	0	1	0	0	0	0	0	0	0	0	0	0	0	0	0	0	0	0					BME93_05615
mrp	cluster6020	hypothetical protein	arCOG03078	-	Predicted subunit of the Multisubunit Na+/H+ antiporter	P	K05565	mnhA, mrpA; multicomponent Na+:H+ antiporter subunit A	0	2	91	1	1		0	0	0	0	0	0	0	1	0	0	0	0	0	0	0	0	0	0	0	0	0								ANME2D_RS11510
mrp	cluster6722	hypothetical protein	arCOG01537	NuoM	NADH:ubiquinone oxidoreductase subunit 4 (chain M)	C	K05568	mnhD, mrpD; multicomponent Na+:H+ antiporter subunit D	0	3	119	1	1		0	0	0	0	0	0	0	0	0	0	0	0	0	0	0	0	0	0	1	0	0
actP	cluster147	sodium:solute symporter family protein	arCOG01317	DhlC	Sodium:solute symporter	R	K14393	actP; cation/acetate symporter	0	12.9565	528.783	16	13		0	1	1	2	0	0	0	0	1	1	1	2	2	1	2	3	2	1	1	1	1		RCI_RS12750	MTC_RS07400	MCP_1905;MCP_0440					MBAR_RS19775	MA_RS06815	METEV_RS07615	MZHIL_RS03645;MZHIL_RS05045	MMAH_RS05590;MMAH_RS04310	MBUR_RS02160
yaaH	cluster865	GPR1/FUN34/yaaH family protein	arCOG03176	SatP	Succinate-acetate transporter protein	C	K07034	K07034; uncharacterized protein	0	5.72222	198.167	15	11		1	1	1	1	0	0	0	0	2	2	1	0	1	2	1	1	1	1	1	1	0	2518787296_gene	RCI_RS12745	MTC_RS00370	MCP_2738					MBAR_RS06540;MBAR_RS05725	MA_RS20910;MA_RS22965	METEV_RS04665		MMAH_RS04925	MBUR_RS03880;MBUR_RS04185
actP	cluster2034	sodium:solute symporter family protein	arCOG01317	DhlC	Sodium:solute symporter	R	K14393	actP; cation/acetate symporter	0	12.2857	492.143	7	7		0	0	0	0	1	0	0	0	0	1	1	0	1	0	0	0	0	1	1	1	0					BME93_01255					MA_RS00010	METEV_RS06655		MMAH_RS03335
yaaH	cluster6956	hypothetical protein	arCOG03176	SatP	Succinate-acetate transporter protein	C	K07034	K07034; uncharacterized protein	0	6	196	1	1		0	0	0	0	0	0	0	0	0	1	0	0	0	0	0	0	0	0	0	0	0										MA_RS00545
-	cluster100	TATA binding protein of transcription factor TFIID	arCOG01765	SPT15	TATA-box binding protein (TBP), component of TFIID and TFIIIB	K	K03120	TBP, tbp; transcription initiation factor TFIID TATA-box-binding protein	0	0	184.739	21	17	Y	2	1	1	1	2	1	1	1	1	1	1	1	1	1	1	1	1	1	1	1	1	2518787592_gene;2518788115_gene	RCI_RS08430	MTC_RS01795	MCP_0130	BME93_01140;BME93_04880	SBU_001100	SCAL_001074	ANME2D_RS03760	MBAR_RS03220	MA_RS22620	METEV_RS10630	MZHIL_RS10025	MMAH_RS09050	MBUR_RS07710
-	cluster101	Glycosyltransferases involved in cell wall biogenesis	arCOG00895	-	Glycosyl transferase family 2	M	K00721	DPM1; dolichol-phosphate mannosyltransferase [EC:2.4.1.83]	0	1.70833	298.958	21	17	Y	4	1	1	1	1	1	1	1	1	1	1	1	1	1	1	1	1	1	1	1	1	2518788735_gene;2518788744_gene;2518788849_gene;2518788840_gene	RCI_RS13540	MTC_RS01040	MCP_2704	BME93_03425	SBU_001155	SCAL_000413	ANME2D_RS06505	MBAR_RS03225	MA_RS22615	METEV_RS10625	MZHIL_RS10020	MMAH_RS09055	MBUR_RS07705
-	cluster104	alkyl hydroperoxide reductase subunit F	arCOG01297	AhpF	Alkyl hydroperoxide reductase, large subunit	O	K03387	ahpF; alkyl hydroperoxide reductase subunit F [EC:1.6.4.-]	0	0.0416667	306.583	21	17	Y	1	2	2	2	1	1	1	1	1	1	1	1	1	1	1	1	1	1	1	1	1	2518786966_gene	RCI_RS01500;RCI_RS01145	MTC_RS11170;MTC_RS07395	MCP_0620;MCP_1904	BME93_02395	SBU_000055	SCAL_001655	ANME2D_RS16470	MBAR_RS15385	MA_RS07105	METEV_RS03505	MZHIL_RS03620	MMAH_RS05995	MBUR_RS00520
-	cluster107	stress response translation initiation inhibitor YciH	arCOG04223	SUI1	Translation initiation factor 1 (eIF-1/SUI1)	J	K03113	EIF1, SUI1; translation initiation factor 1	0	0	101.792	21	17	Y	1	2	2	2	1	1	1	1	1	1	1	1	1	1	1	1	1	1	1	1	1	2518788278_gene	RCI_RS03335;RCI_RS01175	MTC_RS06615;MTC_RS10970	MCP_2228;MCP_2339	BME93_05920	SBU_001135	SCAL_001348	ANME2D_RS07855	MBAR_RS02890	MA_RS21180	METEV_RS10855	MZHIL_RS09350	MMAH_RS01290	MBUR_RS10590
-	cluster108	GTP cyclohydrolase I FolE2	arCOG04301	MptA	Fe(2+)-dependent GTP cyclohydrolase	H	K17488	mptA; GTP cyclohydrolase IV [EC:3.5.4.39]	0	0	318.542	21	17	Y	1	2	2	2	1	1	1	1	1	1	1	1	1	1	1	1	1	1	1	1	1	2518786929_gene	RCI_RS10790;RCI_RS15005	MTC_RS05295;MTC_RS00145	MCP_1133;MCP_2574	BME93_00395	SBU_000947	SCAL_000810	ANME2D_RS06390	MBAR_RS06325	MA_RS23560	METEV_RS07700	MZHIL_RS01655	MMAH_RS06135	MBUR_RS00280
-	cluster110	peptide chain release factor subunit 1 (aeRF-1)	arCOG01742	eRF1	Peptide chain release factor eRF1	J	K03265	ETF1, ERF1; peptide chain release factor subunit 1	0	0	405.304	21	17	Y	1	1	1	1	1	1	1	1	2	2	1	1	1	1	1	1	1	1	1	1	1	2518788129_gene	RCI_RS11090	MTC_RS00705	MCP_2680	BME93_04060	SBU_001403	SCAL_000767	ANME2D_RS03015	MBAR_RS05435;MBAR_RS02220	MA_RS05270;MA_RS00215	METEV_RS00035	MZHIL_RS00025	MMAH_RS00025	MBUR_RS08955
-	cluster114	pyruvate ferredoxin oxidoreductase, beta subunit (EC 1.2.7.1)	arCOG01601	PorB	Pyruvate:ferredoxin oxidoreductase or related 2-oxoacid:ferredoxin oxidoreductase, beta subunit	C	K00170	porB; pyruvate ferredoxin oxidoreductase, beta subunit [EC:1.2.7.1]	0	0	294.478	21	17	Y	1	1	1	1	1	1	1	1	2	2	1	1	1	1	1	1	1	1	1	1	1	2518787720_gene	RCI_RS11355	MTC_RS04230	MCP_2614	BME93_02010	SBU_000801	SCAL_000119	ANME2D_RS10660	MBAR_RS05395;MBAR_RS16870	MA_RS12490;MA_RS00160	METEV_RS09175	MZHIL_RS10130	MMAH_RS01745	MBUR_RS11155
-	cluster119	carbamoyl-phosphate synthase large subunit	arCOG01594	CarB	Carbamoylphosphate synthase large subunit	E	K01955	carB, CPA2; carbamoyl-phosphate synthase large subunit [EC:6.3.5.5]	0	0	1075.04	21	17	Y	1	1	1	1	1	1	1	1	1	1	1	1	1	1	1	1	1	2	2	1	1	2518787675_gene	RCI_RS07905	MTC_RS12440	MCP_0200	BME93_02245	SBU_001006	SCAL_000191	ANME2D_RS12540	MBAR_RS12620	MA_RS11130	METEV_RS07205	MZHIL_RS03365	MMAH_RS04835	MBUR_RS04490
-	cluster12	Acylphosphatase domain protein	arCOG04921	CheR	Methylase of chemotaxis methyl-accepting protein, contains Pas and CheB domains	N	K01512	acyP; acylphosphatase [EC:3.6.1.7]	0	0	152.829	21	17	Y	1	1	1	1	2	1	5	3	1	1	1	1	1	1	1	1	2	2	8	5	1	2518788028_gene	RCI_RS11135	MTC_RS01505	MCP_2687	BME93_00605;BME93_05010	SBU_000814	SCAL_001107;SCAL_001112;SCAL_001119;SCAL_001306;SCAL_001176	ANME2D_RS16080;ANME2D_RS05700;ANME2D_RS15575	MBAR_RS17425	MA_RS17570	METEV_RS02410	MZHIL_RS08205	MMAH_RS08115	MBUR_RS06800
-	cluster124	anaerobic ribonucleoside-triphosphate reductase	arCOG04889	NrdD	Oxygen-sensitive ribonucleoside-triphosphate reductase	F	K21636	nrdD; ribonucleoside-triphosphate reductase (formate) [EC:1.1.98.6]	0	0	787.174	21	17	Y	1	1	1	1	1	1	1	1	1	1	1	1	1	1	3	1	1	1	1	1	1	2518787489_gene	RCI_RS10515	MTC_RS03945	MCP_2828	BME93_04795	SBU_001281	SCAL_000691	ANME2D_RS09130	MBAR_RS05585	MA_RS00370	METEV_RS00510	MZHIL_RS08555	MMAH_RS01570	MBUR_RS10990
-	cluster125	transcription initiation factor TFIIIB, Brf1 subunit/transcription initiation factor TFIIB	arCOG01981	SUA7	Transcription initiation factor TFIIB, Brf1 subunit/Transcription initiation factor TFIIB	K	K03124	TFIIB, GTF2B, SUA7, tfb; transcription initiation factor TFIIB	0	0	337.043	21	17	Y	1	1	1	1	1	1	2	1	1	1	2	1	1	1	1	1	1	1	1	1	1	2518787798_gene	RCI_RS05125	MTC_RS04295	MCP_2617	BME93_05135	SBU_000574	SCAL_001069;SCAL_000993	ANME2D_RS09985	MBAR_RS07465	MA_RS03205	METEV_RS05775;METEV_RS01640	MZHIL_RS05875	MMAH_RS03280	MBUR_RS04960
-	cluster127	phosphopyruvate hydratase	arCOG01169	Eno	Enolase	G	K01689	ENO, eno; enolase [EC:4.2.1.11]	0	0	418.043	21	17	Y	1	1	2	2	1	1	1	1	1	1	1	1	1	1	1	1	1	1	1	1	1	2518788475_gene	RCI_RS14130	MTC_RS00485;MTC_RS11390	MCP_2467;MCP_1642	BME93_00955	SBU_000124	SCAL_000104	ANME2D_RS15840	MBAR_RS15130	MA_RS08670	METEV_RS05000	MZHIL_RS02050	MMAH_RS09975	MBUR_RS08695
-	cluster131	ATP phosphoribosyltransferase (homohexameric) (EC 2.4.2.17)	arCOG02208	HisG	ATP phosphoribosyltransferase	E	K00765	hisG; ATP phosphoribosyltransferase [EC:2.4.2.17]	0	0	288.739	21	17	Y	1	1	1	1	1	1	1	1	1	1	1	1	1	1	2	2	1	1	1	1	1	2518787775_gene	RCI_RS11015	MTC_RS12385	MCP_2779	BME93_00500	SBU_000304	SCAL_000746	ANME2D_RS04845	MBAR_RS07040	MA_RS01170	METEV_RS11110	MZHIL_RS00485	MMAH_RS08165	MBUR_RS06855
-	cluster132	ATP-dependent sacrificial sulfur transferase LarE	arCOG00043	-	ATP-utilizing enzyme of the PP-loop superfamily	R	K06864	K06864; uncharacterized protein	0	0.0869565	270.87	21	17	Y	1	2	2	1	1	1	1	1	1	1	1	1	1	1	1	1	1	1	1	1	1	2518787531_gene	RCI_RS07225;RCI_RS09865	MTC_RS07990;MTC_RS04825	MCP_2272	BME93_00100	SBU_001449	SCAL_001229	ANME2D_RS02415	MBAR_RS03925	MA_RS01285	METEV_RS09385	MZHIL_RS09125	MMAH_RS01865	MBUR_RS07375
-	cluster135	serine hydroxymethyltransferase (EC 2.1.2.1)	arCOG00070	GlyA	Glycine/serine hydroxymethyltransferase	E	K00600	glyA, SHMT; glycine hydroxymethyltransferase [EC:2.1.2.1]	0	0	416.182	21	17	Y	1	1	1	1	2	1	1	1	1	1	1	1	1	1	1	1	1	1	1	1	1	2518787337_gene	RCI_RS06540	MTC_RS03420	MCP_0294	BME93_03370;BME93_06365	SBU_000996	SCAL_000849	ANME2D_RS15660	MBAR_RS12300	MA_RS18395	METEV_RS00355	MZHIL_RS00325	MMAH_RS09560	MBUR_RS09380
-	cluster139	protein containing polymerase and histidinol phosphatase	arCOG00304	HIS2	Histidinol phosphatase or related hydrolase of the PHP family	E	na	na	0	0	216.045	21	17	Y	1	1	1	1	1	1	1	1	1	2	1	1	1	1	1	1	1	1	1	1	1	2518787796_gene	RCI_RS05115	MTC_RS04305	MCP_2619	BME93_05125	SBU_000397	SCAL_000238	ANME2D_RS09995	MBAR_RS17300	MA_RS06690;MA_RS06700	METEV_RS08305	MZHIL_RS02500	MMAH_RS02545	MBUR_RS06130
-	cluster14	DNA-directed RNA polymerase subunit beta/140 kD subunit	arCOG01762	RpoB/Rpo2	DNA-directed RNA polymerase subunit B	K	K13798	rpoB; DNA-directed RNA polymerase subunit B [EC:2.7.7.6]	0	0	610.179	21	17	Y	2	2	2	2	1	1	1	2	2	2	2	2	2	2	2	2	2	2	2	2	2	2518787787_gene;2518787788_gene	RCI_RS14340;RCI_RS14345	MTC_RS10720;MTC_RS10715	MCP_1217;MCP_1216	BME93_00675	SBU_001089	SCAL_000996	ANME2D_RS05650;ANME2D_RS05645	MBAR_RS19620;MBAR_RS19625	MA_RS06555;MA_RS06560	METEV_RS03865;METEV_RS03870	MZHIL_RS02575;MZHIL_RS02570	MMAH_RS02645;MMAH_RS02640	MBUR_RS06055;MBUR_RS06060
-	cluster15	translation initiation factor 1A (aeIF-1A)	arCOG01179	InfA	Translation initiation factor 1 (IF-1)	J	K03236	EIF1A; translation initiation factor 1A	0	0	103.162	21	17	Y	2	3	1	1	1	1	1	2	5	4	2	2	1	1	2	2	2	1	1	1	1	2518788183_gene;2518786921_gene	RCI_RS13335;RCI_RS14370;RCI_RS03845	MTC_RS06230	MCP_2423	BME93_02425	SBU_000834	SCAL_001180	ANME2D_RS06710;ANME2D_RS09075	MBAR_RS13435;MBAR_RS20910;MBAR_RS09475;MBAR_RS20845;MBAR_RS13450	MA_RS07010;MA_RS07030;MA_RS25400;MA_RS04660	METEV_RS01990;METEV_RS08675	MZHIL_RS04335;MZHIL_RS10250	MMAH_RS02390	MBUR_RS02320
-	cluster151	RNase J family beta-CASP ribonuclease	arCOG00546	RnjA	mRNA degradation ribonuclease J1/J2	J	K12574	rnj; ribonuclease J [EC:3.1.-.-]	0	0	446.364	21	17	Y	1	2	1	1	1	1	1	1	1	1	1	1	1	1	1	1	1	1	1	1	1	2518787231_gene	RCI_RS11095;RCI_RS14160	MTC_RS11420	MCP_1636	BME93_00985	SBU_000164	SCAL_000735	ANME2D_RS01165	MBAR_RS07585	MA_RS03180	METEV_RS01620	MZHIL_RS05095	MMAH_RS07720	MBUR_RS12450
-	cluster152	protein of unknown function DUF106, transmembrane	arCOG02673	-	OxaA/SpoJ/YidC translocase/secretase, sec-independent itegration of nascent memrane proteins into membrane	U	na	na	0	4	206.273	21	17	Y	1	2	1	1	1	1	1	1	1	1	1	1	1	1	1	1	1	1	1	1	1	2518788246_gene	RCI_RS03240;RCI_RS03245	MTC_RS06705	MCP_2246	BME93_00885	SBU_001384	SCAL_000220	ANME2D_RS06315	MBAR_RS00540	MA_RS05745	METEV_RS04130	MZHIL_RS06105	MMAH_RS06675	MBUR_RS00135
-	cluster158	single-stranded DNA-specific exonuclease RecJ	arCOG00427	RecJ/Cdc45	Single-stranded DNA-specific exonuclease RecJ	L	K07463	archaea-specific RecJ-like exonuclease	0	0	464.227	21	17	Y	1	1	1	1	1	1	1	1	1	1	1	1	1	1	2	1	1	1	1	1	1	2518787704_gene	RCI_RS05145	MTC_RS04755	MCP_0668	BME93_01170	SBU_001219	SCAL_001201	ANME2D_RS01220	MBAR_RS09295	MA_RS04290	METEV_RS10250	MZHIL_RS08775	MMAH_RS09005	MBUR_RS07755
-	cluster159	DNA polymerase elongation subunit (family b)	arCOG00328	PolB3	DNA polymerase PolB3	L	K02319	DPA, polB1; DNA polymerase I [EC:2.7.7.7]	0	0	865.955	21	17	Y	1	1	1	1	1	1	1	1	1	1	1	1	1	1	2	1	1	1	1	1	1	2518787293_gene	RCI_RS00885	MTC_RS08115	MCP_1303	BME93_01275	SBU_001104	SCAL_001078	ANME2D_RS07285	MBAR_RS09430	MA_RS04610	METEV_RS08715	MZHIL_RS01175	MMAH_RS09985	MBUR_RS08700
-	cluster160	2,3-di-O-geranylgeranylglyceryl phosphate reductase (EC 1.3.99.-)	arCOG00570	FixC	Dehydrogenase (flavoprotein)	C	K17830	GGR; digeranylgeranylglycerophospholipid reductase [EC:1.3.1.101 1.3.99.34]	0	0.0454545	398.727	21	17	Y	1	1	1	1	1	1	1	1	1	1	1	1	1	2	1	1	1	1	1	1	1	2518788235_gene	RCI_RS05360	MTC_RS04490	MCP_0504	BME93_01735	SBU_001042	SCAL_000614	ANME2D_RS16340	MBAR_RS18140	MA_RS07705	METEV_RS01305	MZHIL_RS08080	MMAH_RS08035	MBUR_RS06725;MBUR_RS01875
-	cluster163	di-trans,poly-cis-decaprenylcistransferase	arCOG01532	UppS	Undecaprenyl pyrophosphate synthase	I	K15888	tritrans,polycis-undecaprenyl-diphosphate synthase [geranylgeranyl-diphosphate specific] [EC:2.5.1.89]	0	0	296.5	21	17	Y	1	1	1	1	1	1	1	1	1	1	2	1	1	1	1	1	1	1	1	1	1	2518787860_gene	RCI_RS00645	MTC_RS06490	MCP_1817	BME93_03945	SBU_000064	SCAL_001615	ANME2D_RS01340	MBAR_RS01480	MA_RS19400	METEV_RS11385;METEV_RS04080	MZHIL_RS06005	MMAH_RS06180	MBUR_RS00225
-	cluster164	S-adenosyl-L-homocysteine hydrolase	arCOG04137	SAM1	S-adenosylhomocysteine hydrolase	H	K01251	ahcY; adenosylhomocysteinase [EC:3.3.1.1]	0	0	415.409	21	17	Y	1	1	1	1	1	1	1	1	1	1	2	1	1	1	1	1	1	1	1	1	1	2518787580_gene	RCI_RS02265	MTC_RS05200	MCP_1344	BME93_00520	SBU_000072	SCAL_001735	ANME2D_RS13900	MBAR_RS17250	MA_RS06620	METEV_RS03885;METEV_RS03965	MZHIL_RS02555	MMAH_RS02625	MBUR_RS06075
-	cluster165	putative (S)-2,3-Di-O-geranylgeranylglyceryl phosphate synthase	arCOG00476	UbiA	4-hydroxybenzoate polyprenyltransferase or related prenyltransferase	H	na	na	0	7.40909	281.818	21	17	Y	1	1	1	1	1	1	1	1	1	1	1	1	1	2	1	1	1	1	1	1	1	2518786583_gene	RCI_RS11035	MTC_RS12400	MCP_2782	BME93_06175	SBU_000340	SCAL_000051	ANME2D_RS02455	MBAR_RS09900	MA_RS04995	METEV_RS05045	MZHIL_RS01985	MMAH_RS09905	MBUR_RS08655;MBUR_RS09230
-	cluster166	archaeosortase A, PGF-CTERM-specific	arCOG04471	-	Exosortase	U	na	na	0	7	268.864	21	17	Y	1	1	1	1	1	1	1	2	1	1	1	1	1	1	1	1	1	1	1	1	1	2518787838_gene	RCI_RS02780	MTC_RS05275	MCP_1137	BME93_01925	SBU_000153	SCAL_000559	ANME2D_RS02030;ANME2D_RS04040	MBAR_RS04720	MA_RS00595	METEV_RS05565	MZHIL_RS08445	MMAH_RS01930	MBUR_RS11335
-	cluster170	histidinol dehydrogenase (EC 1.1.1.23)	arCOG04352	HisD	Histidinol dehydrogenase	E	K00013	hisD; histidinol dehydrogenase [EC:1.1.1.23]	0	0	425.909	21	17	Y	1	1	1	1	1	1	1	2	1	1	1	1	1	1	1	1	1	1	1	1	1	2518788690_gene	RCI_RS13130	MTC_RS07555	MCP_0704	BME93_01670	SBU_000810	SCAL_000110	ANME2D_RS03305;ANME2D_RS05050	MBAR_RS18570	MA_RS16720	METEV_RS00885	MZHIL_RS06855	MMAH_RS02830	MBUR_RS05680
-	cluster172	AmmeMemoRadiSam system radical SAM enzyme	arCOG00946	PflA	Pyruvate-formate lyase-activating enzyme	O	K04069	pflA, pflC, pflE; pyruvate formate lyase activating enzyme [EC:1.97.1.4]	0	0	340.455	21	17	Y	1	1	1	1	1	1	1	1	1	2	1	1	1	1	1	1	1	1	1	1	1	2518788692_gene	RCI_RS04495	MTC_RS04870	MCP_0624	BME93_05340	SBU_001358	SCAL_000058	ANME2D_RS03625	MBAR_RS13505	MA_RS18005;MA_RS18200	METEV_RS07015	MZHIL_RS03865	MMAH_RS07745	MBUR_RS12480
-	cluster173	N-acetyl-gamma-glutamyl-phosphate reductase	arCOG00495	ArgC	Acetylglutamate semialdehyde dehydrogenase	E	K00145	argC; N-acetyl-gamma-glutamyl-phosphate reductase [EC:1.2.1.38]	0	0	334	21	17	Y	1	2	1	1	1	1	1	1	1	1	1	1	1	1	1	1	1	1	1	1	1	2518786575_gene	RCI_RS15520;RCI_RS06385	MTC_RS11785	MCP_1753	BME93_01175	SBU_000201	SCAL_000137	ANME2D_RS15420	MBAR_RS10630	MA_RS18620	METEV_RS04020	MZHIL_RS04200	MMAH_RS08225	MBUR_RS06910
-	cluster174	putative signal sequence peptidase	arCOG01739	LepB	Signal peptidase I	U	K13280	SEC11, sipW; signal peptidase, endoplasmic reticulum-type [EC:3.4.-.-]	0	0.954545	196.364	21	17	Y	1	2	1	1	1	1	1	1	1	1	1	1	1	1	1	1	1	1	1	1	1	2518787464_gene	RCI_RS08895;RCI_RS08885	MTC_RS02270	MCP_2999	BME93_03195	SBU_001256	SCAL_000774	ANME2D_RS04735	MBAR_RS05420	MA_RS00185	METEV_RS00020	MZHIL_RS00010	MMAH_RS00010	MBUR_RS08940
-	cluster175	NMD protein affecting ribosome stability and mRNA decay	arCOG04149	NMD3	NMD protein affecting ribosome stability and mRNA decay	J	K07562	NMD3; nonsense-mediated mRNA decay protein 3	0	0	327.636	21	17	Y	1	1	1	1	1	1	2	1	1	1	1	1	1	1	1	1	1	1	1	1	1	2518787831_gene	RCI_RS07960	MTC_RS12490	MCP_0206	BME93_06030	SBU_000797	SCAL_001061;SCAL_000795	ANME2D_RS02065	MBAR_RS01145	MA_RS20180	METEV_RS02090	MZHIL_RS05720	MMAH_RS05900	MBUR_RS01880
-	cluster180	Transcription factor CBF/NF-Y/archaeal histone domain protein	arCOG02144	HHT1	Histones H3 and H4	L	na	na	0	0	70.9091	21	17	Y	2	1	1	1	1	1	1	1	1	1	1	1	1	1	1	1	1	1	1	1	1	2518788172_gene;2518787979_gene	RCI_RS04215	MTC_RS00450	MCP_2661	BME93_04745	SBU_000599	SCAL_001331	ANME2D_RS05075	MBAR_RS08440	MA_RS03530	METEV_RS09820	MZHIL_RS02215	MMAH_RS08405	MBUR_RS07090
-	cluster185	molecular chaperone DnaK	arCOG03060	DnaK	Chaperone DnaK (HSP70)	O	K04043	dnaK; molecular chaperone DnaK	0	0	612.773	21	17	Y	1	1	1	1	1	1	1	1	1	2	1	1	1	1	1	1	1	1	1	1	1	2518787242_gene	RCI_RS13835	MTC_RS05755	MCP_2019	BME93_01885	SBU_001523	SCAL_001288	ANME2D_RS03255	MBAR_RS18195	MA_RS07670;MA_RS00445	METEV_RS01285	MZHIL_RS08115	MMAH_RS08050	MBUR_RS06745
-	cluster209	orc1/cdc6 family replication initiation protein	arCOG00467	CDC6	Cdc6-related protein, AAA superfamily ATPase	L	K10725	cdc6A; archaeal cell division control protein 6	0	0	418.048	21	17	Y	1	1	1	1	1	1	1	1	1	1	1	1	1	1	1	1	1	1	1	1	1	2518786731_gene	RCI_RS08900	MTC_RS02305	MCP_0001	BME93_03190	SBU_000154	SCAL_000558	ANME2D_RS04730	MBAR_RS05265	MA_RS00005	METEV_RS00005	MZHIL_RS00005	MMAH_RS00005	MBUR_RS08935
-	cluster210	DEAD/DEAH box helicase domain protein	arCOG00872	MPH1	ERCC4-like helicase	L	K10896	FANCM; fanconi anemia group M protein	0	0	780	21	17	Y	1	1	1	1	1	1	1	1	1	1	1	1	1	1	1	1	1	1	1	1	1	2518788418_gene	RCI_RS08325	MTC_RS05385	MCP_0146	BME93_03180	SBU_001265	SCAL_001566	ANME2D_RS01545	MBAR_RS06455	MA_RS00495	METEV_RS08570	MZHIL_RS01325	MMAH_RS03485	MBUR_RS04715
-	cluster211	nicotinate-nucleotide pyrophosphorylase [carboxylating]	arCOG01482	NadC	Nicotinate-nucleotide pyrophosphorylase	H	K00767	nadC, QPRT; nicotinate-nucleotide pyrophosphorylase (carboxylating) [EC:2.4.2.19]	0	0	274.762	21	17	Y	1	1	1	1	1	1	1	1	1	1	1	1	1	1	1	1	1	1	1	1	1	2518786585_gene	RCI_RS12405	MTC_RS05345	MCP_1120	BME93_06160	SBU_000281	SCAL_000879	ANME2D_RS05000	MBAR_RS09920	MA_RS04965	METEV_RS05030	MZHIL_RS02000	MMAH_RS09920	MBUR_RS08670
-	cluster212	Aspartate dehydrogenase, NAD biosynthesis	arCOG00254	-	Predicted dinucleotide-utilizing enzyme	R	K06989	nadX; aspartate dehydrogenase [EC:1.4.1.21]	0	0	269.19	21	17	Y	1	1	1	1	1	1	1	1	1	1	1	1	1	1	1	1	1	1	1	1	1	2518786584_gene	RCI_RS12400	MTC_RS05340	MCP_1121	BME93_06165	SBU_001497	SCAL_001145	ANME2D_RS04995	MBAR_RS09915	MA_RS04980	METEV_RS05035	MZHIL_RS01995	MMAH_RS09915	MBUR_RS08665
-	cluster213	glycyl-tRNA synthetease	arCOG00405	GRS1	Glycyl-tRNA synthetase (class II)	J	K01880	GARS, glyS1; glycyl-tRNA synthetase [EC:6.1.1.14]	0.047619	0	579.476	21	17	Y	1	1	1	1	1	1	1	1	1	1	1	1	1	1	1	1	1	1	1	1	1	2518788426_gene	RCI_RS08310	MTC_RS05395	MCP_0148	BME93_03125	SBU_000110	SCAL_000563	ANME2D_RS00855	MBAR_RS06460	MA_RS00500	METEV_RS08565	MZHIL_RS01330	MMAH_RS03490	MBUR_RS04710
-	cluster214	LSU ribosomal protein L3P	arCOG04070	RplC	Ribosomal protein L3	J	K02906	RP-L3, MRPL3, rplC; large subunit ribosomal protein L3	0	0	332.905	21	17	Y	1	1	1	1	1	1	1	1	1	1	1	1	1	1	1	1	1	1	1	1	1	2518786712_gene	RCI_RS03375	MTC_RS06575	MCP_2220	BME93_00765	SBU_001128	SCAL_001340	ANME2D_RS01765	MBAR_RS00670	MA_RS05595	METEV_RS04250	MZHIL_RS06230	MMAH_RS06800	MBUR_RS00010
-	cluster215	LSU ribosomal protein L4P	arCOG04071	RplD	Ribosomal protein L4	J	K02930	RP-L4e, RPL4; large subunit ribosomal protein L4e	0	0	252.952	21	17	Y	1	1	1	1	1	1	1	1	1	1	1	1	1	1	1	1	1	1	1	1	1	2518786711_gene	RCI_RS03370	MTC_RS06580	MCP_2221	BME93_00770	SBU_001129	SCAL_001341	ANME2D_RS01760	MBAR_RS00665	MA_RS05600	METEV_RS04245	MZHIL_RS06225	MMAH_RS06795	MBUR_RS00015
-	cluster216	LSU ribosomal protein L23P	arCOG04072	RplW	Ribosomal protein L23	J	K02892	RP-L23, MRPL23, rplW; large subunit ribosomal protein L23	0	0	82.1429	21	17	Y	1	1	1	1	1	1	1	1	1	1	1	1	1	1	1	1	1	1	1	1	1	2518786710_gene	RCI_RS03365	MTC_RS06585	MCP_2222	BME93_00775	SBU_001130	SCAL_001342	ANME2D_RS01755	MBAR_RS00660	MA_RS05605	METEV_RS04240	MZHIL_RS06220	MMAH_RS06790	MBUR_RS00020
-	cluster217	LSU ribosomal protein L2P	arCOG04067	RplB	Ribosomal protein L2	J	K02886	RP-L2, MRPL2, rplB; large subunit ribosomal protein L2	0	0	237.619	21	17	Y	1	1	1	1	1	1	1	1	1	1	1	1	1	1	1	1	1	1	1	1	1	2518786709_gene	RCI_RS03360	MTC_RS06590	MCP_2223	BME93_00780	SBU_001131	SCAL_001343	ANME2D_RS01750	MBAR_RS00655	MA_RS05610	METEV_RS04235	MZHIL_RS06215	MMAH_RS06785	MBUR_RS00025
-	cluster218	Ribosomal protein S15, eukaryotic/archaeal	arCOG04099	RpsS	Ribosomal protein S19	J	K02965	RP-S19, rpsS; small subunit ribosomal protein S19	0	0	137.81	21	17	Y	1	1	1	1	1	1	1	1	1	1	1	1	1	1	1	1	1	1	1	1	1	2518786708_gene	RCI_RS03355	MTC_RS06595	MCP_2224	BME93_00785	SBU_001132	SCAL_001344	ANME2D_RS01745	MBAR_RS00650	MA_RS05615	METEV_RS04230	MZHIL_RS06210	MMAH_RS06780	MBUR_RS00030
-	cluster219	Ribosomal protein L22/L17, eukaryotic/archaeal	arCOG04098	RplV	Ribosomal protein L22	J	K02890	RP-L22, MRPL22, rplV; large subunit ribosomal protein L22	0	0	151.667	21	17	Y	1	1	1	1	1	1	1	1	1	1	1	1	1	1	1	1	1	1	1	1	1	2518786707_gene	RCI_RS03350	MTC_RS06600	MCP_2225	BME93_00790	SBU_001133	SCAL_001345	ANME2D_RS01740	MBAR_RS00645	MA_RS05620	METEV_RS04225	MZHIL_RS06205	MMAH_RS06775	MBUR_RS00035
-	cluster22	metal-binding-domain/4Fe-4S-binding-domain containing ABC transporter, ATP-binding protein	arCOG00093	PurF	Glutamine phosphoribosylpyrophosphate amidotransferase	F	K06927	DPH6; diphthine-ammonia ligase [EC:6.3.1.14]	0	0.0294118	392.618	21	17	Y	2	2	2	2	2	2	1	2	2	2	2	1	1	2	1	1	1	2	1	1	2	2518787235_gene;2518787938_gene	RCI_RS02405;RCI_RS03800	MTC_RS10810;MTC_RS11000	MCP_2153;MCP_2438	BME93_04720;BME93_02465	SBU_000536;SBU_000513	SCAL_001323	ANME2D_RS12830;ANME2D_RS07300	MBAR_RS15415;MBAR_RS11990	MA_RS07135;MA_RS10245	METEV_RS12080;METEV_RS07665	MZHIL_RS03590	MMAH_RS10325	MBUR_RS02365;MBUR_RS02360
-	cluster220	Ribosomal protein S3, eukaryotic/archaeal	arCOG04097	RpsC	Ribosomal protein S3	J	K02982	RP-S3, rpsC; small subunit ribosomal protein S3	0	0	287.952	21	17	Y	1	1	1	1	1	1	1	1	1	1	1	1	1	1	1	1	1	1	1	1	1	2518786706_gene	RCI_RS03345	MTC_RS06605	MCP_2226	BME93_00795	SBU_001134	SCAL_001346	ANME2D_RS01735	MBAR_RS00640	MA_RS05625	METEV_RS04220	MZHIL_RS06200	MMAH_RS06770	MBUR_RS00040
-	cluster221	Ribonuclease P/MRP, p29 subunit, eukaryotic/archaeal	arCOG00784	POP4	RNase P/RNase MRP subunit p29	J	K03538	POP4, RPP29; ribonuclease P protein subunit POP4 [EC:3.1.26.5]	0	0	97.6667	21	17	Y	1	1	1	1	1	1	1	1	1	1	1	1	1	1	1	1	1	1	1	1	1	2518786704_gene	RCI_RS03330	MTC_RS06620	MCP_2229	BME93_00805	SBU_000202	SCAL_000138	ANME2D_RS01725	MBAR_RS00630	MA_RS05635	METEV_RS04210	MZHIL_RS06190	MMAH_RS06760	MBUR_RS00050
-	cluster222	Ribosomal protein S17, archaeal	arCOG04096	RpsQ	Ribosomal protein S17	J	K02961	RP-S17, MRPS17, rpsQ; small subunit ribosomal protein S17	0	0	108.143	21	17	Y	1	1	1	1	1	1	1	1	1	1	1	1	1	1	1	1	1	1	1	1	1	2518786703_gene	RCI_RS03325	MTC_RS06625	MCP_2230	BME93_00810	SBU_000203	SCAL_000139	ANME2D_RS01720	MBAR_RS00625	MA_RS05640	METEV_RS04205	MZHIL_RS06185	MMAH_RS06755	MBUR_RS00055
-	cluster223	LSU ribosomal protein L14P	arCOG04095	RplN	Ribosomal protein L14	J	K02874	RP-L14, MRPL14, rplN; large subunit ribosomal protein L14	0	0	132.048	21	17	Y	1	1	1	1	1	1	1	1	1	1	1	1	1	1	1	1	1	1	1	1	1	2518786702_gene	RCI_RS03320	MTC_RS06630	MCP_2231	BME93_00815	SBU_000204	SCAL_000140	ANME2D_RS01715	MBAR_RS00620	MA_RS05645	METEV_RS04200	MZHIL_RS06180	MMAH_RS06750	MBUR_RS00060
-	cluster224	Ribosomal protein L26, eukaryotic/archaeal	arCOG04094	RplX	Ribosomal protein L24	J	K02895	RP-L24, MRPL24, rplX; large subunit ribosomal protein L24	0	0	114.381	21	17	Y	1	1	1	1	1	1	1	1	1	1	1	1	1	1	1	1	1	1	1	1	1	2518786701_gene	RCI_RS03315	MTC_RS06635	MCP_2232	BME93_00820	SBU_000205	SCAL_000141	ANME2D_RS01710	MBAR_RS00615	MA_RS05650	METEV_RS04195	MZHIL_RS06175	MMAH_RS06745	MBUR_RS00065
-	cluster225	small subunit ribosomal protein S4e	arCOG04093	RPS4A	Ribosomal protein S4E	J	K02987	RP-S4e, RPS4; small subunit ribosomal protein S4e	0	0	235.905	21	17	Y	1	1	1	1	1	1	1	1	1	1	1	1	1	1	1	1	1	1	1	1	1	2518786700_gene	RCI_RS03310	MTC_RS06640	MCP_2233	BME93_00825	SBU_000206	SCAL_000142	ANME2D_RS01705	MBAR_RS00610	MA_RS05655	METEV_RS04190	MZHIL_RS06170	MMAH_RS06740	MBUR_RS00070
-	cluster226	LSU ribosomal protein L5P	arCOG04092	RplE	Ribosomal protein L5	J	K02931	RP-L5, MRPL5, rplE; large subunit ribosomal protein L5	0	0	167.762	21	17	Y	1	1	1	1	1	1	1	1	1	1	1	1	1	1	1	1	1	1	1	1	1	2518786699_gene	RCI_RS03305	MTC_RS06645	MCP_2234	BME93_00830	SBU_000207	SCAL_000143	ANME2D_RS01700	MBAR_RS00605	MA_RS05660	METEV_RS04185	MZHIL_RS06165	MMAH_RS06735	MBUR_RS00075
-	cluster227	SSU ribosomal protein S8P	arCOG04091	RpsH	Ribosomal protein S8	J	K02994	RP-S8, rpsH; small subunit ribosomal protein S8	0	0	129.952	21	17	Y	1	1	1	1	1	1	1	1	1	1	1	1	1	1	1	1	1	1	1	1	1	2518786697_gene	RCI_RS03295	MTC_RS06655	MCP_2236	BME93_00835	SBU_001033	SCAL_000311	ANME2D_RS01690	MBAR_RS00595	MA_RS05670	METEV_RS04180	MZHIL_RS06155	MMAH_RS06725	MBUR_RS00085
-	cluster228	Ribosomal protein L6P, archaea	arCOG04090	RplF	Ribosomal protein L6P	J	K02933	RP-L6, MRPL6, rplF; large subunit ribosomal protein L6	0	0	177	21	17	Y	1	1	1	1	1	1	1	1	1	1	1	1	1	1	1	1	1	1	1	1	1	2518786696_gene	RCI_RS03290	MTC_RS06660	MCP_2237	BME93_00840	SBU_001034	SCAL_000310	ANME2D_RS01685	MBAR_RS00590	MA_RS05675	METEV_RS04175	MZHIL_RS06150	MMAH_RS06720	MBUR_RS00090
-	cluster229	large subunit ribosomal protein L32e	arCOG00781	RPL32	Ribosomal protein L32E	J	K02912	RP-L32e, RPL32; large subunit ribosomal protein L32e	0	0	154.524	21	17	Y	1	1	1	1	1	1	1	1	1	1	1	1	1	1	1	1	1	1	1	1	1	2518786695_gene	RCI_RS03285	MTC_RS06665	MCP_2238	BME93_00845	SBU_001035	SCAL_000309	ANME2D_RS01680	MBAR_RS00585	MA_RS05680	METEV_RS04170	MZHIL_RS06145	MMAH_RS06715	MBUR_RS00095
-	cluster230	50S ribosomal protein L19e	arCOG04089	RPL19A	Ribosomal protein L19E	J	K02885	RP-L19e, RPL19; large subunit ribosomal protein L19e	0	0	150.619	21	17	Y	1	1	1	1	1	1	1	1	1	1	1	1	1	1	1	1	1	1	1	1	1	2518786694_gene	RCI_RS03280	MTC_RS06670	MCP_2239	BME93_00850	SBU_000893	SCAL_000509	ANME2D_RS01675	MBAR_RS00580	MA_RS05685	METEV_RS04165	MZHIL_RS06140	MMAH_RS06710	MBUR_RS00100
-	cluster231	LSU ribosomal protein L18P	arCOG04088	RplR	Ribosomal protein L18	J	K02881	RP-L18, MRPL18, rplR; large subunit ribosomal protein L18	0	0	176.476	21	17	Y	1	1	1	1	1	1	1	1	1	1	1	1	1	1	1	1	1	1	1	1	1	2518786693_gene	RCI_RS03275	MTC_RS06675	MCP_2240	BME93_00855	SBU_000894	SCAL_000508	ANME2D_RS01670	MBAR_RS00575	MA_RS05690	METEV_RS04160	MZHIL_RS06135	MMAH_RS06705	MBUR_RS00105
-	cluster232	SSU ribosomal protein S5P	arCOG04087	RpsE	Ribosomal protein S5	J	K02988	RP-S5, MRPS5, rpsE; small subunit ribosomal protein S5	0	0	210.476	21	17	Y	1	1	1	1	1	1	1	1	1	1	1	1	1	1	1	1	1	1	1	1	1	2518786692_gene	RCI_RS03270	MTC_RS06680	MCP_2241	BME93_00860	SBU_000895	SCAL_000507	ANME2D_RS01665	MBAR_RS00570	MA_RS05695	METEV_RS04155	MZHIL_RS06130	MMAH_RS06700	MBUR_RS00110
-	cluster233	Ribosomal protein L30, archaeal	arCOG04086	RpmD	Ribosomal protein L30	J	K02907	RP-L30, MRPL30, rpmD; large subunit ribosomal protein L30	0	0	152.762	21	17	Y	1	1	1	1	1	1	1	1	1	1	1	1	1	1	1	1	1	1	1	1	1	2518786691_gene	RCI_RS03265	MTC_RS06685	MCP_2242	BME93_00865	SBU_000896	SCAL_000506	ANME2D_RS01660	MBAR_RS00565	MA_RS05700	METEV_RS04150	MZHIL_RS06125	MMAH_RS06695	MBUR_RS00115
-	cluster234	LSU ribosomal protein L15P	arCOG00779	RplO	Ribosomal protein L15	J	K02876	RP-L15, MRPL15, rplO; large subunit ribosomal protein L15	0	0	138.81	21	17	Y	1	1	1	1	1	1	1	1	1	1	1	1	1	1	1	1	1	1	1	1	1	2518786690_gene	RCI_RS03260	MTC_RS06690	MCP_2243	BME93_00870	SBU_001381	SCAL_000217	ANME2D_RS01655	MBAR_RS00560	MA_RS05705	METEV_RS04145	MZHIL_RS06120	MMAH_RS06690	MBUR_RS00120
-	cluster235	protein transport protein SEC61 subunit alpha homolog	arCOG04169	SecY	Preprotein translocase subunit SecY	U	K03076	secY; preprotein translocase subunit SecY	0	9.42857	499.381	21	17	Y	1	1	1	1	1	1	1	1	1	1	1	1	1	1	1	1	1	1	1	1	1	2518786689_gene	RCI_RS03255	MTC_RS06695	MCP_2244	BME93_00875	SBU_001382	SCAL_000218	ANME2D_RS01650	MBAR_RS00555	MA_RS05710	METEV_RS04140	MZHIL_RS06115	MMAH_RS06685	MBUR_RS00125
-	cluster236	DNA primase regulatory subunit PriL	arCOG03013	PRI2	Eukaryotic-type DNA primase, large subunit	L	K18882	priL, pri2, priB; DNA primase large subunit [EC:2.7.7.-]	0	0	351.857	21	17	Y	1	1	1	1	1	1	1	1	1	1	1	1	1	1	1	1	1	1	1	1	1	2518788242_gene	RCI_RS04335	MTC_RS10665	MCP_2319	BME93_01905	SBU_001542	SCAL_001274	ANME2D_RS00990	MBAR_RS04740	MA_RS00575	METEV_RS05585	MZHIL_RS08425	MMAH_RS01910	MBUR_RS11315
-	cluster237	small subunit ribosomal protein S13	arCOG01722	RpsM	Ribosomal protein S13	J	K02952	RP-S13, rpsM; small subunit ribosomal protein S13	0	0	168.333	21	17	Y	1	1	1	1	1	1	1	1	1	1	1	1	1	1	1	1	1	1	1	1	1	2518787214_gene	RCI_RS03205	MTC_RS07625	MCP_2255	BME93_00905	SBU_000382	SCAL_000899	ANME2D_RS11565	MBAR_RS00505	MA_RS05775	METEV_RS04110	MZHIL_RS06075	MMAH_RS06220	MBUR_RS00190
-	cluster238	Ribosomal protein S4/S9, eukaryotic/archaeal	arCOG04239	RpsD	Ribosomal protein S4 or related protein	J	K02986	RP-S4, rpsD; small subunit ribosomal protein S4	0	0	189.857	21	17	Y	1	1	1	1	1	1	1	1	1	1	1	1	1	1	1	1	1	1	1	1	1	2518787215_gene	RCI_RS03200	MTC_RS07630	MCP_2256	BME93_00910	SBU_000381	SCAL_000898	ANME2D_RS11560	MBAR_RS00500	MA_RS05780	METEV_RS04105	MZHIL_RS06070	MMAH_RS06215	MBUR_RS00195
-	cluster239	Ribosomal protein S11, archaeal	arCOG04240	RpsK	Ribosomal protein S11	J	K02948	RP-S11, MRPS11, rpsK; small subunit ribosomal protein S11	0	0	127.81	21	17	Y	1	1	1	1	1	1	1	1	1	1	1	1	1	1	1	1	1	1	1	1	1	2518787216_gene	RCI_RS03195	MTC_RS07635	MCP_2257	BME93_00915	SBU_000380	SCAL_000897	ANME2D_RS11555	MBAR_RS00495	MA_RS05785	METEV_RS04100	MZHIL_RS06065	MMAH_RS06210	MBUR_RS00200
-	cluster24	phosphate ABC transporter substrate-binding protein, PhoT family	arCOG00213	PstS	ABC-type phosphate transport system, periplasmic component	P	K02040	pstS; phosphate transport system substrate-binding protein	0	0.606061	292.182	21	17	Y	1	1	1	1	1	2	1	2	1	1	1	2	2	1	1	2	2	4	3	2	1	2518786907_gene	RCI_RS02500	MTC_RS09830	MCP_1883	BME93_03750	SBU_001113;SBU_000966	SCAL_000407	ANME2D_RS10035;ANME2D_RS04915	MBAR_RS09435	MA_RS04620	METEV_RS00210	MZHIL_RS07345;MZHIL_RS02635	MMAH_RS04445;MMAH_RS04450	MBUR_RS03860
-	cluster240	monomeric archaeal DNA polymerase sliding clamp	arCOG00488	DnaN	DNA polymerase sliding clamp subunit (PCNA homolog)	L	K04802	PCNA; proliferating cell nuclear antigen	0	0	249.571	21	17	Y	1	1	1	1	1	1	1	1	1	1	1	1	1	1	1	1	1	1	1	1	1	2518788243_gene	RCI_RS04345	MTC_RS06315	MCP_2317	BME93_01910	SBU_001543	SCAL_001273	ANME2D_RS00995	MBAR_RS04735	MA_RS00580	METEV_RS05580	MZHIL_RS08430	MMAH_RS01915	MBUR_RS11320
-	cluster241	DNA-directed RNA polymerase, subunit M (EC 2.7.7.6)	arCOG00579	RPB9	DNA-directed RNA polymerase, subunit M/Transcription elongation factor TFIIS	K	K03057	tfs; transcription elongation factor	0.047619	0	102.476	21	17	Y	1	1	1	1	1	1	1	1	1	1	1	1	1	1	1	1	1	1	1	1	1	2518787839_gene	RCI_RS04350	MTC_RS06310	MCP_2316	BME93_01915	SBU_000224	SCAL_000371	ANME2D_RS13320	MBAR_RS04730	MA_RS00585	METEV_RS05575	MZHIL_RS08435	MMAH_RS01920	MBUR_RS11325
-	cluster243	ribose-phosphate pyrophosphokinase	arCOG00067	PrsA	Phosphoribosylpyrophosphate synthetase	F	K00948	PRPS, prsA; ribose-phosphate pyrophosphokinase [EC:2.7.6.1]	0	0	283.048	21	17	Y	1	1	1	1	1	1	1	1	1	1	1	1	1	1	1	1	1	1	1	1	1	2518786588_gene	RCI_RS03885	MTC_RS06215	MCP_2420	BME93_04940	SBU_001344	SCAL_001149	ANME2D_RS10490	MBAR_RS01970	MA_RS06075	METEV_RS08940	MZHIL_RS09595	MMAH_RS09395	MBUR_RS09715
-	cluster245	Protein of unknown function DUF372	arCOG04705	-	Uncharacterized protein	S	K09739	mptD; dihydroneopterin aldolase [EC:4.1.2.25]	0	0	116.095	21	17	Y	1	1	1	1	1	1	1	1	1	1	1	1	1	1	1	1	1	1	1	1	1	2518787835_gene	RCI_RS07295	MTC_RS00265	MCP_0388	BME93_01940	SBU_001067	SCAL_001158	ANME2D_RS02015	MBAR_RS04705	MA_RS00610	METEV_RS05550	MZHIL_RS08465	MMAH_RS02195	MBUR_RS11365
-	cluster246	histidinol phosphate aminotransferase apoenzyme	arCOG04273	HisC	Histidinol-phosphate/aromatic aminotransferase or cobyric acid decarboxylase	E	K00817	hisC; histidinol-phosphate aminotransferase [EC:2.6.1.9]	0	0	361	21	17	Y	1	1	1	1	1	1	1	1	1	1	1	1	1	1	1	1	1	1	1	1	1	2518788651_gene	RCI_RS03675	MTC_RS09315	MCP_1006	BME93_02605	SBU_000507	SCAL_001511	ANME2D_RS03520	MBAR_RS04700	MA_RS00615	METEV_RS10390	MZHIL_RS08470	MMAH_RS02190	MBUR_RS11370
-	cluster247	acetylornithine aminotransferase apoenzyme (EC 2.6.1.11)	arCOG00914	ArgD	Ornithine/acetylornithine aminotransferase	E	K00821	argD; acetylornithine/N-succinyldiaminopimelate aminotransferase [EC:2.6.1.11 2.6.1.17]	0	0	388.095	21	17	Y	1	1	1	1	1	1	1	1	1	1	1	1	1	1	1	1	1	1	1	1	1	2518788652_gene	RCI_RS07115	MTC_RS03465	MCP_0412	BME93_02600	SBU_000982	SCAL_001671	ANME2D_RS03525	MBAR_RS04695	MA_RS00620	METEV_RS10385	MZHIL_RS08475	MMAH_RS02185	MBUR_RS11375
-	cluster248	Ribosomal protein S10, eukaryotic/archaeal	arCOG01758	RpsJ	Ribosomal protein S10	J	K02946	RP-S10, MRPS10, rpsJ; small subunit ribosomal protein S10	0	0	102.238	21	17	Y	1	1	1	1	1	1	1	1	1	1	1	1	1	1	1	1	1	1	1	1	1	2518787778_gene	RCI_RS14295	MTC_RS10765	MCP_1226	BME93_00720	SBU_000351	SCAL_000187	ANME2D_RS13960	MBAR_RS19575	MA_RS06510	METEV_RS03820	MZHIL_RS02620	MMAH_RS02690	MBUR_RS06010
-	cluster249	Translation elongation factor EF1A, eukaryotic and archaeal	arCOG01561	TEF1	Translation elongation factor EF-1 alpha, GTPase	J	K03231	EEF1A; elongation factor 1-alpha	0	0	423.19	21	17	Y	1	1	1	1	1	1	1	1	1	1	1	1	1	1	1	1	1	1	1	1	1	2518787779_gene	RCI_RS14300	MTC_RS10760	MCP_1225	BME93_00715	SBU_000352	SCAL_000188	ANME2D_RS13955	MBAR_RS19580	MA_RS06515	METEV_RS03825	MZHIL_RS02615	MMAH_RS02685	MBUR_RS06015
-	cluster250	translation elongation factor 2 (EF-2/EF-G)	arCOG01559	FusA	Translation elongation factor G, EF-G (GTPase)	J	K03234	EEF2; elongation factor 2	0	0	729.619	21	17	Y	1	1	1	1	1	1	1	1	1	1	1	1	1	1	1	1	1	1	1	1	1	2518787780_gene	RCI_RS14305	MTC_RS10755	MCP_1224	BME93_00710	SBU_000227	SCAL_000373	ANME2D_RS01400	MBAR_RS19585	MA_RS06520	METEV_RS03830	MZHIL_RS02610	MMAH_RS02680	MBUR_RS06020
-	cluster251	Ribosomal protein S7, eukaryotic/archaeal	arCOG04254	RpsG	Ribosomal protein S7	J	K02992	RP-S7, MRPS7, rpsG; small subunit ribosomal protein S7	0	0	188.667	21	17	Y	1	1	1	1	1	1	1	1	1	1	1	1	1	1	1	1	1	1	1	1	1	2518787781_gene	RCI_RS14310	MTC_RS10750	MCP_1223	BME93_00705	SBU_001095	SCAL_001002	ANME2D_RS05680	MBAR_RS19590	MA_RS06525	METEV_RS03835	MZHIL_RS02605	MMAH_RS02675	MBUR_RS06025
-	cluster252	Ribosomal protein S23, eukaryotic/archaeal	arCOG04255	RpsL	Ribosomal protein S12	J	K02950	RP-S12, MRPS12, rpsL; small subunit ribosomal protein S12	0	0	141.952	21	17	Y	1	1	1	1	1	1	1	1	1	1	1	1	1	1	1	1	1	1	1	1	1	2518787782_gene	RCI_RS14315	MTC_RS10745	MCP_1222	BME93_00700	SBU_001094	SCAL_001001	ANME2D_RS05675	MBAR_RS19595	MA_RS06530	METEV_RS03840	MZHIL_RS02600	MMAH_RS02670	MBUR_RS06030
-	cluster253	NusA-like transcription termination signal-binding factor	arCOG01760	NusA	Transcription elongation factor	K	K02600	nusA; N utilization substance protein A	0	0	142.238	21	17	Y	1	1	1	1	1	1	1	1	1	1	1	1	1	1	1	1	1	1	1	1	1	2518787783_gene	RCI_RS14320	MTC_RS10740	MCP_1221	BME93_00695	SBU_001093	SCAL_001000	ANME2D_RS05670	MBAR_RS19600	MA_RS06535	METEV_RS03845	MZHIL_RS02595	MMAH_RS02665	MBUR_RS06035
-	cluster254	large subunit ribosomal protein L30e	arCOG01752	RPL30	Ribosomal protein L30E	J	K02908	RP-L30e, RPL30; large subunit ribosomal protein L30e	0	0	97.8095	21	17	Y	1	1	1	1	1	1	1	1	1	1	1	1	1	1	1	1	1	1	1	1	1	2518787784_gene	RCI_RS14325	MTC_RS10735	MCP_1220	BME93_00690	SBU_001092	SCAL_000999	ANME2D_RS05665	MBAR_RS19605	MA_RS06540	METEV_RS03850	MZHIL_RS02590	MMAH_RS02660	MBUR_RS06040
-	cluster255	DNA-directed RNA polymerase, subunit A' (EC 2.7.7.6)	arCOG04257	RpoC/Rpo3	DNA-directed RNA polymerase subunit A'	K	K03041	rpoA1; DNA-directed RNA polymerase subunit A' [EC:2.7.7.6]	0	0	878.333	21	17	Y	1	1	1	1	1	1	1	1	1	1	1	1	1	1	1	1	1	1	1	1	1	2518787786_gene	RCI_RS14335	MTC_RS10725	MCP_1218	BME93_00680	SBU_001090	SCAL_000997	ANME2D_RS05655	MBAR_RS19615	MA_RS06550	METEV_RS03860	MZHIL_RS02580	MMAH_RS02650	MBUR_RS06050
-	cluster256	phosphopantothenate/pantothenate synthetase	arCOG04262	-	Phosphopantothenate synthetase	H	K09722	pps; 4-phosphopantoate---beta-alanine ligase [EC:6.3.2.36]	0	0	255.571	21	17	Y	1	1	1	1	1	1	1	1	1	1	1	1	1	1	1	1	1	1	1	1	1	2518787844_gene	RCI_RS09890	MTC_RS04850	MCP_2267	BME93_01665	SBU_000323	SCAL_001245	ANME2D_RS13190	MBAR_RS17265	MA_RS06635	METEV_RS03975	MZHIL_RS02545	MMAH_RS02585	MBUR_RS06090
-	cluster257	kinase sugar kinase superfamily	arCOG04263	-	Pantoate kinase	H	K06982	pok; pantoate kinase [EC:2.7.1.169]	0	0	291.667	21	17	Y	1	1	1	1	1	1	1	1	1	1	1	1	1	1	1	1	1	1	1	1	1	2518788065_gene	RCI_RS10850	MTC_RS00215	MCP_2676	BME93_01660	SBU_000516	SCAL_000754	ANME2D_RS13195	MBAR_RS17270	MA_RS06640	METEV_RS03980	MZHIL_RS02540	MMAH_RS02570	MBUR_RS06100
-	cluster258	bifunctional phosphopantothenoylcysteine decarboxylase/phosphopantothenate--cysteine ligase CoaBC	arCOG01704	Dfp	Phosphopantothenoylcysteine synthetase/decarboxylase	H	K13038	coaBC, dfp; phosphopantothenoylcysteine decarboxylase / phosphopantothenate--cysteine ligase [EC:4.1.1.36 6.3.2.5]	0	0	408.571	21	17	Y	1	1	1	1	1	1	1	1	1	1	1	1	1	1	1	1	1	1	1	1	1	2518788064_gene	RCI_RS10845	MTC_RS00210	MCP_2675	BME93_01655	SBU_000185	SCAL_001280	ANME2D_RS01935	MBAR_RS17275	MA_RS06645	METEV_RS03985	MZHIL_RS02535	MMAH_RS02565	MBUR_RS06105
-	cluster259	ribosomal RNA large subunit methyltransferase J	arCOG01641	-	Predicted RNA-binding protein, contains TRAM domain	R	K02427	rlmE, rrmJ, ftsJ; 23S rRNA (uridine2552-2'-O)-methyltransferase [EC:2.1.1.166]	0	0	245.81	21	17	Y	1	1	1	1	1	1	1	1	1	1	1	1	1	1	1	1	1	1	1	1	1	2518788245_gene	RCI_RS02510	MTC_RS09840	MCP_1885	BME93_04645	SBU_001360	SCAL_000129	ANME2D_RS07365	MBAR_RS17295	MA_RS06685	METEV_RS04000	MZHIL_RS02520	MMAH_RS02555	MBUR_RS06120
-	cluster260	Glu-tRNA(Gln) amidotransferase GatDE subunit D	arCOG01924	AnsB	L-asparaginase/archaeal Glu-tRNAGln amidotransferase subunit D	E	K09482	gatD; glutamyl-tRNA(Gln) amidotransferase subunit D [EC:6.3.5.7]	0	0	416.143	21	17	Y	1	1	1	1	1	1	1	1	1	1	1	1	1	1	1	1	1	1	1	1	1	2518788062_gene	RCI_RS12235	MTC_RS02645	MCP_0119	BME93_05310	SBU_000198	SCAL_000947	ANME2D_RS01575	MBAR_RS00120	MA_RS06825	METEV_RS07900	MZHIL_RS05625	MMAH_RS06950	MBUR_RS05285
-	cluster261	argininosuccinate lyase	arCOG01748	ArgH	Argininosuccinate lyase	E	K01755	argH, ASL; argininosuccinate lyase [EC:4.3.2.1]	0	0	487.333	21	17	Y	1	1	1	1	1	1	1	1	1	1	1	1	1	1	1	1	1	1	1	1	1	2518788063_gene	RCI_RS12240	MTC_RS02650	MCP_0120	BME93_05315	SBU_001007	SCAL_000830	ANME2D_RS01360	MBAR_RS00125	MA_RS06830	METEV_RS07905	MZHIL_RS05630	MMAH_RS06945	MBUR_RS05280
-	cluster262	phosphoribosylformylglycinamidine cyclo-ligase	arCOG00639	PurM	Phosphoribosylaminoimidazole (AIR) synthetase	F	K01933	purM; phosphoribosylformylglycinamidine cyclo-ligase [EC:6.3.3.1]	0	0.0952381	333.286	21	17	Y	1	1	1	1	1	1	1	1	1	1	1	1	1	1	1	1	1	1	1	1	1	2518786680_gene	RCI_RS06230	MTC_RS00240	MCP_2729	BME93_06235	SBU_001057	SCAL_001542	ANME2D_RS00720	MBAR_RS04640	MA_RS00685	METEV_RS10150	MZHIL_RS08685	MMAH_RS01085	MBUR_RS10245
-	cluster263	aspartate kinase, monofunctional class	arCOG04444	-	ACT domain containing protein	R	K00928	lysC; aspartate kinase [EC:2.7.2.4]	0	0	467.19	21	17	Y	1	1	1	1	1	1	1	1	1	1	1	1	1	1	1	1	1	1	1	1	1	2518786679_gene	RCI_RS06215	MTC_RS07670	MCP_2513	BME93_06240	SBU_001163	SCAL_000678	ANME2D_RS00225	MBAR_RS04635	MA_RS00690	METEV_RS10155	MZHIL_RS08690	MMAH_RS01090	MBUR_RS10250
-	cluster264	probable diphthine synthase	arCOG04161	DPH5	Diphthamide biosynthesis methyltransferase	J	K20215	dph5; diphthine synthase [EC:2.1.1.98]	0	0	263.857	21	17	Y	1	1	1	1	1	1	1	1	1	1	1	1	1	1	1	1	1	1	1	1	1	2518787238_gene	RCI_RS00310	MTC_RS10390	MCP_0924	BME93_04700	SBU_001019	SCAL_000839	ANME2D_RS16390	MBAR_RS15395	MA_RS07115	METEV_RS07060	MZHIL_RS03895	MMAH_RS03245	MBUR_RS05000
-	cluster266	phosphoribosylaminoimidazole carboxylase, catalytic subunit	arCOG02464	PurE	Phosphoribosylcarboxyaminoimidazole (NCAIR) mutase	F	K01588	purE; 5-(carboxyamino)imidazole ribonucleotide mutase [EC:5.4.99.18]	0	0	131.381	21	17	Y	1	1	1	1	1	1	1	1	1	1	1	1	1	1	1	1	1	1	1	1	1	2518787825_gene	RCI_RS12370	MTC_RS02665	MCP_0125	BME93_02040	SBU_000651	SCAL_000046	ANME2D_RS16370	MBAR_RS16555	MA_RS07140	METEV_RS08195	MZHIL_RS06405	MMAH_RS05140	MBUR_RS04515
-	cluster267	Chorismate mutase domain protein	arCOG02098	PheA	Chorismate mutase	E	K04093	pheA1; chorismate mutase [EC:5.4.99.5]	0	0	95.1429	21	17	Y	1	1	1	1	1	1	1	1	1	1	1	1	1	1	1	1	1	1	1	1	1	2518787878_gene	RCI_RS08135	MTC_RS01675	MCP_0169	BME93_05825	SBU_001309	SCAL_001578	ANME2D_RS16215	MBAR_RS16560	MA_RS07145	METEV_RS08200	MZHIL_RS06400	MMAH_RS05145	MBUR_RS04510
-	cluster268	putative signal transduction protein with CBS domains	arCOG00610	-	Predicted transcriptional regulator, contains C-terminal CBS domains	K	K07744	K07744; transcriptional regulator	0	0	291.333	21	17	Y	1	1	1	1	1	1	1	1	1	1	1	1	1	1	1	1	1	1	1	1	1	2518787756_gene	RCI_RS07830	MTC_RS01935	MCP_2898	BME93_05750	SBU_000924	SCAL_001659	ANME2D_RS04825	MBAR_RS11495	MA_RS07210	METEV_RS08900	MZHIL_RS09635	MMAH_RS09350	MBUR_RS09760
-	cluster269	CMP/dCMP deaminase, zinc-binding protein	arCOG01487	ComEB	Deoxycytidylate deaminase	F	K01493	comEB; dCMP deaminase [EC:3.5.4.12]	0	0	156.19	21	17	Y	1	1	1	1	1	1	1	1	1	1	1	1	1	1	1	1	1	1	1	1	1	2518787970_gene	RCI_RS12085	MTC_RS03010	MCP_0097	BME93_00595	SBU_000806	SCAL_000114	ANME2D_RS07940	MBAR_RS04590	MA_RS00720	METEV_RS10190	MZHIL_RS08715	MMAH_RS01115	MBUR_RS10275
-	cluster270	regulator of amino acid metabolism, contains ACT domain	arCOG02316	-	Predicted regulator of amino acid metabolism, contains ACT domain	R	K07103	K07103; uncharacterized protein	0	0	167.048	21	17	Y	1	1	1	1	1	1	1	1	1	1	1	1	1	1	1	1	1	1	1	1	1	2518788200_gene	RCI_RS14685	MTC_RS08680	MCP_1513	BME93_01630	SBU_000327	SCAL_000430	ANME2D_RS04085	MBAR_RS11515	MA_RS07235	METEV_RS03955	MZHIL_RS03250	MMAH_RS02920	MBUR_RS05535
-	cluster271	16S rRNA (adenine(1518)-N(6)/adenine(1519)-N(6))- dimethyltransferase	arCOG04131	RsmA	16S rRNA A1518 and A1519 N6-dimethyltransferase RsmA/KsgA/DIM1	J	K02528	ksgA; 16S rRNA (adenine1518-N6/adenine1519-N6)-dimethyltransferase [EC:2.1.1.182]	0	0	264.333	21	17	Y	1	1	1	1	1	1	1	1	1	1	1	1	1	1	1	1	1	1	1	1	1	2518787161_gene	RCI_RS04105	MTC_RS11235	MCP_0726	BME93_06305	SBU_000067	SCAL_001730	ANME2D_RS06520	MBAR_RS17165	MA_RS07490	METEV_RS08160	MZHIL_RS06430	MMAH_RS05170	MBUR_RS04635
-	cluster272	putative nucleotide binding protein	arCOG04130	-	Predicted RNA-binding protein	J	K07572	putative nucleotide binding protein	0	0	198.857	21	17	Y	1	1	1	1	1	1	1	1	1	1	1	1	1	1	1	1	1	1	1	1	1	2518787160_gene	RCI_RS04110	MTC_RS11230	MCP_0725	BME93_06300	SBU_001063	SCAL_001562	ANME2D_RS06525	MBAR_RS17160	MA_RS07495	METEV_RS08135	MZHIL_RS06435	MMAH_RS05175	MBUR_RS04640
-	cluster273	putative DNA-directed RNA polymerase subunit F	arCOG01016	Rpo4	DNA-directed RNA polymerase, subunit Rpo4/RpoF	K	K03051	rpoF; DNA-directed RNA polymerase subunit F [EC:2.7.7.6]	0	0	116.333	21	17	Y	1	1	1	1	1	1	1	1	1	1	1	1	1	1	1	1	1	1	1	1	1	2518787159_gene	RCI_RS04115	MTC_RS11225	MCP_0724	BME93_06295	SBU_001062	SCAL_001561	ANME2D_RS06530	MBAR_RS17155	MA_RS07500	METEV_RS08130	MZHIL_RS06440	MMAH_RS05180	MBUR_RS04645
-	cluster274	50S ribosomal protein L21e	arCOG04129	RPL21A	Ribosomal protein L21E	J	K02889	RP-L21e, RPL21; large subunit ribosomal protein L21e	0	0	97.1429	21	17	Y	1	1	1	1	1	1	1	1	1	1	1	1	1	1	1	1	1	1	1	1	1	2518787158_gene	RCI_RS04120	MTC_RS11220	MCP_0723	BME93_06290	SBU_001061	SCAL_001560	ANME2D_RS06535	MBAR_RS17150	MA_RS07505	METEV_RS08125	MZHIL_RS06445	MMAH_RS05185	MBUR_RS04650
-	cluster275	tRNA pseudouridine(54/55) synthase Pus10	arCOG01015	Pus10	tRNA U54 and U55 pseudouridine synthase Pus10	J	K07583	PUS10; tRNA pseudouridine synthase 10 [EC:5.4.99.-]	0.047619	0	431.952	21	17	Y	1	1	1	1	1	1	1	1	1	1	1	1	1	1	1	1	1	1	1	1	1	2518787157_gene	RCI_RS04125	MTC_RS11215	MCP_0722	BME93_06285	SBU_001060	SCAL_001559	ANME2D_RS06540	MBAR_RS17145	MA_RS07510	METEV_RS08120	MZHIL_RS06450	MMAH_RS05190	MBUR_RS04655
-	cluster276	N(2),N(2)-dimethylguanosine tRNA methyltransferase	arCOG01219	TRM1	N2,N2-dimethylguanosine tRNA methyltransferase	J	K00555	TRMT1, trm1; tRNA (guanine26-N2/guanine27-N2)-dimethyltransferase [EC:2.1.1.215 2.1.1.216]	0.047619	0	376.095	21	17	Y	1	1	1	1	1	1	1	1	1	1	1	1	1	1	1	1	1	1	1	1	1	2518788247_gene	RCI_RS02675	MTC_RS09555	MCP_1029	BME93_04640	SBU_000029	SCAL_000475	ANME2D_RS07275	MBAR_RS17110	MA_RS07550	METEV_RS08075	MZHIL_RS06775	MMAH_RS05715	MBUR_RS03345
-	cluster277	Translation elongation factor EF1B, beta chain, archaeal	arCOG01988	EFB1	Translation elongation factor EF-1beta	J	K03232	EEF1B; elongation factor 1-beta	0	0	88.6667	21	17	Y	1	1	1	1	1	1	1	1	1	1	1	1	1	1	1	1	1	1	1	1	1	2518788154_gene	RCI_RS07875	MTC_RS12420	MCP_0196	BME93_01125	SBU_000439	SCAL_000146	ANME2D_RS04610	MBAR_RS18235	MA_RS07635	METEV_RS01250	MZHIL_RS08150	MMAH_RS08085	MBUR_RS06775
-	cluster280	probable translation initiation factor 2	arCOG01560	InfB	Translation initiation factor 2 (IF-2; GTPase)	J	K03243	EIF5B; translation initiation factor 5B	0	0	592.238	21	17	Y	1	1	1	1	1	1	1	1	1	1	1	1	1	1	1	1	1	1	1	1	1	2518787187_gene	RCI_RS15225	MTC_RS09525	MCP_1037	BME93_01050	SBU_001348	SCAL_000018	ANME2D_RS09380	MBAR_RS17945	MA_RS07920	METEV_RS06975	MZHIL_RS06355	MMAH_RS04345	MBUR_RS01135
-	cluster281	small subunit ribosomal protein S6e	arCOG01946	RPS6A	Ribosomal protein S6E/S10	J	K02991	RP-S6e, RPS6; small subunit ribosomal protein S6e	0	0	135.476	21	17	Y	1	1	1	1	1	1	1	1	1	1	1	1	1	1	1	1	1	1	1	1	1	2518787186_gene	RCI_RS14045	MTC_RS06805	MCP_1682	BME93_01055	SBU_000597	SCAL_001442	ANME2D_RS10850	MBAR_RS17940	MA_RS07925	METEV_RS06970	MZHIL_RS06350	MMAH_RS04340	MBUR_RS01140
-	cluster282	pyridoxal 5'-phosphate synthase glutaminase subunit PdxT	arCOG00034	PDX2	Predicted glutamine amidotransferase involved in pyridoxine biosynthesis	H	K08681	pdxT, pdx2; glutamine amidotransferase [EC:2.6.-.-]	0	0	196.857	21	17	Y	1	1	1	1	1	1	1	1	1	1	1	1	1	1	1	1	1	1	1	1	1	2518787801_gene	RCI_RS14015	MTC_RS06390	MCP_1664	BME93_00055	SBU_000187	SCAL_001282	ANME2D_RS11330	MBAR_RS18980	MA_RS08140	METEV_RS06960	MZHIL_RS06345	MMAH_RS04320	MBUR_RS02150
-	cluster283	pyridoxal 5'-phosphate synthase lyase subunit PdxS	arCOG04075	SNZ1	Pyridoxine biosynthesis enzyme	H	K06215	pdxS, pdx1; pyridoxine biosynthesis protein [EC:4.-.-.-]	0	0	298	21	17	Y	1	1	1	1	1	1	1	1	1	1	1	1	1	1	1	1	1	1	1	1	1	2518787716_gene	RCI_RS02175	MTC_RS06780	MCP_1448	BME93_00050	SBU_001059	SCAL_001558	ANME2D_RS16030	MBAR_RS18985	MA_RS08145	METEV_RS06955	MZHIL_RS06340	MMAH_RS04315	MBUR_RS02145
-	cluster284	leucyl-tRNA synthetase	arCOG00809	LeuS	Leucyl-tRNA synthetase	J	K01869	LARS, leuS; leucyl-tRNA synthetase [EC:6.1.1.4]	0	0	954.857	21	17	Y	1	1	1	1	1	1	1	1	1	1	1	1	1	1	1	1	1	1	1	1	1	2518787373_gene	RCI_RS09900	MTC_RS11465	MCP_1771	BME93_04730	SBU_000242	SCAL_001684	ANME2D_RS07410	MBAR_RS10870	MA_RS08370	METEV_RS09690	MZHIL_RS04300	MMAH_RS08280	MBUR_RS06985
-	cluster285	protein of unknown function DUF92, transmembrane	arCOG02245	-	Cytidylyltransferase family enzyme	I	na	na	0	11.4286	445.571	21	17	Y	1	1	1	1	1	1	1	1	1	1	1	1	1	1	1	1	1	1	1	1	1	2518787865_gene	RCI_RS09805	MTC_RS02370	MCP_2938	BME93_03920	SBU_001544	SCAL_001272	ANME2D_RS17465	MBAR_RS17560	MA_RS08570	METEV_RS05405	MZHIL_RS05540	MMAH_RS04490	MBUR_RS03180
-	cluster286	aspartyl-tRNA synthetase (EC 6.1.1.12)	arCOG00406	AsnS	Aspartyl/asparaginyl-tRNA synthetase	J	K09759	aspC1, aspC; nondiscriminating aspartyl-tRNA synthetase [EC:6.1.1.23]	0	0	442.238	21	17	Y	1	1	1	1	1	1	1	1	1	1	1	1	1	1	1	1	1	1	1	1	1	2518788689_gene	RCI_RS13125	MTC_RS07560	MCP_0705	BME93_01685	SBU_000046	SCAL_001761	ANME2D_RS00370	MBAR_RS16835	MA_RS08730	METEV_RS07895	MZHIL_RS05620	MMAH_RS04295	MBUR_RS03975
-	cluster288	LL-diaminopimelate aminotransferase apoenzyme	arCOG01133	-	Diaminopimelate aminotransferase or related aspartate/tyrosine/aromatic aminotransferase	E	K10206	LL-diaminopimelate aminotransferase [EC:2.6.1.83]	0	0	386.571	21	17	Y	1	1	1	1	1	1	1	1	1	1	1	1	1	1	1	1	1	1	1	1	1	2518787431_gene	RCI_RS05700	MTC_RS07020	MCP_0860	BME93_02830	SBU_000798	SCAL_000432	ANME2D_RS00165	MBAR_RS13805	MA_RS08890	METEV_RS07920	MZHIL_RS05640	MMAH_RS06910	MBUR_RS05225
-	cluster289	conserved hypothetical protein	arCOG04414	Pcc1	Subunit of KEOPS complex (Cgi121BUD32KAE1)	J	K09741	pcc1; KEOPS complex subunit Pcc1	0	0	82.0476	21	17	Y	1	1	1	1	1	1	1	1	1	1	1	1	1	1	1	1	1	1	1	1	1	2518788054_gene	RCI_RS05040	MTC_RS04325	MCP_2623	BME93_00370	SBU_000871	SCAL_000160	ANME2D_RS15885	MBAR_RS16180	MA_RS09035	METEV_RS02960	MZHIL_RS05910	MMAH_RS04055	MBUR_RS01040
-	cluster290	ribosomal RNA-processing protein RRP42 (EC 3.1.13.-)	arCOG01574	Rrp42	Exosome complex RNA-binding protein Rrp42, RNase PH superfamily	J	K12589	RRP42, EXOSC7; exosome complex component RRP42	0	0	261.238	21	17	Y	1	1	1	1	1	1	1	1	1	1	1	1	1	1	1	1	1	1	1	1	1	2518788052_gene	RCI_RS05055	MTC_RS04340	MCP_2626	BME93_00355	SBU_000337	SCAL_000420	ANME2D_RS13120	MBAR_RS13295	MA_RS09230	METEV_RS02975	MZHIL_RS05925	MMAH_RS04040	MBUR_RS01025
-	cluster291	ribosomal RNA-processing protein RRP41/SKI6 (EC 3.1.13.-)	arCOG01575	Rph	Ribonuclease PH	J	K11600	RRP41, EXOSC4, SKI6; exosome complex component RRP41	0	0	301.095	21	17	Y	1	1	1	1	1	1	1	1	1	1	1	1	1	1	1	1	1	1	1	1	1	2518788051_gene	RCI_RS05060	MTC_RS04345	MCP_2627	BME93_00350	SBU_000336	SCAL_000421	ANME2D_RS13125	MBAR_RS13290	MA_RS09235	METEV_RS02980	MZHIL_RS05930	MMAH_RS04035	MBUR_RS01020
-	cluster292	Shwachman-Bodian-Diamond syndrome protein	arCOG04187	Sdo1	Ribosome maturation protein Sdo1	J	K14574	SDO1, SBDS; ribosome maturation protein SDO1	0	0	231.333	21	17	Y	1	1	1	1	1	1	1	1	1	1	1	1	1	1	1	1	1	1	1	1	1	2518788049_gene	RCI_RS05070	MTC_RS04355	MCP_2629	BME93_00340	SBU_000334	SCAL_000423	ANME2D_RS13135	MBAR_RS13280	MA_RS09245	METEV_RS02990	MZHIL_RS05940	MMAH_RS04025	MBUR_RS01010
-	cluster293	phenylalanyl-tRNA synthetase, alpha subunit	arCOG00410	PheS	Phenylalanyl-tRNA synthetase alpha subunit	J	K01889	FARSA, pheS; phenylalanyl-tRNA synthetase alpha chain [EC:6.1.1.20]	0	0	496.905	21	17	Y	1	1	1	1	1	1	1	1	1	1	1	1	1	1	1	1	1	1	1	1	1	2518788637_gene	RCI_RS01550	MTC_RS08920	MCP_1410	BME93_06090	SBU_001499	SCAL_001366	ANME2D_RS03710	MBAR_RS07365	MA_RS00930	METEV_RS02430	MZHIL_RS09150	MMAH_RS08650	MBUR_RS07355
-	cluster294	proteasome endopeptidase complex, archaeal, alpha subunit	arCOG00971	PRE1	20S proteasome, alpha subunit	O	K03432	psmA, prcA; proteasome alpha subunit [EC:3.4.25.1]	0	0	254.857	21	17	Y	1	1	1	1	1	1	1	1	1	1	1	1	1	1	1	1	1	1	1	1	1	2518788048_gene	RCI_RS05075	MTC_RS04360	MCP_2630	BME93_00335	SBU_000333	SCAL_000424	ANME2D_RS13140	MBAR_RS13275	MA_RS09250	METEV_RS02995	MZHIL_RS05945	MMAH_RS04020	MBUR_RS01005
-	cluster295	ribonuclease P/MRP protein subunit POP5	arCOG01365	POP5	RNase P/RNase MRP subunit POP5	J	K03537	POP5; ribonuclease P/MRP protein subunit POP5 [EC:3.1.26.5]	0	0.047619	141.333	21	17	Y	1	1	1	1	1	1	1	1	1	1	1	1	1	1	1	1	1	1	1	1	1	2518788047_gene	RCI_RS05080	MTC_RS04365	MCP_2631	BME93_00330	SBU_000900	SCAL_001517	ANME2D_RS13145	MBAR_RS13270	MA_RS09255	METEV_RS03000	MZHIL_RS05950	MMAH_RS04015	MBUR_RS01000
-	cluster296	ribonuclease P protein subunit Rpp30	arCOG00307	RPP1	RNase P/RNase MRP subunit p30	J	K03539	RPP1, RPP30; ribonuclease P/MRP protein subunit RPP1 [EC:3.1.26.5]	0	0	232.667	21	17	Y	1	1	1	1	1	1	1	1	1	1	1	1	1	1	1	1	1	1	1	1	1	2518788046_gene	RCI_RS05085	MTC_RS01765	MCP_2634	BME93_00325	SBU_000050	SCAL_001263	ANME2D_RS13150	MBAR_RS13265	MA_RS09260	METEV_RS03005	MZHIL_RS05955	MMAH_RS04010	MBUR_RS00995
-	cluster297	50S ribosomal protein L15e	arCOG04209	RPL15A	Ribosomal protein L15E	J	K02877	RP-L15e, RPL15; large subunit ribosomal protein L15e	0	0	195.381	21	17	Y	1	1	1	1	1	1	1	1	1	1	1	1	1	1	1	1	1	1	1	1	1	2518788044_gene	RCI_RS05095	MTC_RS01755	MCP_2636	BME93_00315	SBU_001386	SCAL_000826	ANME2D_RS08330	MBAR_RS13255	MA_RS09270	METEV_RS03015	MZHIL_RS05965	MMAH_RS04000	MBUR_RS00985
-	cluster298	ATPase related to the helicase subunit of the Holliday junction resolvase	arCOG00470	HolB	ATPase involved in DNA replication HolB, large subunit	L	K04800	rfcL; replication factor C large subunit	0	0	512.095	21	17	Y	1	1	1	1	1	1	1	1	1	1	1	1	1	1	1	1	1	1	1	1	1	2518787678_gene	RCI_RS06295	MTC_RS07825	MCP_0435	BME93_02230	SBU_000139	SCAL_001361	ANME2D_RS10620	MBAR_RS11005	MA_RS09415	METEV_RS06925	MZHIL_RS03840	MMAH_RS01975	MBUR_RS11570
-	cluster299	L-aspartate aminotransferase apoenzyme / phosphoserine aminotransferase apoenzyme	arCOG00082	PucG	Serine-pyruvate aminotransferase/archaeal aspartate aminotransferase	EF	na	na	0	0	380.857	21	17	Y	1	1	1	1	1	1	1	1	1	1	1	1	1	1	1	1	1	1	1	1	1	2518787824_gene	RCI_RS02225	MTC_RS06750	MCP_1455	BME93_05535	SBU_000169	SCAL_000730	ANME2D_RS06065	MBAR_RS11040	MA_RS09455	METEV_RS05265	MZHIL_RS04510	MMAH_RS05620	MBUR_RS02605
-	cluster3	molecular chaperone GroEL	arCOG01258	GroEL	Chaperonin GroEL (HSP60 family)	O	K22447	cct, ths; archaeal chaperonin	0	0.0163934	547.082	21	17	Y	2	4	3	3	1	1	2	5	3	3	3	3	3	3	3	3	3	4	4	3	2	2518788034_gene;2518787671_gene	RCI_RS05160;RCI_RS05665;RCI_RS00240;RCI_RS14810	MTC_RS06285;MTC_RS04740;MTC_RS11860	MCP_0636;MCP_0664;MCP_2307	BME93_00035	SBU_001413	SCAL_000045;SCAL_000611	ANME2D_RS11020;ANME2D_RS13155;ANME2D_RS16435;ANME2D_RS03245;ANME2D_RS03750	MBAR_RS05825;MBAR_RS06420;MBAR_RS16825	MA_RS23065;MA_RS00440;MA_RS08715	METEV_RS07065;METEV_RS09285;METEV_RS10270	MZHIL_RS07585;MZHIL_RS00830;MZHIL_RS03900	MMAH_RS00985;MMAH_RS01650;MMAH_RS03240	MBUR_RS10140;MBUR_RS11095;MBUR_RS05005
-	cluster300	riboflavin synthase alpha chain	arCOG01322	RibC2	Archaeal riboflavin synthase	H	K00793	ribE, RIB5; riboflavin synthase [EC:2.5.1.9]	0	0	154.476	21	17	Y	1	1	1	1	1	1	1	1	1	1	1	1	1	1	1	1	1	1	1	1	1	2518787823_gene	RCI_RS02220	MTC_RS06755	MCP_1454	BME93_05530	SBU_000519	SCAL_000625	ANME2D_RS01535	MBAR_RS11045	MA_RS09460	METEV_RS05260	MZHIL_RS04515	MMAH_RS05615	MBUR_RS02610
-	cluster301	6,7-dimethyl-8-ribityllumazine synthase	arCOG01323	RibH	Riboflavin synthase beta-chain	H	K00794	ribH, RIB4; 6,7-dimethyl-8-ribityllumazine synthase [EC:2.5.1.78]	0	0	136.571	21	17	Y	1	1	1	1	1	1	1	1	1	1	1	1	1	1	1	1	1	1	1	1	1	2518787822_gene	RCI_RS02215	MTC_RS06760	MCP_1453	BME93_05525	SBU_000595	SCAL_001440	ANME2D_RS05685	MBAR_RS11050	MA_RS09465	METEV_RS05255	MZHIL_RS04520	MMAH_RS05610	MBUR_RS02180
-	cluster302	pyridoxal phosphate-dependent aminotransferase	arCOG01130	-	Aspartate/tyrosine/aromatic aminotransferase	E	K00812	aspB; aspartate aminotransferase [EC:2.6.1.1]	0	0	379.524	21	17	Y	1	1	1	1	1	1	1	1	1	1	1	1	1	1	1	1	1	1	1	1	1	2518787821_gene	RCI_RS02210	MTC_RS06765	MCP_1452	BME93_05520	SBU_001317	SCAL_000821	ANME2D_RS07885	MBAR_RS11055	MA_RS09470	METEV_RS05250	MZHIL_RS04525	MMAH_RS05605	MBUR_RS02175
-	cluster303	putative cytidyltransferase	arCOG01222	TagD	Cytidylyltransferase fused to conserved domain of DUF357 family	M	K14656	ribL; FAD synthetase	0	0	144.048	21	17	Y	1	1	1	1	1	1	1	1	1	1	1	1	1	1	1	1	1	1	1	1	1	2518787820_gene	RCI_RS15525	MTC_RS11790	MCP_1752	BME93_00545	SBU_000601	SCAL_001329	ANME2D_RS07870	MBAR_RS11060	MA_RS09475	METEV_RS05245	MZHIL_RS04530	MMAH_RS05600	MBUR_RS02170
-	cluster304	translation initiation factor 2 subunit beta (aeIF-2b)	arCOG01641	-	Predicted RNA-binding protein, contains TRAM domain	R	K03238	EIF2S2; translation initiation factor 2 subunit 2	0.047619	0	205.333	21	17	Y	1	1	1	1	1	1	1	1	1	1	1	1	1	1	1	1	1	1	1	1	1	2518787156_gene	RCI_RS05565	MTC_RS11990	MCP_0370	BME93_05055	SBU_000045	SCAL_001433	ANME2D_RS03730	MBAR_RS07350	MA_RS00985	METEV_RS02445	MZHIL_RS09170	MMAH_RS08635	MBUR_RS07335
-	cluster305	LSU ribosomal protein L10AE	arCOG04113	RplP	Ribosomal protein L10AE/L16	J	K02866	RP-L10e, RPL10; large subunit ribosomal protein L10e	0	0	171.952	21	17	Y	1	1	1	1	1	1	1	1	1	1	1	1	1	1	1	1	1	1	1	1	1	2518787155_gene	RCI_RS05560	MTC_RS00345	MCP_0368	BME93_05060	SBU_000472	SCAL_000653	ANME2D_RS03725	MBAR_RS07345	MA_RS00990	METEV_RS02450	MZHIL_RS09175	MMAH_RS08630	MBUR_RS07330
-	cluster307	Ribonuclease H2, subunit A	arCOG04121	RnhB	Ribonuclease HII	L	K03470	rnhB; ribonuclease HII [EC:3.1.26.4]	0	0	216.333	21	17	Y	1	1	1	1	1	1	1	1	1	1	1	1	1	1	1	1	1	1	1	1	1	2518788234_gene	RCI_RS09635	MTC_RS02450	MCP_2961	BME93_01715	SBU_001478	SCAL_000595	ANME2D_RS05780	MBAR_RS14635	MA_RS10210	METEV_RS02530	MZHIL_RS02245	MMAH_RS06610	MBUR_RS02285
-	cluster308	n-type ATP pyrophosphatase superfamily / TilS and TtcA-like protein	arCOG00042	TilS	tRNA(Ile)-lysidine synthase TilS/MesJ	J	na	na	0	0	305.429	21	17	Y	1	1	1	1	1	1	1	1	1	1	1	1	1	1	1	1	1	1	1	1	1	2518788190_gene	RCI_RS13785	MTC_RS10155	MCP_2025	BME93_01460	SBU_001138	SCAL_001351	ANME2D_RS01020	MBAR_RS14175	MA_RS10285	METEV_RS03355	MZHIL_RS05660	MMAH_RS06885	MBUR_RS05110
-	cluster310	isocitrate/isopropylmalate dehydrogenase family protein	arCOG01163	LeuB	Isocitrate/isopropylmalate dehydrogenase	C	K00052	leuB; 3-isopropylmalate dehydrogenase [EC:1.1.1.85]	0	0	374.857	21	17	Y	1	1	1	1	1	1	1	1	1	1	1	1	1	1	1	1	1	1	1	1	1	2518787454_gene	RCI_RS09380	MTC_RS02895	MCP_2993	BME93_02750	SBU_000470	SCAL_001299	ANME2D_RS06690	MBAR_RS07185	MA_RS01080	METEV_RS00435	MZHIL_RS00395	MMAH_RS09790	MBUR_RS08410
-	cluster311	class I SAM-dependent methyltransferase family protein	arCOG10124	TYW2	Wybutosine (yW) biosynthesis enzyme, TYW2 transferase	J	K07055	TRM12, TYW2; tRNA wybutosine-synthesizing protein 2 [EC:2.1.1.-]	0	0	317.238	21	17	Y	1	1	1	1	1	1	1	1	1	1	1	1	1	1	1	1	1	1	1	1	1	2518787830_gene	RCI_RS07955	MTC_RS12485	MCP_0205	BME93_06025	SBU_000711	SCAL_000560	ANME2D_RS08350	MBAR_RS12785	MA_RS10730	METEV_RS08045	MZHIL_RS06795	MMAH_RS05695	MBUR_RS03325
-	cluster312	3-isopropylmalate dehydratase, small subunit	arCOG02230	LeuD	3-isopropylmalate dehydratase small subunit	E	K01704	leuD; 3-isopropylmalate/(R)-2-methylmalate dehydratase small subunit [EC:4.2.1.33 4.2.1.35]	0	0	163.905	21	17	Y	1	1	1	1	1	1	1	1	1	1	1	1	1	1	1	1	1	1	1	1	1	2518787455_gene	RCI_RS09385	MTC_RS02890	MCP_2992	BME93_02755	SBU_000506	SCAL_001510	ANME2D_RS08820	MBAR_RS07180	MA_RS01085	METEV_RS00440	MZHIL_RS00400	MMAH_RS09785	MBUR_RS08405
-	cluster314	tRNA pseudouridine(38-40) synthase TruA	arCOG04449	TruA	Pseudouridylate synthase	J	K06173	truA, PUS1; tRNA pseudouridine38-40 synthase [EC:5.4.99.12]	0	0	271.286	21	17	Y	1	1	1	1	1	1	1	1	1	1	1	1	1	1	1	1	1	1	1	1	1	2518787677_gene	RCI_RS04615	MTC_RS07835	MCP_1318	BME93_02235	SBU_000275	SCAL_001553	ANME2D_RS01775	MBAR_RS07150	MA_RS01115	METEV_RS00460	MZHIL_RS00435	MMAH_RS00140	MBUR_RS08375
-	cluster315	putative methyltransferase, TIGR01177 family	arCOG00084	Tan1	tRNA(Ser,Leu) C12 N-acetylase TAN1, contains THUMP domain	J	K07446	trm-G10; tRNA (guanine10-N2)-dimethyltransferase [EC:2.1.1.213]	0	0	336.476	21	17	Y	1	1	1	1	1	1	1	1	1	1	1	1	1	1	1	1	1	1	1	1	1	2518787590_gene	RCI_RS11635	MTC_RS01490	MCP_2859	BME93_04875	SBU_000689	SCAL_000667	ANME2D_RS01780	MBAR_RS07140	MA_RS01120	METEV_RS00465	MZHIL_RS00440	MMAH_RS00150	MBUR_RS08365
-	cluster316	argininosuccinate synthase	arCOG00112	ArgG	Argininosuccinate synthase	E	K01940	argG; argininosuccinate synthase [EC:6.3.4.5]	0	0	392.762	21	17	Y	1	1	1	1	1	1	1	1	1	1	1	1	1	1	1	1	1	1	1	1	1	2518787673_gene	RCI_RS07885	MTC_RS12430	MCP_0198	BME93_02385	SBU_001284	SCAL_000387	ANME2D_RS05565	MBAR_RS12615	MA_RS11125	METEV_RS07210	MZHIL_RS03370	MMAH_RS04840	MBUR_RS04495
-	cluster317	carbamoyl-phosphate synthase (glutamine-hydrolyzing) small subunit	arCOG00064	CarA	Carbamoylphosphate synthase small subunit	E	K01956	carA, CPA1; carbamoyl-phosphate synthase small subunit [EC:6.3.5.5]	0	0	362.619	21	17	Y	1	1	1	1	1	1	1	1	1	1	1	1	1	1	1	1	1	1	1	1	1	2518787676_gene	RCI_RS07910	MTC_RS12445	MCP_0201	BME93_02240	SBU_001005	SCAL_000192	ANME2D_RS02195	MBAR_RS12625	MA_RS11135	METEV_RS07200	MZHIL_RS03360	MMAH_RS04830	MBUR_RS04485
-	cluster318	aminopeptidase P family protein	arCOG01000	PepP	Xaa-Pro aminopeptidase	E	K01262	pepP; Xaa-Pro aminopeptidase [EC:3.4.11.9]	0	0	385.857	21	17	Y	1	1	1	1	1	1	1	1	1	1	1	1	1	1	1	1	1	1	1	1	1	2518788454_gene	RCI_RS02385	MTC_RS10495	MCP_2364	BME93_00640	SBU_001030	SCAL_000313	ANME2D_RS04555	MBAR_RS07070	MA_RS01140	METEV_RS10540	MZHIL_RS00460	MMAH_RS00175	MBUR_RS08345
-	cluster319	1-(5-phosphoribosyl)-5-((5- phosphoribosylamino)methylideneamino)imidazole-4- carboxamide isomerase	arCOG00618	HisA	Phosphoribosylformimino-5-aminoimidazole carboxamide ribonucleotide (ProFAR) isomerase	E	K01814	hisA; phosphoribosylformimino-5-aminoimidazole carboxamide ribotide isomerase [EC:5.3.1.16]	0	0	243.952	21	17	Y	1	1	1	1	1	1	1	1	1	1	1	1	1	1	1	1	1	1	1	1	1	2518787573_gene	RCI_RS00865	MTC_RS10430	MCP_0907	BME93_00495	SBU_000884	SCAL_001419	ANME2D_RS10800	MBAR_RS07035	MA_RS01175	METEV_RS11105	MZHIL_RS00490	MMAH_RS08170	MBUR_RS06860
-	cluster322	protein of unknown function DUF115	arCOG04303	-	Uncharacterized Rossmann fold enzyme	R	K07142	mptE; 2-amino-4-hydroxy-6-hydroxymethyldihydropteridine diphosphokinase [EC:2.7.6.3]	0	0	213.333	21	17	Y	1	1	1	1	1	1	1	1	1	1	1	1	1	1	1	1	1	1	1	1	1	2518788042_gene	RCI_RS11810	MTC_RS01815	MCP_0221	BME93_00200	SBU_000914	SCAL_000858	ANME2D_RS12450	MBAR_RS19155	MA_RS12620	METEV_RS09570	MZHIL_RS04050	MMAH_RS03960	MBUR_RS00945
-	cluster323	Membrane-associated protease RseP, regulator of RpoE activity	arCOG04064	RseP	Membrane-associated protease RseP, regulator of RpoE activity in bacteria	O	na	na	0	7	553.095	21	17	Y	1	1	1	1	1	1	1	1	1	1	1	1	1	1	1	1	1	1	1	1	1	2518787853_gene	RCI_RS10360	MTC_RS03880	MCP_0088	BME93_03970	SBU_000688	SCAL_001089	ANME2D_RS04985	MBAR_RS16505	MA_RS12725	METEV_RS08315	MZHIL_RS02270	MMAH_RS06570	MBUR_RS01260
-	cluster324	DNA ligase I, ATP-dependent (dnl1)	arCOG01347	CDC9	ATP-dependent DNA ligase	L	K10747	LIG1; DNA ligase 1 [EC:6.5.1.1]	0	0	564	21	17	Y	1	1	1	1	1	1	1	1	1	1	1	1	1	1	1	1	1	1	1	1	1	2518786825_gene	RCI_RS01525	MTC_RS11135	MCP_0613	BME93_06345	SBU_001564	SCAL_000843	ANME2D_RS01830	MBAR_RS10085	MA_RS13375	METEV_RS04415	MZHIL_RS04415	MMAH_RS02860	MBUR_RS05595
-	cluster325	ACT-domain-containing protein, predicted allosteric regulator of homoserine dehydrogenase	arCOG04396	-	ACT-domain-containing protein, predicted allosteric regulator of homoserine dehydrogenase	E	na	na	0	0	166.667	21	17	Y	1	1	1	1	1	1	1	1	1	1	1	1	1	1	1	1	1	1	1	1	1	2518787342_gene	RCI_RS14005	MTC_RS09375	MCP_1712	BME93_06335	SBU_000809	SCAL_000111	ANME2D_RS08360	MBAR_RS10075	MA_RS13385	METEV_RS04425	MZHIL_RS04405	MMAH_RS02870	MBUR_RS05585
-	cluster326	conserved hypothetical protein	arCOG04055	-	SHS2 domain protein implicated in nucleic acid metabolism	R	na	na	0	0	144.238	21	17	Y	1	1	1	1	1	1	1	1	1	1	1	1	1	1	1	1	1	1	1	1	1	2518787210_gene	RCI_RS13770	MTC_RS10140	MCP_2029	BME93_00745	SBU_001020	SCAL_000840	ANME2D_RS03270	MBAR_RS06715	MA_RS01415	METEV_RS10340	MZHIL_RS08495	MMAH_RS02165	MBUR_RS11395
-	cluster327	Glu-tRNA(Gln) amidotransferase GatDE subunit E	arCOG01719	GatE	Archaeal Glu-tRNAGln amidotransferase subunit E (contains GAD domain)	J	K03330	gatE; glutamyl-tRNA(Gln) amidotransferase subunit E [EC:6.3.5.7]	0	0	629.381	21	17	Y	1	1	1	1	1	1	1	1	1	1	1	1	1	1	1	1	1	1	1	1	1	2518788061_gene	RCI_RS12230	MTC_RS02640	MCP_0118	BME93_05305	SBU_000727	SCAL_001645	ANME2D_RS08440	MBAR_RS12695	MA_RS15025	METEV_RS07195	MZHIL_RS03350	MMAH_RS04820	MBUR_RS01985
-	cluster328	Ser-tRNA(Thr) hydrolase / threonyl-tRNA synthetase	arCOG00401	ThrS	Threonyl-tRNA synthetase	J	K01868	TARS, thrS; threonyl-tRNA synthetase [EC:6.1.1.3]	0	0	630.238	21	17	Y	1	1	1	1	1	1	1	1	1	1	1	1	1	1	1	1	1	1	1	1	1	2518788258_gene	RCI_RS06705	MTC_RS03545	MCP_0396	BME93_06455	SBU_000078	SCAL_001290	ANME2D_RS08665	MBAR_RS15625	MA_RS15190	METEV_RS02415	MZHIL_RS08210	MMAH_RS08120	MBUR_RS06805
-	cluster329	signal recognition particle, subunit SRP19 (srp19)	arCOG01217	SEC65	Signal recognition particle 19 kDa protein	U	K03105	SRP19; signal recognition particle subunit SRP19	0	0	98.1429	21	17	Y	1	1	1	1	1	1	1	1	1	1	1	1	1	1	1	1	1	1	1	1	1	2518787795_gene	RCI_RS05110	MTC_RS04310	MCP_2620	BME93_05115	SBU_000168	SCAL_000731	ANME2D_RS10000	MBAR_RS06830	MA_RS01550	METEV_RS10085	MZHIL_RS08615	MMAH_RS01500	MBUR_RS10940
-	cluster33	type I glutamate--ammonia ligase	arCOG01909	GlnA	Glutamine synthetase	E	K01915	glnA; glutamine synthetase [EC:6.3.1.2]	0	0	445.6	21	17	Y	1	1	1	2	1	1	1	1	1	1	1	2	2	1	2	2	2	2	2	2	1	2518787363_gene	RCI_RS09585	MTC_RS01865	MCP_2480;MCP_2966	BME93_06140	SBU_001261	SCAL_000702	ANME2D_RS00040	MBAR_RS03605	MA_RS22015	METEV_RS07470	MZHIL_RS01750;MZHIL_RS01780	MMAH_RS08915;MMAH_RS01065	MBUR_RS10225
-	cluster330	anthranilate synthase, component I	arCOG02014	TrpE	Anthranilate/para-aminobenzoate synthase component I	E	K01657	trpE; anthranilate synthase component I [EC:4.1.3.27]	0	0	511.381	21	17	Y	1	1	1	1	1	1	1	1	1	1	1	1	1	1	1	1	1	1	1	1	1	2518788531_gene	RCI_RS10155	MTC_RS01880	MCP_2912	BME93_05895	SBU_001252	SCAL_000013	ANME2D_RS09305	MBAR_RS19240	MA_RS15665	METEV_RS10030	MZHIL_RS00915	MMAH_RS07490	MBUR_RS12285
-	cluster331	N-(5'-phosphoribosyl)anthranilate isomerase	arCOG01983	TrpF	Phosphoribosylanthranilate isomerase	E	K01817	trpF; phosphoribosylanthranilate isomerase [EC:5.3.1.24]	0	0	221.476	21	17	Y	1	1	1	1	1	1	1	1	1	1	1	1	1	1	1	1	1	1	1	1	1	2518788527_gene	RCI_RS10165	MTC_RS01895	MCP_2909	BME93_05900	SBU_000280	SCAL_000878	ANME2D_RS09310	MBAR_RS19235	MA_RS15670	METEV_RS10035	MZHIL_RS00920	MMAH_RS07485	MBUR_RS12280
-	cluster332	bifunctional anthranilate synthase component II/anthranilate phosphoribosyltransferase	arCOG02012	TrpD	Anthranilate phosphoribosyltransferase	E	K13497	trpGD; anthranilate synthase/phosphoribosyltransferase [EC:4.1.3.27 2.4.2.18]	0	0	356.238	21	17	Y	1	1	1	1	1	1	1	1	1	1	1	1	1	1	1	1	1	1	1	1	1	2518788529_gene	RCI_RS16335	MTC_RS01890	MCP_2910	BME93_05905	SBU_000279	SCAL_000877	ANME2D_RS09315	MBAR_RS19230	MA_RS15675	METEV_RS10040	MZHIL_RS00925	MMAH_RS07480	MBUR_RS12275
-	cluster333	tryptophan synthase subunit alpha	arCOG01086	TrpA	Tryptophan synthase alpha chain	E	K01695	trpA; tryptophan synthase alpha chain [EC:4.2.1.20]	0	0	265.286	21	17	Y	1	1	1	1	1	1	1	1	1	1	1	1	1	1	1	1	1	1	1	1	1	2518788525_gene	RCI_RS10175	MTC_RS01905	MCP_2907	BME93_05875	SBU_000731	SCAL_000492	ANME2D_RS15365	MBAR_RS19225	MA_RS15680	METEV_RS03600	MZHIL_RS02765	MMAH_RS06015	MBUR_RS00560
-	cluster334	tryptophan synthase, beta chain (EC 4.2.1.20)	arCOG01433	TrpB	Tryptophan synthase beta chain	E	K01696	trpB; tryptophan synthase beta chain [EC:4.2.1.20]	0	0	396	21	17	Y	1	1	1	1	1	1	1	1	1	1	1	1	1	1	1	1	1	1	1	1	1	2518788526_gene	RCI_RS10170	MTC_RS01900	MCP_2908	BME93_05880	SBU_000167	SCAL_000732	ANME2D_RS15360	MBAR_RS19220	MA_RS15685	METEV_RS03595	MZHIL_RS02770	MMAH_RS06010	MBUR_RS00555
-	cluster335	transcriptional regulator, ArsR family	arCOG04366	-	ArsR family transcriptional regulator	K	na	na	0	0	170.143	21	17	Y	1	1	1	1	1	1	1	1	1	1	1	1	1	1	1	1	1	1	1	1	1	2518786580_gene	RCI_RS08800	MTC_RS01275	MCP_0067	BME93_06185	SBU_001012	SCAL_000832	ANME2D_RS13920	MBAR_RS10815	MA_RS15780	METEV_RS09715	MZHIL_RS05485	MMAH_RS08315	MBUR_RS06995
-	cluster336	putative single-stranded DNA-binding replication protein	arCOG01510	RPA1	Single-stranded DNA-binding replication protein A (RPA), large (70 kD) subunit or related ssDNA-binding protein	L	K07466	RFA1, RPA1, rpa; replication factor A1	0	0	358.905	21	17	Y	1	1	1	1	1	1	1	1	1	1	1	1	1	1	1	1	1	1	1	1	1	2518787811_gene	RCI_RS11700	MTC_RS00090	MCP_2849	BME93_00075	SBU_001400	SCAL_000764	ANME2D_RS15695	MBAR_RS10755	MA_RS15805	METEV_RS09740	MZHIL_RS05510	MMAH_RS10230	MBUR_RS07015
-	cluster337	RNAse Z (EC 3.1.26.11)	arCOG00501	Rnz	Ribonuclease Z, beta-lactamase superfamily hydrolase	J	K00784	rnz; ribonuclease Z [EC:3.1.26.11]	0	0	304.714	21	17	Y	1	1	1	1	1	1	1	1	1	1	1	1	1	1	1	1	1	1	1	1	1	2518787765_gene	RCI_RS10475	MTC_RS03715	MCP_2836	BME93_04870	SBU_000270	SCAL_001305	ANME2D_RS01460	MBAR_RS09515	MA_RS15875	METEV_RS00950	MZHIL_RS06940	MMAH_RS01440	MBUR_RS10865
-	cluster338	uroporphyrinogen-III synthase / uroporphyrinogen-III C-methyltransferase	arCOG02048	HemD	Uroporphyrinogen-III synthase	H	K13542	cobA-hemD; uroporphyrinogen III methyltransferase / synthase [EC:2.1.1.107 4.2.1.75]	0	0	287.238	21	17	Y	1	1	1	1	1	1	1	1	1	1	1	1	1	1	1	1	1	1	1	1	1	2518788139_gene	RCI_RS09695	MTC_RS01615	MCP_2924	BME93_03010	SBU_000142	SCAL_000246	ANME2D_RS04765	MBAR_RS09525	MA_RS15885	METEV_RS01510	MZHIL_RS06840	MMAH_RS02820	MBUR_RS05690
-	cluster339	valyl-tRNA synthetase	arCOG00808	ValS	Valyl-tRNA synthetase	J	K01873	VARS, valS; valyl-tRNA synthetase [EC:6.1.1.9]	0.047619	0	858.095	21	17	Y	1	1	1	1	1	1	1	1	1	1	1	1	1	1	1	1	1	1	1	1	1	2518787927_gene	RCI_RS14585	MTC_RS05080	MCP_1542	BME93_02080	SBU_000779	SCAL_001698	ANME2D_RS04060	MBAR_RS10485	MA_RS15970	METEV_RS01535	MZHIL_RS03665	MMAH_RS01810	MBUR_RS11275
-	cluster340	prephenate dehydratase	arCOG00255	PheA	Prephenate dehydratase	E	K04518	pheA2; prephenate dehydratase [EC:4.2.1.51]	0	0	282.571	21	17	Y	1	1	1	1	1	1	1	1	1	1	1	1	1	1	1	1	1	1	1	1	1	2518787551_gene	RCI_RS00525	MTC_RS12080	MCP_1674	BME93_05910	SBU_000605	SCAL_000049	ANME2D_RS10580	MBAR_RS10240	MA_RS16475	METEV_RS03390	MZHIL_RS03290	MMAH_RS04875	MBUR_RS04140
-	cluster341	amidophosphoribosyltransferase	arCOG00093	PurF	Glutamine phosphoribosylpyrophosphate amidotransferase	F	K00764	purF, PPAT; amidophosphoribosyltransferase [EC:2.4.2.14]	0	0	472	21	17	Y	1	1	1	1	1	1	1	1	1	1	1	1	1	1	1	1	1	1	1	1	1	2518786562_gene	RCI_RS14860	MTC_RS11695	MCP_2282	BME93_06210	SBU_000457	SCAL_001357	ANME2D_RS12370	MBAR_RS18535	MA_RS16685	METEV_RS00915	MZHIL_RS06900	MMAH_RS01780	MBUR_RS11255
-	cluster342	Like-Sm ribonucleoprotein, eukaryotic and archaea-type, core	arCOG00998	LSM1	Small nuclear ribonucleoprotein (snRNP) homolog	K	K04796	RUXX; small nuclear ribonucleoprotein	0	0	71.381	21	17	Y	1	1	1	1	1	1	1	1	1	1	1	1	1	1	1	1	1	1	1	1	1	2518786563_gene	RCI_RS14855	MTC_RS11685	MCP_2284	BME93_06220	SBU_001311	SCAL_001580	ANME2D_RS12375	MBAR_RS18540	MA_RS16690	METEV_RS00910	MZHIL_RS06895	MMAH_RS01785	MBUR_RS11260
-	cluster343	bifunctional hydroxymethylpyrimidine kinase/phosphomethylpyrimidine kinase	arCOG00021	-	Predicted transcriptional regulator fused phosphomethylpyrimidine kinase, involved in the thiamin biosynthesis	H	K21219	thiDN; hydroxymethylpyrimidine kinase / phosphomethylpyrimidine kinase / thiamine-phosphate diphosphorylase [EC:2.7.1.49 2.7.4.7 2.5.1.3]	0	0	420.048	21	17	Y	1	1	1	1	1	1	1	1	1	1	1	1	1	1	1	1	1	1	1	1	1	2518787469_gene	RCI_RS06195	MTC_RS10080	MCP_2509	BME93_03040	SBU_000043	SCAL_001431	ANME2D_RS12335	MBAR_RS18545	MA_RS16700	METEV_RS00905	MZHIL_RS06890	MMAH_RS01790	MBUR_RS11265
-	cluster344	ribosome biogenesis/translation initiation ATPase RLI	arCOG00187	Rli1	Translation initiation factor RLI1, contains Fe-S and AAA+ ATPase domains	J	K06174	ABCE1; ATP-binding cassette, sub-family E, member 1	0	0	580.667	21	17	Y	1	1	1	1	1	1	1	1	1	1	1	1	1	1	1	1	1	1	1	1	1	2518787868_gene	RCI_RS08550	MTC_RS00020	MCP_0213	BME93_03905	SBU_001157	SCAL_000411	ANME2D_RS06375	MBAR_RS18580	MA_RS16730	METEV_RS00405	MZHIL_RS00380	MMAH_RS09505	MBUR_RS09600
-	cluster345	conserved hypothetical protein, membrane	arCOG02206	-	Uncharacterized membrane protein	S	na	na	0	2.95238	125.571	21	17	Y	1	1	1	1	1	1	1	1	1	1	1	1	1	1	1	1	1	1	1	1	1	2518787869_gene	RCI_RS08555	MTC_RS00025	MCP_0214	BME93_03900	SBU_001560	SCAL_000651	ANME2D_RS06380	MBAR_RS12250	MA_RS16735	METEV_RS00400	MZHIL_RS00375	MMAH_RS09510	MBUR_RS09595
-	cluster346	2-ketoisovalerate ferredoxin oxidoreductase subunit alpha	arCOG01608	PorA	Pyruvate:ferredoxin oxidoreductase or related 2-oxoacid:ferredoxin oxidoreductase, alpha subunit	C	K00169	porA; pyruvate ferredoxin oxidoreductase, alpha subunit [EC:1.2.7.1]	0	0	399.048	21	17	Y	1	1	1	1	1	1	1	1	1	1	1	1	1	1	1	1	1	1	1	1	1	2518787721_gene	RCI_RS11360	MTC_RS04225	MCP_2613	BME93_02015	SBU_000802	SCAL_000118	ANME2D_RS10655	MBAR_RS05400	MA_RS00165	METEV_RS09180	MZHIL_RS10125	MMAH_RS01740	MBUR_RS11150
-	cluster347	tRNA (cytidine(56)-2'-O)-methyltransferase	arCOG01857	-	SpoU rRNA Methylase family enzyme	R	K07254	atrm56; tRNA (cytidine56-2'-O)-methyltransferase [EC:2.1.1.206]	0	0	177.143	21	17	Y	1	1	1	1	1	1	1	1	1	1	1	1	1	1	1	1	1	1	1	1	1	2518788205_gene	RCI_RS14710	MTC_RS08655	MCP_1507	BME93_01495	SBU_001047	SCAL_000250	ANME2D_RS12770	MBAR_RS16900	MA_RS16915	METEV_RS03365	MZHIL_RS03445	MMAH_RS06365	MBUR_RS01305
-	cluster348	probable tRNA pseudouridine synthase D	arCOG04252	TruD	tRNA(Glu) U13 pseudouridine synthase TruD	J	K06176	truD, PUS7; tRNA pseudouridine13 synthase [EC:5.4.99.27]	0	0	435.286	21	17	Y	1	1	1	1	1	1	1	1	1	1	1	1	1	1	1	1	1	1	1	1	1	2518786932_gene	RCI_RS02655	MTC_RS07415	MCP_1171	BME93_06405	SBU_000354	SCAL_000190	ANME2D_RS03610	MBAR_RS17005	MA_RS17070	METEV_RS01440	MZHIL_RS07955	MMAH_RS07890	MBUR_RS06580
-	cluster349	CTP synthase (glutamine hydrolyzing)	arCOG00063	PyrG	CTP synthase (UTP-ammonia lyase)	F	K01937	pyrG; CTP synthase [EC:6.3.4.2]	0	0	531.524	21	17	Y	1	1	1	1	1	1	1	1	1	1	1	1	1	1	1	1	1	1	1	1	1	2518788654_gene	RCI_RS06495	MTC_RS04455	MCP_0497	BME93_02590	SBU_001393	SCAL_001171	ANME2D_RS04160	MBAR_RS18630	MA_RS17110	METEV_RS01435	MZHIL_RS07960	MMAH_RS07895	MBUR_RS06585
-	cluster35	Heat shock protein Hsp20 domain protein	arCOG01832	IbpA	Molecular chaperone (HSP20 family)	O	K13993	HSP20; HSP20 family protein	0	0	153.387	21	17	Y	2	2	1	1	1	2	2	3	1	1	3	1	1	1	2	1	2	1	1	1	1	2518786990_gene;2518788695_gene	RCI_RS12120;RCI_RS07760	MTC_RS03935	MCP_2358	BME93_03035	SBU_001522;SBU_000480	SCAL_001289;SCAL_000499	ANME2D_RS09555;ANME2D_RS01370;ANME2D_RS14680	MBAR_RS04620	MA_RS00700	METEV_RS10175;METEV_RS10180;METEV_RS10170	MZHIL_RS08705	MMAH_RS01105	MBUR_RS10265
-	cluster350	Uncharacterized conserved protein YbaR, Trm112 family	arCOG04124	-	Uncharacterized protein, Trm112 family	S	na	na	0	0	59.0952	21	17	Y	1	1	1	1	1	1	1	1	1	1	1	1	1	1	1	1	1	1	1	1	1	2518788656_gene	RCI_RS06485	MTC_RS11605	MCP_0278	BME93_02580	SBU_001395	SCAL_001169	ANME2D_RS00180	MBAR_RS18640	MA_RS17120	METEV_RS01425	MZHIL_RS07970	MMAH_RS07905	MBUR_RS06595
-	cluster351	Lon-B peptidase, Serine peptidase, MEROPS family S16	arCOG02160	LonB	Predicted ATP-dependent protease	O	K04076	lonB; Lon-like ATP-dependent protease [EC:3.4.21.-]	0	1.14286	644.143	21	17	Y	1	1	1	1	1	1	1	1	1	1	1	1	1	1	1	1	1	1	1	1	1	2518787598_gene	RCI_RS11580	MTC_RS01455	MCP_2866	BME93_04935	SBU_000854	SCAL_001242	ANME2D_RS14695	MBAR_RS18705	MA_RS17160	METEV_RS04395	MZHIL_RS03950	MMAH_RS05125	MBUR_RS04530
-	cluster353	protein of unknown function DUF46	arCOG04106	CdsA	CDP-diglyceride synthetase	I	K19664	carS; CDP-2,3-bis-(O-geranylgeranyl)-sn-glycerol synthase [EC:2.7.7.67]	0	4.57143	181.81	21	17	Y	1	1	1	1	1	1	1	1	1	1	1	1	1	1	1	1	1	1	1	1	1	2518787403_gene	RCI_RS11245	MTC_RS04125	MCP_2595	BME93_03375	SBU_000357	SCAL_000557	ANME2D_RS07935	MBAR_RS18615	MA_RS17270	METEV_RS04340	MZHIL_RS03190	MMAH_RS03050	MBUR_RS05410
-	cluster354	phosphoribosylamine--glycine ligase	arCOG04415	PurD	Phosphoribosylamine-glycine ligase	F	K01945	purD; phosphoribosylamine--glycine ligase [EC:6.3.4.13]	0	0	439.571	21	17	Y	1	1	1	1	1	1	1	1	1	1	1	1	1	1	1	1	1	1	1	1	1	2518787401_gene	RCI_RS11260	MTC_RS04135	MCP_2597	BME93_03385	SBU_001433	SCAL_000665	ANME2D_RS04445	MBAR_RS18600	MA_RS17285	METEV_RS04350	MZHIL_RS03180	MMAH_RS03040	MBUR_RS05435
-	cluster355	ornithine carbamoyltransferase	arCOG00912	ArgF	Ornithine carbamoyltransferase	E	K00611	OTC, argF, argI; ornithine carbamoyltransferase [EC:2.1.3.3]	0	0	303.095	21	17	Y	1	1	1	1	1	1	1	1	1	1	1	1	1	1	1	1	1	1	1	1	1	2518787402_gene	RCI_RS04865	MTC_RS11480	MCP_2049	BME93_03390	SBU_001251	SCAL_000014	ANME2D_RS03650	MBAR_RS18595	MA_RS17290	METEV_RS04355	MZHIL_RS03175	MMAH_RS03035	MBUR_RS05440
-	cluster356	probable inorganic polyphosphate/ATP-NAD kinase	arCOG01348	nadF	NAD kinase	H	K00858	ppnK, NADK; NAD+ kinase [EC:2.7.1.23]	0	0	273.429	21	17	Y	1	1	1	1	1	1	1	1	1	1	1	1	1	1	1	1	1	1	1	1	1	2518788233_gene	RCI_RS00005	MTC_RS07930	MCP_1736	BME93_00575	SBU_000307	SCAL_000743	ANME2D_RS02855	MBAR_RS11625	MA_RS17450	METEV_RS02170	MZHIL_RS05805	MMAH_RS05805	MBUR_RS04390
-	cluster357	bifunctional inositol-1 monophosphatase/fructose-1,6-bisphosphatase	arCOG01349	SuhB	Archaeal fructose-1,6-bisphosphatase or related enzyme of inositol monophosphatase family	G	K01092	myo-inositol-1(or 4)-monophosphatase [EC:3.1.3.25]	0	0	270.095	21	17	Y	1	1	1	1	1	1	1	1	1	1	1	1	1	1	1	1	1	1	1	1	1	2518787577_gene	RCI_RS02285	MTC_RS05220	MCP_1348	BME93_00570	SBU_000846	SCAL_000205	ANME2D_RS13885	MBAR_RS11620	MA_RS17455	METEV_RS02175	MZHIL_RS05810	MMAH_RS05800	MBUR_RS04385
-	cluster358	30S ribosomal protein S3ae	arCOG04186	RPS1A	Ribosomal protein S3AE	J	K02984	RP-S3Ae, RPS3A; small subunit ribosomal protein S3Ae	0	0	206.19	21	17	Y	1	1	1	1	1	1	1	1	1	1	1	1	1	1	1	1	1	1	1	1	1	2518787942_gene	RCI_RS04415	MTC_RS10920	MCP_0833	BME93_00295	SBU_000975	SCAL_001214	ANME2D_RS15335	MBAR_RS11290	MA_RS17840	METEV_RS01040	MZHIL_RS07125	MMAH_RS07290	MBUR_RS12100
-	cluster359	pyruvate/ketoisovalerate oxidoreductase common subunit gamma	arCOG01604	PorD	Pyruvate:ferredoxin oxidoreductase or related 2-oxoacid:ferredoxin oxidoreductase, gamma and delta subunit	C	K00172	porG; pyruvate ferredoxin oxidoreductase, gamma subunit [EC:1.2.7.1]	0	0	188.952	21	17	Y	1	1	1	1	1	1	1	1	1	1	1	1	1	1	1	1	1	1	1	1	1	2518787722_gene	RCI_RS11370	MTC_RS04215	MCP_2611	BME93_02005	SBU_000804	SCAL_000116	ANME2D_RS10645	MBAR_RS05410	MA_RS00175	METEV_RS09190	MZHIL_RS10115	MMAH_RS01730	MBUR_RS11140
-	cluster361	tRNA(Ile2) 2-agmatinylcytidine synthetase	arCOG01115	TiaS	tRNA(Ile2) 2-agmatinylcytidine synthetase; containing Zn-ribbon domain and OB-fold domain	J	K06932	tiaS; tRNA(Ile2)-agmatinylcytidine synthase [EC:6.3.4.22]	0.047619	0	426.524	21	17	Y	1	1	1	1	1	1	1	1	1	1	1	1	1	1	1	1	1	1	1	1	1	2518788032_gene	RCI_RS07680	MTC_RS01415	MCP_2871	BME93_00045	SBU_001428	SCAL_000274	ANME2D_RS15685	MBAR_RS12315	MA_RS18415	METEV_RS00340	MZHIL_RS00310	MMAH_RS09575	MBUR_RS09365
-	cluster362	NH(3)-dependent NAD(+) synthetase	arCOG00069	NadE	NH3-dependent NAD+ synthetase	H	K01950	NAD+ synthase (glutamine-hydrolysing) [EC:6.3.5.1]	0	0.047619	315.333	21	17	Y	1	1	1	1	1	1	1	1	1	1	1	1	1	1	1	1	1	1	1	1	1	2518787240_gene	RCI_RS11900	MTC_RS00880	MCP_0270	BME93_06380	SBU_000343	SCAL_001749	ANME2D_RS17590	MBAR_RS12320	MA_RS18420	METEV_RS00335	MZHIL_RS00305	MMAH_RS09580	MBUR_RS09360
-	cluster363	Sporulation protein YlmC, PRC-barrel domain family	arCOG02155	-	Protein implicated in RNA metabolism, contains PRC-barrel domain	R	na	na	0	0	88.0476	21	17	Y	1	1	1	1	1	1	1	1	1	1	1	1	1	1	1	1	1	1	1	1	1	2518787438_gene	RCI_RS10585	MTC_RS01150	MCP_2818	BME93_02800	SBU_001226	SCAL_000638	ANME2D_RS15525	MBAR_RS12330	MA_RS18430	METEV_RS10900	MZHIL_RS09685	MMAH_RS01235	MBUR_RS10525
-	cluster364	phosphoglycolate phosphatase	arCOG01213	Cof	HAD superfamily hydrolase	R	K22223	pgp; phosphoglycolate phosphatase [EC:3.1.3.18]	0	0	225.381	21	17	Y	1	1	1	1	1	1	1	1	1	1	1	1	1	1	1	1	1	1	1	1	1	2518787459_gene	RCI_RS09540	MTC_RS03250	MCP_2975	BME93_02785	SBU_000827	SCAL_001704	ANME2D_RS12685	MBAR_RS12415	MA_RS18510	METEV_RS10905	MZHIL_RS09690	MMAH_RS01230	MBUR_RS10520
-	cluster365	DNA repair and recombination protein RadA	arCOG00415	RecA	RecA/RadA recombinase	L	K04483	radA; DNA repair protein RadA	0	0	324.238	21	17	Y	1	1	1	1	1	1	1	1	1	1	1	1	1	1	1	1	1	1	1	1	1	2518787458_gene	RCI_RS09440	MTC_RS03225	MCP_2982	BME93_02780	SBU_001287	SCAL_001314	ANME2D_RS12680	MBAR_RS12420	MA_RS18515	METEV_RS10910	MZHIL_RS09695	MMAH_RS01225	MBUR_RS10515
-	cluster366	CCA tRNA nucleotidyltransferase	arCOG04249	CCA1	tRNA nucleotidyltransferase (CCA-adding enzyme)	J	K07558	cca; tRNA nucleotidyltransferase (CCA-adding enzyme) [EC:2.7.7.72]	0	0	450.333	21	17	Y	1	1	1	1	1	1	1	1	1	1	1	1	1	1	1	1	1	1	1	1	1	2518787759_gene	RCI_RS08665	MTC_RS03855	MCP_0083	BME93_04775	SBU_000180	SCAL_000786	ANME2D_RS00645	MBAR_RS10695	MA_RS18585	METEV_RS04045	MZHIL_RS04170	MMAH_RS02780	MBUR_RS05815
-	cluster367	bifunctional ornithine acetyltransferase/N-acetylglutamate synthase	arCOG04413	ArgJ	N-acetylglutamate synthase (N-acetylornithine aminotransferase)	E	K00620	argJ; glutamate N-acetyltransferase / amino-acid N-acetyltransferase [EC:2.3.1.35 2.3.1.1]	0	0	385.857	21	17	Y	1	1	1	1	1	1	1	1	1	1	1	1	1	1	1	1	1	1	1	1	1	2518786577_gene	RCI_RS15510	MTC_RS11775	MCP_1755	BME93_01185	SBU_001604	SCAL_001185	ANME2D_RS15430	MBAR_RS10640	MA_RS18610	METEV_RS04030	MZHIL_RS04190	MMAH_RS08215	MBUR_RS06900
-	cluster368	AMMECR1 domain-containing protein	arCOG01336	AMMECR1	Uncharacterized protein	S	K09141	K09141; uncharacterized protein	0	0	201.333	21	17	Y	1	1	1	1	1	1	1	1	1	1	1	1	1	1	1	1	1	1	1	1	1	2518787813_gene	RCI_RS12140	MTC_RS02540	MCP_0106	BME93_03780	SBU_000244	SCAL_001686	ANME2D_RS03745	MBAR_RS09620	MA_RS18735	METEV_RS09615	MZHIL_RS04220	MMAH_RS08235	MBUR_RS06920
-	cluster369	tRNA-splicing endonuclease	arCOG01701	SEN2	tRNA splicing endonuclease	J	K01170	tRNA-intron endonuclease, archaea type [EC:3.1.27.9]	0	0	350.429	21	17	Y	1	1	1	1	1	1	1	1	1	1	1	1	1	1	1	1	1	1	1	1	1	2518788641_gene	RCI_RS01570	MTC_RS08930	MCP_1408	BME93_06110	SBU_000622	SCAL_001498	ANME2D_RS07850	MBAR_RS01900	MA_RS18895	METEV_RS02765	MZHIL_RS02385	MMAH_RS07040	MBUR_RS05355
-	cluster37	O-phospho-L-seryl-tRNA:Cys-tRNA synthase	arCOG07472	-	Uncharacterized protein	S	K06868	sepcysS; Sep-tRNA:Cys-tRNA synthetase [EC:2.5.1.73]	0	0	409.4	21	17	Y	2	2	2	1	1	1	1	1	1	1	1	1	3	2	2	2	1	1	1	1	2	2518787501_gene;2518786883_gene	RCI_RS04440;RCI_RS07200	MTC_RS11260;MTC_RS07970	MCP_0857	BME93_00155	SBU_000662	SCAL_001222	ANME2D_RS15250	MBAR_RS08720	MA_RS03780	METEV_RS06755	MZHIL_RS09280	MMAH_RS08695;MMAH_RS03530;MMAH_RS01895	MBUR_RS07425;MBUR_RS04090
-	cluster370	NAD(P)-dependent glycerol-1-phosphate dehydrogenase	arCOG00982	GldA	Glycerol dehydrogenase or related enzyme	C	K00096	araM, egsA; glycerol-1-phosphate dehydrogenase [NAD(P)+] [EC:1.1.1.261]	0	0	349.571	21	17	Y	1	1	1	1	1	1	1	1	1	1	1	1	1	1	1	1	1	1	1	1	1	2518788451_gene	RCI_RS07835	MTC_RS00075	MCP_0189	BME93_06490	SBU_000074	SCAL_000663	ANME2D_RS03295	MBAR_RS01620	MA_RS19205	METEV_RS02810	MZHIL_RS02425	MMAH_RS07000	MBUR_RS05315
-	cluster371	Protein of unknown function DUF63	arCOG02177	-	Uncharacterized membrane protein	S	na	na	0	7.42857	276.476	21	17	Y	1	1	1	1	1	1	1	1	1	1	1	1	1	1	1	1	1	1	1	1	1	2518788452_gene	RCI_RS07840	MTC_RS00070	MCP_0190	BME93_06495	SBU_000073	SCAL_000664	ANME2D_RS03290	MBAR_RS01610	MA_RS19210	METEV_RS02815	MZHIL_RS02430	MMAH_RS06995	MBUR_RS05310
-	cluster372	translation initiation factor 2 subunit gamma (aeIF-2g)	arCOG01563	GCD11	Translation initiation factor 2, gamma subunit eIF-2 gamma, GTPase	J	K03242	EIF2S3; translation initiation factor 2 subunit 3	0	0	410.667	21	17	Y	1	1	1	1	1	1	1	1	1	1	1	1	1	1	1	1	1	1	1	1	1	2518788457_gene	RCI_RS05475	MTC_RS00290	MCP_0350	BME93_00210	SBU_000515	SCAL_001325	ANME2D_RS14100	MBAR_RS01595	MA_RS19225	METEV_RS02830	MZHIL_RS02445	MMAH_RS02425	MBUR_RS11775
-	cluster373	Nucleotide binding protein, PINc				na	K07158	K07158; uncharacterized protein	0	0	121.857	21	17	Y	1	1	1	1	1	1	1	1	1	1	1	1	1	1	1	1	1	1	1	1	1	2518788458_gene	RCI_RS05480	MTC_RS00295	MCP_0351	BME93_00215	SBU_000514	SCAL_001324	ANME2D_RS14105	MBAR_RS01590	MA_RS19230	METEV_RS02835	MZHIL_RS02450	MMAH_RS02430	MBUR_RS11780
-	cluster374	DNA-directed RNA polymerase, subunit E'	arCOG00675	RPB7	DNA-directed RNA polymerase, subunit E'/Rpb7	K	K03049	rpoE1; DNA-directed RNA polymerase subunit E' [EC:2.7.7.6]	0	0	193.286	21	17	Y	1	1	1	1	1	1	1	1	1	1	1	1	1	1	1	1	1	1	1	1	1	2518788460_gene	RCI_RS05485	MTC_RS00300	MCP_0352	BME93_00220	SBU_001566	SCAL_000845	ANME2D_RS14110	MBAR_RS01585	MA_RS19235	METEV_RS02840	MZHIL_RS02455	MMAH_RS02435	MBUR_RS11785
-	cluster375	DNA-directed RNA polymerase subunit E, RpoE2	arCOG04077	Spt4	Transcription elongation factor Spt4/RpoE2, zinc finger protein	K	K03050	rpoE2; DNA-directed RNA polymerase subunit E" [EC:2.7.7.6]	0.857143	0	63.1905	21	17	Y	1	1	1	1	1	1	1	1	1	1	1	1	1	1	1	1	1	1	1	1	1	2518788461_gene	RCI_RS10835	MTC_RS00910	MCP_2674	BME93_00225	SBU_001565	SCAL_000844	ANME2D_RS14115	MBAR_RS01580	MA_RS19240	METEV_RS02845	MZHIL_RS02460	MMAH_RS02440	MBUR_RS11790
-	cluster376	Protein of unknown function DUF359	arCOG04076	-	Uncharacterized protein, DUF359 family	S	K09735	K09735; uncharacterized protein	0	0	182.952	21	17	Y	1	1	1	1	1	1	1	1	1	1	1	1	1	1	1	1	1	1	1	1	1	2518788462_gene	RCI_RS10830	MTC_RS00905	MCP_2673	BME93_00230	SBU_000555	SCAL_000862	ANME2D_RS14120	MBAR_RS01575	MA_RS19245	METEV_RS02850	MZHIL_RS02465	MMAH_RS02445	MBUR_RS11795
-	cluster377	small subunit ribosomal protein S24e	arCOG04182	RPS24A	Ribosomal protein S24E	J	K02974	RP-S24e, RPS24; small subunit ribosomal protein S24e	0	0	105.476	21	17	Y	1	1	1	1	1	1	1	1	1	1	1	1	1	1	1	1	1	1	1	1	1	2518788463_gene	RCI_RS10825	MTC_RS00900	MCP_2672	BME93_00235	SBU_001153	SCAL_000415	ANME2D_RS14125	MBAR_RS01570	MA_RS19250	METEV_RS02855	MZHIL_RS02470	MMAH_RS02450	MBUR_RS11800
-	cluster378	tRNA (adenosine(37)-N6)-threonylcarbamoyltransferase complex transferase subunit TsaD	arCOG01185	Bud32	tRNA A-37 threonylcarbamoyl transferase component Bud32	J	K15904	bifunctional tRNA threonylcarbamoyladenosine biosynthesis protein [EC:2.7.11.1]	0	0	361.524	21	17	Y	1	1	1	1	1	1	1	1	1	1	1	1	1	1	1	1	1	1	1	1	1	2518788464_gene	RCI_RS04590	MTC_RS10825	MCP_2150	BME93_00240	SBU_000953	SCAL_000959	ANME2D_RS06715	MBAR_RS01560	MA_RS19305	METEV_RS08285	MZHIL_RS02480	MMAH_RS02525	MBUR_RS06150
-	cluster379	non-canonical purine NTP pyrophosphatase, RdgB/HAM1 family	arCOG04184	RdgB	Inosine/xanthosine triphosphate pyrophosphatase, all-alpha NTP-PPase family	F	K02428	rdgB; dITP/XTP pyrophosphatase [EC:3.6.1.19]	0	0	183	21	17	Y	1	1	1	1	1	1	1	1	1	1	1	1	1	1	1	1	1	1	1	1	1	2518788466_gene	RCI_RS10000	MTC_RS01595	MCP_2920	BME93_00255	SBU_001402	SCAL_000766	ANME2D_RS02950	MBAR_RS01555	MA_RS19310	METEV_RS08295	MZHIL_RS02485	MMAH_RS02535	MBUR_RS06140
-	cluster380	uridylate kinase, putative	arCOG00858	PyrH	Uridylate kinase	F	K09903	pyrH; uridylate kinase [EC:2.7.4.22]	0	0.047619	229.238	21	17	Y	1	1	1	1	1	1	1	1	1	1	1	1	1	1	1	1	1	1	1	1	1	2518786741_gene	RCI_RS06110	MTC_RS12015	MCP_0375	BME93_04075	SBU_000685	SCAL_000202	ANME2D_RS14710	MBAR_RS04255	MA_RS01950	METEV_RS11075	MZHIL_RS09940	MMAH_RS00650	MBUR_RS08095
-	cluster381	nucleoside kinase CMP and AMP kinase	arCOG01038	Fap7	Broad-specificity NMP kinase	F	K18532	AK6, FAP7; adenylate kinase [EC:2.7.4.3]	0	0	178.81	21	17	Y	1	1	1	1	1	1	1	1	1	1	1	1	1	1	1	1	1	1	1	1	1	2518788650_gene	RCI_RS03680	MTC_RS09320	MCP_1005	BME93_02615	SBU_001490	SCAL_000694	ANME2D_RS03515	MBAR_RS01455	MA_RS19435	METEV_RS10020	MZHIL_RS00905	MMAH_RS07500	MBUR_RS12295
-	cluster382	nicotinamide-nucleotide adenylyltransferase	arCOG00972	NadR	Nicotinamide mononucleotide adenylyltransferase	H	K00952	nadM; nicotinamide-nucleotide adenylyltransferase [EC:2.7.7.1]	0	0	174.571	21	17	Y	1	1	1	1	1	1	1	1	1	1	1	1	1	1	1	1	1	1	1	1	1	2518788442_gene	RCI_RS04375	MTC_RS06290	MCP_2311	BME93_04890	SBU_000771	SCAL_000778	ANME2D_RS10805	MBAR_RS01445	MA_RS19440	METEV_RS10705	MZHIL_RS00890	MMAH_RS07510	MBUR_RS12310
-	cluster383	acetolactate synthase, small subunit	arCOG04445	IlvH	Acetolactate synthase, small subunit	E	K01653	acetolactate synthase I/III small subunit [EC:2.2.1.6]	0	0	164.286	21	17	Y	1	1	1	1	1	1	1	1	1	1	1	1	1	1	1	1	1	1	1	1	1	2518787609_gene	RCI_RS13560	MTC_RS01070	MCP_2699	BME93_05240	SBU_000240	SCAL_000889	ANME2D_RS06365	MBAR_RS01250	MA_RS19750	METEV_RS03670	MZHIL_RS02690	MMAH_RS04225	MBUR_RS03630
-	cluster384	2-isopropylmalate synthase	arCOG02092	LeuA	Isopropylmalate/homocitrate/citramalate synthase	E	K09011	cimA; D-citramalate synthase [EC:2.3.1.182]	0	0	488.714	21	17	Y	1	1	1	1	1	1	1	1	1	1	1	1	1	1	1	1	1	1	1	1	1	2518787611_gene	RCI_RS13550	MTC_RS01060	MCP_2701	BME93_05225	SBU_001001	SCAL_000316	ANME2D_RS06355	MBAR_RS01240	MA_RS19760	METEV_RS03660	MZHIL_RS02700	MMAH_RS04235	MBUR_RS03640
-	cluster385	prefoldin, beta subunit				na	K04798	pfdB, PFDN6; prefoldin beta subunit	0	0	116.238	21	17	Y	1	1	1	1	1	1	1	1	1	1	1	1	1	1	1	1	1	1	1	1	1	2518788055_gene	RCI_RS05035	MTC_RS04320	MCP_2622	BME93_00375	SBU_000872	SCAL_000158	ANME2D_RS15890	MBAR_RS01220	MA_RS20080	METEV_RS02955	MZHIL_RS05905	MMAH_RS03590	MBUR_RS01045
-	cluster386	transcription initiation factor IIE, subunit alpha	arCOG04270	TFA1	Transcription initiation factor IIE, alpha subunit	K	K03136	TFIIE1, GTF2E1, TFA1, tfe; transcription initiation factor TFIIE subunit alpha	0	0	166.667	21	17	Y	1	1	1	1	1	1	1	1	1	1	1	1	1	1	1	1	1	1	1	1	1	2518788203_gene	RCI_RS14700	MTC_RS08665	MCP_1509	BME93_01505	SBU_001438	SCAL_000166	ANME2D_RS12760	MBAR_RS01135	MA_RS20190	METEV_RS02080	MZHIL_RS05710	MMAH_RS05910	MBUR_RS01890
-	cluster387	Dihydropteroate synthase-related protein synthase-related protein	arCOG01978	FolP	Dihydropteroate synthase or related enzyme	H	na	na	0	0	489.524	21	17	Y	1	1	1	1	1	1	1	1	1	1	1	1	1	1	1	1	1	1	1	1	1	2518788257_gene	RCI_RS07350	MTC_RS00580	MCP_0453	BME93_01970	SBU_000066	SCAL_001731	ANME2D_RS04590	MBAR_RS01105	MA_RS20220	METEV_RS07730	MZHIL_RS05680	MMAH_RS06270	MBUR_RS01545
-	cluster388	Protein of unknown function DUF1621	arCOG02263	-	Predicted cell division protein, SepF homolog	D	K09152	K09152; uncharacterized protein	0	0	124.476	21	17	Y	1	1	1	1	1	1	1	1	1	1	1	1	1	1	1	1	1	1	1	1	1	2518786565_gene	RCI_RS14845	MTC_RS06360	MCP_2297	BME93_06230	SBU_000619	SCAL_000601	ANME2D_RS12385	MBAR_RS01055	MA_RS20255	METEV_RS09585	MZHIL_RS04035	MMAH_RS03980	MBUR_RS00965
-	cluster389	translation initiation factor 5A precursor (eIF-5A)	arCOG04277	Efp	Translation elongation factor P (EF-P)/translation initiation factor 5A (eIF-5A)	J	K03263	EIF5A; translation initiation factor 5A	0	0	127.429	21	17	Y	1	1	1	1	1	1	1	1	1	1	1	1	1	1	1	1	1	1	1	1	1	2518788232_gene	RCI_RS15565	MTC_RS09675	MCP_1738	BME93_00565	SBU_001376	SCAL_001621	ANME2D_RS05065	MBAR_RS03765	MA_RS20800	METEV_RS09045	MZHIL_RS09520	MMAH_RS09295	MBUR_RS09815
-	cluster390	tRNA wybutosine-synthesizing protein 1	arCOG04174	TYW1	Wybutosine (yW) biosynthesis enzyme, Fe-S oxidoreductase	J	K15449	TYW1; tRNA wybutosine-synthesizing protein 1	0	0	312.19	21	17	Y	1	1	1	1	1	1	1	1	1	1	1	1	1	1	1	1	1	1	1	1	1	2518788132_gene	RCI_RS00735	MTC_RS07575	MCP_0744	BME93_04020	SBU_000186	SCAL_001281	ANME2D_RS04030	MBAR_RS05430	MA_RS00205	METEV_RS00030	MZHIL_RS00020	MMAH_RS00020	MBUR_RS08950
-	cluster391	flap structure-specific endonuclease	arCOG04050	FEN1	5'-3' exonuclease	L	K04799	FEN1, RAD2; flap endonuclease-1 [EC:3.-.-.-]	0	0	337.524	21	17	Y	1	1	1	1	1	1	1	1	1	1	1	1	1	1	1	1	1	1	1	1	1	2518787753_gene	RCI_RS10910	MTC_RS12290	MCP_2759	BME93_05775	SBU_000556	SCAL_000863	ANME2D_RS15510	MBAR_RS06480	MA_RS20890	METEV_RS09135	MZHIL_RS09440	MMAH_RS09215	MBUR_RS09895
-	cluster392	putative hydroxymethylglutaryl-coenzyme A synthase	arCOG01767	PksG	3-hydroxy-3-methylglutaryl CoA synthase	I	K01641	hydroxymethylglutaryl-CoA synthase [EC:2.3.3.10]	0	0	347.571	21	17	Y	1	1	1	1	1	1	1	1	1	1	1	1	1	1	1	1	1	1	1	1	1	2518787728_gene	RCI_RS12710	MTC_RS12200	MCP_2747	BME93_05940	SBU_000330	SCAL_000427	ANME2D_RS07475	MBAR_RS02980	MA_RS21095	METEV_RS11270	MZHIL_RS09410	MMAH_RS00820	MBUR_RS09985
-	cluster393	acetyl-CoA C-acetyltransferase	arCOG01278	PaaJ	Acetyl-CoA acetyltransferase	I	K00626	atoB; acetyl-CoA C-acetyltransferase [EC:2.3.1.9]	0	0	389.429	21	17	Y	1	1	1	1	1	1	1	1	1	1	1	1	1	1	1	1	1	1	1	1	1	2518787727_gene	RCI_RS12705	MTC_RS12205	MCP_2748	BME93_05945	SBU_000329	SCAL_000428	ANME2D_RS07480	MBAR_RS02975	MA_RS21100	METEV_RS11265	MZHIL_RS09405	MMAH_RS00825	MBUR_RS09990
-	cluster394	nucleic-acid-binding protein containing a Zn-ribbon domain	arCOG01285	-	OB-fold domain and Zn-ribbon containing protein, possible acyl-CoA-binding protein	R	K07068	K07068; uncharacterized protein	0	0	133.048	21	17	Y	1	1	1	1	1	1	1	1	1	1	1	1	1	1	1	1	1	1	1	1	1	2518787726_gene	RCI_RS12700	MTC_RS12210	MCP_2749	BME93_05950	SBU_001493	SCAL_001091	ANME2D_RS07485	MBAR_RS02970	MA_RS21105	METEV_RS11260	MZHIL_RS09400	MMAH_RS00830	MBUR_RS09995
-	cluster395	methionyl-tRNA synthetase	arCOG00810	MetG	Methionyl-tRNA synthetase	J	K01874	MARS, metG; methionyl-tRNA synthetase [EC:6.1.1.10]	0	0	664.143	21	17	Y	1	1	1	1	1	1	1	1	1	1	1	1	1	1	1	1	1	1	1	1	1	2518787587_gene	RCI_RS00755	MTC_RS09660	MCP_0736	BME93_00485	SBU_000977	SCAL_000453	ANME2D_RS14275	MBAR_RS02935	MA_RS21120	METEV_RS11250	MZHIL_RS09390	MMAH_RS00845	MBUR_RS10005
-	cluster396	phosphoribosylformylglycinamidine synthase subunit PurL	arCOG04462	PurS	Phosphoribosylformylglycinamidine (FGAM) synthase, PurS component	F	K01952	purL, PFAS; phosphoribosylformylglycinamidine synthase [EC:6.3.5.3]	0	0	782.905	21	17	Y	1	1	1	1	1	1	1	1	1	1	1	1	1	1	1	1	1	1	1	1	1	2518787953_gene	RCI_RS15320	MTC_RS06025	MCP_1797	BME93_02885	SBU_001436	SCAL_000163	ANME2D_RS16155	MBAR_RS02900	MA_RS21165	METEV_RS10865	MZHIL_RS09360	MMAH_RS01300	MBUR_RS10600
-	cluster397	2,5-diamino-6-(5-phosphoribosylamino)pyrimidin-4(3H)-one reductase (EC 1.1.1.302)	arCOG01484	RibD	Pyrimidine reductase, riboflavin biosynthesis	H	K14654	RIB7, arfC; 2,5-diamino-6-(ribosylamino)-4(3H)-pyrimidinone 5'-phosphate reductase [EC:1.1.1.302]	0	0	224.762	21	17	Y	1	1	1	1	1	1	1	1	1	1	1	1	1	1	1	1	1	1	1	1	1	2518787209_gene	RCI_RS15160	MTC_RS07900	MCP_1048	BME93_00410	SBU_000833	SCAL_001181	ANME2D_RS03910	MBAR_RS02660	MA_RS21355	METEV_RS00580	MZHIL_RS00975	MMAH_RS07400	MBUR_RS12215
-	cluster398	Predicted transcriptional regulator, contains C-terminal CBS domains	arCOG00600	-	CBS domain	R	na	na	0	0	282.333	21	17	Y	1	1	1	1	1	1	1	1	1	1	1	1	1	1	1	1	1	1	1	1	1	2518787175_gene	RCI_RS07685	MTC_RS01410	MCP_2872	BME93_03120	SBU_001103	SCAL_001077	ANME2D_RS07930	MBAR_RS02655	MA_RS21360	METEV_RS00585	MZHIL_RS00980	MMAH_RS07395	MBUR_RS12210
-	cluster399	amidohydrolase family protein	arCOG00692	SsnA	Cytosine deaminase or related metal-dependent hydrolase	F	na	na	0	0.047619	366.381	21	17	Y	1	1	1	1	1	1	1	1	1	1	1	1	1	1	1	1	1	1	1	1	1	2518787176_gene	RCI_RS07695	MTC_RS01400	MCP_2874	BME93_01430	SBU_000109	SCAL_000564	ANME2D_RS07920	MBAR_RS02645	MA_RS21370	METEV_RS00595	MZHIL_RS01000	MMAH_RS07385	MBUR_RS12200
-	cluster4	transitional endoplasmic reticulum ATPase	arCOG01308	Cdc48	ATPase of the AAA+ class , CDC48 family	O	K13525	VCP, CDC48; transitional endoplasmic reticulum ATPase	0	0	752.5	21	17	Y	2	3	3	3	2	2	2	4	4	3	3	3	2	2	2	2	2	3	4	4	3	2518787356_gene;2518787437_gene	RCI_RS08845;RCI_RS10580;RCI_RS10600	MTC_RS01135;MTC_RS01145;MTC_RS01315	MCP_2815;MCP_2819;MCP_0057	BME93_02110;BME93_02795	SBU_001039;SBU_001227	SCAL_000253;SCAL_000639	ANME2D_RS07100;ANME2D_RS09435;ANME2D_RS03620;ANME2D_RS15520	MBAR_RS11030;MBAR_RS12325;MBAR_RS15315;MBAR_RS04880	MA_RS09440;MA_RS18425;MA_RS23855	METEV_RS05275;METEV_RS10895;METEV_RS05070	MZHIL_RS00715;MZHIL_RS09680;MZHIL_RS01970	MMAH_RS05400;MMAH_RS01240	MBUR_RS08645;MBUR_RS10530
-	cluster400	signal recognition particle-docking protein FtsY	arCOG01227	FtsY	Signal recognition particle GTPase	U	K03110	ftsY; fused signal recognition particle receptor	0	0	366.762	21	17	Y	1	1	1	1	1	1	1	1	1	1	1	1	1	1	1	1	1	1	1	1	1	2518788165_gene	RCI_RS09195	MTC_RS02215	MCP_0008	BME93_02560	SBU_001559	SCAL_000650	ANME2D_RS15480	MBAR_RS02525	MA_RS21440	METEV_RS03605	MZHIL_RS02760	MMAH_RS06020	MBUR_RS00565
-	cluster401	prefoldin, alpha subunit	arCOG01341	GIM5	Predicted prefoldin, molecular chaperone implicated in de novo protein folding	O	K04797	pfdA, PFDN5; prefoldin alpha subunit	0	0	144.762	21	17	Y	1	1	1	1	1	1	1	1	1	1	1	1	1	1	1	1	1	1	1	1	1	2518788164_gene	RCI_RS09190	MTC_RS02210	MCP_0009	BME93_02555	SBU_001558	SCAL_000649	ANME2D_RS15485	MBAR_RS02520	MA_RS21445	METEV_RS03610	MZHIL_RS02755	MMAH_RS06025	MBUR_RS00570
-	cluster402	translation initiation factor 6 (aeIF-6)	arCOG04176	TIF6	Translation initiation factor 6 (eIF-6)	J	K03264	EIF6; translation initiation factor 6	0	0	219.095	21	17	Y	1	1	1	1	1	1	1	1	1	1	1	1	1	1	1	1	1	1	1	1	1	2518788162_gene	RCI_RS09180	MTC_RS02200	MCP_0011	BME93_02545	SBU_001114	SCAL_000556	ANME2D_RS16140	MBAR_RS02510	MA_RS21455	METEV_RS03620	MZHIL_RS02745	MMAH_RS06035	MBUR_RS00580
-	cluster403	50S ribosomal protein L31e	arCOG04473	RPL31A	Ribosomal protein L31E	J	K02910	RP-L31e, RPL31; large subunit ribosomal protein L31e	0	0	88.0476	21	17	Y	1	1	1	1	1	1	1	1	1	1	1	1	1	1	1	1	1	1	1	1	1	2518788161_gene	RCI_RS09175	MTC_RS02195	MCP_0012	BME93_02540	SBU_001115	SCAL_000555	ANME2D_RS16135	MBAR_RS02505	MA_RS21460	METEV_RS03625	MZHIL_RS02740	MMAH_RS06040	MBUR_RS00585
-	cluster404	DNA-binding TFAR19-related protein	arCOG04179	PDCD5	DNA-binding TFAR19-related protein, PDSD5 family	R	K06875	PDCD5, TFAR19; programmed cell death protein 5	0	0	114.333	21	17	Y	1	1	1	1	1	1	1	1	1	1	1	1	1	1	1	1	1	1	1	1	1	2518788159_gene	RCI_RS09160	MTC_RS02180	MCP_0015	BME93_02530	SBU_001404	SCAL_000768	ANME2D_RS17640	MBAR_RS02495	MA_RS21470	METEV_RS03635	MZHIL_RS02725	MMAH_RS06055	MBUR_RS00595
-	cluster405	30S ribosomal protein S19e	arCOG01344	RPS19A	Ribosomal protein S19E (S16A)	J	K02966	RP-S19e, RPS19; small subunit ribosomal protein S19e	0	0	148.095	21	17	Y	1	1	1	1	1	1	1	1	1	1	1	1	1	1	1	1	1	1	1	1	1	2518788158_gene	RCI_RS09155	MTC_RS02175	MCP_0016	BME93_02525	SBU_001405	SCAL_000769	ANME2D_RS17645	MBAR_RS02490	MA_RS21475	METEV_RS03640	MZHIL_RS02720	MMAH_RS06060	MBUR_RS00600
-	cluster406	Adenylosuccinate synthetase (EC 6.3.4.4)	arCOG04387	PurA	Adenylosuccinate synthase	F	K01939	purA; adenylosuccinate synthase [EC:6.3.4.4]	0	0	394	21	17	Y	1	1	1	1	1	1	1	1	1	1	1	1	1	1	1	1	1	1	1	1	1	2518788657_gene	RCI_RS06480	MTC_RS11610	MCP_0279	BME93_06275	SBU_000829	SCAL_000893	ANME2D_RS03615	MBAR_RS02190	MA_RS21480	METEV_RS03650	MZHIL_RS02715	MMAH_RS06065	MBUR_RS00605
-	cluster408	putative HTH-type transcriptional regulator	arCOG01863	-	Predicted transcription factor, homolog of eukaryotic MBF1	K	K03627	MBF1; putative transcription factor	0	0	162	21	17	Y	1	1	1	1	1	1	1	1	1	1	1	1	1	1	1	1	1	1	1	1	1	2518788647_gene	RCI_RS03690	MTC_RS07790	MCP_1003	BME93_02635	SBU_000522	SCAL_000376	ANME2D_RS07020	MBAR_RS03360	MA_RS22280	METEV_RS00635	MZHIL_RS09105	MMAH_RS01480	MBUR_RS10920
-	cluster409	Proteasome-activating nucleotidase	arCOG01306	RPT1	ATP-dependent 26S proteasome regulatory subunit	O	K03420	psmR; proteasome regulatory subunit	0	0	420.048	21	17	Y	1	1	1	1	1	1	1	1	1	1	1	1	1	1	1	1	1	1	1	1	1	2518788648_gene	RCI_RS03695	MTC_RS07795	MCP_1002	BME93_02630	SBU_000726	SCAL_001644	ANME2D_RS07015	MBAR_RS03355	MA_RS22285	METEV_RS00640	MZHIL_RS09110	MMAH_RS01485	MBUR_RS10925
-	cluster410	D-tyrosyl-tRNA(Tyr) deacylase/cell division protein FtsZ homolog	arCOG02201	FtsZ	Cell division GTPase	D	K03531	ftsZ; cell division protein FtsZ	0	0	432.238	21	17	Y	1	1	1	1	1	1	1	1	1	1	1	1	1	1	1	1	1	1	1	1	1	2518787962_gene	RCI_RS15575	MTC_RS10340	MCP_2136	BME93_04215	SBU_000036	SCAL_000418	ANME2D_RS15535	MBAR_RS03345	MA_RS22300	METEV_RS10560	MZHIL_RS09970	MMAH_RS00885	MBUR_RS10045
-	cluster411	transcription antitermination protein NusG	arCOG01920	NusG	Transcription antiterminator NusG	K	K02601	nusG; transcriptional antiterminator NusG	0	0	155.81	21	17	Y	1	1	1	1	1	1	1	1	1	1	1	1	1	1	1	1	1	1	1	1	1	2518787960_gene	RCI_RS00115	MTC_RS10330	MCP_2134	BME93_04225	SBU_000034	SCAL_000416	ANME2D_RS16320	MBAR_RS03335	MA_RS22310	METEV_RS10570	MZHIL_RS09980	MMAH_RS00895	MBUR_RS10055
-	cluster412	arginyl-tRNA synthetase	arCOG00487	ArgS	Arginyl-tRNA synthetase	J	K01887	RARS, argS; arginyl-tRNA synthetase [EC:6.1.1.19]	0	0	565.048	21	17	Y	1	1	1	1	1	1	1	1	1	1	1	1	1	1	1	1	1	1	1	1	1	2518788131_gene	RCI_RS11085	MTC_RS00710	MCP_2679	BME93_04055	SBU_001401	SCAL_000765	ANME2D_RS09120	MBAR_RS05440	MA_RS00220	METEV_RS00040	MZHIL_RS00030	MMAH_RS00030	MBUR_RS08960
-	cluster413	methylated-DNA--[protein]-cysteine S-methyltransferase	arCOG02724	Ada	Methylated DNA-protein cysteine methyltransferase	L	K00567	methylated-DNA-[protein]-cysteine S-methyltransferase [EC:2.1.1.63]	0	0.047619	142.857	21	17	Y	1	1	1	1	1	1	1	1	1	1	1	1	1	1	1	1	1	1	1	1	1	2518787594_gene	RCI_RS08485	MTC_RS05320	MCP_1125	BME93_04885	SBU_001101	SCAL_001075	ANME2D_RS14090	MBAR_RS03235	MA_RS22575	METEV_RS09065	MZHIL_RS09515	MMAH_RS09290	MBUR_RS11465
-	cluster414	aspartate-semialdehyde dehydrogenase (non-peptidoglycan organisms)	arCOG00494	Asd	Aspartate-semialdehyde dehydrogenase	E	K00133	asd; aspartate-semialdehyde dehydrogenase [EC:1.2.1.11]	0	0	335.857	21	17	Y	1	1	1	1	1	1	1	1	1	1	1	1	1	1	1	1	1	1	1	1	1	2518787128_gene	RCI_RS10465	MTC_RS01805	MCP_0223	BME93_03070	SBU_000414	SCAL_000608	ANME2D_RS15305	MBAR_RS04125	MA_RS02255	METEV_RS11070	MZHIL_RS09930	MMAH_RS05865	MBUR_RS01925
-	cluster415	Prokaryotic chromosome segregation and condensation protein ScpB	arCOG02614	-	Uncharacterized conserved protein	S	K06024	scpB; segregation and condensation protein B	0	0	301.333	21	17	Y	1	1	1	1	1	1	1	1	1	1	1	1	1	1	1	1	1	1	1	1	1	2518788685_gene	RCI_RS04485	MTC_RS04935	MCP_0626	BME93_01700	SBU_000768	SCAL_000775	ANME2D_RS10280	MBAR_RS03215	MA_RS22625	METEV_RS10645	MZHIL_RS10030	MMAH_RS09045	MBUR_RS07715
-	cluster416	putative chromosome segregation and condensation protein ScpA	arCOG02610	ScpA	Chromatin segregation and condensation protein Rec8/ScpA/Scc1, kleisin family	L	K05896	scpA; segregation and condensation protein A	0	0	258.524	21	17	Y	1	1	1	1	1	1	1	1	1	1	1	1	1	1	1	1	1	1	1	1	1	2518788686_gene	RCI_RS04480	MTC_RS04940	MCP_0627	BME93_01695	SBU_000769	SCAL_000776	ANME2D_RS10275	MBAR_RS03210	MA_RS22630	METEV_RS10650	MZHIL_RS10035	MMAH_RS09040	MBUR_RS07720
-	cluster417	chromosome segregation protein SMC	arCOG00385	-	Uncharacterized protein	S	K03529	smc; chromosome segregation protein	0	0	1172.57	21	17	Y	1	1	1	1	1	1	1	1	1	1	1	1	1	1	1	1	1	1	1	1	1	2518788687_gene	RCI_RS04475	MTC_RS04945	MCP_0628	BME93_01690	SBU_000379	SCAL_000896	ANME2D_RS00380	MBAR_RS03205	MA_RS22635	METEV_RS10655	MZHIL_RS10040	MMAH_RS09035	MBUR_RS07725
-	cluster418	branched chain amino acid aminotransferase apoenzyme	arCOG02297	IlvE	Branched-chain amino acid aminotransferase/4-amino-4-deoxychorismate lyase	E	K00826	ilvE; branched-chain amino acid aminotransferase [EC:2.6.1.42]	0	0	294	21	17	Y	1	1	1	1	1	1	1	1	1	1	1	1	1	1	1	1	1	1	1	1	1	2518787616_gene	RCI_RS11120	MTC_RS00660	MCP_2684	BME93_03975	SBU_001546	SCAL_001270	ANME2D_RS10560	MBAR_RS03110	MA_RS22735	METEV_RS09455	MZHIL_RS00555	MMAH_RS09185	MBUR_RS07960
-	cluster419	small GTP-binding protein domain protein	arCOG00358	DRG	Ribosome-interacting GTPase 1	J	K06944	K06944; uncharacterized protein	0	0	363.714	21	17	Y	1	1	1	1	1	1	1	1	1	1	1	1	1	1	1	1	1	1	1	1	1	2518787409_gene	RCI_RS08590	MTC_RS01225	MCP_0259	BME93_03260	SBU_000282	SCAL_000457	ANME2D_RS13310	MBAR_RS03100	MA_RS22745	METEV_RS09445	MZHIL_RS00570	MMAH_RS09160	MBUR_RS07950
-	cluster420	GTP-binding conserved hypothetical protein TIGR00650	arCOG00357	GTP1	Ribosome-binding ATPase YchF, GTP1/OBG family	J	K06942	ychF; ribosome-binding ATPase	0.047619	0	393.476	21	17	Y	1	1	1	1	1	1	1	1	1	1	1	1	1	1	1	1	1	1	1	1	1	2518788043_gene	RCI_RS03030	MTC_RS10515	MCP_2369	BME93_00305	SBU_000250	SCAL_000740	ANME2D_RS12820	MBAR_RS05770	MA_RS23010	METEV_RS09265	MZHIL_RS00850	MMAH_RS00960	MBUR_RS10130
-	cluster421	di-trans-poly-cis-decaprenylcistransferase family protein	arCOG01532	UppS	Undecaprenyl pyrophosphate synthase	I	K00806	uppS; undecaprenyl diphosphate synthase [EC:2.5.1.31]	0	0	210.952	21	17	Y	1	1	1	1	1	1	1	1	1	1	1	1	1	1	1	1	1	1	1	1	1	2518787864_gene	RCI_RS09800	MTC_RS02375	MCP_2939	BME93_03925	SBU_000011	SCAL_000450	ANME2D_RS12310	MBAR_RS05775	MA_RS23015	METEV_RS09260	MZHIL_RS00855	MMAH_RS00955	MBUR_RS13090
-	cluster422	Uncharacterized coiled-coil protein, contains DUF342 domain	arCOG01159	-	Uncharacterized archaeal coiled-coil protein	S	na	na	0	0	283.952	21	17	Y	1	1	1	1	1	1	1	1	1	1	1	1	1	1	1	1	1	1	1	1	1	2518787339_gene	RCI_RS06550	MTC_RS03430	MCP_0292	BME93_06355	SBU_000995	SCAL_000850	ANME2D_RS16090	MBAR_RS05870	MA_RS23140	METEV_RS08625	MZHIL_RS01255	MMAH_RS03430	MBUR_RS04795
-	cluster424	probable thymidylate kinase	arCOG01891	Tmk	Thymidylate kinase	F	K00943	tmk; dTMP kinase [EC:2.7.4.9]	0	0	205.381	21	17	Y	1	1	1	1	1	1	1	1	1	1	1	1	1	1	1	1	1	1	1	1	1	2518786733_gene	RCI_RS05390	MTC_RS04460	MCP_0498	BME93_02085	SBU_000899	SCAL_000503	ANME2D_RS14135	MBAR_RS05895	MA_RS23165	METEV_RS05095	MZHIL_RS01945	MMAH_RS09880	MBUR_RS08625
-	cluster425	dihydrodipicolinate synthase (EC 4.2.1.52)	arCOG04172	DapA	Dihydrodipicolinate synthase/N-acetylneuraminate lyase	E	K01714	dapA; 4-hydroxy-tetrahydrodipicolinate synthase [EC:4.3.3.7]	0	0	292.667	21	17	Y	1	1	1	1	1	1	1	1	1	1	1	1	1	1	1	1	1	1	1	1	1	2518787467_gene	RCI_RS10410	MTC_RS02330	MCP_0226	BME93_03055	SBU_001356	SCAL_000133	ANME2D_RS04470	MBAR_RS06160	MA_RS23345	METEV_RS08390	MZHIL_RS01605	MMAH_RS06080	MBUR_RS00765
-	cluster426	4-hydroxy-tetrahydrodipicolinate reductase	arCOG04393	DapB	Dihydrodipicolinate reductase	E	K00215	dapB; 4-hydroxy-tetrahydrodipicolinate reductase [EC:1.17.1.8]	0	0	256.667	21	17	Y	1	1	1	1	1	1	1	1	1	1	1	1	1	1	1	1	1	1	1	1	1	2518787466_gene	RCI_RS10415	MTC_RS02335	MCP_0225	BME93_03060	SBU_001355	SCAL_000134	ANME2D_RS04475	MBAR_RS06165	MA_RS23350	METEV_RS08385	MZHIL_RS01610	MMAH_RS06085	MBUR_RS00770
-	cluster427	aspartate carbamoyltransferase, regulatory subunit	arCOG04229	PyrI	Aspartate carbamoyltransferase, regulatory subunit	F	K00610	pyrI; aspartate carbamoyltransferase regulatory subunit	0	0.047619	157.333	21	17	Y	1	1	1	1	1	1	1	1	1	1	1	1	1	1	1	1	1	1	1	1	1	2518788226_gene	RCI_RS09235	MTC_RS02280	MCP_3001	BME93_05975	SBU_000005	SCAL_000710	ANME2D_RS01835	MBAR_RS06245	MA_RS23480	METEV_RS08380	MZHIL_RS01615	MMAH_RS06090	MBUR_RS00340
-	cluster428	aspartate carbamoyltransferase, catalytic subunit	arCOG00911	PyrB	Aspartate carbamoyltransferase, catalytic chain	F	K00609	pyrB, PYR2; aspartate carbamoyltransferase catalytic subunit [EC:2.1.3.2]	0	0	308.238	21	17	Y	1	1	1	1	1	1	1	1	1	1	1	1	1	1	1	1	1	1	1	1	1	2518788225_gene	RCI_RS09230	MTC_RS02275	MCP_3000	BME93_05980	SBU_000004	SCAL_000709	ANME2D_RS01840	MBAR_RS06250	MA_RS23485	METEV_RS08375	MZHIL_RS01620	MMAH_RS06095	MBUR_RS00335
-	cluster430	glutamine-hydrolyzing GMP synthase subunit GuaA	arCOG00085	GuaA	GMP synthase, PP-ATPase domain/subunit	F	K01951	guaA, GMPS; GMP synthase (glutamine-hydrolysing) [EC:6.3.5.2]	0	0	304.095	21	17	Y	1	1	1	1	1	1	1	1	1	1	1	1	1	1	1	1	1	1	1	1	1	2518788653_gene	RCI_RS07110	MTC_RS03460	MCP_0413	BME93_02595	SBU_000056	SCAL_000669	ANME2D_RS14005	MBAR_RS06300	MA_RS23530	METEV_RS07680	MZHIL_RS01635	MMAH_RS06115	MBUR_RS00300
-	cluster431	N-acetylglutamate kinase	arCOG00862	ArgB	Acetylglutamate kinase	E	K00930	argB; acetylglutamate kinase [EC:2.7.2.8]	0	0	293.286	21	17	Y	1	1	1	1	1	1	1	1	1	1	1	1	1	1	1	1	1	1	1	1	1	2518788702_gene	RCI_RS01140	MTC_RS07390	MCP_1903	BME93_01240	SBU_000657	SCAL_001233	ANME2D_RS06385	MBAR_RS06315	MA_RS23550	METEV_RS07690	MZHIL_RS01645	MMAH_RS06125	MBUR_RS00290
-	cluster432	Asp-tRNA(Asn)/Glu-tRNA(Gln) amidotransferase GatCAB subunit C	arCOG02726	GatC	Asp-tRNAAsn/Glu-tRNAGln amidotransferase C subunit	J	K02435	gatC, GATC; aspartyl-tRNA(Asn)/glutamyl-tRNA(Gln) amidotransferase subunit C [EC:6.3.5.6 6.3.5.7]	0	0	92.4762	21	17	Y	1	1	1	1	1	1	1	1	1	1	1	1	1	1	1	1	1	1	1	1	1	2518787937_gene	RCI_RS03795	MTC_RS11005	MCP_2439	BME93_02470	SBU_000911	SCAL_000272	ANME2D_RS08315	MBAR_RS04750	MA_RS23585	METEV_RS05145	MZHIL_RS01915	MMAH_RS09840	MBUR_RS08530
-	cluster433	protein containing Thymidylate synthase	arCOG03214	ThyA	Thymidylate synthase	F	K00560	thyA, TYMS; thymidylate synthase [EC:2.1.1.45]	0	0	248.476	21	17	Y	1	1	1	1	1	1	1	1	1	1	1	1	1	1	1	1	1	1	1	1	1	2518787461_gene	RCI_RS14425	MTC_RS10160	MCP_1209	BME93_02200	SBU_001373	SCAL_001624	ANME2D_RS13330	MBAR_RS04790	MA_RS23685	METEV_RS04460	MZHIL_RS04375	MMAH_RS02905	MBUR_RS05550
-	cluster434	putative 3-phosphoshikimate 1-carboxyvinyltransferase	arCOG04134	AroA	5-enolpyruvylshikimate-3-phosphate synthase	E	K00800	aroA; 3-phosphoshikimate 1-carboxyvinyltransferase [EC:2.5.1.19]	0	0	425.333	21	17	Y	1	1	1	1	1	1	1	1	1	1	1	1	1	1	1	1	1	1	1	1	1	2518788178_gene	RCI_RS11285	MTC_RS04150	MCP_2600	BME93_05800	SBU_001391	SCAL_001173	ANME2D_RS15860	MBAR_RS04795	MA_RS23690	METEV_RS04465	MZHIL_RS04370	MMAH_RS02910	MBUR_RS05545
-	cluster435	family D DNA polymerase large subunit	arCOG04447	-	Archaeal DNA polymerase II, large subunit	L	K02322	DPB1; DNA polymerase II large subunit [EC:2.7.7.7]	0	0	1156.57	21	17	Y	1	1	1	1	1	1	1	1	1	1	1	1	1	1	1	1	1	1	1	1	1	2518787001_gene	RCI_RS09770	MTC_RS02345	MCP_2933	BME93_03215	SBU_001372	SCAL_001625	ANME2D_RS03350	MBAR_RS04835	MA_RS23730	METEV_RS04500	MZHIL_RS05285	MMAH_RS03110	MBUR_RS12590
-	cluster436	tRNA threonylcarbamoyladenosine biosynthesis protein	arCOG01952	SUA5	tRNA A37 threonylcarbamoyladenosine synthetase subunit TsaC/SUA5/YrdC	J	K07566	rimN, SUA5; tRNA threonylcarbamoyladenosine biosynthesis protein	0	0	275.619	21	17	Y	1	1	1	1	1	1	1	1	1	1	1	1	1	1	1	1	1	1	1	1	1	2518788646_gene	RCI_RS03705	MTC_RS07805	MCP_1000	BME93_01415	SBU_000691	SCAL_001244	ANME2D_RS14550	MBAR_RS04845	MA_RS23740	METEV_RS04525	MZHIL_RS05260	MMAH_RS03715	MBUR_RS00720
-	cluster437	GMP synthase [glutamine-hydrolyzing] subunit A	arCOG00087	GuaA	GMP synthase - Glutamine amidotransferase domain	F	K01951	guaA, GMPS; GMP synthase (glutamine-hydrolysing) [EC:6.3.5.2]	0	0	191.095	21	17	Y	1	1	1	1	1	1	1	1	1	1	1	1	1	1	1	1	1	1	1	1	1	2518787875_gene	RCI_RS11715	MTC_RS03775	MCP_2846	BME93_00080	SBU_001106	SCAL_000459	ANME2D_RS10610	MBAR_RS04960	MA_RS23955	METEV_RS08440	MZHIL_RS01420	MMAH_RS01195	MBUR_RS10360
-	cluster438	2-amino-3,7-dideoxy-D-threo-hept-6-ulosonate synthase	arCOG04044	-	2-amino-3,7-dideoxy-D-threo-hept-6-ulosonic acid synthase, DhnA-aldolase family	E	K16306	fructose-bisphosphate aldolase / 2-amino-3,7-dideoxy-D-threo-hept-6-ulosonate synthase [EC:4.1.2.13 2.2.1.10]	0	0	265.238	21	17	Y	1	1	1	1	1	1	1	1	1	1	1	1	1	1	1	1	1	1	1	1	1	2518787550_gene	RCI_RS01840	MTC_RS06885	MCP_1669	BME93_05870	SBU_000392	SCAL_000910	ANME2D_RS07005	MBAR_RS04965	MA_RS23960	METEV_RS08445	MZHIL_RS01410	MMAH_RS01190	MBUR_RS10355
-	cluster439	3-dehydroquinate synthase, prokaryotic-type	arCOG04353	-	3-dehydroquinate synthase	E	K11646	3-dehydroquinate synthase II [EC:1.4.1.24]	0	0	378.19	21	17	Y	1	1	1	1	1	1	1	1	1	1	1	1	1	1	1	1	1	1	1	1	1	2518787549_gene	RCI_RS01845	MTC_RS06880	MCP_1668	BME93_05865	SBU_000395	SCAL_000240	ANME2D_RS07000	MBAR_RS04970	MA_RS23965	METEV_RS08450	MZHIL_RS01405	MMAH_RS01185	MBUR_RS10350
-	cluster440	bifunctional 3-dehydroquinate dehydratase/shikimate dehydrogenase, chloroplastic	arCOG02097	AroD	3-dehydroquinate dehydratase	E	K03785	aroD; 3-dehydroquinate dehydratase I [EC:4.2.1.10]	0	0	232.524	21	17	Y	1	1	1	1	1	1	1	1	1	1	1	1	1	1	1	1	1	1	1	1	1	2518787548_gene	RCI_RS07340	MTC_RS00575	MCP_0452	BME93_05860	SBU_000417	SCAL_000605	ANME2D_RS03490	MBAR_RS04975	MA_RS23970	METEV_RS08455	MZHIL_RS01400	MMAH_RS01180	MBUR_RS10345
-	cluster441	shikimate 5-dehydrogenase	arCOG01033	AroE	Shikimate 5-dehydrogenase	E	K00014	aroE; shikimate dehydrogenase [EC:1.1.1.25]	0	0	273.286	21	17	Y	1	1	1	1	1	1	1	1	1	1	1	1	1	1	1	1	1	1	1	1	1	2518787547_gene	RCI_RS08145	MTC_RS01685	MCP_0167	BME93_05855	SBU_001345	SCAL_001150	ANME2D_RS01630	MBAR_RS04980	MA_RS23975	METEV_RS08460	MZHIL_RS01395	MMAH_RS01175	MBUR_RS10340
-	cluster442	triose-phosphate isomerase	arCOG01087	TpiA	Triosephosphate isomerase	G	K01803	TPI, tpiA; triosephosphate isomerase (TIM) [EC:5.3.1.1]	0	0	222.524	21	17	Y	1	1	1	1	1	1	1	1	1	1	1	1	1	1	1	1	1	1	1	1	1	2518787950_gene	RCI_RS10265	MTC_RS01920	MCP_2902	BME93_01075	SBU_000940	SCAL_000880	ANME2D_RS05630	MBAR_RS05035	MA_RS24040	METEV_RS08470	MZHIL_RS01385	MMAH_RS01160	MBUR_RS10325
-	cluster443	3-hexulose-6-phosphate synthase (EC 4.1.2.43)/formaldehyde activating enzyme (EC 4.3.-.-)	arCOG00103	-	D-arabino 3-hexulose 6-phosphate formaldehyde lyase	G	K13812	fae-hps; bifunctional enzyme Fae/Hps [EC:4.3.-.- 4.1.2.43]	0	0	393.286	21	17	Y	1	1	1	1	1	1	1	1	1	1	1	1	1	1	1	1	1	1	1	1	1	2518787951_gene	RCI_RS10245	MTC_RS01915	MCP_2904	BME93_01080	SBU_000832	SCAL_001182	ANME2D_RS14785	MBAR_RS05040	MA_RS24045	METEV_RS08475	MZHIL_RS01380	MMAH_RS01155	MBUR_RS10320
-	cluster444	protein containing Isopropylmalate/citramalate/homocitrate synthase	arCOG02092	LeuA	Isopropylmalate/homocitrate/citramalate synthase	E	K01649	leuA; 2-isopropylmalate synthase [EC:2.3.3.13]	0	0	504.857	21	17	Y	1	1	1	1	1	1	1	1	1	1	1	1	1	1	1	1	1	1	1	1	1	2518788058_gene	RCI_RS10640	MTC_RS01100	MCP_2808	BME93_00390	SBU_000360	SCAL_001657	ANME2D_RS15900	MBAR_RS05090	MA_RS24085	METEV_RS00205	MZHIL_RS00175	MMAH_RS09700	MBUR_RS09180
-	cluster445	Glyoxylase, beta-lactamase superfamily II	arCOG00504	-	Metal-dependent hydrolase of the beta-lactamase superfamily II	R	na	na	0	0	212.143	21	17	Y	1	1	1	1	1	1	1	1	1	1	1	1	1	1	1	1	1	1	1	1	1	2518787827_gene	RCI_RS12900	MTC_RS02690	MCP_2530	BME93_05555	SBU_000956	SCAL_000528	ANME2D_RS10820	MBAR_RS05100	MA_RS24095	METEV_RS00195	MZHIL_RS00165	MMAH_RS09740	MBUR_RS09160
-	cluster446	conserved hypothetical protein	arCOG04281	DnaG	DNA primase (bacterial type)	L	K02316	dnaG; DNA primase [EC:2.7.7.-]	0	0	454.048	21	17	Y	1	1	1	1	1	1	1	1	1	1	1	1	1	1	1	1	1	1	1	1	1	2518787272_gene	RCI_RS12170	MTC_RS02575	MCP_0113	BME93_03710	SBU_000246	SCAL_001688	ANME2D_RS02525	MBAR_RS05175	MA_RS24185	METEV_RS00160	MZHIL_RS00130	MMAH_RS00120	MBUR_RS09125
-	cluster447	RNA 3'-terminal phosphate cyclase (ATP)	arCOG04125	RCL1	RNA 3'-terminal phosphate cyclase	J	K01974	rtcA, RTCD1; RNA 3'-terminal phosphate cyclase [EC:6.5.1.4]	0	0	336.952	21	17	Y	1	1	1	1	1	1	1	1	1	1	1	1	1	1	1	1	1	1	1	1	1	2518787443_gene	RCI_RS04965	MTC_RS11030	MCP_2445	BME93_04950	SBU_001385	SCAL_000827	ANME2D_RS03495	MBAR_RS05185	MA_RS24195	METEV_RS00145	MZHIL_RS00125	MMAH_RS05395	MBUR_RS09110
-	cluster448	nucleic acid binding, OB-fold, tRNA/helicase-type	arCOG01510	RPA1	Single-stranded DNA-binding replication protein A (RPA), large (70 kD) subunit or related ssDNA-binding protein	L	K07466	RFA1, RPA1, rpa; replication factor A1	0	0	389.429	21	17	Y	1	1	1	1	1	1	1	1	1	1	1	1	1	1	1	1	1	1	1	1	1	2518787457_gene	RCI_RS09400	MTC_RS02880	MCP_2990	BME93_02775	SBU_000623	SCAL_001497	ANME2D_RS07450	MBAR_RS05195	MA_RS24230	METEV_RS00135	MZHIL_RS00115	MMAH_RS00110	MBUR_RS09100
-	cluster449	Predicted signal-transduction protein containing cAMP-binding and CBS domains	arCOG00606	-	CBS domain	R	na	na	0	0	196.286	21	17	Y	1	1	1	1	1	1	1	1	1	1	1	1	1	1	1	1	1	1	1	1	1	2518786736_gene	RCI_RS06085	MTC_RS03385	MCP_0299	BME93_04120	SBU_000391	SCAL_001088	ANME2D_RS13235	MBAR_RS05205	MA_RS24240	METEV_RS00120	MZHIL_RS00110	MMAH_RS00090	MBUR_RS09095
-	cluster45	iron-sulfur cluster assembly scaffold protein NifU	arCOG02077	IscU	NifU homolog involved in Fe-S cluster formation	C	K04488	iscU, nifU; nitrogen fixation protein NifU and related proteins	0	0	171.5	21	17	Y	2	1	1	1	1	1	2	2	2	2	1	1	2	1	2	2	2	1	1	1	1	2518787739_gene;2518787498_gene	RCI_RS07170	MTC_RS07945	MCP_0409	BME93_00135	SBU_000545	SCAL_001746;SCAL_001257	ANME2D_RS16410;ANME2D_RS17300	MBAR_RS12875;MBAR_RS09210	MA_RS14220;MA_RS04210	METEV_RS09380	MZHIL_RS09340	MMAH_RS01875;MMAH_RS04515	MBUR_RS01455
-	cluster450	Xylose isomerase domain protein TIM barrel	arCOG01895	IolE	Sugar phosphate isomerase/epimerase	G	na	na	0	0	255.857	21	17	Y	1	1	1	1	1	1	1	1	1	1	1	1	1	1	1	1	1	1	1	1	1	2518787764_gene	RCI_RS10495	MTC_RS03965	MCP_2832	BME93_04835	SBU_001487	SCAL_000697	ANME2D_RS00955	MBAR_RS05250	MA_RS24295	METEV_RS09205	MZHIL_RS10085	MMAH_RS01710	MBUR_RS11120
-	cluster451	Predicted RNA binding protein with dsRBD fold, UPF0201 family	arCOG01045	CoaE	Dephospho-CoA kinase	H	na	na	0	0	215.524	21	17	Y	1	1	1	1	1	1	1	1	1	1	1	1	1	1	1	1	1	1	1	1	1	2518787763_gene	RCI_RS10500	MTC_RS03960	MCP_2831	BME93_04825	SBU_001488	SCAL_000696	ANME2D_RS05295	MBAR_RS05260	MA_RS24305	METEV_RS09200	MZHIL_RS10095	MMAH_RS01720	MBUR_RS11130
-	cluster453	Lysyl-tRNA synthetase, class Ic, archaeal-type	arCOG00485	LysS	Lysyl-tRNA synthetase, class I	J	K04566	lysK; lysyl-tRNA synthetase, class I [EC:6.1.1.6]	0	0	519.381	21	17	Y	1	1	1	1	1	1	1	1	1	1	1	1	1	1	1	1	1	1	1	1	1	2518787851_gene	RCI_RS08925	MTC_RS03295	MCP_0029	BME93_03955	SBU_000647	SCAL_000030	ANME2D_RS08530	MBAR_RS08050	MA_RS02805	METEV_RS08970	MZHIL_RS09565	MMAH_RS09445	MBUR_RS09655
-	cluster454	bifunctional 3,4-dihydroxy-2-butanone-4-phosphate synthase/GTP cyclohydrolase II	arCOG01321	RibA	GTP cyclohydrolase II	H	K14652	ribBA; 3,4-dihydroxy 2-butanone 4-phosphate synthase / GTP cyclohydrolase II [EC:4.1.99.12 3.5.4.25]	0	0	261.714	21	17	Y	1	1	1	1	1	1	1	1	1	1	1	1	1	1	1	1	1	1	1	1	1	2518787855_gene	RCI_RS10795	MTC_RS00890	MCP_2670	BME93_03985	SBU_000138	SCAL_001362	ANME2D_RS10570	MBAR_RS08135	MA_RS02880	METEV_RS11025	MZHIL_RS09875	MMAH_RS10140	MBUR_RS08885
-	cluster455	chorismate synthase	arCOG04133	AroC	Chorismate synthase	E	K01736	aroC; chorismate synthase [EC:4.2.3.5]	0	0	361	21	17	Y	1	1	1	1	1	1	1	1	1	1	1	1	1	1	1	1	1	1	1	1	1	2518788177_gene	RCI_RS11280	MTC_RS04155	MCP_2601	BME93_05805	SBU_000197	SCAL_000948	ANME2D_RS16195	MBAR_RS07690	MA_RS02890	METEV_RS07925	MZHIL_RS05645	MMAH_RS06905	MBUR_RS05220
-	cluster456	Zn-dependent protease (includes SpoIVFB)	arCOG00607	-	Zn-dependent protease fused to CBS domain	R	na	na	0	5.28571	364.81	21	17	Y	1	1	1	1	1	1	1	1	1	1	1	1	1	1	1	1	1	1	1	1	1	2518786676_gene	RCI_RS11530	MTC_RS02940	MCP_2553	BME93_06255	SBU_000273	SCAL_000231	ANME2D_RS14700	MBAR_RS05275	MA_RS00030	METEV_RS09145	MZHIL_RS10170	MMAH_RS10180	MBUR_RS08925
-	cluster457	delta-aminolevulinic acid dehydratase	arCOG04300	HemB	Delta-aminolevulinic acid dehydratase	H	K01698	hemB, ALAD; porphobilinogen synthase [EC:4.2.1.24]	0	0	322.095	21	17	Y	1	1	1	1	1	1	1	1	1	1	1	1	1	1	1	1	1	1	1	1	1	2518788136_gene	RCI_RS09710	MTC_RS01630	MCP_2927	BME93_02995	SBU_000865	SCAL_000699	ANME2D_RS01995	MBAR_RS07815	MA_RS03035	METEV_RS01105	MZHIL_RS07505	MMAH_RS07245	MBUR_RS06310
-	cluster458	glutamate-1-semialdehyde 2,1-aminomutase (EC 5.4.3.8)	arCOG00918	HemL	Glutamate-1-semialdehyde aminotransferase	H	K01845	hemL; glutamate-1-semialdehyde 2,1-aminomutase [EC:5.4.3.8]	0	0	423.619	21	17	Y	1	1	1	1	1	1	1	1	1	1	1	1	1	1	1	1	1	1	1	1	1	2518788137_gene	RCI_RS09705	MTC_RS01625	MCP_2926	BME93_03000	SBU_000952	SCAL_000958	ANME2D_RS04755	MBAR_RS07820	MA_RS03050	METEV_RS01100	MZHIL_RS07510	MMAH_RS07250	MBUR_RS06305
-	cluster459	probable porphobilinogen deaminase	arCOG04299	HemC	Porphobilinogen deaminase	H	K01749	hemC, HMBS; hydroxymethylbilane synthase [EC:2.5.1.61]	0	0	306.429	21	17	Y	1	1	1	1	1	1	1	1	1	1	1	1	1	1	1	1	1	1	1	1	1	2518788138_gene	RCI_RS09700	MTC_RS01620	MCP_2925	BME93_03005	SBU_000951	SCAL_000957	ANME2D_RS04760	MBAR_RS07825	MA_RS03055	METEV_RS01095	MZHIL_RS07515	MMAH_RS07255	MBUR_RS06300
-	cluster460	dihydroorotate oxidase B, catalytic subunit (EC 1.3.3.1)	arCOG00603	PyrD	Dihydroorotate dehydrogenase	F	K17828	pyrDI; dihydroorotate dehydrogenase (NAD+) catalytic subunit [EC:1.3.1.14]	0	0	302.476	21	17	Y	1	1	1	1	1	1	1	1	1	1	1	1	1	1	1	1	1	1	1	1	1	2518787152_gene	RCI_RS14190	MTC_RS05050	MCP_1553	BME93_02070	SBU_000755	SCAL_001134	ANME2D_RS05275	MBAR_RS07830	MA_RS03060	METEV_RS01090	MZHIL_RS07520	MMAH_RS07260	MBUR_RS06295
-	cluster461	dihydroorotate oxidase B, electron transfer subunit (EC 1.3.3.1)	arCOG02199	Mcr1	NAD(P)H-flavin reductase	H	K02823	pyrDII; dihydroorotate dehydrogenase electron transfer subunit	0	0.0952381	255.952	21	17	Y	1	1	1	1	1	1	1	1	1	1	1	1	1	1	1	1	1	1	1	1	1	2518787925_gene	RCI_RS14185	MTC_RS05055	MCP_1552	BME93_02075	SBU_000160	SCAL_000484	ANME2D_RS05280	MBAR_RS07835	MA_RS03065	METEV_RS01085	MZHIL_RS07525	MMAH_RS07265	MBUR_RS06290
-	cluster462	glutamyl-tRNA synthetase (EC 6.1.1.17)	arCOG04302	GlnS	Glutamyl- or glutaminyl-tRNA synthetase	J	K01885	EARS, gltX; glutamyl-tRNA synthetase [EC:6.1.1.17]	0	0	566.952	21	17	Y	1	1	1	1	1	1	1	1	1	1	1	1	1	1	1	1	1	1	1	1	1	2518787233_gene	RCI_RS14565	MTC_RS11425	MCP_1629	BME93_00995	SBU_000984	SCAL_001667	ANME2D_RS05695	MBAR_RS07850	MA_RS03080	METEV_RS01055	MZHIL_RS07150	MMAH_RS07285	MBUR_RS12090
-	cluster463	D-3-phosphoglycerate dehydrogenase (EC 1.1.1.95)	arCOG01754	SerA	Phosphoglycerate dehydrogenase or related dehydrogenase	H	K00058	serA, PHGDH; D-3-phosphoglycerate dehydrogenase [EC:1.1.1.95]	0	0	524.476	21	17	Y	1	1	1	1	1	1	1	1	1	1	1	1	1	1	1	1	1	1	1	1	1	2518786558_gene	RCI_RS07265	MTC_RS00245	MCP_0395	BME93_02735	SBU_001313	SCAL_000676	ANME2D_RS00220	MBAR_RS07655	MA_RS03105	METEV_RS01550	MZHIL_RS05165	MMAH_RS07650	MBUR_RS12385
-	cluster464	LSU ribosomal protein L18AE	arCOG00780	RPL18A	Ribosomal protein L18E	J	K02883	RP-L18e, RPL18; large subunit ribosomal protein L18e	0	0	122.238	21	17	Y	1	1	1	1	1	1	1	1	1	1	1	1	1	1	1	1	1	1	1	1	1	2518787219_gene	RCI_RS14100	MTC_RS11360	MCP_1647	BME93_00925	SBU_000129	SCAL_000109	ANME2D_RS07025	MBAR_RS07640	MA_RS03125	METEV_RS01565	MZHIL_RS05150	MMAH_RS07665	MBUR_RS12400
-	cluster465	Ribosomal protein L13, eukaryotic/archaeal	arCOG04242	RplM	Ribosomal protein L13	J	K02871	RP-L13, MRPL13, rplM; large subunit ribosomal protein L13	0	0	137.048	21	17	Y	1	1	1	1	1	1	1	1	1	1	1	1	1	1	1	1	1	1	1	1	1	2518787220_gene	RCI_RS14105	MTC_RS11365	MCP_1646	BME93_00930	SBU_000128	SCAL_000108	ANME2D_RS07030	MBAR_RS07635	MA_RS03130	METEV_RS01570	MZHIL_RS05145	MMAH_RS07670	MBUR_RS12405
-	cluster466	Ribosomal protein S9, archaeal	arCOG04243	RpsI	Ribosomal protein S9	J	K02996	RP-S9, MRPS9, rpsI; small subunit ribosomal protein S9	0	0	134.524	21	17	Y	1	1	1	1	1	1	1	1	1	1	1	1	1	1	1	1	1	1	1	1	1	2518787221_gene	RCI_RS14110	MTC_RS11370	MCP_1645	BME93_00935	SBU_000127	SCAL_000107	ANME2D_RS07035	MBAR_RS07630	MA_RS03135	METEV_RS01575	MZHIL_RS05140	MMAH_RS07675	MBUR_RS12410
-	cluster467	DNA-directed RNA polymerase, subunit N	arCOG04244	RPB10	DNA-directed RNA polymerase, subunit N (RpoN/RPB10)	K	K03058	rpoN; DNA-directed RNA polymerase subunit N [EC:2.7.7.6]	0	0	63.7619	21	17	Y	1	1	1	1	1	1	1	1	1	1	1	1	1	1	1	1	1	1	1	1	1	2518787222_gene	RCI_RS14115	MTC_RS11375	MCP_1644	BME93_00940	SBU_000126	SCAL_000106	ANME2D_RS07040	MBAR_RS07625	MA_RS03140	METEV_RS01580	MZHIL_RS05135	MMAH_RS07680	MBUR_RS12415
-	cluster468	DNA-directed RNA polymerase, subunit K (EC 2.7.7.6)	arCOG01268	Rpo6/RpoZ	DNA-directed RNA polymerase subunit K/omega	K	K03055	rpoK; DNA-directed RNA polymerase subunit K [EC:2.7.7.6]	0	0	63.75	21	17	Y	1	1	1	1	1	1	1	1	1	1	1	1	1	1	1	1	1	1	1	1	1	2518787224_gene	RCI_RS14125	MTC_RS11385	MCP_1643	BME93_00950	SBU_000125	SCAL_000105	ANME2D_RS07050	MBAR_RS07615	MA_RS03150	METEV_RS01590	MZHIL_RS05125	MMAH_RS07690	MBUR_RS12420
-	cluster469	Ribosomal protein S2, eukaryotic/archaeal	arCOG04245	RpsB	Ribosomal protein S2	J	K02967	RP-S2, MRPS2, rpsB; small subunit ribosomal protein S2	0	0	218.667	21	17	Y	1	1	1	1	1	1	1	1	1	1	1	1	1	1	1	1	1	1	1	1	1	2518787226_gene	RCI_RS14135	MTC_RS11395	MCP_1641	BME93_00960	SBU_000606	SCAL_000214	ANME2D_RS07055	MBAR_RS07610	MA_RS03155	METEV_RS01595	MZHIL_RS05120	MMAH_RS07695	MBUR_RS12425
-	cluster470	UPF0103/Mediator of ErbB2-driven cell motility (Memo), related domain protein	arCOG01728	Mho1	Predicted class III extradiol dioxygenase, MEMO1 family	R	K06990	MEMO1; MEMO1 family protein	0	0	264.19	21	17	Y	1	1	1	1	1	1	1	1	1	1	1	1	1	1	1	1	1	1	1	1	1	2518787227_gene	RCI_RS14140	MTC_RS11400	MCP_1640	BME93_00965	SBU_000305	SCAL_000745	ANME2D_RS07060	MBAR_RS07605	MA_RS03160	METEV_RS01600	MZHIL_RS05115	MMAH_RS07700	MBUR_RS12430
-	cluster471	mevalonate kinase	arCOG01028	ERG12	Mevalonate kinase	I	K00869	mevalonate kinase [EC:2.7.1.36]	0	0	304.667	21	17	Y	1	1	1	1	1	1	1	1	1	1	1	1	1	1	1	1	1	1	1	1	1	2518787228_gene	RCI_RS14145	MTC_RS11405	MCP_1639	BME93_00970	SBU_000140	SCAL_001360	ANME2D_RS01180	MBAR_RS07600	MA_RS03165	METEV_RS01605	MZHIL_RS05110	MMAH_RS07705	MBUR_RS12435
-	cluster472	isopentenyl phosphate kinase	arCOG00860	-	Isopentenyl phosphate kinase, enzyme of modified mevalonate pathway	I	K06981	ipk; isopentenyl phosphate kinase [EC:2.7.4.26]	0	0	257.714	21	17	Y	1	1	1	1	1	1	1	1	1	1	1	1	1	1	1	1	1	1	1	1	1	2518787229_gene	RCI_RS14150	MTC_RS11410	MCP_1638	BME93_00975	SBU_001364	SCAL_000750	ANME2D_RS01175	MBAR_RS07595	MA_RS03170	METEV_RS01610	MZHIL_RS05105	MMAH_RS07710	MBUR_RS12440
-	cluster473	type 2 isopentenyl-diphosphate Delta-isomerase	arCOG00613	LldD	FMN-dependent dehydrogenase, includes L-lactate dehydrogenase and type II isopentenyl diphosphate isomerase	H	K01823	idi, IDI; isopentenyl-diphosphate delta-isomerase [EC:5.3.3.2]	0	0	362.524	21	17	Y	1	1	1	1	1	1	1	1	1	1	1	1	1	1	1	1	1	1	1	1	1	2518787230_gene	RCI_RS14155	MTC_RS11415	MCP_1637	BME93_00980	SBU_000081	SCAL_001293	ANME2D_RS01170	MBAR_RS07590	MA_RS03175	METEV_RS01615	MZHIL_RS05100	MMAH_RS07715	MBUR_RS12445
-	cluster474	class I SAM-dependent methyltransferase family protein	arCOG00033	Trm5	Wybutosine (yW) biosynthesis enzyme, Trm5 methyltransferase	J	K15429	TRM5, TRMT5; tRNA (guanine37-N1)-methyltransferase [EC:2.1.1.228]	0	0	336.714	21	17	Y	1	1	1	1	1	1	1	1	1	1	1	1	1	1	1	1	1	1	1	1	1	2518787239_gene	RCI_RS00330	MTC_RS10365	MCP_0925	BME93_04690	SBU_000338	SCAL_000419	ANME2D_RS16395	MBAR_RS07455	MA_RS03220	METEV_RS01650	MZHIL_RS05865	MMAH_RS03290	MBUR_RS04950
-	cluster475	proteasome assembly chaperone family protein	arCOG00348	-	Archaeal enzyme of ATP-grasp superfamily	R	K07159	K07159; uncharacterized protein	0	0	255.524	21	17	Y	1	1	1	1	1	1	1	1	1	1	1	1	1	1	1	1	1	1	1	1	1	2518788236_gene	RCI_RS14625	MTC_RS05120	MCP_1533	BME93_01770	SBU_001018	SCAL_000838	ANME2D_RS09650	MBAR_RS08345	MA_RS03385	METEV_RS09945	MZHIL_RS02095	MMAH_RS08510	MBUR_RS07195
-	cluster476	translation initiation factor 2 subunit alpha (aeIF-2a)	arCOG04107	SUI2	Translation initiation factor 2, alpha subunit (eIF-2alpha)	J	K03237	EIF2S1; translation initiation factor 2 subunit 1	0	0	264	21	17	Y	1	1	1	1	1	1	1	1	1	1	1	1	1	1	1	1	1	1	1	1	1	2518788238_gene	RCI_RS14620	MTC_RS05115	MCP_1535	BME93_01775	SBU_001017	SCAL_000837	ANME2D_RS09655	MBAR_RS08350	MA_RS03390	METEV_RS09935	MZHIL_RS02100	MMAH_RS08505	MBUR_RS07190
-	cluster477	30S ribosomal protein S27e	arCOG04108	RPS27A	Ribosomal protein S27E	J	K02978	RP-S27e, RPS27; small subunit ribosomal protein S27e	0	0	58.5238	21	17	Y	1	1	1	1	1	1	1	1	1	1	1	1	1	1	1	1	1	1	1	1	1	2518788239_gene	RCI_RS14615	MTC_RS05110	MCP_1536	BME93_01780	SBU_001016	SCAL_000836	ANME2D_RS09660	MBAR_RS08355	MA_RS03395	METEV_RS09930	MZHIL_RS02105	MMAH_RS08500	MBUR_RS13485
-	cluster478	conserved hypothetical protein	arCOG00551	-	DNA replication initiation complex subunit, GINS15 family	L	K09723	ginS; DNA replication factor GINS	0	0	224.429	21	17	Y	1	1	1	1	1	1	1	1	1	1	1	1	1	1	1	1	1	1	1	1	1	2518788240_gene	RCI_RS14605	MTC_RS05100	MCP_1538	BME93_01790	SBU_001014	SCAL_000834	ANME2D_RS09670	MBAR_RS08365	MA_RS03405	METEV_RS09920	MZHIL_RS02115	MMAH_RS08490	MBUR_RS07180
-	cluster479	DNA primase, eukaryotic-type, small subunit	arCOG04110	PRI1	Eukaryotic-type DNA primase, catalytic (small) subunit	L	K02683	PRI; DNA primase [EC:2.7.7.-]	0	0	396.476	21	17	Y	1	1	1	1	1	1	1	1	1	1	1	1	1	1	1	1	1	1	1	1	1	2518788241_gene	RCI_RS14600	MTC_RS05095	MCP_1539	BME93_01795	SBU_001013	SCAL_000833	ANME2D_RS09675	MBAR_RS08370	MA_RS03410	METEV_RS09915	MZHIL_RS02120	MMAH_RS08485	MBUR_RS07175
-	cluster480	Predicted component of the ribosome quality control (RQC) complex, YloA/Tae2 family, contains fibronectin-binding (FbpA) and DUF814 domains	arCOG01695	-	Predicted component of the ribosome quality control (RQC) complex, YloA/Tae2 family, contains fibronectin-binding (FbpA) and DUF814 domains	J	na	na	0	0	673.714	21	17	Y	1	1	1	1	1	1	1	1	1	1	1	1	1	1	1	1	1	1	1	1	1	2518787870_gene	RCI_RS10890	MTC_RS00120	MCP_2580	BME93_03895	SBU_001308	SCAL_001551	ANME2D_RS06915	MBAR_RS08390	MA_RS03425	METEV_RS09910	MZHIL_RS02125	MMAH_RS08480	MBUR_RS07170
-	cluster481	mRNA surveillance protein Pelota	arCOG01741	PelA	Release factor eRF1	J	K06965	PELO, DOM34, pelA; protein pelota	0	0	348.714	21	17	Y	1	1	1	1	1	1	1	1	1	1	1	1	1	1	1	1	1	1	1	1	1	2518786568_gene	RCI_RS10885	MTC_RS00125	MCP_2579	BME93_03890	SBU_000741	SCAL_000986	ANME2D_RS02670	MBAR_RS08395	MA_RS03430	METEV_RS09905	MZHIL_RS02130	MMAH_RS08475	MBUR_RS07165
-	cluster482	RNA 2',3'-cyclic phosphodiesterase	arCOG01736	LigT	2'-5' RNA ligase	J	K01975	ligT; 2'-5' RNA ligase [EC:6.5.1.-]	0	0	182.333	21	17	Y	1	1	1	1	1	1	1	1	1	1	1	1	1	1	1	1	1	1	1	1	1	2518787760_gene	RCI_RS08660	MTC_RS03850	MCP_0082	BME93_04780	SBU_001434	SCAL_000162	ANME2D_RS11010	MBAR_RS08420	MA_RS03450	METEV_RS09890	MZHIL_RS02145	MMAH_RS08465	MBUR_RS07155
-	cluster483	replication factor C small subunit	arCOG00469	HolB	ATPase involved in DNA replication HolB, small subunit	L	K04801	rfcS; replication factor C small subunit	0	0	326.667	21	17	Y	1	1	1	1	1	1	1	1	1	1	1	1	1	1	1	1	1	1	1	1	1	2518787792_gene	RCI_RS00065	MTC_RS05975	MCP_1830	BME93_05085	SBU_000122	SCAL_001484	ANME2D_RS13905	MBAR_RS08430	MA_RS03515	METEV_RS09835	MZHIL_RS02200	MMAH_RS08415	MBUR_RS07100
-	cluster484	putative thiamine-monophosphate kinase	arCOG00638	ThiL	Thiamine monophosphate kinase	H	K00946	thiL; thiamine-monophosphate kinase [EC:2.7.4.16]	0	0	320.714	21	17	Y	1	1	1	1	1	1	1	1	1	1	1	1	1	1	1	1	1	1	1	1	1	2518786892_gene	RCI_RS01790	MTC_RS08845	MCP_1430	BME93_05330	SBU_000051	SCAL_001266	ANME2D_RS08630	MBAR_RS05575	MA_RS00355	METEV_RS10050	MZHIL_RS01500	MMAH_RS01580	MBUR_RS11005
-	cluster485	2-(5''-triphosphoribosyl)-3'-dephosphocoenzyme-A synthase	arCOG04238	CitG	Triphosphoribosyl-dephospho-CoA synthetase	H	K05966	citG; triphosphoribosyl-dephospho-CoA synthase [EC:2.4.2.52]	0	0	305.286	21	17	Y	1	1	1	1	1	1	1	1	1	1	1	1	1	1	1	1	1	1	1	1	1	2518788253_gene	RCI_RS00805	MTC_RS07465	MCP_1182	BME93_01405	SBU_001408	SCAL_000592	ANME2D_RS01640	MBAR_RS08555	MA_RS03635	METEV_RS02740	MZHIL_RS03065	MMAH_RS04415	MBUR_RS01085
-	cluster486	putative anaerobic ribonucleoside-triphosphate reductase-activating protein	arCOG00952	PflA	Pyruvate-formate lyase-activating enzyme	O	K04069	pflA, pflC, pflE; pyruvate formate lyase activating enzyme [EC:1.97.1.4]	0.0952381	0	258.476	21	17	Y	1	1	1	1	1	1	1	1	1	1	1	1	1	1	1	1	1	1	1	1	1	2518787762_gene	RCI_RS10510	MTC_RS03950	MCP_2829	BME93_04820	SBU_000943	SCAL_001617	ANME2D_RS10975	MBAR_RS05580	MA_RS00365	METEV_RS00515	MZHIL_RS08550	MMAH_RS01575	MBUR_RS10995
-	cluster488	2-(3-amino-3-carboxypropyl)histidine synthase	arCOG04112	DPH2	Diphthamide synthase subunit DPH2	J	K07561	dph2; diphthamide synthase subunit DPH2	0	0	330.143	21	17	Y	1	1	1	1	1	1	1	1	1	1	1	1	1	1	1	1	1	1	1	1	1	2518786561_gene	RCI_RS01575	MTC_RS08935	MCP_1404	BME93_02710	SBU_000276	SCAL_001554	ANME2D_RS07910	MBAR_RS08700	MA_RS03760	METEV_RS06775	MZHIL_RS09260	MMAH_RS08675	MBUR_RS07405
-	cluster489	exosome complex component CSL4	arCOG00676	Csl4	Exosome complex RNA-binding protein Csl4, contains S1 and Zn-ribbon domains	J	K07573	CSL4, EXOSC1; exosome complex component CSL4	0.0952381	0	214.143	21	17	Y	1	1	1	1	1	1	1	1	1	1	1	1	1	1	1	1	1	1	1	1	1	2518787166_gene	RCI_RS14720	MTC_RS08645	MCP_1505	BME93_02695	SBU_000637	SCAL_000590	ANME2D_RS12890	MBAR_RS08710	MA_RS03770	METEV_RS06765	MZHIL_RS09270	MMAH_RS08685	MBUR_RS07415
-	cluster490	DNA-directed RNA polymerase, subunit L	arCOG04111	RPB11	DNA-directed RNA polymerase, subunit L	K	K03056	rpoL; DNA-directed RNA polymerase subunit L [EC:2.7.7.6]	0	0	92.619	21	17	Y	1	1	1	1	1	1	1	1	1	1	1	1	1	1	1	1	1	1	1	1	1	2518787165_gene	RCI_RS14715	MTC_RS08650	MCP_1506	BME93_02690	SBU_000638	SCAL_000589	ANME2D_RS12895	MBAR_RS08715	MA_RS03775	METEV_RS06760	MZHIL_RS09275	MMAH_RS08690	MBUR_RS07420
-	cluster491	diaminopimelate decarboxylase	arCOG02268	LysA	Diaminopimelate decarboxylase	E	K01586	lysA; diaminopimelate decarboxylase [EC:4.1.1.20]	0	0	425.19	21	17	Y	1	1	1	1	1	1	1	1	1	1	1	1	1	1	1	1	1	1	1	1	1	2518787432_gene	RCI_RS05695	MTC_RS07015	MCP_0859	BME93_02825	SBU_000266	SCAL_001218	ANME2D_RS08500	MBAR_RS08740	MA_RS03800	METEV_RS08015	MZHIL_RS03495	MMAH_RS04500	MBUR_RS03190
-	cluster492	DNA repair and recombination protein RadB	arCOG00417	RecA	RecA/RadA recombinase	L	K04484	radB; DNA repair protein RadB	0	0	226.952	21	17	Y	1	1	1	1	1	1	1	1	1	1	1	1	1	1	1	1	1	1	1	1	1	2518787434_gene	RCI_RS10530	MTC_RS03335	MCP_2826	BME93_02815	SBU_000080	SCAL_001292	ANME2D_RS15200	MBAR_RS05595	MA_RS00380	METEV_RS00500	MZHIL_RS08565	MMAH_RS01560	MBUR_RS10980
-	cluster493	translation initiation factor 2B subunit I family (IF-2BI)	arCOG01123	MtnA	Methylthioribose-1-phosphate isomerase (methionine salvage pathway), a paralog of eIF-2B alpha subunit	E	K08963	mtnA; methylthioribose-1-phosphate isomerase [EC:5.3.1.23]	0	0	343	21	17	Y	1	1	1	1	1	1	1	1	1	1	1	1	1	1	1	1	1	1	1	1	1	2518788228_gene	RCI_RS04455	MTC_RS04960	MCP_0631	BME93_06065	SBU_000950	SCAL_000956	ANME2D_RS04620	MBAR_RS05605	MA_RS00390	METEV_RS00490	MZHIL_RS08580	MMAH_RS01510	MBUR_RS10950
-	cluster494	putative protein transport protein SEC61 subunit beta homolog				na	na	na	0	1	57.619	21	17	Y	1	1	1	1	1	1	1	1	1	1	1	1	1	1	1	1	1	1	1	1	1	2518787177_gene	RCI_RS07700	MTC_RS01395	MCP_2875	BME93_03110	SBU_000945	SCAL_000677	ANME2D_RS04450	MBAR_RS05610	MA_RS00395	METEV_RS00480	MZHIL_RS08585	MMAH_RS01505	MBUR_RS10945
-	cluster495	Sporulation protein YlmC, PRC-barrel domain family	arCOG02155	-	Protein implicated in RNA metabolism, contains PRC-barrel domain	R	na	na	0	0	89.8571	21	17	Y	1	1	1	1	1	1	1	1	1	1	1	1	1	1	1	1	1	1	1	1	1	2518786674_gene	RCI_RS11525	MTC_RS02935	MCP_2554	BME93_06260	SBU_001000	SCAL_000317	ANME2D_RS07415	MBAR_RS09270	MA_RS04260	METEV_RS05540	MZHIL_RS08810	MMAH_RS08795	MBUR_RS07550
-	cluster496	thermophilic glucose-6-phosphate isomerase-like enzyme	arCOG02602	OxdD	Oxalate decarboxylase/archaeal phosphoglucose isomerase, cupin superfamily	G	K06859	pgi1; glucose-6-phosphate isomerase, archaeal [EC:5.3.1.9]	0	0	244.476	21	17	Y	1	1	1	1	1	1	1	1	1	1	1	1	1	1	1	1	1	1	1	1	1	2518788803_gene	RCI_RS11975	MTC_RS00855	MCP_0275	BME93_05195	SBU_000116	SCAL_001490	ANME2D_RS05305	MBAR_RS09285	MA_RS04275	METEV_RS10405	MZHIL_RS08785	MMAH_RS09015	MBUR_RS07745
-	cluster497	tRNA uridine(34) 5-carboxymethylaminomethyl modification radical SAM/GNAT enzyme Elp3	arCOG01361	ELP3	Histone acetyltransferase	K	K07739	ELP3, KAT9; elongator complex protein 3 [EC:2.3.1.48]	0	0	529.619	21	17	Y	1	1	1	1	1	1	1	1	1	1	1	1	1	1	1	1	1	1	1	1	1	2518787344_gene	RCI_RS02380	MTC_RS10505	MCP_2366	BME93_06325	SBU_000845	SCAL_000206	ANME2D_RS09720	MBAR_RS09315	MA_RS04305	METEV_RS10210	MZHIL_RS08735	MMAH_RS01135	MBUR_RS10295
-	cluster498	Phenylalanyl-tRNA synthetase-related protein	arCOG00411	SepRS	O-phosphoseryl-tRNA(Cys) synthetase	J	K07587	sepRS; O-phosphoseryl-tRNA synthetase [EC:6.1.1.27]	0	0	535.238	21	17	Y	1	1	1	1	1	1	1	1	1	1	1	1	1	1	1	1	1	1	1	1	1	2518787857_gene	RCI_RS01340	MTC_RS05790	MCP_1457	BME93_04015	SBU_001109	SCAL_000281	ANME2D_RS16200	MBAR_RS06435	MA_RS00460	METEV_RS08590	MZHIL_RS01305	MMAH_RS03465	MBUR_RS04730
-	cluster499	phosphate transport system regulatory protein PhoU	arCOG00232	PhoU	Phosphate uptake regulator	P	K02039	phoU; phosphate transport system protein	0	0	217.318	21	17	Y	1	1	1	1	1	1	1	1	1	1	1	1	1	1	1	1	2	1	1	1	1	2518786911_gene	RCI_RS02480	MTC_RS09810	MCP_1879	BME93_03775	SBU_000683	SCAL_001741	ANME2D_RS10015	MBAR_RS09455	MA_RS04640	METEV_RS08710	MZHIL_RS02655	MMAH_RS04425	MBUR_RS03840
-	cluster500	dihydroorotase, multifunctional complex type	arCOG00689	AllB	Dihydroorotase or related cyclic amidohydrolase	F	K01465	URA4, pyrC; dihydroorotase [EC:3.5.2.3]	0	0	446.048	21	17	Y	1	1	1	1	1	1	1	1	1	1	1	1	1	1	1	1	1	1	1	1	1	2518787814_gene	RCI_RS12155	MTC_RS02555	MCP_0109	BME93_03725	SBU_000830	SCAL_000892	ANME2D_RS08385	MBAR_RS09460	MA_RS04645	METEV_RS08700	MZHIL_RS01180	MMAH_RS04455	MBUR_RS03890
-	cluster501	ribosomal RNA assembly protein	arCOG04150	Krr1	rRNA processing protein Krr1/Pno1, contains KH domain	J	K06961	KRR1; ribosomal RNA assembly protein	0	0	178.143	21	17	Y	1	1	1	1	1	1	1	1	1	1	1	1	1	1	1	1	1	1	1	1	1	2518788185_gene	RCI_RS14630	MTC_RS08750	MCP_1532	BME93_02415	SBU_000121	SCAL_001485	ANME2D_RS06700	MBAR_RS09465	MA_RS04650	METEV_RS08685	MZHIL_RS01195	MMAH_RS03370	MBUR_RS04885
-	cluster502	serine/threonine protein kinase involved in cell cycle control	arCOG01180	RIO1	Serine/threonine protein kinase involved in cell cycle control	T	K07178	RIOK1; RIO kinase 1 [EC:2.7.11.1]	0	0	263.048	21	17	Y	1	1	1	1	1	1	1	1	1	1	1	1	1	1	1	1	1	1	1	1	1	2518788184_gene	RCI_RS14635	MTC_RS08745	MCP_1531	BME93_02420	SBU_000835	SCAL_001179	ANME2D_RS06705	MBAR_RS09470	MA_RS04655	METEV_RS08680	MZHIL_RS01200	MMAH_RS03375	MBUR_RS04880
-	cluster503	Nascent polypeptide-associated complex (NAC), archaeal	arCOG04061	EGD2	Transcription factor homologous to NACalpha-BTF3	K	K03626	EGD2, NACA; nascent polypeptide-associated complex subunit alpha	0	0	117.524	21	17	Y	1	1	1	1	1	1	1	1	1	1	1	1	1	1	1	1	1	1	1	1	1	2518787148_gene	RCI_RS09255	MTC_RS02300	MCP_3004	BME93_06000	SBU_000321	SCAL_001247	ANME2D_RS12745	MBAR_RS19390	MA_RS04685	METEV_RS00255	MZHIL_RS00210	MMAH_RS09660	MBUR_RS09245
-	cluster504	phosphoribosyl-AMP cyclohydrolase	arCOG02676	HisI	Phosphoribosyl-AMP cyclohydrolase	E	K01496	hisI; phosphoribosyl-AMP cyclohydrolase [EC:3.5.4.19]	0	0	118.667	21	17	Y	1	1	1	1	1	1	1	1	1	1	1	1	1	1	1	1	1	1	1	1	1	2518788681_gene	RCI_RS13210	MTC_RS07680	MCP_0573	BME93_03420	SBU_001156	SCAL_000412	ANME2D_RS07945	MBAR_RS19415	MA_RS04710	METEV_RS00275	MZHIL_RS00230	MMAH_RS09645	MBUR_RS09265
-	cluster505	imidazole glycerol phosphate synthase subunit hisH (EC 2.4.2.-)	arCOG00089	HisH	Glutamine amidotransferase	E	K02501	hisH; glutamine amidotransferase [EC:2.4.2.-]	0	0	204.273	21	17	Y	1	2	1	1	1	1	1	1	1	1	1	1	1	1	1	1	1	1	1	1	1	2518787291_gene	RCI_RS05625;RCI_RS05835	MTC_RS11845	MCP_0639	BME93_02135	SBU_001494	SCAL_001090	ANME2D_RS03835	MBAR_RS18435	MA_RS04735	METEV_RS00295	MZHIL_RS00260	MMAH_RS09620	MBUR_RS09320
-	cluster506	putative nickel metalloenzyme maturation factor, AIR synthase-related protein	arCOG00637	HypE	Hydrogenase maturation factor	O	K07388	hydrogenase expression/formation protein	0	0	438.19	21	17	Y	1	1	1	1	1	1	1	1	1	1	1	1	1	1	1	1	1	1	1	1	1	2518787290_gene	RCI_RS00450	MTC_RS09765	MCP_1649	BME93_02130	SBU_000553	SCAL_000267	ANME2D_RS03840	MBAR_RS18430	MA_RS04740	METEV_RS00300	MZHIL_RS00265	MMAH_RS09615	MBUR_RS09325
-	cluster507	GTP--adenosylcobinamide-phosphate guanylyltransferase	arCOG01871	-	GTP:adenosylcobinamide-phosphate guanylyltransferase	H	K19712	cobY; adenosylcobinamide-phosphate guanylyltransferase [EC:2.7.7.62]	0	0	203.952	21	17	Y	1	1	1	1	1	1	1	1	1	1	1	1	1	1	1	1	1	1	1	1	1	2518786683_gene	RCI_RS02915	MTC_RS05455	MCP_1955	BME93_04530	SBU_000131	SCAL_000621	ANME2D_RS04800	MBAR_RS18335	MA_RS04870	METEV_RS00990	MZHIL_RS07040	MMAH_RS01545	MBUR_RS10820
-	cluster508	Cobalamin (vitamin B12) biosynthesis CobS, cobalamin-5-phosphate synthase	arCOG04338	CobS	Cobalamin-5-phosphate synthase	H	K02233	adenosylcobinamide-GDP ribazoletransferase [EC:2.7.8.26]	0	5.95238	264.476	21	17	Y	1	1	1	1	1	1	1	1	1	1	1	1	1	1	1	1	1	1	1	1	1	2518786682_gene	RCI_RS02910	MTC_RS05450	MCP_1954	BME93_04525	SBU_000885	SCAL_001564	ANME2D_RS04795	MBAR_RS18330	MA_RS04875	METEV_RS00995	MZHIL_RS07045	MMAH_RS01540	MBUR_RS10815
-	cluster509	probable cobalamin biosynthesis protein CobD	arCOG04274	CbiB	Cobalamin biosynthesis protein CobD/CbiB	H	K02227	cbiB, cobD; adenosylcobinamide-phosphate synthase [EC:6.3.1.10]	0	4.80952	319.286	21	17	Y	1	1	1	1	1	1	1	1	1	1	1	1	1	1	1	1	1	1	1	1	1	2518788174_gene	RCI_RS02905	MTC_RS05445	MCP_1953	BME93_04515	SBU_001096	SCAL_001493	ANME2D_RS03935	MBAR_RS18320	MA_RS04890	METEV_RS01005	MZHIL_RS07055	MMAH_RS01530	MBUR_RS10805
-	cluster510	30S ribosomal protein S15P/S13e	arCOG04185	RpsO	Ribosomal protein S15P	J	K02956	RP-S15, MRPS15, rpsO; small subunit ribosomal protein S15	0	0	152.476	21	17	Y	1	1	1	1	1	1	1	1	1	1	1	1	1	1	1	1	1	1	1	1	1	2518788467_gene	RCI_RS15550	MTC_RS09685	MCP_1742	BME93_00260	SBU_000130	SCAL_000201	ANME2D_RS03905	MBAR_RS09950	MA_RS04935	METEV_RS01020	MZHIL_RS07100	MMAH_RS07315	MBUR_RS12145
-	cluster542	nucleotide exchange factor GrpE	arCOG04772	GrpE	Molecular chaperone GrpE (heat shock protein)	O	K03687	GRPE; molecular chaperone GrpE	0	0	181.952	21	17	Y	1	1	1	1	1	1	1	1	1	1	1	1	1	1	1	1	1	1	1	1	1	2518787243_gene	RCI_RS13830	MTC_RS05760	MCP_2020	BME93_01880	SBU_001524	SCAL_001287	ANME2D_RS03250	MBAR_RS18200	MA_RS07665	METEV_RS01280	MZHIL_RS08120	MMAH_RS08055	MBUR_RS06750
-	cluster543	molecular chaperone DnaJ	arCOG06880	DnaJ	DnaJ type Zn finger domain	O	K03686	dnaJ; molecular chaperone DnaJ	0.571429	0	386.524	21	17	Y	1	1	1	1	1	1	1	1	1	1	1	1	1	1	1	1	1	1	1	1	1	2518787241_gene	RCI_RS13840	MTC_RS05750	MCP_2018	BME93_01890	SBU_000734	SCAL_001326	ANME2D_RS03260	MBAR_RS18190	MA_RS07675	METEV_RS01290	MZHIL_RS08110	MMAH_RS08045	MBUR_RS06740
-	cluster556	phosphoribosylformylglycinamidine synthase subunit PurQ	arCOG00102	PurL	Phosphoribosylformylglycinamidine (FGAM) synthase, glutamine amidotransferase domain	F	K01952	purL, PFAS; phosphoribosylformylglycinamidine synthase [EC:6.3.5.3]	0	0	249.952	21	17	Y	1	1	1	1	1	1	1	1	1	1	1	1	1	1	1	1	1	1	1	1	1	2518787202_gene	RCI_RS15325	MTC_RS06020	MCP_1798	BME93_02890	SBU_001399	SCAL_001365	ANME2D_RS15325	MBAR_RS14645	MA_RS10230	METEV_RS02525	MZHIL_RS02240	MMAH_RS06615	MBUR_RS02340
-	cluster56	S-methyl-5'-thioadenosine phosphorylase	arCOG01327	Pnp	Purine nucleoside phosphorylase	F	K00772	mtaP; 5'-methylthioadenosine phosphorylase [EC:2.4.2.28]	0	0	269.536	21	17	Y	1	1	2	2	1	1	1	1	1	1	2	2	2	1	1	2	2	1	1	1	1	2518787841_gene	RCI_RS04040	MTC_RS10595;MTC_RS06510	MCP_2403;MCP_1821	BME93_02645	SBU_001218	SCAL_000279	ANME2D_RS05615	MBAR_RS19050	MA_RS07310	METEV_RS09560;METEV_RS08420	MZHIL_RS04060;MZHIL_RS01440	MMAH_RS03950;MMAH_RS04260	MBUR_RS00935
-	cluster574	peptidase U62, modulator of DNA gyrase	arCOG00322	TldE	Inactivated Zn-dependent protease, component of TldD/TldE system	O	K03592	pmbA; PmbA protein	0	0	438.333	21	17	Y	1	1	1	1	1	1	1	1	1	1	1	1	1	1	1	1	1	1	1	1	1	2518786916_gene	RCI_RS11595	MTC_RS01465	MCP_2864	BME93_04925	SBU_000744	SCAL_000989	ANME2D_RS00390	MBAR_RS18695	MA_RS17150	METEV_RS04405	MZHIL_RS03940	MMAH_RS05115	MBUR_RS04540
-	cluster581	Protein of unknown function (DUF2551)	arCOG04419	-	Uncharacterized protein, DUF2551 family	S	na	na	0	0	98.9524	21	17	Y	1	1	1	1	1	1	1	1	1	1	1	1	1	1	1	1	1	1	1	1	1	2518787859_gene	RCI_RS00640	MTC_RS06495	MCP_1818	BME93_03950	SBU_000065	SCAL_001614	ANME2D_RS08395	MBAR_RS01485	MA_RS19395	METEV_RS04075	MZHIL_RS06000	MMAH_RS06175	MBUR_RS00230
-	cluster591	50S ribosomal protein L18Ae	arCOG04175	RPL20A	Ribosomal protein L20A (L18A)	J	K02944	RP-LX, rplX; large subunit ribosomal protein LX	0	0	59.9524	21	17	Y	1	1	1	1	1	1	1	1	1	1	1	1	1	1	1	1	1	1	1	1	1	2518788163_gene	RCI_RS09185	MTC_RS02205	MCP_0010	BME93_02550	SBU_001557	SCAL_000648	ANME2D_RS15490	MBAR_RS02515	MA_RS21450	METEV_RS03615	MZHIL_RS02750	MMAH_RS06030	MBUR_RS00575
-	cluster595	protein transport protein SEC61 gamma subunit homolog				na	na	na	0	1	75.3333	21	17	Y	1	1	1	1	1	1	1	1	1	1	1	1	1	1	1	1	1	1	1	1	1	2518787961_gene	RCI_RS00110	MTC_RS10335	MCP_2135	BME93_04220	SBU_000035	SCAL_000417	ANME2D_RS16315	MBAR_RS03340	MA_RS22305	METEV_RS10565	MZHIL_RS09975	MMAH_RS00890	MBUR_RS10050
-	cluster625	phosphate ABC transporter ATP-binding protein, PhoT family	arCOG00231	PstB	ABC-type phosphate transport system, ATPase component	P	K02036	pstB; phosphate transport system ATP-binding protein [EC:3.6.3.27]	0	0	255.952	21	17	Y	1	1	1	1	1	1	1	1	1	1	1	1	1	1	1	1	1	1	1	1	1	2518786910_gene	RCI_RS02485	MTC_RS09815	MCP_1880	BME93_03770	SBU_001110	SCAL_000410	ANME2D_RS10020	MBAR_RS09450	MA_RS04635	METEV_RS00225	MZHIL_RS02650	MMAH_RS04430	MBUR_RS03845
-	cluster64	formate dehydrogenase accessory sulfurtransferase FdhD	arCOG04358	FdhD	Uncharacterized protein required for formate dehydrogenase activity	C	K02379	fdhD; FdhD protein	0	0	251.259	21	17	Y	1	2	2	1	1	1	1	1	2	1	1	1	1	1	2	2	1	2	1	1	1	2518787513_gene	RCI_RS11070;RCI_RS06875	MTC_RS01380;MTC_RS00840	MCP_2787	BME93_04340	SBU_001451	SCAL_000444	ANME2D_RS07645	MBAR_RS07420;MBAR_RS20435	MA_RS01185	METEV_RS10260	MZHIL_RS07595	MMAH_RS06345	MBUR_RS01415
-	cluster71	cobalt ABC transporter, inner membrane subunit CbiQ	arCOG02250	EcfT	Energy-coupling factor transporter transmembrane protein EcfT	H	K02008	cbiQ; cobalt/nickel transport system permease protein	0	4.96154	272.308	21	17	Y	1	1	1	1	1	1	1	1	2	2	2	1	2	1	1	1	1	1	2	1	1	2518788542_gene	RCI_RS01755	MTC_RS08505	MCP_1084	BME93_01805	SBU_001585	SCAL_000385	ANME2D_RS02970	MBAR_RS05685;MBAR_RS13570	MA_RS20970;MA_RS20990	METEV_RS11135;METEV_RS09510	MZHIL_RS09735	MMAH_RS09495;MMAH_RS08290	MBUR_RS09290
-	cluster77	energy-coupling factor ABC transporter ATP-binding protein	arCOG04399	-	Predicted transcriptional regulator	K	K02006	cbiO; cobalt/nickel transport system ATP-binding protein	0	0	401.48	21	17	Y	1	2	1	2	1	1	1	1	2	2	1	1	1	1	1	1	1	1	1	1	1	2518788556_gene	RCI_RS06395;RCI_RS13385	MTC_RS09130	MCP_0797;MCP_0450	BME93_01800	SBU_001517	SCAL_001018	ANME2D_RS16630	MBAR_RS06515;MBAR_RS11405	MA_RS18545;MA_RS02075	METEV_RS10945	MZHIL_RS09715	MMAH_RS10080	MBUR_RS08750
-	cluster81	membrane protease subunit, stomatin/prohibitin	arCOG01915	HflC	Membrane protease subunit, stomatin/prohibitin homolog	O	na	na	0	0.961538	277.731	21	17	Y	1	1	1	1	1	1	1	2	1	1	1	1	1	1	1	2	1	2	2	2	1	2518787666_gene	RCI_RS03730	MTC_RS05995	MCP_1835	BME93_05990	SBU_000133	SCAL_000793	ANME2D_RS01215;ANME2D_RS03860	MBAR_RS18420	MA_RS04750	METEV_RS00310	MZHIL_RS00275	MMAH_RS09605	MBUR_RS09335
-	cluster86	acetolactate synthase, large subunit, biosynthetic type	arCOG01998	IlvB	Acetolactate synthase large subunit or other thiamine pyrophosphate-requiring enzyme	E	K01652	acetolactate synthase I/II/III large subunit [EC:2.2.1.6]	0	0	569.52	21	17	Y	1	1	1	1	1	1	1	1	1	1	1	1	2	2	1	2	2	1	1	1	1	2518787610_gene	RCI_RS13555	MTC_RS01065	MCP_2700	BME93_05235	SBU_000239	SCAL_000890	ANME2D_RS06360	MBAR_RS02395	MA_RS19755	METEV_RS03665	MZHIL_RS02695	MMAH_RS04230;MMAH_RS00720	MBUR_RS03635;MBUR_RS03475
-	cluster87	Protein of unknown function DUF650	arCOG04269	-	Protein, predicted to be involved in DNA repair	S	na	na	0	0	406.72	21	17	Y	1	2	2	2	1	1	1	1	1	1	1	1	1	1	1	1	1	1	2	1	1	2518787845_gene	RCI_RS11220;RCI_RS00650	MTC_RS04115;MTC_RS06485	MCP_1816;MCP_2590	BME93_05465	SBU_000452	SCAL_001435	ANME2D_RS15380	MBAR_RS02880	MA_RS21190	METEV_RS10845	MZHIL_RS09330	MMAH_RS01280	MBUR_RS10580
-	cluster93	phosphoenolpyruvate synthase	arCOG01111	PpsA	Phosphoenolpyruvate synthase/pyruvate phosphate dikinase	G	K01007	pps, ppsA; pyruvate, water dikinase [EC:2.7.9.2]	0	0	783.208	21	17	Y	1	1	1	2	1	1	1	1	2	2	1	1	1	1	1	1	1	1	1	1	1	2518786559_gene	RCI_RS07250	MTC_RS03520	MCP_1266;MCP_0398	BME93_02725	SBU_000318	SCAL_001034	ANME2D_RS15570	MBAR_RS11775;MBAR_RS16400	MA_RS13905;MA_RS17795	METEV_RS05345	MZHIL_RS05020	MMAH_RS05020	MBUR_RS04105
-	cluster96	Predicted ATPase involved in replication control, Cdc46/Mcm family	arCOG03146	-	Intein/homing endonuclease	L	K10726	mcm, cdc21; replicative DNA helicase Mcm [EC:3.6.4.-]	0.0833333	0	743.625	21	17	Y	1	1	1	1	1	1	1	1	1	2	2	1	1	1	2	1	1	1	1	1	1	2518787834_gene	RCI_RS04540	MTC_RS08755	MCP_1250	BME93_06040	SBU_000604	SCAL_000887	ANME2D_RS10540	MBAR_RS08490	MA_RS19950;MA_RS03575	METEV_RS02660;METEV_RS03210	MZHIL_RS03020	MMAH_RS03160	MBUR_RS12635
-	cluster10	ATPase, P-type (transporting), HAD superfamily, subfamily IC	arCOG01578	MgtA	Cation transport ATPase	P	na	na	0	9.26087	886.565	20	16	Y	1	4	2	3	1	1	2	3	3	2	1	2	2	3	3	4	2	2	3	2	0	2518786851_gene	RCI_RS10865;RCI_RS01130;RCI_RS15355;RCI_RS07975	MTC_RS00220;MTC_RS01095	MCP_1901;MCP_2677;MCP_2807	BME93_02025	SBU_001318	SCAL_000682;SCAL_000820	ANME2D_RS08525;ANME2D_RS01355;ANME2D_RS16110	MBAR_RS02205;MBAR_RS02710;MBAR_RS05660	MA_RS21300;MA_RS22895	METEV_RS07220	MZHIL_RS03295;MZHIL_RS09285	MMAH_RS06650;MMAH_RS10065	MBUR_RS08725;MBUR_RS04555;MBUR_RS02190
-	cluster102	Uncharacterized conserved protein UCP004929, methanogenesis	arCOG04893	-	Uncharacterized protein	S	na	na	0	0	282.44	20	16	Y	2	2	1	2	0	1	2	2	1	1	1	1	1	1	1	1	1	1	1	1	1	2518787849_gene;2518787517_gene	RCI_RS14980;RCI_RS10455	MTC_RS03500	MCP_1035;MCP_0402		SBU_000704	SCAL_001195;SCAL_001744	ANME2D_RS06680;ANME2D_RS14040	MBAR_RS15220	MA_RS11605	METEV_RS07755	MZHIL_RS05550	MMAH_RS04780	MBUR_RS01725
-	cluster117	DNA topoisomerase I (EC 5.99.1.2)	arCOG06233	-	Toprim domain and Zn-finger domain	L	K03168	topA; DNA topoisomerase I [EC:5.99.1.2]	0	0	726.174	20	16	Y	1	2	2	2	1	0	1	1	1	1	1	1	1	1	1	1	1	1	1	1	1	2518788607_gene	RCI_RS03780;RCI_RS04280	MTC_RS10945;MTC_RS11020	MCP_2330;MCP_2442	BME93_02485		SCAL_001062	ANME2D_RS09025	MBAR_RS12800	MA_RS13050	METEV_RS03440	MZHIL_RS03570	MMAH_RS05960	MBUR_RS00490
-	cluster120	thiamine biosynthesis/tRNA modification protein ThiI	arCOG00038	ThiI	tRNA S(4)U 4-thiouridine synthase	J	K03151	thiI; thiamine biosynthesis protein ThiI	0	0	377.043	20	16	Y	1	2	2	1	2	1	1	1	1	1	1	1	1	0	1	1	1	1	1	1	1	2518788170_gene	RCI_RS07220;RCI_RS10430	MTC_RS00470;MTC_RS07995	MCP_2657	BME93_04755;BME93_00110	SBU_001361	SCAL_000128	ANME2D_RS00385	MBAR_RS00155	MA_RS07605	METEV_RS09400	MZHIL_RS08190	MMAH_RS08095
-	cluster121	3-phosphoglycerate kinase	arCOG00496	Pgk	3-phosphoglycerate kinase	G	K00927	PGK, pgk; phosphoglycerate kinase [EC:2.7.2.3]	0	0	409.348	20	16	Y	1	1	2	1	1	0	1	1	2	2	1	1	1	1	1	1	1	1	1	1	1	2518787463_gene	RCI_RS06380	MTC_RS06890;MTC_RS04625	MCP_0438	BME93_04205		SCAL_001449	ANME2D_RS10445	MBAR_RS18885;MBAR_RS09625	MA_RS13920;MA_RS18740	METEV_RS09620	MZHIL_RS04230	MMAH_RS08240	MBUR_RS06925
-	cluster136	imidazole glycerol phosphate synthase cyclase subunit	arCOG00617	HisF	Imidazoleglycerol-phosphate synthase	E	K02500	hisF; cyclase [EC:4.1.3.-]	0	0	273.087	20	16	Y	1	1	1	1	1	0	1	1	1	1	1	1	1	1	1	1	1	2	2	2	1	2518786744_gene	RCI_RS05405	MTC_RS11580	MCP_0335	BME93_04335		SCAL_001481	ANME2D_RS03765	MBAR_RS08085	MA_RS02840	METEV_RS09005	MZHIL_RS09545	MMAH_RS09470	MBUR_RS09615
-	cluster140	DUF2088 domain-containing protein	arCOG02046	-	Nickel-dependent lactate racemase	C	na	na	0	0	416.435	20	16	Y	1	1	1	1	0	1	1	1	3	2	1	1	1	1	1	1	1	1	1	1	1	2518788223_gene	RCI_RS06460	MTC_RS07700	MCP_0283		SBU_000931	SCAL_001653	ANME2D_RS15235	MBAR_RS19760;MBAR_RS19765;MBAR_RS19770	MA_RS06795;MA_RS06800	METEV_RS07610	MZHIL_RS03630	MMAH_RS03645	MBUR_RS04915
-	cluster144	protein of unknown function DUF167	arCOG04058	-	Uncharacterized protein YggU, DUF167 family	S	K09131	K09131; uncharacterized protein	0	0	108.955	20	16	Y	1	1	1	1	0	1	1	1	1	1	1	1	1	1	1	1	1	1	1	3	1	2518787273_gene	RCI_RS12160	MTC_RS02565	MCP_0111		SBU_000929	SCAL_001651	ANME2D_RS02535	MBAR_RS02640	MA_RS21375	METEV_RS00600	MZHIL_RS09075	MMAH_RS01025	MBUR_RS10200
-	cluster145	small primase-like protein with Toprim domain	arCOG01486	RnmV	5S rRNA maturation endonuclease (Ribonuclease M5), contains TOPRIM domain	L	na	na	0	0	145.091	20	17	Y	0	1	1	1	1	1	1	1	1	1	1	1	1	1	1	1	1	1	1	3	1		RCI_RS12165	MTC_RS02570	MCP_0112	BME93_03715	SBU_000928	SCAL_001650	ANME2D_RS02530	MBAR_RS02635	MA_RS21380	METEV_RS00620	MZHIL_RS09080	MMAH_RS08100	MBUR_RS06790
-	cluster149	Biotin synthase-related protein, radical SAM superfamily	arCOG00662	-	Biotin synthase-related protein, radical SAM superfamily	R	na	na	0	0	331	20	16	Y	1	2	2	1	0	1	1	1	1	1	1	1	2	1	1	1	1	1	1	1	1	2518787530_gene	RCI_RS07215;RCI_RS10445	MTC_RS05465;MTC_RS08020	MCP_1957		SBU_001137	SCAL_001350	ANME2D_RS08700	MBAR_RS04105	MA_RS02285	METEV_RS05135	MZHIL_RS01920	MMAH_RS03515;MMAH_RS09850	MBUR_RS08565
-	cluster150	geranylgeranylglyceryl/heptaprenylglyceryl phosphate synthase	arCOG01085	PcrB	(S)-3-O-geranylgeranylglyceryl phosphate synthase, TIM-barrel fold	I	K17104	phosphoglycerol geranylgeranyltransferase [EC:2.5.1.41]	0	0	241.545	20	16	Y	1	2	1	2	1	1	1	0	1	1	1	1	1	1	1	1	1	1	1	1	1	2518788608_gene	RCI_RS11020;RCI_RS11025	MTC_RS12390	MCP_2780;MCP_0258	BME93_02500	SBU_000942	SCAL_001618		MBAR_RS03665	MA_RS20705	METEV_RS07575	MZHIL_RS01900	MMAH_RS09820	MBUR_RS08510
-	cluster153	copper/silver-translocating P-type ATPase	arCOG04507	ZntA	TRASH/YHS-like protein, metallochaperone	P	K17686	copA, ATP7; Cu+-exporting ATPase [EC:3.6.3.54]	0	7.78261	834.87	20	16	Y	1	1	2	1	1	1	0	2	1	1	1	1	1	1	1	2	1	1	1	1	1	2518788423_gene	RCI_RS07325	MTC_RS08065;MTC_RS12055	MCP_0384	BME93_06420	SBU_000487		ANME2D_RS09390;ANME2D_RS11980	MBAR_RS10030	MA_RS06960	METEV_RS05125	MZHIL_RS01155	MMAH_RS05060	MBUR_RS03110
-	cluster155	nickel-responsive transcriptional regulator NikR	arCOG01008	NikR	Transcriptional regulator, CopG/Arc/MetJ family (DNA-binding and a metal-binding domains)	V	K07722	nikR; CopG family transcriptional regulator, nickel-responsive regulator	0	0	139.409	20	16	Y	1	1	1	1	1	1	1	2	1	1	1	1	0	1	1	1	1	1	2	1	1	2518788541_gene	RCI_RS01750	MTC_RS09005	MCP_1072	BME93_01875	SBU_001338	SCAL_001739	ANME2D_RS14720;ANME2D_RS02955	MBAR_RS02755	MA_RS21265	METEV_RS10835	MZHIL_RS08825		MBUR_RS10550
-	cluster157	DEAD/DEAH box helicase domain protein	arCOG00553	BRR2	Replicative superfamily II helicase	L	K03726	helS; helicase [EC:3.6.4.-]	0	0	744.273	20	16	Y	1	1	1	1	1	0	1	1	1	1	1	1	1	1	3	1	1	1	1	1	1	2518787425_gene	RCI_RS11055	MTC_RS12410	MCP_2785	BME93_02855		SCAL_000781	ANME2D_RS01335	MBAR_RS18575	MA_RS16725	METEV_RS00880	MZHIL_RS06860	MMAH_RS02835	MBUR_RS05675
-	cluster161	Histidinol-phosphate/aromatic aminotransferase or cobyric acid decarboxylase	arCOG05056	-	Uncharacterized protein containing a Zn-finger-like domain	R	na	na	0.181818	0	433.682	20	16	Y	1	1	1	1	1	1	1	1	1	1	2	1	1	2	1	1	1	1	1	0	1	2518788480_gene	RCI_RS02900	MTC_RS05440	MCP_1952	BME93_04510	SBU_000184	SCAL_000789	ANME2D_RS03940	MBAR_RS18315	MA_RS04895	METEV_RS01010;METEV_RS04945	MZHIL_RS07060	MMAH_RS01395	MBUR_RS10790;MBUR_RS10800
-	cluster171	peptidase U62, modulator of DNA gyrase	arCOG00321	TldD	Zn-dependent protease, component of TldD/TldE system	O	K03568	tldD; TldD protein	0	0	447.304	20	16	Y	1	2	2	2	1	1	1	1	1	1	1	1	1	1	1	1	1	1	1	1	0	2518786917_gene	RCI_RS11590;RCI_RS02695	MTC_RS01460;MTC_RS09575	MCP_2865;MCP_1025	BME93_04930	SBU_000743	SCAL_000988	ANME2D_RS14690	MBAR_RS18700	MA_RS17155	METEV_RS04400	MZHIL_RS03945	MMAH_RS05120	MBUR_RS04535
-	cluster179	Hsp20/alpha crystallin family protein	arCOG01833	IbpA	Molecular chaperone (HSP20 family)	O	na	na	0	0	167.136	20	16	Y	1	1	1	1	1	1	1	2	1	1	1	1	1	1	0	1	1	1	1	1	2	2518787355_gene	RCI_RS10595	MTC_RS01140	MCP_2816	BME93_02115	SBU_001038	SCAL_000254	ANME2D_RS07095;ANME2D_RS16905	MBAR_RS04875	MA_RS23850	METEV_RS04580	MZHIL_RS05215	MMAH_RS06815	MBUR_RS12690
-	cluster18	rubrerythrin family protein	arCOG05047	-	Rubredoxin	C	na	na	0	0	173.75	20	16	Y	2	2	1	2	2	1	0	2	2	2	3	3	2	2	1	1	1	2	2	1	2	2518786610_gene;2518786567_gene	RCI_RS02370;RCI_RS07050	MTC_RS12135	MCP_2368;MCP_0328	BME93_06520;BME93_01340	SBU_000492		ANME2D_RS14160;ANME2D_RS15815	MBAR_RS10040;MBAR_RS18890	MA_RS06025;MA_RS03360	METEV_RS06790;METEV_RS10310;METEV_RS10760	MZHIL_RS07710;MZHIL_RS00840;MZHIL_RS08890	MMAH_RS02200;MMAH_RS00315	MBUR_RS05375;MBUR_RS12355
-	cluster181	membrane protein containing DUF116	arCOG02078	-	Metal binding protein, putative component of redox complexes	S	K09729	K09729; uncharacterized protein	0	1.68182	216.182	20	17	Y	0	1	1	1	1	2	2	1	1	1	1	1	1	1	1	1	1	1	1	1	1		RCI_RS00825	MTC_RS10230	MCP_1186	BME93_02160	SBU_000025;SBU_000024	SCAL_000791;SCAL_000792	ANME2D_RS00215	MBAR_RS08525	MA_RS03610	METEV_RS02725	MZHIL_RS03050	MMAH_RS03190	MBUR_RS12665
-	cluster187	dihydroxy-acid dehydratase	arCOG04045	IlvD	Dihydroxyacid dehydratase/phosphogluconate dehydratase	E	K01687	ilvD; dihydroxy-acid dehydratase [EC:4.2.1.9]	0	0	550.524	20	17	Y	0	1	1	1	1	1	1	1	1	2	1	1	1	1	1	1	1	1	1	1	1		RCI_RS06160	MTC_RS04165	MCP_2604	BME93_01440	SBU_001126	SCAL_000643	ANME2D_RS10830	MBAR_RS10975	MA_RS09370;MA_RS17605	METEV_RS06885	MZHIL_RS03805	MMAH_RS02000	MBUR_RS11595
-	cluster196	phosphate ABC transporter membrane protein 1, PhoT family (TC 3.A.1.7.1)	arCOG00167	PstC	ABC-type phosphate transport system, permease component	P	K02037	pstC; phosphate transport system permease protein	0	6.18182	295.682	20	16	Y	1	1	1	1	1	2	1	1	1	1	1	0	1	1	1	1	1	2	1	1	1	2518786908_gene	RCI_RS02495	MTC_RS09825	MCP_1882	BME93_03755	SBU_001112;SBU_000964	SCAL_000408	ANME2D_RS10030	MBAR_RS09440	MA_RS04625	METEV_RS00215		MMAH_RS04440	MBUR_RS03855
-	cluster197	ATP-dependent DNA helicase	arCOG00770	DinG	Rad3-related DNA helicase	K	K10844	ERCC2, XPD; DNA excision repair protein ERCC-2 [EC:3.6.4.12]	0	0	728.524	20	17	Y	0	2	1	1	1	1	1	1	1	1	1	1	1	1	1	1	1	1	1	1	1		RCI_RS03930;RCI_RS04410	MTC_RS10910	MCP_0832	BME93_01280	SBU_000610	SCAL_001301	ANME2D_RS08055	MBAR_RS07375	MA_RS01775	METEV_RS11060	MZHIL_RS09915	MMAH_RS00665	MBUR_RS08080
-	cluster198	iron-regulated ABC transporter atp-binding protein	arCOG04236	SufC	Cysteine desulfurase activator ATPase	O	K09013	sufC; Fe-S cluster assembly ATP-binding protein	0	0	248.238	20	16	Y	1	1	1	1	1	2	1	0	1	1	1	1	1	1	1	1	1	1	1	1	1	2518787007_gene	RCI_RS07120	MTC_RS03470	MCP_0411	BME93_05460	SBU_001160;SBU_000496	SCAL_000224		MBAR_RS05795	MA_RS23035	METEV_RS10010	MZHIL_RS03560	MMAH_RS05035	MBUR_RS02490
-	cluster201	acetyl-CoA synthetase subunit alpha	arCOG01340	-	Acyl-CoA synthetase (NDP forming)	C	na	na	0	0	642.773	20	16	Y	1	1	1	1	0	1	1	3	1	1	1	1	1	1	1	1	1	1	1	1	1	2518787170_gene	RCI_RS10010	MTC_RS01585	MCP_2918		SBU_001224	SCAL_000287	ANME2D_RS00535;ANME2D_RS16105;ANME2D_RS13065	MBAR_RS20785	MA_RS18790	METEV_RS09630	MZHIL_RS04240	MMAH_RS08250	MBUR_RS06935
-	cluster202	protein of unknown function UPF0027	arCOG04246	RtcB	RNA 3'-P ligase, RtcB family protein	J	K14415	RTCB, rtcB; tRNA-splicing ligase RtcB [EC:6.5.1.3]	0	0	483.476	20	16	Y	1	1	1	1	1	1	0	2	1	1	1	1	1	1	1	1	1	1	1	1	1	2518787211_gene	RCI_RS13775	MTC_RS10145	MCP_2028	BME93_00730	SBU_001058		ANME2D_RS07105;ANME2D_RS03265	MBAR_RS06720	MA_RS01420	METEV_RS10345	MZHIL_RS08490	MMAH_RS02170	MBUR_RS11390
-	cluster206	cobalamin (vitamin B12) biosynthesis CbiX protein	arCOG02246	-	Sirohydrochlorin ferrochelatase	P	K22011	cfbA; sirohydrochlorin cobalto/nickelchelatase [EC:4.99.1.3 4.99.1.11]	0	0	134	20	16	Y	1	1	1	1	0	1	1	1	2	1	1	1	1	1	1	1	2	1	1	1	1	2518787886_gene	RCI_RS05525	MTC_RS00310	MCP_0361		SBU_000958	SCAL_000019	ANME2D_RS15060	MBAR_RS01875;MBAR_RS12755	MA_RS18925	METEV_RS02790	MZHIL_RS02410	MMAH_RS07015	MBUR_RS05330
-	cluster208	S-adenosylhomocysteine deaminase	arCOG00695	SsnA	Cytosine deaminase or related metal-dependent hydrolase	F	K12960	mtaD; 5-methylthioadenosine/S-adenosylhomocysteine deaminase [EC:3.5.4.31 3.5.4.28]	0.142857	0	420.571	20	17	Y	0	1	1	1	1	1	1	1	1	1	2	1	1	1	1	1	1	1	1	1	1		RCI_RS02410	MTC_RS10805	MCP_2154	BME93_00505	SBU_000112	SCAL_000024	ANME2D_RS14790	MBAR_RS17255	MA_RS06625	METEV_RS03890;METEV_RS03970	MZHIL_RS02550	MMAH_RS02595	MBUR_RS06080
-	cluster21	ferrous iron transport protein B	arCOG00359	FeoB	Fe2+ transport system protein B	P	K04759	feoB; ferrous iron transport protein B	0	9.11765	606.265	20	16	Y	1	1	1	1	0	2	2	1	2	2	4	1	3	2	1	2	2	1	2	1	2	2518788536_gene	RCI_RS07985	MTC_RS00015	MCP_0212		SBU_001454;SBU_000007	SCAL_001249;SCAL_001479	ANME2D_RS16055	MBAR_RS07755;MBAR_RS03190	MA_RS18175;MA_RS22660	METEV_RS06500;METEV_RS06335;METEV_RS10875;METEV_RS06340	MZHIL_RS03430	MMAH_RS09100;MMAH_RS09420;MMAH_RS02215	MBUR_RS04010;MBUR_RS09690
-	cluster25	truncated small-conductance mechanosensitive channel	arCOG01568	MscS	Small-conductance mechanosensitive channel	M	na	na	0	3.64516	322.935	20	16	Y	1	3	2	3	1	1	1	1	2	2	1	1	1	2	1	0	1	2	2	2	1	2518787866_gene	RCI_RS00275;RCI_RS00855;RCI_RS06060	MTC_RS10400;MTC_RS04650	MCP_0488;MCP_0917;MCP_0916	BME93_00310	SBU_001098	SCAL_001491	ANME2D_RS04935	MBAR_RS15840;MBAR_RS16290	MA_RS08950;MA_RS13755	METEV_RS00720	MZHIL_RS06865	MMAH_RS02840	MBUR_RS12070;MBUR_RS06420
-	cluster26	ArsR family transcriptional regulator	arCOG04377	-	Transcriptional regulator MarR family, contains HTH domain	K	na	na	0	0	127.161	20	16	Y	1	1	1	1	1	1	1	5	2	1	1	0	1	1	1	1	1	3	3	3	1	2518786904_gene	RCI_RS08675	MTC_RS03865	MCP_0085	BME93_01100	SBU_001151	SCAL_000361	ANME2D_RS11655;ANME2D_RS14465;ANME2D_RS15400;ANME2D_RS16295;ANME2D_RS10565	MBAR_RS18820;MBAR_RS16055	MA_RS17255	METEV_RS05215		MMAH_RS03835	MBUR_RS01920
-	cluster27	iron (metal) dependent repressor, DtxR family	arCOG02100	TroR	Mn-dependent transcriptional regulator (DtxR family)	K	K03709	troR; DtxR family transcriptional regulator, Mn-dependent transcriptional regulator	0	0	180.194	20	16	Y	1	2	1	1	1	1	2	2	2	2	3	1	1	2	1	2	2	1	2	0	1	2518788537_gene	RCI_RS07980;RCI_RS16290	MTC_RS00010	MCP_0211	BME93_05815	SBU_000008	SCAL_001253;SCAL_001478	ANME2D_RS16060;ANME2D_RS02200	MBAR_RS07785;MBAR_RS03185	MA_RS18120;MA_RS22665	METEV_RS06510;METEV_RS07340;METEV_RS06320	MZHIL_RS06280	MMAH_RS09425	MBUR_RS03995;MBUR_RS09685
-	cluster28	pyridoxamine 5'-phosphate oxidase-related, FMN-binding protein	arCOG00518	-	Predicted flavin-nucleotide-binding protein structurally related to pyridoxine 5'-phosphate oxidase	R	K07006	K07006; uncharacterized protein	0	0	133.281	20	16	Y	2	2	1	2	0	1	1	1	3	3	1	1	1	2	2	1	1	2	2	1	2	2518787089_gene;2518788508_gene	RCI_RS04760;RCI_RS05970	MTC_RS04005	MCP_0757;MCP_0474		SBU_000716	SCAL_000552	ANME2D_RS02480	MBAR_RS18965;MBAR_RS15930;MBAR_RS08115	MA_RS08065;MA_RS13300;MA_RS21880	METEV_RS06965	MZHIL_RS07780	MMAH_RS04325	MBUR_RS02975;MBUR_RS08535
-	cluster352	conserved hypothetical protein				na	na	na	0	0.619048	149	20	17	Y	0	1	1	1	1	1	1	1	1	1	1	1	1	1	1	1	1	1	1	2	1		RCI_RS06105	MTC_RS03835	MCP_0303	BME93_04100	SBU_000978	SCAL_001121	ANME2D_RS17045	MBAR_RS18740	MA_RS17195	METEV_RS04390	MZHIL_RS03955	MMAH_RS06865	MBUR_RS05145
-	cluster360	4Fe-4S ferredoxin, iron-sulfur binding domain protein	arCOG02448	-	Uncharacterized Fe-S center protein	R	K07138	K07138; uncharacterized protein	0	0.047619	355.762	20	16	Y	1	2	1	1	1	1	1	1	1	1	1	1	1	0	1	1	1	1	1	1	1	2518787012_gene	RCI_RS01640;RCI_RS11875	MTC_RS00860	MCP_0274	BME93_00085	SBU_001236	SCAL_000433	ANME2D_RS04275	MBAR_RS14450	MA_RS17995	METEV_RS02100	MZHIL_RS05725	MMAH_RS05860
-	cluster38	macrolide ABC transporter, ATP-binding protein	arCOG00922	SalX	ABC-type antimicrobial peptide transport system, ATPase component	V	K02003	ABC.CD.A; putative ABC transport system ATP-binding protein	0	0	234.733	20	17	Y	0	1	1	1	1	1	1	2	2	2	1	1	2	2	2	3	3	1	1	1	1		RCI_RS08215	MTC_RS02865	MCP_2986	BME93_02900	SBU_001312	SCAL_000675	ANME2D_RS08800;ANME2D_RS06005	MBAR_RS03695;MBAR_RS12670	MA_RS20645;MA_RS20665	METEV_RS09995	MZHIL_RS04970	MMAH_RS04180;MMAH_RS08555	MBUR_RS03590;MBUR_RS00410
-	cluster39	probable cysteine desulfurase	arCOG00066	NifS	Cysteine sulfinate desulfinase/cysteine desulfurase or related enzyme	E	K04487	iscS, NFS1; cysteine desulfurase [EC:2.8.1.7]	0	0	391.733	20	16	Y	1	2	1	2	1	0	1	1	3	3	1	1	2	1	2	2	2	1	1	1	1	2518787539_gene	RCI_RS07175;RCI_RS07140	MTC_RS07950	MCP_0408;MCP_0856	BME93_00140		SCAL_001747	ANME2D_RS16405	MBAR_RS12870;MBAR_RS16980;MBAR_RS09215	MA_RS14225;MA_RS17030;MA_RS04215	METEV_RS09375	MZHIL_RS09345	MMAH_RS01880;MMAH_RS04520	MBUR_RS01460
-	cluster423	phosphoserine phosphatase SerB	arCOG04941	-	ACT domain-containing protein	T	K01079	serB, PSPH; phosphoserine phosphatase [EC:3.1.3.3]	0	0	256.35	20	16	Y	1	1	1	1	1	1	1	0	1	1	1	1	1	1	1	1	1	1	1	1	1	2518787338_gene	RCI_RS06545	MTC_RS03425	MCP_0293	BME93_06360	SBU_000252	SCAL_000742		MBAR_RS05875	MA_RS23145	METEV_RS08620	MZHIL_RS01260	MMAH_RS03435	MBUR_RS04790
-	cluster524	deoxyhypusine synthase	arCOG04142	DYS1	Deoxyhypusine synthase	O	K00809	dys1; deoxyhypusine synthase [EC:2.5.1.46]	0	0	314.7	20	16	Y	1	1	1	1	1	0	1	1	1	1	1	1	1	1	1	1	1	1	1	1	1	2518788230_gene	RCI_RS01805	MTC_RS06800	MCP_1441	BME93_00555		SCAL_001758	ANME2D_RS15050	MBAR_RS00410	MA_RS05040	METEV_RS02615	MZHIL_RS06250	MMAH_RS09430	MBUR_RS09670
-	cluster525	orotidine 5' monophosphate decarboxylase	arCOG00081	PyrF	Orotidine-5'-phosphate decarboxylase	F	K01591	pyrF; orotidine-5'-phosphate decarboxylase [EC:4.1.1.23]	0	0	223.9	20	16	Y	1	1	1	1	1	0	1	1	1	1	1	1	1	1	1	1	1	1	1	1	1	2518786915_gene	RCI_RS01005	MTC_RS08600	MCP_1493	BME93_04285		SCAL_001447	ANME2D_RS15040	MBAR_RS00405	MA_RS05045	METEV_RS02620	MZHIL_RS06245	MMAH_RS06840	MBUR_RS05160
-	cluster528	large subunit ribosomal protein L29	arCOG00785	RpmC	Ribosomal protein L29	J	K02904	RP-L29, rpmC; large subunit ribosomal protein L29	0	0	66.95	20	16	Y	1	1	1	1	1	0	1	1	1	1	1	1	1	1	1	1	1	1	1	1	1	2518786705_gene	RCI_RS03340	MTC_RS06610	MCP_2227	BME93_00800		SCAL_001347	ANME2D_RS01730	MBAR_RS00635	MA_RS05630	METEV_RS04215	MZHIL_RS06195	MMAH_RS06765	MBUR_RS00045
-	cluster529	cytidylate kinase, putative	arCOG01037	Cmk	Cytidylate kinase	F	K00945	cmk; cytidylate kinase [EC:2.7.4.14]	0	0	177.1	20	16	Y	1	1	1	1	1	0	1	1	1	1	1	1	1	1	1	1	1	1	1	1	1	2518786687_gene	RCI_RS03235	MTC_RS06710	MCP_2247	BME93_00890		SCAL_000221	ANME2D_RS06310	MBAR_RS00535	MA_RS05750	METEV_RS04125	MZHIL_RS06100	MMAH_RS06670	MBUR_RS00140
-	cluster530	bifunctional ADP-dependent (S)-NAD(P)H-hydrate dehydratase/NAD(P)H-hydrate epimerase	arCOG00018	Nnr2	NAD(P)H-hydrate repair enzyme Nnr, NAD(P)H-hydrate dehydratase domain	F	K17759	AIBP, nnrE; NAD(P)H-hydrate epimerase [EC:5.1.99.6]	0	0	483.7	20	16	Y	1	1	1	1	1	1	1	1	1	1	1	1	1	1	1	1	1	1	1	1	0	2518787150_gene	RCI_RS04085	MTC_RS11245	MCP_0728	BME93_06005	SBU_001099	SCAL_000203	ANME2D_RS01565	MBAR_RS01985	MA_RS06090	METEV_RS08925	MZHIL_RS09610	MMAH_RS09380	MBUR_RS09730
-	cluster531	DNA-directed RNA polymerase subunit A''	arCOG04256	RpoC/Rpo11	DNA-directed RNA polymerase subunit A''	K	K03042	rpoA2; DNA-directed RNA polymerase subunit A" [EC:2.7.7.6]	0	0	391.2	20	16	Y	1	1	1	1	1	1	1	1	0	1	1	1	1	1	1	1	1	1	1	1	1	2518787785_gene	RCI_RS14330	MTC_RS10730	MCP_1219	BME93_00685	SBU_001091	SCAL_000998	ANME2D_RS05660		MA_RS06545	METEV_RS03855	MZHIL_RS02585	MMAH_RS02655	MBUR_RS06045
-	cluster532	protein containing RNA polymerase, subunit H/Rpb5	arCOG04258	RPB5	DNA-directed RNA polymerase, subunit H, RpoH/RPB5	K	K03053	rpoH; DNA-directed RNA polymerase subunit H [EC:2.7.7.6]	0	0	78.2105	20	17	Y	0	1	1	1	1	1	1	1	1	1	1	1	1	1	1	1	1	1	1	1	1		RCI_RS14350	MTC_RS10710	MCP_1215	BME93_00670	SBU_001088	SCAL_000995	ANME2D_RS05640	MBAR_RS19630	MA_RS06565	METEV_RS03875	MZHIL_RS02565	MMAH_RS02635	MBUR_RS06065
-	cluster533	2,3-bisphosphoglycerate-independent phosphoglycerate mutase	arCOG01696	ApgM	2,3-bisphosphoglycerate-independent phosphoglycerate mutase	G	K15635	apgM; 2,3-bisphosphoglycerate-independent phosphoglycerate mutase [EC:5.4.2.12]	0	0	396	20	17	Y	0	1	1	1	1	1	1	1	1	1	1	1	1	1	1	1	1	1	1	1	1		RCI_RS04980	MTC_RS05005	MCP_2448	BME93_05045	SBU_000600	SCAL_001330	ANME2D_RS07160	MBAR_RS04630	MA_RS00695	METEV_RS10165	MZHIL_RS08700	MMAH_RS01100	MBUR_RS10260
-	cluster534	small GTP-binding protein domain protein	arCOG00354	-	GTPase SAR1 or related small G protein	R	K06883	K06883; uncharacterized protein	0	0	211.9	20	17	Y	0	1	1	1	1	1	1	1	1	1	1	1	1	1	1	1	1	1	1	1	1		RCI_RS06090	MTC_RS03380	MCP_0300	BME93_04115	SBU_000423	SCAL_000886	ANME2D_RS12365	MBAR_RS16575	MA_RS07165	METEV_RS08870	MZHIL_RS09665	MMAH_RS09320	MBUR_RS09790
-	cluster535	Uncharacterized conserved protein UCP004977	arCOG04416	-	Uncharacterized protein	S	K09743	K09743; uncharacterized protein	0	0	119.7	20	17	Y	0	1	1	1	1	1	1	1	1	1	1	1	1	1	1	1	1	1	1	1	1		RCI_RS06095	MTC_RS03375	MCP_0301	BME93_04110	SBU_000422	SCAL_000885	ANME2D_RS12360	MBAR_RS16580	MA_RS07170	METEV_RS08875	MZHIL_RS09660	MMAH_RS09325	MBUR_RS09785
-	cluster536	small GTP-binding protein domain protein	arCOG00352	Nog1	GTP-binding protein, GTP1/Obg family	R	K06943	NOG1; nucleolar GTP-binding protein	0	0	329.65	20	17	Y	1	1	0	1	1	1	1	1	1	1	1	1	1	1	1	1	1	1	1	1	1	2518787755_gene	RCI_RS09280		MCP_0045	BME93_05755	SBU_000852	SCAL_000362	ANME2D_RS10765	MBAR_RS11490	MA_RS07205	METEV_RS08895	MZHIL_RS09640	MMAH_RS09345	MBUR_RS09765
-	cluster537	Protein of unknown function DUF373	arCOG04151	-	ABC-type multidrug transport system, permease component	R	K08975	K08975; putative membrane protein	0	5.95	370.85	20	16	Y	1	1	1	1	1	0	1	1	1	1	1	1	1	1	1	1	1	1	1	1	1	2518787340_gene	RCI_RS06555	MTC_RS03435	MCP_0291	BME93_06350		SCAL_000400	ANME2D_RS14810	MBAR_RS19045	MA_RS07305	METEV_RS09565	MZHIL_RS04055	MMAH_RS03955	MBUR_RS00940
-	cluster538	Small nuclear ribonucleoprotein, LSM family	arCOG00998	LSM1	Small nuclear ribonucleoprotein (snRNP) homolog	K	na	na	0	0	73.45	20	16	Y	1	1	1	1	1	1	0	1	1	1	1	1	1	1	1	1	1	1	1	1	1	2518787407_gene	RCI_RS02040	MTC_RS08905	MCP_1415	BME93_03275	SBU_000909		ANME2D_RS15910	MBAR_RS19065	MA_RS07330	METEV_RS09540	MZHIL_RS04080	MMAH_RS03930	MBUR_RS00910
-	cluster539	MarR family transcriptional regulator	arCOG04153	-	RNA polymerase III subunit C34, Lrp/AsnC family	K	na	na	0	0	134.95	20	17	Y	0	1	1	1	1	1	1	1	1	1	1	1	1	1	1	1	1	1	1	1	1		RCI_RS02045	MTC_RS08900	MCP_1416	BME93_03270	SBU_000910	SCAL_000271	ANME2D_RS15905	MBAR_RS19070	MA_RS07335	METEV_RS09535	MZHIL_RS04085	MMAH_RS03925	MBUR_RS00905
-	cluster544	4Fe-4S ferredoxin, iron-sulfur binding domain protein	arCOG00958	NapF	Ferredoxin	C	na	na	0	0	58.5	20	17	Y	0	1	1	1	1	1	1	1	1	1	1	1	1	1	1	1	1	1	1	1	1		RCI_RS05365	MTC_RS04485	MCP_0503	BME93_01740	SBU_001043	SCAL_000615	ANME2D_RS16335	MBAR_RS18135	MA_RS07710	METEV_RS01310	MZHIL_RS08075	MMAH_RS10380	MBUR_RS06720
-	cluster545	50S ribosomal protein L7/L12	arCOG01751	Rpl7Ae	Ribosomal protein L7AE	J	K02936	RP-L7Ae, RPL7A; large subunit ribosomal protein L7Ae	0	0	120.5	20	16	Y	1	1	1	1	1	0	1	1	1	1	1	1	1	1	1	1	1	1	1	1	1	2518787871_gene	RCI_RS15205	MTC_RS09505	MCP_1041	BME93_01020		SCAL_001752	ANME2D_RS09325	MBAR_RS17965	MA_RS07900	METEV_RS06995	MZHIL_RS06370	MMAH_RS04365	MBUR_RS01115
-	cluster546	30S ribosomal protein S28e	arCOG04314	RPS28A	Ribosomal protein S28E/S33	J	K02979	RP-S28e, RPS28; small subunit ribosomal protein S28e	0	0	70.8	20	16	Y	1	1	1	1	1	0	1	1	1	1	1	1	1	1	1	1	1	1	1	1	1	2518787872_gene	RCI_RS15210	MTC_RS09510	MCP_1040	BME93_01025		SCAL_001753	ANME2D_RS09330	MBAR_RS17960	MA_RS07905	METEV_RS06990	MZHIL_RS06365	MMAH_RS04360	MBUR_RS01120
-	cluster547	nucleoside-diphosphate kinase	arCOG04313	Ndk	Nucleoside diphosphate kinase	F	K00940	ndk; nucleoside-diphosphate kinase [EC:2.7.4.6]	0	0	149.35	20	16	Y	1	1	1	1	1	0	1	1	1	1	1	1	1	1	1	1	1	1	1	1	1	2518787873_gene	RCI_RS15220	MTC_RS09520	MCP_1038	BME93_01035		SCAL_001755	ANME2D_RS09340	MBAR_RS17950	MA_RS07915	METEV_RS06980	MZHIL_RS06360	MMAH_RS04350	MBUR_RS01130
-	cluster548	Spo11/DNA topoisomerase VI, subunit A-like protein	arCOG04143	-	DNA topoisomerase VI, subunit A	L	K03166	top6A; DNA topoisomerase VI subunit A [EC:5.99.1.3]	0	0	367	20	16	Y	1	1	1	1	1	0	1	1	1	1	1	1	1	1	1	1	1	1	1	1	1	2518787815_gene	RCI_RS15240	MTC_RS08195	MCP_1159	BME93_05405		SCAL_001216	ANME2D_RS07215	MBAR_RS14915	MA_RS08240	METEV_RS06935	MZHIL_RS03850	MMAH_RS02515	MBUR_RS06180
-	cluster549	ribose-5-phosphate isomerase RpiA	arCOG01122	RpiA	Ribose 5-phosphate isomerase	G	K01807	rpiA; ribose 5-phosphate isomerase A [EC:5.3.1.6]	0	0.05	230.2	20	16	Y	1	1	1	1	1	0	1	1	1	1	1	1	1	1	1	1	1	1	1	1	1	2518786903_gene	RCI_RS06185	MTC_RS04090	MCP_2609	BME93_01105		SCAL_001199	ANME2D_RS05375	MBAR_RS16830	MA_RS08725	METEV_RS07890	MZHIL_RS05615	MMAH_RS04290	MBUR_RS03980
-	cluster55	FprA family A-type flavoprotein	arCOG00509	NorV	Flavorubredoxin	C	na	na	0	0	400.621	20	16	Y	2	3	2	1	1	1	0	2	2	2	1	1	2	1	1	2	1	1	1	1	1	2518788372_gene;2518788658_gene	RCI_RS04460;RCI_RS09995;RCI_RS00710	MTC_RS12140;MTC_RS01600	MCP_2921	BME93_02255	SBU_000490		ANME2D_RS08825;ANME2D_RS09710	MBAR_RS11565;MBAR_RS17780	MA_RS17645;MA_RS19505	METEV_RS10785	MZHIL_RS08865	MMAH_RS02030;MMAH_RS07640	MBUR_RS12375
-	cluster550	proteasome Rpn11 subunit JAMM motif . Metallo peptidase. MEROPS family M67B	arCOG01139	Rri1	Proteasome lid subunit RPN8/RPN11, contains Jab1/MPN domain metalloenzyme (JAMM) motif	O	na	na	0	0	133.4	20	16	Y	1	1	1	1	1	1	1	1	1	1	1	1	1	1	1	1	1	1	1	1	0	2518787819_gene	RCI_RS15530	MTC_RS11795	MCP_1751	BME93_00550	SBU_000602	SCAL_001328	ANME2D_RS00960	MBAR_RS16160	MA_RS09015	METEV_RS07745	MZHIL_RS05545	MMAH_RS04485	MBUR_RS03165
-	cluster551	50S ribosomal protein L37ae	arCOG04208	RPL43A	Ribosomal protein L37AE/L43A	J	K02921	RP-L37Ae, RPL37A; large subunit ribosomal protein L37Ae	0	0	94.7	20	16	Y	1	1	1	1	1	0	1	1	1	1	1	1	1	1	1	1	1	1	1	1	1	2518788053_gene	RCI_RS05050	MTC_RS04335	MCP_2625	BME93_00360		SCAL_001420	ANME2D_RS13115	MBAR_RS13300	MA_RS09225	METEV_RS02970	MZHIL_RS05920	MMAH_RS04045	MBUR_RS01030
-	cluster552	RNA-binding protein Rrp4 (containing S1 domain and KH domain)	arCOG00678	Rrp4	Exosome complex RNA-binding protein Rrp4, contains S1 and KH domains	J	K03679	RRP4, EXOSC2; exosome complex component RRP4	0	0	242	20	16	Y	1	1	1	1	1	1	1	1	1	1	0	1	1	1	1	1	1	1	1	1	1	2518788050_gene	RCI_RS05065	MTC_RS04350	MCP_2628	BME93_00345	SBU_000335	SCAL_000422	ANME2D_RS13130	MBAR_RS13285	MA_RS09240		MZHIL_RS05935	MMAH_RS04030	MBUR_RS01015
-	cluster553	tryptophanyl-tRNA synthetase	arCOG01887	TrpS	Tryptophanyl-tRNA synthetase	J	K01867	WARS, trpS; tryptophanyl-tRNA synthetase [EC:6.1.1.2]	0	0	430.5	20	16	Y	1	1	1	1	1	0	1	1	1	1	1	1	1	1	1	1	1	1	1	1	1	2518788640_gene	RCI_RS01555	MTC_RS08925	MCP_1409	BME93_06105		SCAL_000292	ANME2D_RS06250	MBAR_RS07360	MA_RS00935	METEV_RS02435	MZHIL_RS09155	MMAH_RS08645	MBUR_RS07350
-	cluster554	phosphomethylpyrimidine synthase ThiC	arCOG02741	ThiC	Thiamine biosynthesis protein ThiC	H	K03147	thiC; thiamine biosynthesis protein ThiC	0	0	428.9	20	16	Y	1	1	1	1	1	0	1	1	1	1	1	1	1	1	1	1	1	1	1	1	1	2518787826_gene	RCI_RS12905	MTC_RS02685	MCP_2529	BME93_05540		SCAL_001450	ANME2D_RS02820	MBAR_RS11300	MA_RS09305	METEV_RS03695	MZHIL_RS03930	MMAH_RS04190	MBUR_RS03600
-	cluster555	phenylalanyl-tRNA synthetase beta subunit	arCOG00412	PheT	Phenylalanyl-tRNA synthetase beta subunit	J	K01890	FARSB, pheT; phenylalanyl-tRNA synthetase beta chain [EC:6.1.1.20]	0	0	542.55	20	16	Y	1	1	1	1	1	1	1	1	1	1	1	1	1	1	1	0	1	1	1	1	1	2518788636_gene	RCI_RS01530	MTC_RS08915	MCP_1411	BME93_06075	SBU_000650	SCAL_000047	ANME2D_RS07115	MBAR_RS14630	MA_RS10195	METEV_RS02545	MZHIL_RS02260	MMAH_RS06595	MBUR_RS02270
-	cluster558	protein of unknown function DUF112, transmembrane	arCOG04469	-	Tripartite tricarboxylate transporter (TTT) class transporter	R	K08971	K08971; putative membrane protein	0	10.35	440.65	20	17	Y	0	1	1	1	1	1	1	1	1	1	1	1	1	1	1	1	1	1	1	1	1		RCI_RS11000	MTC_RS12380	MCP_2778	BME93_05505	SBU_000615	SCAL_000704	ANME2D_RS16455	MBAR_RS15895	MA_RS10280	METEV_RS03360	MZHIL_RS05655	MMAH_RS06890	MBUR_RS05180
-	cluster559	alanyl-tRNA synthetase	arCOG01255	AlaS	Alanyl-tRNA synthetase	J	K01872	AARS, alaS; alanyl-tRNA synthetase [EC:6.1.1.7]	0	0	913.25	20	16	Y	1	1	1	1	1	0	1	1	1	1	1	1	1	1	1	1	1	1	1	1	1	2518787718_gene	RCI_RS09595	MTC_RS02435	MCP_2964	BME93_04260		SCAL_001033	ANME2D_RS12400	MBAR_RS07295	MA_RS01045	METEV_RS06570	MZHIL_RS08405	MMAH_RS01825	MBUR_RS11285
-	cluster560	methionine aminopeptidase, type II (EC 3.4.11.18)	arCOG01001	Map	Methionine aminopeptidase	J	K01265	map; methionyl aminopeptidase [EC:3.4.11.18]	0	0	293.85	20	16	Y	1	1	1	1	1	0	1	1	1	1	1	1	1	1	1	1	1	1	1	1	1	2518788455_gene	RCI_RS02390	MTC_RS10490	MCP_2363	BME93_00645		SCAL_000393	ANME2D_RS04550	MBAR_RS07075	MA_RS01135	METEV_RS10535	MZHIL_RS00455	MMAH_RS00170	MBUR_RS08350
-	cluster562	imidazoleglycerol-phosphate dehydratase HisB	arCOG04398	HisB	Imidazoleglycerol-phosphate dehydratase	E	K01693	hisB; imidazoleglycerol-phosphate dehydratase [EC:4.2.1.19]	0	0	190.95	20	16	Y	1	1	1	1	1	0	1	1	1	1	1	1	1	1	1	1	1	1	1	1	1	2518787572_gene	RCI_RS00860	MTC_RS10455	MCP_0809	BME93_00490		SCAL_000666	ANME2D_RS10375	MBAR_RS07030	MA_RS01180	METEV_RS11100	MZHIL_RS00495	MMAH_RS08175	MBUR_RS06865
-	cluster563	Isoleucyl-tRNA synthetase	arCOG00807	IleS	Isoleucyl-tRNA synthetase	J	K01870	IARS, ileS; isoleucyl-tRNA synthetase [EC:6.1.1.5]	0	0	1063.5	20	16	Y	1	1	1	1	1	1	1	1	1	1	1	0	1	1	1	1	1	1	1	1	1	2518788041_gene	RCI_RS11815	MTC_RS01820	MCP_0220	BME93_05080	SBU_000998	SCAL_000847	ANME2D_RS07975	MBAR_RS19160	MA_RS12625	METEV_RS09575		MMAH_RS03965	MBUR_RS00950
-	cluster564	divalent-cation tolerance protein CutA	arCOG04231	CutA	Uncharacterized protein involved in tolerance to divalent cations	P	K03926	cutA; periplasmic divalent cation tolerance protein	0	0	104	20	16	Y	1	1	1	1	1	0	1	1	1	1	1	1	1	1	1	1	1	1	1	1	1	2518787852_gene	RCI_RS10365	MTC_RS03875	MCP_0087	BME93_03960		SCAL_000209	ANME2D_RS04980	MBAR_RS16510	MA_RS12730	METEV_RS08320	MZHIL_RS02275	MMAH_RS08030	MBUR_RS06710
-	cluster565	DUF521 domain-containing protein	arCOG04278	-	Predicted aconitase	R	na	na	0	0	394.35	20	16	Y	1	1	1	1	0	1	1	1	1	1	1	1	1	1	1	1	1	1	1	1	1	2518788444_gene	RCI_RS14820	MTC_RS06120	MCP_2308		SBU_000853	SCAL_001243	ANME2D_RS06675	MBAR_RS03895	MA_RS01310	METEV_RS10290	MZHIL_RS07745	MMAH_RS08835	MBUR_RS07585
-	cluster566	UbiD family decarboxylase	arCOG01671	UbiD	3-polyprenyl-4-hydroxybenzoate decarboxylase or related decarboxylase	H	na	na	0	0	420.8	20	16	Y	1	1	1	1	0	1	1	1	1	1	1	1	1	1	1	1	1	1	1	1	1	2518788248_gene	RCI_RS00630	MTC_RS07405	MCP_1907		SBU_000052	SCAL_001267	ANME2D_RS06660	MBAR_RS03890	MA_RS01315	METEV_RS10295	MZHIL_RS07750	MMAH_RS08840	MBUR_RS07590
-	cluster568	homoserine dehydrogenase	arCOG01351	ThrA	Homoserine dehydrogenase	E	K00003	homoserine dehydrogenase [EC:1.1.1.3]	0	0	331.15	20	16	Y	1	1	1	1	1	1	1	1	1	1	1	1	1	1	1	1	1	0	1	1	1	2518787341_gene	RCI_RS14010	MTC_RS09380	MCP_1713	BME93_06340	SBU_000808	SCAL_000112	ANME2D_RS08355	MBAR_RS10080	MA_RS13380	METEV_RS04420	MZHIL_RS04410	MMAH_RS02865	MBUR_RS05590
-	cluster569	ribulose-5-phosphate 4-epimerase-like epimerase or aldolase	arCOG04226	AraD	Ribulose-5-phosphate 4-epimerase/Fuculose-1-phosphate aldolase	G	K01628	fucA; L-fuculose-phosphate aldolase [EC:4.1.2.17]	0	0	186.7	20	16	Y	1	1	1	1	0	1	1	1	1	1	1	1	1	1	1	1	1	1	1	1	1	2518787696_gene	RCI_RS09670	MTC_RS02480	MCP_2955		SBU_001354	SCAL_001367	ANME2D_RS05205	MBAR_RS06705	MA_RS01405	METEV_RS10330	MZHIL_RS08505	MMAH_RS02155	MBUR_RS11405
-	cluster570	geranylgeranyl reductase family protein	arCOG00570	FixC	Dehydrogenase (flavoprotein)	C	na	na	0	0	397.45	20	16	Y	1	1	1	1	1	0	1	1	1	1	1	1	1	1	1	1	1	1	1	1	1	2518786930_gene	RCI_RS02670	MTC_RS08170	MCP_1168	BME93_01315		SCAL_001177	ANME2D_RS12910	MBAR_RS15610	MA_RS15175	METEV_RS03960	MZHIL_RS02630	MMAH_RS02915	MBUR_RS05540
-	cluster571	ribonuclease P protein subunit Rpp21	arCOG04345	RPR2	RNase P subunit RPR2	J	K03540	RPR2, RPP21; ribonuclease P protein subunit RPR2 [EC:3.1.26.5]	0.05	0	104.85	20	16	Y	1	1	1	1	1	0	1	1	1	1	1	1	1	1	1	1	1	1	1	1	1	2518788156_gene	RCI_RS10900	MTC_RS03840	MCP_0304	BME93_02515		SCAL_000395	ANME2D_RS08890	MBAR_RS06825	MA_RS01540	METEV_RS08815	MZHIL_RS08990	MMAH_RS08980	MBUR_RS13505
-	cluster572	indole-3-glycerol-phosphate synthase	arCOG01088	TrpC	Indole-3-glycerol phosphate synthase	E	K01609	trpC; indole-3-glycerol phosphate synthase [EC:4.1.1.48]	0	0	261	20	16	Y	1	1	1	1	1	0	1	1	1	1	1	1	1	1	1	1	1	1	1	1	1	2518788528_gene	RCI_RS10150	MTC_RS01875	MCP_2913	BME93_05885		SCAL_000707	ANME2D_RS15355	MBAR_RS19210	MA_RS15690	METEV_RS03590	MZHIL_RS02780	MMAH_RS06005	MBUR_RS00550
-	cluster573	peptidyl-tRNA hydrolase (EC 3.1.1.29)	arCOG04228	Pth2	Peptidyl-tRNA hydrolase	J	K04794	PTH2; peptidyl-tRNA hydrolase, PTH2 family [EC:3.1.1.29]	0	0	115.35	20	16	Y	1	1	1	1	1	1	1	1	1	1	1	1	1	1	1	1	1	1	1	1	0	2518786931_gene	RCI_RS02665	MTC_RS08165	MCP_1169	BME93_01325	SBU_000847	SCAL_000204	ANME2D_RS04865	MBAR_RS16995	MA_RS17060	METEV_RS01445	MZHIL_RS07945	MMAH_RS07880	MBUR_RS06565
-	cluster575	orotate phosphoribosyltransferase	arCOG04229	PyrI	Aspartate carbamoyltransferase, regulatory subunit	F	K00762	pyrE; orotate phosphoribosyltransferase [EC:2.4.2.10]	0	0	180.55	20	16	Y	1	1	1	1	1	1	0	1	1	1	1	1	1	1	1	1	1	1	1	1	1	2518788417_gene	RCI_RS11250	MTC_RS04130	MCP_2596	BME93_03380	SBU_000286		ANME2D_RS03755	MBAR_RS18610	MA_RS17275	METEV_RS04345	MZHIL_RS03185	MMAH_RS03045	MBUR_RS05415
-	cluster576	Uncharacterized conserved protein UCP006593	arCOG04410	-	Predicted ATP-grasp domain fused to redox center	R	K09116	K09116; uncharacterized protein	0	0	289.9	20	16	Y	1	1	1	1	0	1	1	1	1	1	1	1	1	1	1	1	1	1	1	1	1	2518786893_gene	RCI_RS11180	MTC_RS01560	MCP_2694		SBU_000015	SCAL_000446	ANME2D_RS07290	MBAR_RS11605	MA_RS17545	METEV_RS02195	MZHIL_RS05825	MMAH_RS05785	MBUR_RS04370
-	cluster577	beta-ribofuranosylaminobenzene 5'-phosphate synthase family	arCOG01031	UbiC	4-hydroxybenzoate synthetase (chorismate lyase)	H	K06984	beta-ribofuranosylaminobenzene 5'-phosphate synthase [EC:2.4.2.54]	0	0	346.65	20	16	Y	1	1	1	1	1	0	1	1	1	1	1	1	1	1	1	1	1	1	1	1	1	2518786715_gene	RCI_RS14205	MTC_RS08965	MCP_1555	BME93_05065		SCAL_001083	ANME2D_RS16460	MBAR_RS04345	MA_RS01795	METEV_RS11045	MZHIL_RS09895	MMAH_RS00670	MBUR_RS08065
-	cluster578	putative single-stranded-DNA-specific exonuclease RecJ	arCOG00427	RecJ/Cdc45	Single-stranded DNA-specific exonuclease RecJ	L	na	na	0	0	438.85	20	17	Y	0	1	1	1	1	1	1	1	1	1	1	1	1	1	1	1	1	1	1	1	1		RCI_RS15545	MTC_RS09690	MCP_1743	BME93_00265	SBU_001353	SCAL_000215	ANME2D_RS03900	MBAR_RS11210	MA_RS17910	METEV_RS01025	MZHIL_RS07105	MMAH_RS07310	MBUR_RS12120
-	cluster579	protein belonging to Uncharacterized protein family UPF0179	arCOG04477	-	Predicted metal binding protein, contains two cysteine clusters	R	K09730	K09730; uncharacterized protein	0	0	151.85	20	16	Y	1	1	1	1	0	1	1	1	1	1	1	1	1	1	1	1	1	1	1	1	1	2518788450_gene	RCI_RS13975	MTC_RS09340	MCP_1648		SBU_000075	SCAL_000662	ANME2D_RS03300	MBAR_RS01625	MA_RS19200	METEV_RS02805	MZHIL_RS02420	MMAH_RS07005	MBUR_RS05320
-	cluster580	DNA polymerase II, small subunit/DNA polymerase delta,subunit B	arCOG04455	HYS2	Archaeal DNA polymerase II, small subunit/DNA polymerase delta, subunit B	L	K02323	DPB2; DNA polymerase II small subunit [EC:2.7.7.7]	0	0	524.7	20	16	Y	1	1	1	1	1	1	1	1	1	1	1	1	1	0	1	1	1	1	1	1	1	2518787465_gene	RCI_RS08880	MTC_RS02265	MCP_2998	BME93_03200	SBU_000349	SCAL_000185	ANME2D_RS04740	MBAR_RS05425	MA_RS00190	METEV_RS00025	MZHIL_RS00015	MMAH_RS00015
-	cluster582	ketol-acid reductoisomerase	arCOG04465	IlvC	Ketol-acid reductoisomerase	E	K00053	ilvC; ketol-acid reductoisomerase [EC:1.1.1.86]	0	0	332.1	20	16	Y	1	1	1	1	1	0	1	1	1	1	1	1	1	1	1	1	1	1	1	1	1	2518787608_gene	RCI_RS13620	MTC_RS02835	MCP_2585	BME93_05245		SCAL_000290	ANME2D_RS08620	MBAR_RS01255	MA_RS19745	METEV_RS03675	MZHIL_RS02685	MMAH_RS04220	MBUR_RS03625
-	cluster583	proteasome endopeptidase complex, beta component (EC 3.4.25.1). Threonine peptidase. MEROPS family T01A	arCOG00970	PRE1	20S proteasome, beta subunit	O	K03433	psmB, prcB; proteasome beta subunit [EC:3.4.25.1]	0	0	209.05	20	16	Y	1	1	1	1	1	0	1	1	1	1	1	1	1	1	1	1	1	1	1	1	1	2518787749_gene	RCI_RS04055	MTC_RS10580	MCP_2399	BME93_00010		SCAL_000028	ANME2D_RS08640	MBAR_RS01125	MA_RS20200	METEV_RS02070	MZHIL_RS05700	MMAH_RS03820	MBUR_RS01900
-	cluster584	KH-domain/beta-lactamase-domain-containing protein	arCOG00543	-	Predicted metal-dependent RNase, consists of a metallo-beta-lactamase domain and an RNA-binding KH domain	R	K07041	K07041; uncharacterized protein	0	0	636.15	20	16	Y	1	1	1	1	1	0	1	1	1	1	1	1	1	1	1	1	1	1	1	1	1	2518787748_gene	RCI_RS04050	MTC_RS10585	MCP_2400	BME93_00015		SCAL_000027	ANME2D_RS08635	MBAR_RS01120	MA_RS20205	METEV_RS02065	MZHIL_RS05695	MMAH_RS03825	MBUR_RS01905
-	cluster585	Zinc finger, ZPR1-type domain protein	arCOG04265	-	C4-type Zn-finger protein	R	K06874	zinc finger protein	0	0	197.85	20	16	Y	1	1	1	1	0	1	1	1	1	1	1	1	1	1	1	1	1	1	1	1	1	2518786566_gene	RCI_RS14840	MTC_RS06355	MCP_2298		SBU_000620	SCAL_000602	ANME2D_RS12390	MBAR_RS01050	MA_RS20260	METEV_RS09590	MZHIL_RS04030	MMAH_RS03985	MBUR_RS00970
-	cluster586	Prolyl-tRNA synthetase, class IIa, prokaryotic-type	arCOG00402	ProS	Prolyl-tRNA synthetase	J	K01881	PARS, proS; prolyl-tRNA synthetase [EC:6.1.1.15]	0	0	475.9	20	16	Y	1	1	1	1	1	1	1	1	1	1	1	0	1	1	1	1	1	1	1	1	1	2518788453_gene	RCI_RS00540	MTC_RS11345	MCP_1853	BME93_06500	SBU_001484	SCAL_000379	ANME2D_RS08645	MBAR_RS01045	MA_RS20265	METEV_RS09595		MMAH_RS03990	MBUR_RS00975
-	cluster587	Adenylosuccinate lyase (EC 4.3.2.2)	arCOG01747	PurB	Adenylosuccinate lyase	F	K01756	purB, ADSL; adenylosuccinate lyase [EC:4.3.2.2]	0	0	446.1	20	16	Y	1	1	1	1	1	1	0	1	1	1	1	1	1	1	1	1	1	1	1	1	1	2518787940_gene	RCI_RS03825	MTC_RS06255	MCP_2428	BME93_02460	SBU_000292		ANME2D_RS00280	MBAR_RS03655	MA_RS20715	METEV_RS03915	MZHIL_RS03225	MMAH_RS02975	MBUR_RS05960
-	cluster588	Uncharacterized conserved protein UCP019464, methanogenesis	arCOG04904	-	Uncharacterized protein	S	na	na	0	0	199.286	20	16	Y	1	1	1	1	0	1	2	1	1	1	1	1	1	1	1	1	1	1	1	1	1	2518787389_gene	RCI_RS15100	MTC_RS09225	MCP_1064		SBU_000608	SCAL_000627;SCAL_001303	ANME2D_RS05405	MBAR_RS03805	MA_RS20835	METEV_RS09105	MZHIL_RS09475	MMAH_RS09245	MBUR_RS09865
-	cluster589	Presenilin-like membrane protease, A22 family	arCOG04463	-	Presenilin-like membrane protease, A22 family	O	na	na	0	8	295.5	20	16	Y	1	1	1	1	0	1	1	1	1	1	1	1	1	1	1	1	1	1	1	1	1	2518787754_gene	RCI_RS09275	MTC_RS12090	MCP_0020		SBU_000607	SCAL_001304	ANME2D_RS15230	MBAR_RS03840	MA_RS20870	METEV_RS09120	MZHIL_RS09460	MMAH_RS09230	MBUR_RS09880
-	cluster590	Dna2/Cas4 domain-containing protein	arCOG00793	-	PD-(D/E)XK superfamily nuclease	V	na	na	0.05	0	254.7	20	17	Y	0	1	1	1	1	1	1	1	1	1	1	1	1	1	1	1	1	1	1	1	1		RCI_RS03720	MTC_RS06010	MCP_1837	BME93_06055	SBU_000930	SCAL_001652	ANME2D_RS16695	MBAR_RS02990	MA_RS21085	METEV_RS11280	MZHIL_RS09420	MMAH_RS00810	MBUR_RS09975
-	cluster593	nitrogenase cofactor biosynthesis protein NifB	arCOG00956	-	Radical SAM superfamily enzyme	R	K02585	nifB; nitrogen fixation protein NifB	0	0	303.65	20	16	Y	1	1	1	1	1	1	0	1	1	1	1	1	1	1	1	1	1	1	1	1	1	2518787668_gene	RCI_RS12015	MTC_RS08130	MCP_1943	BME93_05970	SBU_000499		ANME2D_RS00870	MBAR_RS00800	MA_RS21900	METEV_RS05505	MZHIL_RS07880	MMAH_RS07815	MBUR_RS06520
-	cluster596	LSU ribosomal protein L11P	arCOG04372	RplK	Ribosomal protein L11	J	K02867	RP-L11, MRPL11, rplK; large subunit ribosomal protein L11	0	0	159.5	20	16	Y	1	1	1	1	1	0	1	1	1	1	1	1	1	1	1	1	1	1	1	1	1	2518787959_gene	RCI_RS00120	MTC_RS07080	MCP_2078	BME93_04230		SCAL_001070	ANME2D_RS16325	MBAR_RS03330	MA_RS22315	METEV_RS10575	MZHIL_RS09985	MMAH_RS00900	MBUR_RS10060
-	cluster597	LSU ribosomal protein L1P	arCOG04289	RplA	Ribosomal protein L1	J	K02863	RP-L1, MRPL1, rplA; large subunit ribosomal protein L1	0	0	213.2	20	16	Y	1	1	1	1	1	0	1	1	1	1	1	1	1	1	1	1	1	1	1	1	1	2518787958_gene	RCI_RS00125	MTC_RS07075	MCP_2077	BME93_04235		SCAL_001071	ANME2D_RS03510	MBAR_RS03325	MA_RS22320	METEV_RS10580	MZHIL_RS09990	MMAH_RS00905	MBUR_RS10065
-	cluster598	acidic ribosomal protein P0 homolog	arCOG04288	RplJ	Ribosomal protein L10	J	K02864	RP-L10, MRPL10, rplJ; large subunit ribosomal protein L10	0	0	333.2	20	16	Y	1	1	1	1	1	0	1	1	1	1	1	1	1	1	1	1	1	1	1	1	1	2518787957_gene	RCI_RS00130	MTC_RS07070	MCP_2076	BME93_04240		SCAL_001072	ANME2D_RS03505	MBAR_RS03320	MA_RS22325	METEV_RS10585	MZHIL_RS09995	MMAH_RS00910	MBUR_RS10070
-	cluster599	LSU ribosomal protein L12AE	arCOG04287	RPP1A	Ribosomal protein L12E/L44/L45/RPP1/RPP2	J	K02869	RP-L12, rpl12; large subunit ribosomal protein L12	0	0	104.1	20	16	Y	1	1	1	1	1	0	1	1	1	1	1	1	1	1	1	1	1	1	1	1	1	2518787956_gene	RCI_RS00135	MTC_RS07065	MCP_2075	BME93_04245		SCAL_001073	ANME2D_RS03500	MBAR_RS03315	MA_RS22330	METEV_RS10590	MZHIL_RS10000	MMAH_RS00915	MBUR_RS10075
-	cluster600	nickel pincer cofactor biosynthesis protein LarC	arCOG02701	-	Uncharacterized protein	S	K09121	K09121; uncharacterized protein	0	0	397	20	16	Y	1	1	1	1	1	0	1	1	1	1	1	1	1	1	1	1	1	1	1	1	1	2518787436_gene	RCI_RS10575	MTC_RS01160	MCP_2820	BME93_02790		SCAL_000394	ANME2D_RS13615	MBAR_RS04130	MA_RS02250	METEV_RS10890	MZHIL_RS09675	MMAH_RS04060	MBUR_RS11705
-	cluster601	SufD family Fe-S cluster assembly protein	arCOG01715	SufB	Cysteine desulfurase activator SufB	O	K07033	K07033; uncharacterized protein	0	0	403.3	20	16	Y	1	1	1	1	1	1	1	0	1	1	1	1	1	1	1	1	1	1	1	1	1	2518787008_gene	RCI_RS07125	MTC_RS03475	MCP_0410	BME93_05455	SBU_000497	SCAL_000223		MBAR_RS05800	MA_RS23040	METEV_RS10005	MZHIL_RS03555	MMAH_RS05040	MBUR_RS02485
-	cluster602	probable deoxyuridine 5'-triphosphate nucleotidohydrolase	arCOG04048	Dcd	Deoxycytidine deaminase	F	K01520	dut, DUT; dUTP pyrophosphatase [EC:3.6.1.23]	0	0.05	170	20	17	Y	0	1	1	1	1	1	1	1	1	1	1	1	1	1	1	1	1	1	1	1	1		RCI_RS05600	MTC_RS11820	MCP_0644	BME93_06120	SBU_000822	SCAL_000304	ANME2D_RS05435	MBAR_RS04085	MA_RS02305	METEV_RS08555	MZHIL_RS01345	MMAH_RS03500	MBUR_RS04665
-	cluster605	30S ribosomal protein S17e	arCOG01885	RPS17A	Ribosomal protein S17E	J	K02962	RP-S17e, RPS17; small subunit ribosomal protein S17e	0	0	67.25	20	17	Y	0	1	1	1	1	1	1	1	1	1	1	1	1	1	1	1	1	1	1	1	1		RCI_RS10405	MTC_RS02325	MCP_0227	BME93_03050	SBU_001357	SCAL_000132	ANME2D_RS04465	MBAR_RS06155	MA_RS23340	METEV_RS08395	MZHIL_RS01600	MMAH_RS06075	MBUR_RS00760
-	cluster606	glutamyl-tRNA(Gln) and/or aspartyl-tRNA(Asn) amidotransferase, A subunit	arCOG01717	GatA	Asp-tRNAAsn/Glu-tRNAGln amidotransferase A subunit or related amidase	J	K02433	gatA, QRSL1; aspartyl-tRNA(Asn)/glutamyl-tRNA(Gln) amidotransferase subunit A [EC:6.3.5.6 6.3.5.7]	0	0	463	20	16	Y	1	1	1	1	1	0	1	1	1	1	1	1	1	1	1	1	1	1	1	1	1	2518787935_gene	RCI_RS03790	MTC_RS11010	MCP_2440	BME93_02475		SCAL_001710	ANME2D_RS08320	MBAR_RS04755	MA_RS23590	METEV_RS05150	MZHIL_RS01910	MMAH_RS09835	MBUR_RS08525
-	cluster607	Asp-tRNA(Asn)/Glu-tRNA(Gln) amidotransferase GatCAB subunit B	arCOG01718	GatB	Asp-tRNAAsn/Glu-tRNAGln amidotransferase B subunit	J	K02434	gatB, PET112; aspartyl-tRNA(Asn)/glutamyl-tRNA(Gln) amidotransferase subunit B [EC:6.3.5.6 6.3.5.7]	0	0	476.55	20	16	Y	1	1	1	1	1	0	1	1	1	1	1	1	1	1	1	1	1	1	1	1	1	2518788606_gene	RCI_RS03785	MTC_RS11015	MCP_2441	BME93_02480		SCAL_000199	ANME2D_RS08325	MBAR_RS04760	MA_RS23595	METEV_RS05155	MZHIL_RS01905	MMAH_RS09830	MBUR_RS08520
-	cluster609	conserved hypothetical protein	arCOG04417	-	Zn-ribbon containing protein	S	K07163	K07163; uncharacterized protein	0	0	145.45	20	17	Y	0	1	1	1	1	1	1	1	1	1	1	1	1	1	1	1	1	1	1	1	1		RCI_RS06100	MTC_RS03370	MCP_0302	BME93_04105	SBU_000421	SCAL_000884	ANME2D_RS12355	MBAR_RS04895	MA_RS23885	METEV_RS08415	MZHIL_RS01580	MMAH_RS04255	MBUR_RS00740
-	cluster610	prephenate dehydrogenase/arogenate dehydrogenase family protein	arCOG00245	TyrA	Prephenate dehydrogenase	E	K04517	tyrA2; prephenate dehydrogenase [EC:1.3.1.12]	0	0	405.8	20	16	Y	1	1	1	1	1	1	0	1	1	1	1	1	1	1	1	1	1	1	1	1	1	2518787546_gene	RCI_RS08140	MTC_RS01680	MCP_0168	BME93_05850	SBU_001064		ANME2D_RS01625	MBAR_RS04985	MA_RS23980	METEV_RS08465	MZHIL_RS01390	MMAH_RS01170	MBUR_RS10335
-	cluster611	Predicted transcriptional regulator, contains C-terminal CBS domains	arCOG00600	-	CBS domain	R	na	na	0	0	323	20	16	Y	1	1	1	1	1	1	1	1	1	1	1	1	1	1	1	1	0	1	1	1	1	2518786734_gene	RCI_RS06075	MTC_RS03395	MCP_0297	BME93_04130	SBU_000389	SCAL_001086	ANME2D_RS13225	MBAR_RS05215	MA_RS24250	METEV_RS00110	MZHIL_RS00100	MMAH_RS00080	MBUR_RS09085
-	cluster612	transcriptional regulator of a riboflavin/FAD biosynthetic operon	arCOG01904	-	CTP-dependent Riboflavin kinase	H	K07732	rfk; riboflavin kinase, archaea type [EC:2.7.1.161]	0	0	215.95	20	16	Y	1	1	1	1	1	1	1	1	1	1	1	1	1	1	1	1	1	1	1	0	1	2518787856_gene	RCI_RS10800	MTC_RS00885	MCP_2669	BME93_03990	SBU_000137	SCAL_001363	ANME2D_RS10575	MBAR_RS08130	MA_RS02875	METEV_RS11030	MZHIL_RS09880	MMAH_RS10145	MBUR_RS08890
-	cluster613	bifunctional precorrin-2 dehydrogenase/sirohydrochlorin ferrochelatase	arCOG01044	CysG	Siroheme synthase (precorrin-2 oxidase/ferrochelatase domain)	H	K02304	MET8; precorrin-2 dehydrogenase / sirohydrochlorin ferrochelatase [EC:1.3.1.76 4.99.1.4]	0	0	222.95	20	16	Y	1	1	1	1	1	1	1	1	1	1	1	1	1	1	1	1	1	1	1	0	1	2518788134_gene	RCI_RS09725	MTC_RS01640	MCP_2929	BME93_02980	SBU_000557	SCAL_000864	ANME2D_RS13245	MBAR_RS07805	MA_RS03025	METEV_RS01115	MZHIL_RS07495	MMAH_RS07235	MBUR_RS06320
-	cluster614	glutamyl-tRNA reductase	arCOG01036	HemA	Glutamyl-tRNA reductase	H	K02492	hemA; glutamyl-tRNA reductase [EC:1.2.1.70]	0	0	423.55	20	16	Y	1	1	1	1	1	0	1	1	1	1	1	1	1	1	1	1	1	1	1	1	1	2518788135_gene	RCI_RS09715	MTC_RS01635	MCP_2928	BME93_02990		SCAL_001423	ANME2D_RS13240	MBAR_RS07810	MA_RS03030	METEV_RS01110	MZHIL_RS07500	MMAH_RS07240	MBUR_RS06315
-	cluster615	Predicted transcriptional regulator	arCOG01345	-	Predicted transcriptional regulator	K	na	na	0	0	100.5	20	16	Y	1	1	1	1	1	1	1	1	1	1	1	1	1	1	1	1	1	1	1	1	0	2518788179_gene	RCI_RS11305	MTC_RS04145	MCP_2599	BME93_05795	SBU_000159	SCAL_000483	ANME2D_RS08345	MBAR_RS07845	MA_RS03075	METEV_RS01060	MZHIL_RS07155	MMAH_RS07280	MBUR_RS12085
-	cluster616	aliphatic sulfonates family ABC transporter, periplasmic ligand-binding protein	arCOG01803	TauA	ABC-type nitrate/sulfonate/bicarbonate transport system, periplasmic component	P	K02051	ABC.SN.S; NitT/TauT family transport system substrate-binding protein	0	0.45	323.95	20	17	Y	0	1	1	1	1	1	1	1	1	1	1	1	1	1	1	1	1	1	1	1	1		RCI_RS11545	MTC_RS06145	MCP_2521	BME93_03840	SBU_000840	SCAL_000196	ANME2D_RS06045	MBAR_RS05560	MA_RS00335	METEV_RS10065	MZHIL_RS01455	MMAH_RS01595	MBUR_RS11020
-	cluster617	50S ribosomal protein L44e	arCOG04109	RPL42A	Ribosomal protein L44E	J	K02929	RP-L44e, RPL44; large subunit ribosomal protein L44e	0	0	90.85	20	17	Y	0	1	1	1	1	1	1	1	1	1	1	1	1	1	1	1	1	1	1	1	1		RCI_RS14610	MTC_RS05105	MCP_1537	BME93_01785	SBU_001015	SCAL_000835	ANME2D_RS09665	MBAR_RS08360	MA_RS03400	METEV_RS09925	MZHIL_RS02110	MMAH_RS08495	MBUR_RS07185
-	cluster618	pheromone shutdown-related protein TraB	arCOG02142	-	Pheromone shutdown protein TraB, contains GTxH motif	S	na	na	0	3.85	431.45	20	16	Y	1	1	1	1	1	1	1	1	1	1	1	0	1	1	1	1	1	1	1	1	1	2518786677_gene	RCI_RS11535	MTC_RS02945	MCP_2552	BME93_06250	SBU_000272	SCAL_000230	ANME2D_RS17125	MBAR_RS05280	MA_RS00035	METEV_RS09150		MMAH_RS10175	MBUR_RS08920
-	cluster619	Protein of unknown function DUF424	arCOG04051	-	Uncharacterized protein	S	K09148	K09148; uncharacterized protein	0	0	99	20	16	Y	1	1	1	1	0	1	1	1	1	1	1	1	1	1	1	1	1	1	1	1	1	2518787832_gene	RCI_RS04530	MTC_RS08760	MCP_1251		SBU_000708	SCAL_001760	ANME2D_RS10535	MBAR_RS08485	MA_RS03570	METEV_RS02655	MZHIL_RS03015	MMAH_RS03155	MBUR_RS12630
-	cluster62	Nucleotide-binding universal stress protein, UspA family	arCOG02053	UspA	Nucleotide-binding protein, UspA family	T	na	na	0	0	150.074	20	16	Y	2	1	1	1	1	1	0	1	4	3	1	2	1	1	1	1	1	1	1	1	1	2518786824_gene;2518786818_gene	RCI_RS07690	MTC_RS01405	MCP_2873	BME93_03115	SBU_001547		ANME2D_RS07925	MBAR_RS04440;MBAR_RS13695;MBAR_RS02650;MBAR_RS16120	MA_RS00865;MA_RS15045;MA_RS21365	METEV_RS00590	MZHIL_RS00985;MZHIL_RS00995	MMAH_RS07390	MBUR_RS12205
-	cluster620	RNA methyltransferase, TrmH family, group 1	arCOG01018	TrmJ	tRNA C32,U32 (ribose-2'-O)-methylase TrmJ or a related methyltransferase	J	na	na	0	0	237.05	20	16	Y	1	1	1	1	0	1	1	1	1	1	1	1	1	1	1	1	1	1	1	1	1	2518787840_gene	RCI_RS04075	MTC_RS11255	MCP_0730		SBU_000251	SCAL_000741	ANME2D_RS12815	MBAR_RS08495	MA_RS03580	METEV_RS02665	MZHIL_RS03025	MMAH_RS03165	MBUR_RS12640
-	cluster621	protein of unknown function DUF447	arCOG04458	-	Uncharacterized protein of DIM6/NTAB family	R	K09154	K09154; uncharacterized protein	0	0	198.55	20	16	Y	1	1	1	1	1	0	1	1	1	1	1	1	1	1	1	1	1	1	1	1	1	2518788254_gene	RCI_RS00810	MTC_RS07470	MCP_1183	BME93_01410		SCAL_000763	ANME2D_RS01645	MBAR_RS08560	MA_RS03640	METEV_RS02745	MZHIL_RS03070	MMAH_RS04410	MBUR_RS01090
-	cluster622	polyprenyl p-hydroxybenzoate/phenylacrylic acid decarboxylase	arCOG01703	UbiX	3-polyprenyl-4-hydroxybenzoate decarboxylase	H	K03186	ubiX; 3-octaprenyl-4-hydroxybenzoate carboxy-lyase UbiX [EC:4.1.1.-]	0	0	189.1	20	16	Y	1	1	1	1	0	1	1	1	1	1	1	1	1	1	1	1	1	1	1	1	1	2518788249_gene	RCI_RS00610	MTC_RS08155	MCP_1912		SBU_001150	SCAL_000360	ANME2D_RS06655	MBAR_RS08670	MA_RS03725	METEV_RS02490	MZHIL_RS09235	MMAH_RS08585	MBUR_RS07285
-	cluster623	tyrosyl-tRNA synthetase	arCOG01886	TyrS	Tyrosyl-tRNA synthetase	J	K01866	YARS, tyrS; tyrosyl-tRNA synthetase [EC:6.1.1.1]	0	0	320.3	20	16	Y	1	1	1	1	1	0	1	1	1	1	1	1	1	1	1	1	1	1	1	1	1	2518788182_gene	RCI_RS03840	MTC_RS06235	MCP_2424	BME93_02430		SCAL_001065	ANME2D_RS05110	MBAR_RS09260	MA_RS04250	METEV_RS06620	MZHIL_RS09305	MMAH_RS08785	MBUR_RS07540
-	cluster624	phosphate ABC transporter membrane protein 2, PhoT family (TC 3.A.1.7.1)	arCOG00168	PstA	ABC-type phosphate transport system, permease component	P	K02038	pstA; phosphate transport system permease protein	0	6.61905	298.857	20	16	Y	1	1	1	1	1	2	1	1	1	1	1	1	1	1	1	1	1	1	1	1	0	2518786909_gene	RCI_RS02490	MTC_RS09820	MCP_1881	BME93_03760	SBU_000963;SBU_001111	SCAL_000409	ANME2D_RS10025	MBAR_RS09445	MA_RS04630	METEV_RS00220	MZHIL_RS02645	MMAH_RS04435	MBUR_RS03850
-	cluster626	protein belonging to Uncharacterized protein family UPF0147	arCOG04308	-	Uncharacterized protein	S	K09721	K09721; uncharacterized protein	0	0	89.05	20	16	Y	1	1	1	1	1	0	1	1	1	1	1	1	1	1	1	1	1	1	1	1	1	2518787606_gene	RCI_RS09125	MTC_RS02160	MCP_0019	BME93_03185		SCAL_000135	ANME2D_RS04725	MBAR_RS06445	MA_RS00470	METEV_RS08580	MZHIL_RS01315	MMAH_RS03475	MBUR_RS04725
-	cluster627	30S ribosomal protein S8e	arCOG04154	RPS8A	Ribosomal protein S8E	J	K02995	RP-S8e, RPS8; small subunit ribosomal protein S8e	0	0	124.25	20	16	Y	1	1	1	1	1	0	1	1	1	1	1	1	1	1	1	1	1	1	1	1	1	2518787793_gene	RCI_RS02775	MTC_RS11305	MCP_1849	BME93_05105		SCAL_000757	ANME2D_RS02295	MBAR_RS18380	MA_RS04785	METEV_RS00960	MZHIL_RS06945	MMAH_RS01435	MBUR_RS10860
-	cluster628	Lrp/AsnC family transcriptional regulator	arCOG01580	-	DNA-binding transcriptional regulator, Lrp family	K	na	na	0	0	163.3	20	17	Y	0	1	1	1	1	1	1	1	1	1	1	1	1	1	1	1	1	1	1	1	1		RCI_RS06525	MTC_RS04080	MCP_0490	BME93_04200	SBU_000415	SCAL_000607	ANME2D_RS03195	MBAR_RS18375	MA_RS04790	METEV_RS00965	MZHIL_RS06950	MMAH_RS01430	MBUR_RS10855
-	cluster629	aminotransferase class V-fold PLP-dependent enzyme	arCOG01130	-	Aspartate/tyrosine/aromatic aminotransferase	E	K10907	aminotransferase [EC:2.6.1.-]	0	0	391.05	20	17	Y	0	1	1	1	1	1	1	1	1	1	1	1	1	1	1	1	1	1	1	1	1		RCI_RS06530	MTC_RS04075	MCP_0489	BME93_04195	SBU_000416	SCAL_000606	ANME2D_RS03200	MBAR_RS18370	MA_RS04795	METEV_RS00970	MZHIL_RS06955	MMAH_RS01425	MBUR_RS10850
-	cluster63	4Fe-4S ferredoxin, iron-sulfur binding, subgroup domain protein				na	K07138	K07138; uncharacterized protein	0	0	58.6296	20	16	Y	1	1	1	1	1	0	1	1	2	2	2	2	1	1	2	2	2	1	1	1	1	2518787129_gene	RCI_RS10460	MTC_RS01800	MCP_0224	BME93_03065		SCAL_001204	ANME2D_RS15310	MBAR_RS00795;MBAR_RS04120	MA_RS21895;MA_RS02260	METEV_RS03805;METEV_RS11065	MZHIL_RS06750;MZHIL_RS09925	MMAH_RS00655	MBUR_RS08090
-	cluster630	ATP phosphoribosyltransferase regulatory subunit	arCOG00404	HisS	Histidyl-tRNA synthetase	J	K01892	HARS, hisS; histidyl-tRNA synthetase [EC:6.1.1.21]	0	0	421.95	20	16	Y	1	1	1	1	1	1	1	1	1	1	1	1	1	0	1	1	1	1	1	1	1	2518788683_gene	RCI_RS15505	MTC_RS11770	MCP_1756	BME93_00600	SBU_000026	SCAL_000867	ANME2D_RS07310	MBAR_RS18310	MA_RS04900	METEV_RS01015	MZHIL_RS07075	MMAH_RS07375
-	cluster649	putative DNA double-strand break repair protein Mre11	arCOG00397	SbcD	DNA repair exonuclease, SbcD	L	K03547	sbcD; exonuclease SbcD	0	0	462.4	20	16	Y	1	1	1	1	0	1	1	1	1	1	1	1	1	1	1	1	1	1	1	1	1	2518786994_gene	RCI_RS02070	MTC_RS08875	MCP_1423		SBU_000467	SCAL_001296	ANME2D_RS09475	MBAR_RS01950	MA_RS06055	METEV_RS10670	MZHIL_RS10055	MMAH_RS09020	MBUR_RS07740
-	cluster650	DNA polymerase, beta domain protein region	arCOG01831	-	Predicted nucleotidyltransferase	R	K09717	K09717; uncharacterized protein	0	0	312.6	20	16	Y	1	1	1	1	0	1	1	1	1	1	1	1	1	1	1	1	1	1	1	1	1	2518788645_gene	RCI_RS03715	MTC_RS07815	MCP_0997		SBU_000770	SCAL_000777	ANME2D_RS04855	MBAR_RS10210	MA_RS06205	METEV_RS07715	MZHIL_RS01670	MMAH_RS06145	MBUR_RS00270
-	cluster651	conserved protein with predicted RNA binding PUA domain	arCOG00991	-	tRNA modification protein, contains pre-PUA and PUA domains	J	K07398	conserved protein with predicted RNA binding PUA domain	0	0	149.6	20	16	Y	1	1	1	1	0	1	1	1	1	1	1	1	1	1	1	1	1	1	1	1	1	2518787149_gene	RCI_RS11660	MTC_RS00655	MCP_2857		SBU_000322	SCAL_001246	ANME2D_RS01550	MBAR_RS04680	MA_RS00635	METEV_RS10355	MZHIL_RS08485	MMAH_RS02175	MBUR_RS11385
-	cluster654	pyridoxal phosphate-dependent aminotransferase	arCOG01130	-	Aspartate/tyrosine/aromatic aminotransferase	E	K00812	aspB; aspartate aminotransferase [EC:2.6.1.1]	0	0	370	20	16	Y	1	1	1	1	0	1	1	1	1	1	1	1	1	1	1	1	1	1	1	1	1	2518787974_gene	RCI_RS14905	MTC_RS06865	MCP_1113		SBU_001217	SCAL_000280	ANME2D_RS05600	MBAR_RS16595	MA_RS07185	METEV_RS08890	MZHIL_RS09645	MMAH_RS09340	MBUR_RS09770
-	cluster666	coenzyme M methyltransferase subunit X	arCOG00854	-	Phosphotransacetylase	R	na	na	0	0	278	20	16	Y	1	1	1	1	0	1	1	1	1	1	1	1	1	1	1	1	1	1	1	1	1	2518788424_gene	RCI_RS11870	MTC_RS01170	MCP_0267		SBU_000053	SCAL_001268	ANME2D_RS08490	MBAR_RS11000	MA_RS09390	METEV_RS06915	MZHIL_RS03835	MMAH_RS01980	MBUR_RS11575
-	cluster67	putative methylcoenzyme M reductase system component A2	arCOG00185	GsiA	ABC-type glutathione transport system ATPase component, contains duplicated ATPase domain	O	K00400	methyl coenzyme M reductase system, component A2	0.037037	0	541.407	20	16	Y	1	2	2	2	0	4	1	2	1	1	1	1	1	1	1	1	1	1	1	1	1	2518787382_gene	RCI_RS13585;RCI_RS15125	MTC_RS09250;MTC_RS04570	MCP_1059;MCP_0522		SBU_001028;SBU_001169;SBU_000182;SBU_000941	SCAL_000315	ANME2D_RS05430;ANME2D_RS06615	MBAR_RS03830	MA_RS20860	METEV_RS09080	MZHIL_RS09500	MMAH_RS09270	MBUR_RS09840
-	cluster674	putative conserved protein HTH transcriptional regulator, archaea	arCOG04399	-	Predicted transcriptional regulator	K	K07730	K07730; putative transcriptional regulator	0	0	261.2	20	16	Y	1	1	1	1	0	1	1	1	1	1	1	1	1	1	1	1	1	1	1	1	1	2518786579_gene	RCI_RS08805	MTC_RS01280	MCP_0066		SBU_001011	SCAL_000831	ANME2D_RS13925	MBAR_RS10810	MA_RS15785	METEV_RS09720	MZHIL_RS05490	MMAH_RS08320	MBUR_RS07000
-	cluster675	bifunctional UDP-N-acetylglucosamine pyrophosphorylase / Glucosamine-1-phosphate N-acetyltransferase	arCOG00667	RfbA	dTDP-glucose pyrophosphorylase	M	K00973	glucose-1-phosphate thymidylyltransferase [EC:2.7.7.24]	0	0	401.8	20	16	Y	1	1	1	1	0	1	1	1	1	1	1	1	1	1	1	1	1	1	1	1	1	2518787257_gene	RCI_RS07645	MTC_RS10015	MCP_0802		SBU_000631	SCAL_001045	ANME2D_RS01125	MBAR_RS10725	MA_RS15835	METEV_RS11405	MZHIL_RS08330	MMAH_RS00265	MBUR_RS12125
-	cluster677	TrpB-like pyridoxal phosphate-dependent enzyme	arCOG01432	-	Tryptophan synthase beta-subunit	E	K06001	trpB; tryptophan synthase beta chain [EC:4.2.1.20]	0	0	439.1	20	16	Y	1	1	1	1	0	1	1	1	1	1	1	1	1	1	1	1	1	1	1	1	1	2518787929_gene	RCI_RS02985	MTC_RS07570	MCP_1975		SBU_000278	SCAL_000876	ANME2D_RS07255	MBAR_RS18555	MA_RS16705	METEV_RS00900	MZHIL_RS06885	MMAH_RS02845	MBUR_RS05665
-	cluster679	rRNA 2'-O-methyltransferase fibrillarin	arCOG00078	NOP1	Fibrillarin-like rRNA methylase	J	K04795	flpA; fibrillarin-like pre-rRNA processing protein	0	0	220.6	20	16	Y	1	1	1	1	0	1	1	1	1	1	1	1	1	1	1	1	1	1	1	1	1	2518787154_gene	RCI_RS14215	MTC_RS08975	MCP_1557		SBU_001486	SCAL_000381	ANME2D_RS06695	MBAR_RS04335	MA_RS01805	METEV_RS11035	MZHIL_RS09885	MMAH_RS00680	MBUR_RS08055
-	cluster685	hydrogenobyrinic acid a,c-diamide synthase (glutamine-hydrolysing) (EC 6.3.5.9)/cobyrinate a,c-diamide synthase (EC 6.3.5.11)	arCOG00106	CobB	Cobyrinic acid a,c-diamide synthase	H	K22012	cfbB; Ni-sirohydrochlorin a,c-diamide synthase [EC:6.3.5.12]	0	0	477.85	20	16	Y	1	1	1	1	0	1	1	1	1	1	1	1	1	1	1	1	1	1	1	1	1	2518787882_gene	RCI_RS05545	MTC_RS00330	MCP_0365		SBU_000200	SCAL_000945	ANME2D_RS11335	MBAR_RS01895	MA_RS18905	METEV_RS02770	MZHIL_RS02390	MMAH_RS07035	MBUR_RS05350
-	cluster686	Ni-sirohydrochlorin a,c-diamide reductive cyclase catalytic subunit	arCOG04888	NifD	Nitrogenase molybdenum-iron protein, alpha or beta chains	C	K21611	cfbD; nickel-sirohydrochlorin a,c-diamide reductase subunit CfbD	0	0	361.1	20	16	Y	1	1	1	1	0	1	1	1	1	1	1	1	1	1	1	1	1	1	1	1	1	2518787884_gene	RCI_RS05535	MTC_RS00320	MCP_0363		SBU_000158	SCAL_000482	ANME2D_RS11345	MBAR_RS01885	MA_RS18915	METEV_RS02780	MZHIL_RS02400	MMAH_RS07025	MBUR_RS05340
-	cluster687	UDP-N-acetylmuramoylalanine--D-glutamate ligase	arCOG02822	MurF	UDP-N-acetylmuramyl pentapeptide synthase	M	K21612	cfbE; coenzyme F430 synthetase	0	0	442.6	20	16	Y	1	1	1	1	0	1	1	1	1	1	1	1	1	1	1	1	1	1	1	1	1	2518787885_gene	RCI_RS05530	MTC_RS00315	MCP_0362		SBU_000157	SCAL_000481	ANME2D_RS15055	MBAR_RS01880	MA_RS18920	METEV_RS02785	MZHIL_RS02405	MMAH_RS07020	MBUR_RS05335
-	cluster691	protein of unknown function DUF201	arCOG01595	-	Predicted ATP-dependent carboligase related to biotin carboxylase	R	K06913	K06913; uncharacterized protein	0	0	368.25	20	16	Y	1	1	1	1	1	0	1	1	1	1	1	1	1	1	1	1	1	1	1	1	1	2518788204_gene	RCI_RS14705	MTC_RS08660	MCP_1508	BME93_01500		SCAL_001446	ANME2D_RS12765	MBAR_RS01140	MA_RS20185	METEV_RS02085	MZHIL_RS05715	MMAH_RS05905	MBUR_RS01885
-	cluster693	Uncharacterized conserved protein UCP019164, methanogenesis	arCOG03226	-	Uncharacterized protein related to methyl coenzyme M reductase subunit C	R	na	na	0	0	307.05	20	16	Y	1	1	1	1	0	1	1	1	1	1	1	1	1	1	1	1	1	1	1	1	1	2518787390_gene	RCI_RS15095	MTC_RS09220	MCP_1065		SBU_000243	SCAL_001685	ANME2D_RS05400	MBAR_RS03800	MA_RS20830	METEV_RS09110	MZHIL_RS09470	MMAH_RS09240	MBUR_RS09870
-	cluster694	putative CoA-substrate-specific enzyme activase	arCOG02679	-	Activator of 2-hydroxyglutaryl-CoA dehydratase (HSP70-class ATPase domain)	I	na	na	0	0	405.8	20	16	Y	1	1	1	1	0	1	1	1	1	1	1	1	1	1	1	1	1	1	1	1	1	2518787388_gene	RCI_RS15105	MTC_RS09230	MCP_1063		SBU_000241	SCAL_001417	ANME2D_RS05410	MBAR_RS03810	MA_RS20840	METEV_RS09100	MZHIL_RS09480	MMAH_RS09250	MBUR_RS09860
-	cluster695	Uncharacterized conserved protein UCP018781, methanogenesis	arCOG04903	-	Uncharacterized protein	S	na	na	0	0	153	20	16	Y	1	1	1	1	0	1	1	1	1	1	1	1	1	1	1	1	1	1	1	1	1	2518787386_gene	RCI_RS15110	MTC_RS09235	MCP_1062		SBU_000883	SCAL_001418	ANME2D_RS05415	MBAR_RS03815	MA_RS20845	METEV_RS09095	MZHIL_RS09485	MMAH_RS09255	MBUR_RS09855
-	cluster696	Uncharacterized conserved protein UCP005852, methanogenesis	arCOG04900	-	Peptidyl-prolyl cis-trans isomerase (rotamase), cyclophilin family	O	na	na	0	0	509.65	20	16	Y	1	1	1	1	0	1	1	1	1	1	1	1	1	1	1	1	1	1	1	1	1	2518787384_gene	RCI_RS15120	MTC_RS09245	MCP_1060		SBU_000419	SCAL_000882	ANME2D_RS05425	MBAR_RS03825	MA_RS20855	METEV_RS09085	MZHIL_RS09495	MMAH_RS09265	MBUR_RS09845
-	cluster700	AIR synthase related protein domain protein	arCOG00640	-	Selenophosphate synthetase-related protein	R	K07123	K07123; uncharacterized protein	0	0	321.15	20	16	Y	1	1	1	1	0	1	1	1	1	1	1	1	1	1	1	1	1	1	1	1	1	2518787680_gene	RCI_RS06300	MTC_RS06740	MCP_0436		SBU_001283	SCAL_000386	ANME2D_RS14440	MBAR_RS00790	MA_RS21890	METEV_RS05510	MZHIL_RS07875	MMAH_RS07810	MBUR_RS06515
-	cluster701	6-pyruvoyl tetrahydropterin synthase and hypothetical protein	arCOG02172	QueD	6-pyruvoyl-tetrahydropterin synthase	H	K01737	queD, ptpS, PTS; 6-pyruvoyltetrahydropterin/6-carboxytetrahydropterin synthase [EC:4.2.3.12 4.1.2.50]	0	0	123.55	20	16	Y	1	1	1	1	0	1	1	1	1	1	1	1	1	1	1	1	1	1	1	1	1	2518788244_gene	RCI_RS13160	MTC_RS05645	MCP_0697		SBU_000991	SCAL_000854	ANME2D_RS15375	MBAR_RS00805	MA_RS21905	METEV_RS05500	MZHIL_RS07885	MMAH_RS07820	MBUR_RS06525
-	cluster702	archaeosine biosynthesis protein QueC	arCOG00039	QueC	7-cyano-7-deazaguanine synthase (queuosine biosynthesis)	J	K06920	queC; 7-cyano-7-deazaguanine synthase [EC:6.3.4.20]	0	0	229.1	20	16	Y	1	1	1	1	0	1	1	1	1	1	1	1	1	1	1	1	1	1	1	1	1	2518788029_gene	RCI_RS13145	MTC_RS05630	MCP_0700		SBU_001055	SCAL_000443	ANME2D_RS07830	MBAR_RS00820	MA_RS21920	METEV_RS05485	MZHIL_RS07900	MMAH_RS07835	MBUR_RS06540
-	cluster705	Uncharacterized protein conserved in archaea	arCOG02710	-	Repressor of nif and glnA expression	K	K09720	nrpRI; HTH-type transcriptional regulator, global nitrogen regulator NrpRI	0	0	318.35	20	16	Y	1	1	1	1	0	1	1	1	1	1	1	1	1	1	1	1	1	1	1	1	1	2518787365_gene	RCI_RS06500	MTC_RS04415	MCP_0496		SBU_001392	SCAL_001172	ANME2D_RS00045	MBAR_RS05785	MA_RS23025	METEV_RS07545	MZHIL_RS01815	MMAH_RS09800	MBUR_RS08485
-	cluster707	archaeosine tRNA-ribosyltransferase (EC 2.4.2.-)	arCOG00989	Tgt	Queuine/archaeosine tRNA-ribosyltransferase	J	K18779	tgtA; 7-cyano-7-deazaguanine tRNA-ribosyltransferase [EC:2.4.2.48]	0	0	486	20	16	Y	1	1	1	1	0	1	1	1	1	1	1	1	1	1	1	1	1	1	1	1	1	2518787332_gene	RCI_RS02755	MTC_RS07450	MCP_1180		SBU_000592	SCAL_000770	ANME2D_RS03805	MBAR_RS05845	MA_RS23095	METEV_RS08645	MZHIL_RS01235	MMAH_RS03410	MBUR_RS04820
-	cluster708	phosphoribosylformimino-5-aminoimidazole carboxamide ribotide isomerase	arCOG00616	-	Uncharacterized protein related to proFAR isomerase (HisA)	R	K01814	hisA; phosphoribosylformimino-5-aminoimidazole carboxamide ribotide isomerase [EC:5.3.1.16]	0	0	234	20	16	Y	1	1	1	1	1	0	1	1	1	1	1	1	1	1	1	1	1	1	1	1	1	2518787362_gene	RCI_RS10625	MTC_RS01115	MCP_2811	BME93_02090		SCAL_000402	ANME2D_RS04505	MBAR_RS05905	MA_RS23175	METEV_RS05085	MZHIL_RS01955	MMAH_RS09890	MBUR_RS08635
-	cluster709	bifunctional hexulose-6-phosphate synthase/ribonuclease regulator	arCOG00117	MenG	Demethylmenaquinone methyltransferase	H	K13831	hps-phi; 3-hexulose-6-phosphate synthase / 6-phospho-3-hexuloisomerase [EC:4.1.2.43 5.3.1.27]	0	0	420.55	20	16	Y	1	1	1	1	0	1	1	1	1	1	1	1	1	1	1	1	1	1	1	1	1	2518787949_gene	RCI_RS07430	MTC_RS07025	MCP_0861		SBU_000594	SCAL_001439	ANME2D_RS04830	MBAR_RS06260	MA_RS23495	METEV_RS03430	MZHIL_RS01625	MMAH_RS06100	MBUR_RS00325
-	cluster710	TIGR01210 family radical SAM protein	arCOG01360	-	MiaB family, Radical SAM enzyme	R	K06936	K06936; uncharacterized protein	0	0	337.95	20	16	Y	1	1	1	1	0	1	1	1	1	1	1	1	1	1	1	1	1	1	1	1	1	2518787334_gene	RCI_RS14680	MTC_RS08685	MCP_1515		SBU_000732	SCAL_000491	ANME2D_RS14000	MBAR_RS06305	MA_RS23540	METEV_RS07685	MZHIL_RS01640	MMAH_RS06120	MBUR_RS00295
-	cluster718	Predicted transcriptional regulator with an HTH domain	arCOG04375	-	Transcriptional regulator, contains HTH domain	K	na	na	0	0	174.6	20	16	Y	1	1	1	1	0	1	1	1	1	1	1	1	1	1	1	1	1	1	1	1	1	2518788227_gene	RCI_RS11540	MTC_RS06140	MCP_2520		SBU_000839	SCAL_000197	ANME2D_RS00615	MBAR_RS05565	MA_RS00345	METEV_RS10060	MZHIL_RS01450	MMAH_RS01590	MBUR_RS11015
-	cluster720	putative phosphoesterase	arCOG01150	-	Predicted phosphohydrolase, MPP superfamily	R	K06953	K06953; uncharacterized protein	0	0	274.05	20	16	Y	1	1	1	1	0	1	1	1	1	1	1	1	1	1	1	1	1	1	1	1	1	2518787709_gene	RCI_RS14025	MTC_RS08245	MCP_1662		SBU_000328	SCAL_000429	ANME2D_RS13940	MBAR_RS08855	MA_RS03955	METEV_RS02605	MZHIL_RS06265	MMAH_RS04680	MBUR_RS03755
-	cluster721	Repressor of nif and glnA expression	arCOG02711	-	Repressor of nif and glnA expression	K	K21640	nrpRII; global nitrogen regulator NrpRII	0	0	252.95	20	16	Y	1	1	1	1	0	1	1	1	1	1	1	1	1	1	1	1	1	1	1	1	1	2518787703_gene	RCI_RS12095	MTC_RS03315	MCP_0099		SBU_000022	SCAL_000153	ANME2D_RS16550	MBAR_RS09290	MA_RS04285	METEV_RS10410	MZHIL_RS08780	MMAH_RS09010	MBUR_RS07750
-	cluster84	quinolinate synthetase complex, A subunit	arCOG04459	NadA	Quinolinate synthase	H	K03517	nadA; quinolinate synthase [EC:2.5.1.72]	0	0	303.96	20	16	Y	1	1	1	1	1	0	1	1	1	2	1	1	2	2	2	2	1	1	1	1	1	2518787507_gene	RCI_RS07855	MTC_RS00060	MCP_0193	BME93_06170		SCAL_000033	ANME2D_RS10360	MBAR_RS09910	MA_RS04985;MA_RS14215	METEV_RS05040	MZHIL_RS01990	MMAH_RS05050;MMAH_RS09910	MBUR_RS03120;MBUR_RS08660
-	cluster88	radical SAM additional 4Fe4S-binding SPASM domain-containing protein	arCOG01629	-	DNA-binding transcriptional regulator, Lrp family	K	K22227	ahbD; heme synthase	0	0	373.32	20	17	Y	2	1	0	1	1	2	1	1	2	1	1	1	1	1	1	1	2	1	1	1	2	2518786969_gene;2518787098_gene	RCI_RS08710		MCP_2388	BME93_02965	SBU_000898;SBU_000151	SCAL_000504	ANME2D_RS12550	MBAR_RS07790;MBAR_RS11725	MA_RS03010	METEV_RS01130	MZHIL_RS07480	MMAH_RS07220	MBUR_RS06335
-	cluster95	oligosaccharyl transferase, archaeosortase A system-associated	arCOG02043	AglS	Dolichol phosphate-mannose mannosyltransferase	M	K07151	STT3; dolichyl-diphosphooligosaccharide--protein glycosyltransferase [EC:2.4.99.18]	0	12.9583	868.125	20	17	Y	0	2	1	1	1	1	1	1	2	3	1	1	1	1	1	1	1	1	1	1	1		RCI_RS13530;RCI_RS13535	MTC_RS01035	MCP_2705	BME93_03450	SBU_000500	SCAL_001009	ANME2D_RS07625	MBAR_RS01370;MBAR_RS01375	MA_RS19550;MA_RS19555;MA_RS19560	METEV_RS06235	MZHIL_RS08310	MMAH_RS00610	MBUR_RS08145
-	cluster105	pyruvate ferredoxin oxidoreductase, delta subunit	arCOG01605	PorD	Pyruvate:ferredoxin oxidoreductase or related 2-oxoacid:ferredoxin oxidoreductase, delta subunit	C	K00171	porD; pyruvate ferredoxin oxidoreductase, delta subunit [EC:1.2.7.1]	0.0416667	0	87.75	19	16	Y	0	2	2	2	0	2	2	1	1	1	1	1	1	1	1	1	1	1	1	1	1		RCI_RS11365;RCI_RS02005	MTC_RS04220;MTC_RS08790	MCP_2612;MCP_1255		SBU_000803;SBU_001237	SCAL_000117;SCAL_000434	ANME2D_RS10650	MBAR_RS05405	MA_RS00170	METEV_RS09185	MZHIL_RS10120	MMAH_RS01735	MBUR_RS11145
-	cluster138	Cobyrinic acid a,c-diamide synthase	arCOG00587	CooC	CO dehydrogenase maturation factor	O	K07321	cooC; CO dehydrogenase maturation factor	0	0	250.696	19	17	Y	1	1	0	0	1	2	2	1	2	2	1	1	1	1	1	1	1	1	1	1	1	2518788624_gene	RCI_RS13845			BME93_01605	SBU_001571;SBU_000828	SCAL_001585;SCAL_001703	ANME2D_RS05805	MBAR_RS01160;MBAR_RS02360	MA_RS05295;MA_RS20150	METEV_RS02115	MZHIL_RS05760	MMAH_RS05845	MBUR_RS04430
-	cluster17	putative iron compound ABC transporter ATP binding protein	arCOG00206	PhnC	ABC-type phosphate/phosphonate transport system, ATPase component	P	K02003	ABC.CD.A; putative ABC transport system ATP-binding protein	0	0	259.541	19	16	Y	0	1	2	1	0	1	2	1	2	4	1	2	2	2	1	1	4	3	3	2	2		RCI_RS02880	MTC_RS11450;MTC_RS08485	MCP_1789		SBU_000531	SCAL_000324;SCAL_000349	ANME2D_RS13725	MBAR_RS12740;MBAR_RS09945	MA_RS14535;MA_RS18030;MA_RS18985;MA_RS04940	METEV_RS07335	MZHIL_RS04945;MZHIL_RS04910	MMAH_RS09705;MMAH_RS02990	MBUR_RS05635;MBUR_RS05400
-	cluster186	Trk system potassium uptake protein TrkA homolog	arCOG01959	TrkA	TrkA, K+ transport system, NAD-binding component	P	K03499	trkA; trk system potassium uptake protein TrkA	0	0	401.905	19	16	Y	0	1	1	1	1	0	1	1	2	2	1	1	1	1	1	1	1	1	1	1	1		RCI_RS00570	MTC_RS04715	MCP_0549	BME93_01720		SCAL_001151	ANME2D_RS04495	MBAR_RS18150;MBAR_RS18180	MA_RS07680;MA_RS07695	METEV_RS01295	MZHIL_RS08105	MMAH_RS08040	MBUR_RS06735
-	cluster188	Kef-type K+ transport system, membrane component	arCOG01970	KhtT	K+/H+ antiporter YhaU, regulatory subunit KhtT	P	K03455	TC.KEF; monovalent cation:H+ antiporter-2, CPA2 family	0	11.1818	641.545	19	16	Y	0	2	1	1	0	1	1	1	2	2	1	1	1	1	1	1	1	1	1	1	1		RCI_RS00560;RCI_RS02200	MTC_RS00205	MCP_2668		SBU_000919	SCAL_001664	ANME2D_RS16115	MBAR_RS08790;MBAR_RS03620	MA_RS16260;MA_RS20770	METEV_RS06650	MZHIL_RS08820	MMAH_RS08760	MBUR_RS07530
-	cluster19	multidrug ABC transporter substrate-binding protein	arCOG02312	SalY	ABC-type antimicrobial peptide transport system, permease component	V	na	na	0	4.02703	403.135	19	16	Y	0	2	2	2	1	0	1	1	2	3	2	2	3	3	3	3	3	1	1	1	1		RCI_RS08200;RCI_RS08205	MTC_RS02850;MTC_RS02855	MCP_2983;MCP_2984	BME93_02895		SCAL_001066	ANME2D_RS08810	MBAR_RS03700;MBAR_RS04050	MA_RS20655;MA_RS20680;MA_RS02340	METEV_RS09980;METEV_RS09985	MZHIL_RS04470;MZHIL_RS04955	MMAH_RS08540;MMAH_RS08545;MMAH_RS04170	MBUR_RS00395;MBUR_RS03580;MBUR_RS00400
-	cluster32	Trk system potassium transporter TrkH	arCOG04145	TrkG	Trk-type K+ transport system, membrane component	P	na	na	0	10.8	491.6	19	16	Y	0	3	1	2	1	0	1	1	2	2	1	2	2	2	2	2	1	2	1	1	1		RCI_RS12660;RCI_RS01865;RCI_RS00575	MTC_RS04710	MCP_0548;MCP_2505	BME93_01725		SCAL_001152	ANME2D_RS08505	MBAR_RS18145;MBAR_RS18175	MA_RS07685;MA_RS07700	METEV_RS01300	MZHIL_RS08095;MZHIL_RS08100	MMAH_RS10130;MMAH_RS00270	MBUR_RS05470;MBUR_RS06730
-	cluster320	zinc/manganese transport system permease protein	arCOG01006	ZnuB	ABC-type Mn2+/Zn2+ transport system, permease component	P	K09816	znuB; zinc transport system permease protein	0	8.04545	273.045	19	15	Y	1	1	1	1	0	0	1	1	1	1	1	1	1	1	1	1	1	2	2	2	1	2518788438_gene	RCI_RS09350	MTC_RS08345	MCP_1079			SCAL_001210	ANME2D_RS01040	MBAR_RS05370	MA_RS00125	METEV_RS10450	MZHIL_RS07360	MMAH_RS06930	MBUR_RS05245
-	cluster321	aminotransferase class V-fold PLP-dependent enzyme	arCOG00065	csdA	Selenocysteine lyase/Cysteine desulfurase	O	K11717	sufS; cysteine desulfurase / selenocysteine lyase [EC:2.8.1.7 4.4.1.16]	0	0	392	19	15	Y	1	1	1	1	1	1	1	1	1	1	1	1	1	1	2	2	1	0	1	0	1	2518786586_gene	RCI_RS04950	MTC_RS06275	MCP_2433	BME93_04960	SBU_001450	SCAL_000445	ANME2D_RS13200	MBAR_RS03955	MA_RS01265	METEV_RS10415	MZHIL_RS07605	MMAH_RS01305	MBUR_RS10695
-	cluster36	daunorubicin resistance protein DrrA family ABC transporter ATP-binding protein	arCOG00196	CcmA	ABC-type multidrug transport system, ATPase component	V	K01990	ABC-2.A; ABC-2 type transport system ATP-binding protein	0	0	307.767	19	15	Y	2	1	2	2	0	1	2	2	3	3	2	1	0	1	1	2	1	1	1	1	1	2518786652_gene;2518786786_gene	RCI_RS02130	MTC_RS08480;MTC_RS08295	MCP_2633;MCP_1366		SBU_001027	SCAL_001322;SCAL_000344	ANME2D_RS09775;ANME2D_RS04395	MBAR_RS17225;MBAR_RS18945;MBAR_RS09380	MA_RS10955;MA_RS04405;MA_RS04520	METEV_RS05880;METEV_RS08365	MZHIL_RS07575		MBUR_RS01975
-	cluster44	1-Cys peroxiredoxin / 3-Cys thioredoxin peroxidase	arCOG00312	AhpC	AhpC/TSA family peroxiredoxin	O	K03386	PRDX, ahpC; peroxiredoxin (alkyl hydroperoxide reductase subunit C) [EC:1.11.1.15]	0	0	220.233	19	15	Y	1	2	1	3	0	1	0	1	1	1	2	1	1	1	2	4	2	2	2	1	1	2518786659_gene	RCI_RS00030;RCI_RS08785	MTC_RS01260	MCP_0633;MCP_2051;MCP_0070		SBU_000483		ANME2D_RS10265	MBAR_RS02610	MA_RS21410	METEV_RS06855;METEV_RS05610	MZHIL_RS04000	MMAH_RS02800	MBUR_RS04940
-	cluster46	NADH dehydrogenase/NAD(P)H nitroreductase	arCOG00288	NfnB	Nitroreductase	C	na	na	0	0.0689655	174.31	19	16	Y	1	2	0	3	1	1	2	3	3	2	1	1	2	1	1	1	1	1	1	1	0	2518786860_gene	RCI_RS01780;RCI_RS04190		MCP_1843;MCP_1439;MCP_1514	BME93_02575	SBU_000398	SCAL_001234;SCAL_000226	ANME2D_RS15985;ANME2D_RS11685;ANME2D_RS15955	MBAR_RS07390;MBAR_RS01260;MBAR_RS17325	MA_RS01750;MA_RS19735	METEV_RS03680	MZHIL_RS02680	MMAH_RS04215;MMAH_RS07630	MBUR_RS03620
-	cluster50	efflux transporter, putative, hydrophobe/amphiphile efflux-3 (HAE3) family	arCOG02174	-	Predicted exporter of the RND superfamily	R	na	na	0	10.3448	709.724	19	16	Y	0	1	1	1	0	1	2	2	2	4	1	1	2	1	2	1	1	1	3	1	1		RCI_RS11570	MTC_RS01425	MCP_2868		SBU_000970	SCAL_001573;SCAL_001333	ANME2D_RS00675;ANME2D_RS00680	MBAR_RS06810;MBAR_RS16705	MA_RS10695;MA_RS11445;MA_RS01520;MA_RS01855	METEV_RS08830	MZHIL_RS08975	MMAH_RS00750;MMAH_RS02410	MBUR_RS11760
-	cluster517	protein-L-isoaspartate(D-aspartate) O-methyltransferase	arCOG00976	Pcm	Protein-L-isoaspartate carboxylmethyltransferase	O	K00573	pcm; protein-L-isoaspartate(D-aspartate) O-methyltransferase [EC:2.1.1.77]	0	0	216.9	19	15	Y	1	1	1	1	1	1	1	1	0	2	1	1	1	1	1	0	1	1	1	1	1	2518787752_gene	RCI_RS04915	MTC_RS09970	MCP_2064	BME93_05785	SBU_001561	SCAL_000652	ANME2D_RS15555		MA_RS02850;MA_RS02855	METEV_RS09030	MZHIL_RS09535	MMAH_RS09310	MBUR_RS09800
-	cluster518	hydrogenobyrinic acid a,c-diamide synthase (glutamine-hydrolysing) / cobyrinate a,c-diamide synthase	arCOG00106	CobB	Cobyrinic acid a,c-diamide synthase	H	K02224	cobB-cbiA; cobyrinic acid a,c-diamide synthase [EC:6.3.5.9 6.3.5.11]	0	0.0952381	441.048	19	16	Y	2	1	1	0	0	1	1	1	2	1	1	1	1	1	1	1	1	1	1	1	1	2518786554_gene;2518788562_gene	RCI_RS10025	MTC_RS09070			SBU_001204	SCAL_001011	ANME2D_RS10200	MBAR_RS06345;MBAR_RS11460	MA_RS00560	METEV_RS05590	MZHIL_RS08420	MMAH_RS01860	MBUR_RS11310
-	cluster519	Predicted EndoIII-related endonuclease	arCOG00459	Nth	EndoIII-related endonuclease	L	K10773	NTH; endonuclease III [EC:4.2.99.18]	0	0	205.3	19	16	Y	1	1	0	1	1	0	2	1	1	1	1	1	1	1	1	1	1	1	1	1	1	2518787747_gene	RCI_RS02195		MCP_1451	BME93_00030		SCAL_001702;SCAL_001778	ANME2D_RS14430	MBAR_RS05045	MA_RS24050	METEV_RS08480	MZHIL_RS01375	MMAH_RS08895	MBUR_RS05670
-	cluster522	farnesyl-diphosphate synthase / geranylgeranyl-diphosphate synthase	arCOG01726	IspA	Geranylgeranyl pyrophosphate synthase	H	K13787	idsA; geranylgeranyl diphosphate synthase, type I [EC:2.5.1.1 2.5.1.10 2.5.1.29]	0	0	324.65	19	15	Y	1	1	1	1	1	1	1	2	1	1	0	0	1	1	1	1	1	1	1	1	1	2518787232_gene	RCI_RS08365	MTC_RS04400	MCP_0139	BME93_00990	SBU_000165	SCAL_000734	ANME2D_RS01160;ANME2D_RS04385	MBAR_RS07580	MA_RS03185			MMAH_RS07725	MBUR_RS12455
-	cluster523	multiple antibiotic resistance (MarC)-related protein	arCOG01997	MarC	Multiple antibiotic transporter	U	K05595	marC; multiple antibiotic resistance protein	0	5.71429	213.571	19	15	Y	1	1	1	1	0	1	1	2	1	1	1	1	1	2	1	1	1	1	1	1	0	2518787495_gene	RCI_RS06170	MTC_RS04180	MCP_2606		SBU_000627	SCAL_000235	ANME2D_RS04595;ANME2D_RS16355	MBAR_RS19715	MA_RS17810	METEV_RS06800	MZHIL_RS03510	MMAH_RS01800	MBUR_RS01380;MBUR_RS02675
-	cluster557	CODH nickel-insertion accessory protein	arCOG00587	CooC	CO dehydrogenase maturation factor	O	K07321	cooC; CO dehydrogenase maturation factor	0	0	256.143	19	17	Y	0	1	1	0	1	1	1	1	1	1	1	1	1	1	1	2	1	1	2	1	1		RCI_RS13850	MTC_RS09170		BME93_01625	SBU_000579	SCAL_001309	ANME2D_RS15205	MBAR_RS11985	MA_RS10250	METEV_RS07940	MZHIL_RS05650	MMAH_RS06895	MBUR_RS05210
-	cluster647	RNA-guided pseudouridylation complex pseudouridine synthase subunit Cbf5	arCOG00987	TruB	Pseudouridine synthase	J	K11131	DKC1, NOLA4, CBF5; H/ACA ribonucleoprotein complex subunit 4 [EC:5.4.99.-]	0	0	335.579	19	15	Y	1	1	1	1	1	0	0	1	1	1	1	1	1	1	1	1	1	1	1	1	1	2518786686_gene	RCI_RS03230	MTC_RS06715	MCP_2248	BME93_00895			ANME2D_RS06305	MBAR_RS00530	MA_RS05755	METEV_RS04120	MZHIL_RS06095	MMAH_RS06665	MBUR_RS00145
-	cluster648	Protein of unknown function DUF509	arCOG02197	Cgi121	Subunit of KEOPS complex (Cgi121BUD32KAE1)	J	K09119	cgi121; KEOPS complex subunit Cgi121	0	0	169	19	15	Y	1	1	1	1	1	0	0	1	1	1	1	1	1	1	1	1	1	1	1	1	1	2518787424_gene	RCI_RS11060	MTC_RS12415	MCP_2786	BME93_02860			ANME2D_RS03570	MBAR_RS09770	MA_RS05990	METEV_RS09680	MZHIL_RS04290	MMAH_RS08270	MBUR_RS06980
-	cluster65	putative nitrogen regulatory protein P-II	arCOG02305	GlnK	Nitrogen regulatory protein PII	E	K04751	glnB; nitrogen regulatory protein P-II 1	0	0	110.25	19	15	Y	2	1	2	3	0	1	0	2	1	1	1	1	1	1	1	2	2	2	2	1	1	2518788018_gene;2518787525_gene	RCI_RS00685	MTC_RS11950;MTC_RS11960	MCP_0588;MCP_0431;MCP_0586		SBU_000512		ANME2D_RS08005;ANME2D_RS08010	MBAR_RS16850	MA_RS21965	METEV_RS05465	MZHIL_RS09295	MMAH_RS01045	MBUR_RS04785
-	cluster652	shikimate kinase	arCOG01025	AroK2	Archaeal shikimate kinase	E	K00891	shikimate kinase [EC:2.7.1.71]	0	0.157895	286.789	19	15	Y	1	1	1	1	1	0	0	1	1	1	1	1	1	1	1	1	1	1	1	1	1	2518787879_gene	RCI_RS08130	MTC_RS01670	MCP_0170	BME93_05820			ANME2D_RS16210	MBAR_RS16565	MA_RS07150	METEV_RS08210	MZHIL_RS06395	MMAH_RS05150	MBUR_RS04505
-	cluster653	conserved hypothetical protein	arCOG04993	-	Uncharacterized protein	S	na	na	0	0	167.158	19	16	Y	0	1	1	1	1	1	1	1	1	1	1	1	1	1	1	1	1	0	1	1	1		RCI_RS00765	MTC_RS06505	MCP_1820	BME93_00455	SBU_000862	SCAL_000672	ANME2D_RS05610	MBAR_RS16585	MA_RS07175	METEV_RS08880	MZHIL_RS09655	MMAH_RS09330	MBUR_RS09780
-	cluster655	3-isopropylmalate dehydratase, large subunit (EC 4.2.1.33)	arCOG01698	LeuC	Homoaconitate hydratase/3-isopropylmalate dehydratase large subunit family protein	E	K01703	leuC; 3-isopropylmalate/(R)-2-methylmalate dehydratase large subunit [EC:4.2.1.33 4.2.1.35]	0.0526316	0	423.579	19	15	Y	1	1	1	1	1	0	0	1	1	1	1	1	1	1	1	1	1	1	1	1	1	2518787456_gene	RCI_RS09390	MTC_RS02885	MCP_2991	BME93_02770			ANME2D_RS15595	MBAR_RS11505	MA_RS07220	METEV_RS08910	MZHIL_RS09625	MMAH_RS09365	MBUR_RS09745
-	cluster656	putative phosphoesterase	arCOG01145	-	Phosphohydrolase, Icc/MPP superfamily	R	K07096	K07096; uncharacterized protein	0	0	216.211	19	15	Y	1	1	1	1	1	0	0	1	1	1	1	1	1	1	1	1	1	1	1	1	1	2518788448_gene	RCI_RS04070	MTC_RS07005	MCP_0731	BME93_06465			ANME2D_RS15210	MBAR_RS17135	MA_RS07520	METEV_RS08095	MZHIL_RS06765	MMAH_RS05205	MBUR_RS03490
-	cluster658	Winged helix DNA-binding domain-containing protein	arCOG01059	-	Transcriptional regulator, contains HTH domain	K	na	na	0	0	184.842	19	15	Y	1	1	1	1	1	1	1	0	1	1	1	1	1	1	1	1	1	1	1	1	0	2518787948_gene	RCI_RS02075	MTC_RS08870	MCP_1424	BME93_01070	SBU_000245	SCAL_001687		MBAR_RS17105	MA_RS07555	METEV_RS08070	MZHIL_RS06780	MMAH_RS05710	MBUR_RS03340
-	cluster659	Zn-ribbon RNA-binding protein with a function in translation	arCOG01989	-	Zn-ribbon RNA-binding protein with a function in translation	J	K07580	K07580; Zn-ribbon RNA-binding protein	0	0	57	19	16	Y	0	1	1	1	0	1	1	1	1	1	1	1	1	1	1	1	1	1	1	1	1		RCI_RS07880	MTC_RS12425	MCP_0197		SBU_000438	SCAL_000147	ANME2D_RS17285	MBAR_RS21355	MA_RS07640	METEV_RS01255	MZHIL_RS08145	MMAH_RS08080	MBUR_RS13480
-	cluster661	50S ribosomal protein L24e	arCOG01950	RPL24A	Ribosomal protein L24E	J	K02896	RP-L24e, RPL24; large subunit ribosomal protein L24e	0	0	62.1053	19	16	Y	0	1	1	1	1	0	1	1	1	1	1	1	1	1	1	1	1	1	1	1	1		RCI_RS15215	MTC_RS09515	MCP_1039	BME93_01030		SCAL_001754	ANME2D_RS09335	MBAR_RS17955	MA_RS07910	METEV_RS06985	MZHIL_RS10315	MMAH_RS04355	MBUR_RS01125
-	cluster662	type II DNA topoisomerase VI subunit B	arCOG01165	-	DNA topoisomerase VI, subunit B	L	K03167	top6B; DNA topoisomerase VI subunit B [EC:5.99.1.3]	0	0	607.105	19	15	Y	1	1	1	1	1	0	0	1	1	1	1	1	1	1	1	1	1	1	1	1	1	2518787816_gene	RCI_RS15235	MTC_RS08190	MCP_1160	BME93_05410			ANME2D_RS07220	MBAR_RS14920	MA_RS08245	METEV_RS06930	MZHIL_RS03845	MMAH_RS02510	MBUR_RS06185
-	cluster664	protein of unknown function DUF375	arCOG04376	-	Uncharacterized protein, UPF0280 family, ApbE superfamily	S	K09740	K09740; uncharacterized protein	0	0	240.158	19	15	Y	1	1	1	1	0	1	1	0	1	1	1	1	1	1	1	1	1	1	1	1	1	2518787544_gene	RCI_RS08405	MTC_RS01775	MCP_0134		SBU_000119	SCAL_001487		MBAR_RS19645	MA_RS08905	METEV_RS05225	MZHIL_RS04555	MMAH_RS06260	MBUR_RS01560
-	cluster665	Protein of unknown function DUF54	arCOG01042	-	Exosome subunit, RNA binding protein with dsRBD fold	J	K07581	K07581; RNA-binding protein	0	0	145.947	19	15	Y	1	1	1	1	1	0	0	1	1	1	1	1	1	1	1	1	1	1	1	1	1	2518788045_gene	RCI_RS05090	MTC_RS01760	MCP_2635	BME93_00320			ANME2D_RS08335	MBAR_RS13260	MA_RS09265	METEV_RS03010	MZHIL_RS05960	MMAH_RS04005	MBUR_RS00990
-	cluster667	Uncharacterized conserved protein, DUF39 family	arCOG00620	-	Uncharacterized conserved DUF39 domain fused to CBS domain	S	na	na	0	0	500.211	19	15	Y	1	1	1	1	0	1	1	0	1	1	1	1	1	1	1	1	1	1	1	1	1	2518787542_gene	RCI_RS08415	MTC_RS01785	MCP_0132		SBU_000117	SCAL_001489		MBAR_RS11065	MA_RS09480	METEV_RS05235	MZHIL_RS04545	MMAH_RS06250	MBUR_RS01570
-	cluster668	4Fe-4S ferredoxin, iron-sulfur binding domain protein	arCOG02460	NapF	Ferredoxin	C	na	na	0	0	128.737	19	15	Y	1	1	1	1	0	1	1	0	1	1	1	1	1	1	1	1	1	1	1	1	1	2518787543_gene	RCI_RS08410	MTC_RS01780	MCP_0133		SBU_000118	SCAL_001488		MBAR_RS11070	MA_RS09485	METEV_RS05230	MZHIL_RS04550	MMAH_RS06255	MBUR_RS01565
-	cluster669	5-formaminoimidazole-4-carboxamide-1-(beta)-D- ribofuranosyl 5'-monophosphate synthetase	arCOG04346	-	5-formaminoimidazole-4-carboxamide-1-beta-D-ribofuranosyl 5'-monophosphate synthetase (purine biosynthesis)	F	K06863	purP; 5-formaminoimidazole-4-carboxamide-1-(beta)-D-ribofuranosyl 5'-monophosphate synthetase [EC:6.3.4.-]	0	0	355.9	19	15	Y	1	1	1	2	0	0	1	1	1	1	1	1	1	1	1	1	1	1	1	1	1	2518788500_gene	RCI_RS04015	MTC_RS11975	MCP_2462;MCP_2482			SCAL_001358	ANME2D_RS02645	MBAR_RS07160	MA_RS01105	METEV_RS00455	MZHIL_RS00425	MMAH_RS00130	MBUR_RS08380
-	cluster670	Protein of unknown function DUF367	arCOG04733	Tsr3	Ribosome biogenesis protein Tsr3, contains Fer4-like metal-binding domain ortholog of eukaryotic RNase L inhibitor RLI N-terminal domain	J	K09140	TSR3; pre-rRNA-processing protein TSR3	0	0	169.842	19	15	Y	1	1	1	1	1	0	0	1	1	1	1	1	1	1	1	1	1	1	1	1	1	2518788609_gene	RCI_RS11040	MTC_RS12405	MCP_2783	BME93_02510			ANME2D_RS05440	MBAR_RS12810	MA_RS13040	METEV_RS08340	MZHIL_RS03585	MMAH_RS05950	MBUR_RS00455
-	cluster671	putative FKBP-type peptidyl-prolyl cis-trans isomerase	arCOG00980	SlpA	FKBP-type peptidyl-prolyl cis-trans isomerase 2	O	K03775	slyD; FKBP-type peptidyl-prolyl cis-trans isomerase SlyD [EC:5.2.1.8]	0	0	249.316	19	15	Y	1	1	1	1	1	0	0	1	1	1	1	1	1	1	1	1	1	1	1	1	1	2518788449_gene	RCI_RS13985	MTC_RS09360	MCP_1705	BME93_06475			ANME2D_RS00365	MBAR_RS11950	MA_RS14750	METEV_RS08020	MZHIL_RS03500	MMAH_RS06235	MBUR_RS01580
-	cluster672	aminodeoxychorismate/anthranilate synthase component II	arCOG00086	PabA	Anthranilate/para-aminobenzoate synthase component II	E	K01658	trpG; anthranilate synthase component II [EC:4.1.3.27]	0	0	190.105	19	16	Y	1	0	1	1	1	1	1	1	1	1	1	1	1	1	1	1	1	1	1	0	1	2518788530_gene		MTC_RS01885	MCP_2911	BME93_05890	SBU_001253	SCAL_000011	ANME2D_RS09300	MBAR_RS19245	MA_RS15660	METEV_RS10025	MZHIL_RS00910	MMAH_RS07495	MBUR_RS12290
-	cluster678	adenosylcobyric acid synthase (glutamine-hydrolysing)	arCOG00105	CobQ	Cobyric acid synthase	H	K02232	adenosylcobyric acid synthase [EC:6.3.5.10]	0	0	482.842	19	16	Y	1	1	1	0	1	0	1	1	1	1	1	1	1	1	1	1	1	1	1	1	1	2518788175_gene	RCI_RS02860	MTC_RS06050		BME93_04500		SCAL_000403	ANME2D_RS09950	MBAR_RS16920	MA_RS16955	METEV_RS00530	MZHIL_RS00930	MMAH_RS07450	MBUR_RS12265
-	cluster680	conserved hypothetical protein	arCOG01354	Pcc1	Subunit of KEOPS complex (Cgi121BUD32KAE1)	J	na	na	0	0	78.5263	19	15	Y	1	1	1	1	1	0	1	1	1	1	1	1	1	1	1	1	1	1	1	1	0	2518788468_gene	RCI_RS15540	MTC_RS09695	MCP_1744	BME93_00270		SCAL_001352	ANME2D_RS03895	MBAR_RS11215	MA_RS17905	METEV_RS01030	MZHIL_RS07110	MMAH_RS07305	MBUR_RS12115
-	cluster682	putative HTH-type transcriptional regulator	arCOG04152	-	Predicted transcriptional regulator	K	K07728	K07728; putative transcriptional regulator	0	0	323.421	19	15	Y	1	1	1	1	0	1	1	1	1	1	1	1	1	1	1	1	1	0	1	1	1	2518788033_gene	RCI_RS07675	MTC_RS01420	MCP_2870		SBU_000867	SCAL_000701	ANME2D_RS15680	MBAR_RS12310	MA_RS18410	METEV_RS00345	MZHIL_RS00315	MMAH_RS09570	MBUR_RS09370
-	cluster683	pantetheine-phosphate adenylyltransferase	arCOG01223	CAB4	Phosphopantetheine adenylyltransferase	H	K02201	pantetheine-phosphate adenylyltransferase [EC:2.7.7.3]	0	0	154.316	19	15	Y	1	1	1	1	1	0	1	1	1	1	1	1	0	1	1	1	1	1	1	1	1	2518786742_gene	RCI_RS08950	MTC_RS03285	MCP_0031	BME93_04330		SCAL_001757	ANME2D_RS08535	MBAR_RS12430	MA_RS18520	METEV_RS10915	MZHIL_RS09700		MBUR_RS10505
-	cluster688	DUF2150 domain-containing protein	arCOG04411	-	Uncharacterized protein	S	na	na	0	0	203.316	19	15	Y	1	1	1	1	1	0	0	1	1	1	1	1	1	1	1	1	1	1	1	1	1	2518788264_gene	RCI_RS05140	MTC_RS04760	MCP_0669	BME93_02390			ANME2D_RS07375	MBAR_RS01630	MA_RS19195	METEV_RS02800	MZHIL_RS02415	MMAH_RS07010	MBUR_RS05325
-	cluster692	agmatinase	arCOG01700	SpeB	Arginase family enzyme	E	K01480	speB; agmatinase [EC:3.5.3.11]	0	0	288.316	19	15	Y	1	1	1	1	1	1	1	1	1	1	1	1	1	1	1	1	1	1	0	0	1	2518788231_gene	RCI_RS15560	MTC_RS09680	MCP_1739	BME93_00560	SBU_001375	SCAL_001622	ANME2D_RS05070	MBAR_RS03760	MA_RS20795	METEV_RS09040	MZHIL_RS09525	MMAH_RS09300	MBUR_RS09810
-	cluster698	AAA ATPase, central domain protein	arCOG04368	SpoVK	ATPase of the AAA+ class	O	na	na	0	0	422.684	19	15	Y	1	1	1	1	0	0	1	1	1	1	1	1	1	1	1	1	1	1	1	1	1	2518788456_gene	RCI_RS04515	MTC_RS08770	MCP_1253			SCAL_001591	ANME2D_RS10635	MBAR_RS02870	MA_RS21205	METEV_RS09245	MZHIL_RS00870	MMAH_RS00945	MBUR_RS10110
-	cluster703	protein of unknown function DUF99	arCOG00928	-	Endonuclease V homolog	L	K09120	K09120; uncharacterized protein	0	0	198.579	19	16	Y	0	1	1	1	1	1	1	1	1	1	1	1	1	0	1	1	1	1	1	1	1		RCI_RS09975	MTC_RS05415	MCP_1946	BME93_02685	SBU_000981	SCAL_001672	ANME2D_RS06030	MBAR_RS03350	MA_RS22290	METEV_RS00655	MZHIL_RS09115	MMAH_RS01490
-	cluster704	1-(5-phosphoribosyl)-5-amino-4-imidazole- carboxylate carboxylase	arCOG02465	-	NCAIR mutase (PurE)-related protein	R	K06898	K06898; uncharacterized protein	0	0.105263	263.842	19	15	Y	1	1	1	1	1	0	0	1	1	1	1	1	1	1	1	1	1	1	1	1	1	2518788684_gene	RCI_RS08370	MTC_RS04395	MCP_0138	BME93_02050			ANME2D_RS08650	MBAR_RS04135	MA_RS02245	METEV_RS02165	MZHIL_RS05800	MMAH_RS04065	MBUR_RS11710
-	cluster706	proteasome assembly chaperone family protein	arCOG00347	-	Archaeal enzyme of ATP-grasp superfamily	R	K06869	K06869; uncharacterized protein	0	0	247.789	19	15	Y	1	1	1	1	0	0	1	1	1	1	1	1	1	1	1	1	1	1	1	1	1	2518787371_gene	RCI_RS01080	MTC_RS11540	MCP_1467			SCAL_001483	ANME2D_RS07065	MBAR_RS05835	MA_RS23075	METEV_RS08610	MZHIL_RS01275	MMAH_RS03445	MBUR_RS04745
-	cluster711	putative methanogenesis marker protein 14	arCOG04866	-	Uncharacterized protein	S	na	na	0	0	486.211	19	15	Y	1	1	1	1	1	0	0	1	1	1	1	1	1	1	1	1	1	1	1	1	1	2518786672_gene	RCI_RS05265	MTC_RS04720	MCP_0550	BME93_02210			ANME2D_RS12805	MBAR_RS06335	MA_RS23570	METEV_RS05110	MZHIL_RS01935	MMAH_RS09870	MBUR_RS08615
-	cluster712	signal recognition particle subunit FFH/SRP54 (srp54)	arCOG01228	Ffh	Signal recognition particle GTPase	U	K03106	SRP54, ffh; signal recognition particle subunit SRP54	0	0	430.947	19	15	Y	1	1	1	1	1	0	0	1	1	1	1	1	1	1	1	1	1	1	1	1	1	2518788167_gene	RCI_RS04175	MTC_RS06990	MCP_2655	BME93_02565			ANME2D_RS15935	MBAR_RS04950	MA_RS23935	METEV_RS08435	MZHIL_RS01425	MMAH_RS04285	MBUR_RS00730
-	cluster713	Predicted transcriptional regulator, contains C-terminal CBS domains	arCOG00602	-	CBS domain containing protein	R	na	na	0	0	258.158	19	15	Y	1	1	1	1	1	1	1	1	1	1	1	1	1	1	1	1	0	1	1	1	0	2518786735_gene	RCI_RS06080	MTC_RS03390	MCP_0298	BME93_04125	SBU_000390	SCAL_001087	ANME2D_RS13230	MBAR_RS05210	MA_RS24245	METEV_RS00115	MZHIL_RS00105	MMAH_RS00085	MBUR_RS09090
-	cluster714	putative signal transduction protein with CBS domains	arCOG00600	-	CBS domain	R	na	na	0	0	278.474	19	15	Y	1	1	1	1	1	0	0	1	1	1	1	1	1	1	1	1	1	1	1	1	1	2518787439_gene	RCI_RS06070	MTC_RS03400	MCP_0296	BME93_04135			ANME2D_RS13220	MBAR_RS05220	MA_RS24255	METEV_RS00105	MZHIL_RS00095	MMAH_RS00075	MBUR_RS09080
-	cluster715	CBS domain containing membrane protein	arCOG00600	-	CBS domain	R	na	na	0	0	252	19	15	Y	1	1	1	1	1	0	0	1	1	1	1	1	1	1	1	1	1	1	1	1	1	2518787440_gene	RCI_RS06065	MTC_RS03405	MCP_0295	BME93_04140			ANME2D_RS13215	MBAR_RS05225	MA_RS24260	METEV_RS00100	MZHIL_RS00090	MMAH_RS00070	MBUR_RS09075
-	cluster716	H/ACA RNA-protein complex protein Gar1	arCOG02466	GAR1	RNA-binding protein involved in rRNA processing	J	K07569	gar1; RNA-binding protein	0	0	84.8421	19	15	Y	1	1	1	1	1	0	0	1	1	1	1	1	1	1	1	1	1	1	1	1	1	2518787797_gene	RCI_RS05120	MTC_RS04300	MCP_2618	BME93_05130			ANME2D_RS09990	MBAR_RS07470	MA_RS03200	METEV_RS01635	MZHIL_RS05880	MMAH_RS03275	MBUR_RS04965
-	cluster717	Threonine/homoserine/homoserine lactone efflux protein	arCOG01947	RhtB	Threonine efflux protein	E	na	na	0	5.85	208.4	19	15	Y	1	2	1	1	0	1	1	0	1	1	1	1	1	1	1	1	1	1	1	1	1	2518786981_gene	RCI_RS01030;RCI_RS01885	MTC_RS05165	MCP_1331		SBU_000962	SCAL_000654		MBAR_RS07460	MA_RS03210	METEV_RS01645	MZHIL_RS05870	MMAH_RS03285	MBUR_RS04955
-	cluster719	putative metal-dependent phosphohydrolase	arCOG04430	-	HD superfamily phosphohydrolase	R	K06885	K06885; uncharacterized protein	0	0	398.789	19	16	Y	0	1	1	1	1	0	1	1	1	1	1	1	1	1	1	1	1	1	1	1	1		RCI_RS00600	MTC_RS08145	MCP_1914	BME93_01360		SCAL_000291	ANME2D_RS03850	MBAR_RS08680	MA_RS03735	METEV_RS02500	MZHIL_RS09245	MMAH_RS08575	MBUR_RS07275
-	cluster72	ATPases involved in chromosome partitioning-like protein	arCOG00589	FlhG	FleN family ATPase involved in flagellar biosynthesis	N	K03609	minD; septum site-determining protein MinD	0.0384615	0.0384615	282.731	19	16	Y	0	2	2	2	0	1	1	1	2	1	1	1	1	1	1	1	1	2	2	2	1		RCI_RS08570;RCI_RS13590	MTC_RS00035;MTC_RS04565	MCP_0217;MCP_0521		SBU_000705	SCAL_001194	ANME2D_RS12615	MBAR_RS03430;MBAR_RS13850	MA_RS22170	METEV_RS10525	MZHIL_RS01485	MMAH_RS01625	MBUR_RS11070
-	cluster722	conserved hypothetical protein	arCOG04116	-	ATPase (PilT family)	R	K06865	K06865; ATPase	0	0	610.947	19	15	Y	1	1	1	1	1	0	0	1	1	1	1	1	1	1	1	1	1	1	1	1	1	2518786556_gene	RCI_RS13215	MTC_RS07675	MCP_0574	BME93_03405			ANME2D_RS02980	MBAR_RS18495	MA_RS04715	METEV_RS00280	MZHIL_RS00235	MMAH_RS09640	MBUR_RS09270
-	cluster723	orotate phosphoribosyltransferase-like enzyme	arCOG00028	-	Orotate phosphoribosyltransferase homolog	F	K00762	pyrE; orotate phosphoribosyltransferase [EC:2.4.2.10]	0	0	203.842	19	15	Y	1	1	1	1	1	0	0	1	1	1	1	1	1	1	1	1	1	1	1	1	1	2518787374_gene	RCI_RS04385	MTC_RS10890	MCP_0828	BME93_04735			ANME2D_RS09960	MBAR_RS18410	MA_RS04765	METEV_RS00320	MZHIL_RS00285	MMAH_RS09595	MBUR_RS09345
-	cluster724	nucleotide-binding protein PINc	arCOG00721	Nob1	Endonuclease Nob1, consists of a PIN domain and a Zn-ribbon module	J	K07060	nob1; endoribonuclease Nob1 [EC:3.1.-.-]	0	0	161.579	19	15	Y	1	1	1	1	1	0	0	1	1	1	1	1	1	1	1	1	1	1	1	1	1	2518787375_gene	RCI_RS04390	MTC_RS10895	MCP_0829	BME93_04740			ANME2D_RS11360	MBAR_RS18405	MA_RS04770	METEV_RS00325	MZHIL_RS00290	MMAH_RS09590	MBUR_RS09350
-	cluster743	MiaB/RimO family radical SAM methylthiotransferase	arCOG01358	MiaB	2-methylthioadenine synthetase	J	K15865	CDKAL1; CDK5 regulatory subunit-associated protein 1-like 1	0	0	423.105	19	15	Y	1	1	1	1	0	1	1	0	1	1	1	1	1	1	1	1	1	1	1	1	1	2518788260_gene	RCI_RS05335	MTC_RS04520	MCP_0511		SBU_000302	SCAL_000536		MBAR_RS09755	MA_RS06005	METEV_RS09670	MZHIL_RS04280	MMAH_RS08260	MBUR_RS06970
-	cluster746	putative protein-export membrane protein SecD	arCOG03055	SecD	Preprotein translocase subunit SecD	U	K03072	secD; preprotein translocase subunit SecD	0	5.94737	542	19	16	Y	0	1	1	1	0	1	1	1	1	1	1	1	1	1	1	1	1	1	1	1	1		RCI_RS08170	MTC_RS01330	MCP_0161		SBU_001046	SCAL_000249	ANME2D_RS12855	MBAR_RS04580	MA_RS00730	METEV_RS10200	MZHIL_RS08725	MMAH_RS01125	MBUR_RS10285
-	cluster749	tRNA (pseudouridine(54)-N(1))-methyltransferase TrmY	arCOG01239	RsmE	RNA base methyltransferase family enzyme	J	K16317	trmY; tRNA (pseudouridine54-N1)-methyltransferase [EC:2.1.1.257]	0	0.0526316	205.842	19	16	Y	0	1	1	1	0	1	1	1	1	1	1	1	1	1	1	1	1	1	1	1	1		RCI_RS04170	MTC_RS06995	MCP_2651		SBU_000908	SCAL_000270	ANME2D_RS06555	MBAR_RS17140	MA_RS07515	METEV_RS08115	MZHIL_RS06455	MMAH_RS05195	MBUR_RS04660
-	cluster750	DNA gyrase subunit A	arCOG04367	GyrA	Type IIA topoisomerase (DNA gyrase/topo II, topoisomerase IV), A subunit	L	K02469	gyrA; DNA gyrase subunit A [EC:5.99.1.3]	0	0	831.579	19	16	Y	0	1	1	1	0	1	1	1	1	1	1	1	1	1	1	1	1	1	1	1	1		RCI_RS13070	MTC_RS11175	MCP_0711		SBU_000603	SCAL_000888	ANME2D_RS01105	MBAR_RS14900	MA_RS08230	METEV_RS06950	MZHIL_RS06335	MMAH_RS04305	MBUR_RS02140
-	cluster751	DNA topoisomerase (ATP-hydrolyzing) subunit B	arCOG04371	GyrB	Type IIA topoisomerase (DNA gyrase/topo II, topoisomerase IV), B subunit	L	K02470	gyrB; DNA gyrase subunit B [EC:5.99.1.3]	0	0	640.474	19	16	Y	0	1	1	1	0	1	1	1	1	1	1	1	1	1	1	1	1	1	1	1	1		RCI_RS13065	MTC_RS11180	MCP_0712		SBU_001220	SCAL_001200	ANME2D_RS01120	MBAR_RS14905	MA_RS08235	METEV_RS06945	MZHIL_RS06330	MMAH_RS04300	MBUR_RS02135
-	cluster760	protein belonging to Uncharacterized protein family UPF0025	arCOG01141	-	ICC-like phosphoesterase	R	K07095	K07095; uncharacterized protein	0	0	176.895	19	16	Y	0	1	1	1	0	1	1	1	1	1	1	1	1	1	1	1	1	1	1	1	1		RCI_RS04405	MTC_RS10905	MCP_0831		SBU_000062	SCAL_000584	ANME2D_RS12875	MBAR_RS10800	MA_RS15790	METEV_RS09725	MZHIL_RS05495	MMAH_RS08325	MBUR_RS07005
-	cluster768	pre-mRNA processing ribonucleoprotein, binding domain-containing protein	arCOG01923	SIK1	RNA processing factor Prp31, contains Nop domain	J	K14564	NOP56; nucleolar protein 56	0	0	306.632	19	15	Y	1	1	1	1	0	0	1	1	1	1	1	1	1	1	1	1	1	1	1	1	1	2518787153_gene	RCI_RS14210	MTC_RS08970	MCP_1556			SCAL_000026	ANME2D_RS06325	MBAR_RS04340	MA_RS01800	METEV_RS11040	MZHIL_RS09890	MMAH_RS00675	MBUR_RS08060
-	cluster774	archaeoflavoprotein AfpA	arCOG01705	-	Archaeal flavoprotein	C	na	na	0	0	185.368	19	16	Y	0	1	1	1	0	1	1	1	1	1	1	1	1	1	1	1	1	1	1	1	1		RCI_RS09535	MTC_RS03240	MCP_2978		SBU_000498	SCAL_000222	ANME2D_RS16360	MBAR_RS01415	MA_RS19495	METEV_RS10765	MZHIL_RS08885	MMAH_RS07565	MBUR_RS12360
-	cluster781	Uncharacterized conserved protein UCP005642, methanogenesis	arCOG04901	-	Uncharacterized protein, DUF2102 family	S	na	na	0	0	146.158	19	15	Y	1	1	1	1	0	0	1	1	1	1	1	1	1	1	1	1	1	1	1	1	1	2518787385_gene	RCI_RS15115	MTC_RS09240	MCP_1061			SCAL_001756	ANME2D_RS05420	MBAR_RS03820	MA_RS20850	METEV_RS09090	MZHIL_RS09490	MMAH_RS09260	MBUR_RS09850
-	cluster785	conserved hypothetical protein				na	na	na	0	0	109.947	19	15	Y	1	1	1	1	0	1	0	1	1	1	1	1	1	1	1	1	1	1	1	1	1	2518787912_gene	RCI_RS16150	MTC_RS12650	MCP_0552		SBU_001292		ANME2D_RS05360	MBAR_RS00785	MA_RS21885	METEV_RS05515	MZHIL_RS07870	MMAH_RS07805	MBUR_RS06510
-	cluster786	7-carboxy-7-deazaguanine synthase QueE	arCOG02173	NrdG	Organic radical activating enzyme	O	K10026	queE; 7-carboxy-7-deazaguanine synthase [EC:4.3.99.3]	0	0	245.947	19	15	Y	1	1	1	1	0	1	1	1	1	1	1	1	1	1	1	1	1	1	1	0	1	2518788030_gene	RCI_RS13155	MTC_RS05640	MCP_0698		SBU_001044	SCAL_000247	ANME2D_RS15540	MBAR_RS00810	MA_RS21910	METEV_RS05495	MZHIL_RS07890	MMAH_RS07825	MBUR_RS06530
-	cluster788	Protein of unknown function DUF473	arCOG04420	-	Uncharacterized protein, DUF473 family	S	K09135	K09135; uncharacterized protein	0	0	130.421	19	15	Y	1	1	1	1	0	0	1	1	1	1	1	1	1	1	1	1	1	1	1	1	1	2518787370_gene	RCI_RS01075	MTC_RS11535	MCP_1468			SCAL_001482	ANME2D_RS07070	MBAR_RS05830	MA_RS23070	METEV_RS08605	MZHIL_RS01280	MMAH_RS03450	MBUR_RS04740
-	cluster793	Uncharacterized Zn-finger protein	arCOG02680	-	Uncharacterized archaeal Zn-finger protein	R	na	na	0	0	207.737	19	15	Y	1	1	1	1	1	0	0	1	1	1	1	1	1	1	1	1	1	1	1	1	1	2518787751_gene	RCI_RS04920	MTC_RS09975	MCP_2065	BME93_04655			ANME2D_RS15560	MBAR_RS08100	MA_RS02860	METEV_RS09035	MZHIL_RS09530	MMAH_RS09305	MBUR_RS09805
-	cluster795	oxaloacetate decarboxylase subunit alpha	arCOG02095	OadA1	Pyruvate/oxaloacetate carboxyltransferase	C	K01960	pycB; pyruvate carboxylase subunit B [EC:6.4.1.1]	0	0	573.263	19	16	Y	0	1	1	1	0	1	1	1	1	1	1	1	1	1	1	1	1	1	1	1	1		RCI_RS10335	MTC_RS03800	MCP_0183		SBU_000671	SCAL_001737	ANME2D_RS16585	MBAR_RS08455	MA_RS03540	METEV_RS02625	MZHIL_RS02985	MMAH_RS03125	MBUR_RS12600
-	cluster796	acetyl-CoA carboxylase, biotin carboxylase subunit	arCOG01940	BirA	Biotin-(acetyl-CoA carboxylase) ligase	H	K01959	pycA; pyruvate carboxylase subunit A [EC:6.4.1.1]	0	0	530.105	19	16	Y	0	1	1	1	0	1	1	1	1	1	1	1	1	1	1	1	1	1	1	1	1		RCI_RS10330	MTC_RS03805	MCP_0184		SBU_000993	SCAL_000852	ANME2D_RS16580	MBAR_RS08460	MA_RS03545	METEV_RS02630	MZHIL_RS02990	MMAH_RS03130	MBUR_RS12605
-	cluster797	methanogenesis marker 9 domain-containing protein	arCOG04853	-	Predicted metal-binding transcription factor	K	na	na	0	0.0526316	362.368	19	15	Y	1	1	1	1	0	0	1	1	1	1	1	1	1	1	1	1	1	1	1	1	1	2518788252_gene	RCI_RS00800	MTC_RS07460	MCP_1181			SCAL_000392	ANME2D_RS04710	MBAR_RS08550	MA_RS03630	METEV_RS02735	MZHIL_RS03060	MMAH_RS04420	MBUR_RS01080
-	cluster800	ATP dependent helicase, Lhr family	arCOG00557	Lhr	Lhr-like helicase	R	K03724	lhr; ATP-dependent helicase Lhr and Lhr-like helicase [EC:3.6.4.-]	0	0	946.158	19	15	Y	1	1	1	1	0	0	1	1	1	1	1	1	1	1	1	1	1	1	1	1	1	2518787712_gene	RCI_RS12390	MTC_RS03300	MCP_0129			SCAL_000388	ANME2D_RS01590	MBAR_RS08880	MA_RS03985	METEV_RS02600	MZHIL_RS06270	MMAH_RS04675	MBUR_RS03760
-	cluster9	Deoxyribonuclease/rho motif-related TRAM domain protein	arCOG01641	-	Predicted RNA-binding protein, contains TRAM domain	R	na	na	0	0	70.2	19	16	Y	3	0	1	1	1	1	1	3	3	3	4	1	2	3	3	4	3	4	2	2	0	2518788506_gene;2518788066_gene;2518788412_gene		MTC_RS07885	MCP_1052	BME93_00435	SBU_000927	SCAL_001565	ANME2D_RS05200;ANME2D_RS09065;ANME2D_RS04860	MBAR_RS05525;MBAR_RS05535;MBAR_RS05530	MA_RS00290;MA_RS00295;MA_RS00300	METEV_RS08255;METEV_RS01195;METEV_RS02270;METEV_RS10885	MZHIL_RS09365	MMAH_RS01245;MMAH_RS05510	MBUR_RS01535;MBUR_RS03065;MBUR_RS07455
-	cluster203	DUF1894 domain-containing protein	arCOG04844	-	Uncharacterized protein, DUF1894 family	S	na	na	0	0.0454545	109.682	18	14		1	1	1	1	0	0	0	3	2	2	1	1	1	1	1	1	1	1	1	1	1	2518786551_gene	RCI_RS16160	MTC_RS04725	MCP_0551				ANME2D_RS12795;ANME2D_RS17520;ANME2D_RS15635	MBAR_RS04665;MBAR_RS04655	MA_RS00665;MA_RS00680	METEV_RS10145	MZHIL_RS08680	MMAH_RS01080	MBUR_RS10240
-	cluster265	carbohydrate kinase family protein	arCOG00014	RbsK	Sugar kinase, ribokinase family	G	K22026	K22026; nucleoside kinase [EC:2.7.1.73 2.7.1.213 2.7.1.-]	0	0	304.4	18	14		1	1	1	2	2	1	1	0	1	1	1	1	1	1	1	1	1	0	1	0	1	2518787924_gene	RCI_RS02835	MTC_RS10530	MCP_2372;MCP_1262	BME93_04715;BME93_03100	SBU_000999	SCAL_000533		MBAR_RS15410	MA_RS07130	METEV_RS07040	MZHIL_RS03875	MMAH_RS03265	MBUR_RS04980
-	cluster31	NAD-dependent succinate-semialdehyde dehydrogenase	arCOG01252	PutA	Lactaldehyde dehydrogenase, Succinate semialdehyde dehydrogenase or other NAD-dependent aldehyde dehydrogenase	C	na	na	0	0	466.355	18	14		1	1	1	1	0	0	0	2	4	4	2	2	1	2	2	2	2	1	1	1	1	2518788489_gene	RCI_RS12940	MTC_RS10485	MCP_2360				ANME2D_RS10925;ANME2D_RS16175	MBAR_RS08625;MBAR_RS13460;MBAR_RS12685;MBAR_RS02735	MA_RS07045;MA_RS03690;MA_RS15015;MA_RS21285	METEV_RS11180;METEV_RS11185	MZHIL_RS05360;MZHIL_RS09950	MMAH_RS00865	MBUR_RS00895;MBUR_RS10035
-	cluster313	Heat shock protein. Metallo peptidase. MEROPS family M48B	arCOG01331	HtpX	Zn-dependent protease with chaperone function	O	K03799	htpX; heat shock protein HtpX [EC:3.4.24.-]	0	3.90476	297	18	14		1	2	1	2	1	1	1	2	1	1	0	0	0	1	1	1	1	1	1	1	1	2518786895_gene	RCI_RS13195;RCI_RS01285	MTC_RS05485	MCP_0570;MCP_0996	BME93_05510	SBU_000083	SCAL_001576	ANME2D_RS04630;ANME2D_RS14455	MBAR_RS15080	MA_RS10960				MBUR_RS06450
-	cluster40	ammonia channel protein	arCOG04397	AmtB	Ammonia permease	P	K03320	amt, AMT, MEP; ammonium transporter, Amt family	0	11.0667	420.933	18	14		2	1	2	2	0	1	0	2	3	3	1	1	1	0	1	2	2	2	2	1	1	2518788019_gene;2518787526_gene	RCI_RS00690	MTC_RS11945;MTC_RS11955	MCP_0585;MCP_0587		SBU_000511		ANME2D_RS08015;ANME2D_RS08400	MBAR_RS00925;MBAR_RS00920;MBAR_RS16845	MA_RS20450;MA_RS20455;MA_RS21960	METEV_RS05460	MZHIL_RS09290	MMAH_RS01050
-	cluster43	putative ABC transport system ATP-binding protein	arCOG00922	SalX	ABC-type antimicrobial peptide transport system, ATPase component	V	K09810	ABC.LPT.A, lolD; lipoprotein-releasing system ATP-binding protein [EC:3.6.3.-]	0	0	226	18	14		1	1	1	1	0	0	0	4	4	4	1	2	1	1	2	1	1	1	2	1	1	2518788265_gene	RCI_RS04260	MTC_RS08395	MCP_2334				ANME2D_RS05840;ANME2D_RS14970;ANME2D_RS00255;ANME2D_RS00470	MBAR_RS15115;MBAR_RS18850;MBAR_RS18275;MBAR_RS04270	MA_RS08650;MA_RS09095;MA_RS12940;MA_RS01975	METEV_RS01915	MZHIL_RS03600;MZHIL_RS04985	MMAH_RS09960	MBUR_RS04610
-	cluster516	phosphomannomutase/phosphoglucomutase	arCOG00767	{ManB}	Phosphomannomutase	G	na	na	0	0	436.55	18	14		1	1	1	1	1	0	0	0	2	2	1	1	1	1	1	1	1	1	1	1	1	2518787445_gene	RCI_RS03875	MTC_RS06225	MCP_2422	BME93_04965				MBAR_RS11785;MBAR_RS03920	MA_RS01290;MA_RS13895	METEV_RS00660	MZHIL_RS09120	MMAH_RS01495	MBUR_RS10935
-	cluster52	putative iron compound ABC transporter permease protein	arCOG01007	FepD	ABC-type Fe3+-siderophore transport system, permease component	P	K02015	ABC.FEV.P; iron complex transport system permease protein	0	9	360.138	18	15	Y	0	1	2	1	0	1	2	0	2	3	1	1	1	1	1	1	3	2	3	1	2		RCI_RS02875	MTC_RS08490;MTC_RS11445	MCP_1790		SBU_000530	SCAL_000323;SCAL_000348		MBAR_RS12745;MBAR_RS09940	MA_RS09630;MA_RS18980;MA_RS04945	METEV_RS07330	MZHIL_RS04915	MMAH_RS02995	MBUR_RS05395
-	cluster520	putative nucleotide sugar epimerase/dehydratase	arCOG01369	WcaG	Nucleoside-diphosphate-sugar epimerase	M	K01784	galE, GALE; UDP-glucose 4-epimerase [EC:5.1.3.2]	0.05	0	318.85	18	14		1	1	1	1	0	1	1	1	2	1	1	0	1	1	1	2	0	1	1	1	1	2518787447_gene	RCI_RS14640	MTC_RS08740	MCP_1530		SBU_001053	SCAL_001206	ANME2D_RS02060	MBAR_RS06010;MBAR_RS00280	MA_RS23290	METEV_RS06220		MMAH_RS00395	MBUR_RS10470
-	cluster561	putative S-adenosylmethionine synthetase	arCOG01678	MetK	Archaeal S-adenosylmethionine synthetase	E	K00789	metK; S-adenosylmethionine synthetase [EC:2.5.1.6]	0	0	390.5	18	15	Y	0	1	1	1	1	0	1	1	1	1	0	1	1	1	1	1	1	2	1	2	1		RCI_RS04490	MTC_RS04930	MCP_0625	BME93_01465		SCAL_001733	ANME2D_RS14150	MBAR_RS07045	MA_RS01165		MZHIL_RS00480	MMAH_RS08160	MBUR_RS06850
-	cluster594	Glutamate synthase domain-containing protein 2	arCOG04391	-	Rubredoxin	C	na	na	0.333333	0	494.286	18	14		2	1	1	1	0	0	0	2	1	1	1	1	2	1	1	1	1	1	1	1	1	2518787806_gene;2518788026_gene	RCI_RS13080	MTC_RS07375	MCP_0709				ANME2D_RS10170;ANME2D_RS10250	MBAR_RS03595	MA_RS22030	METEV_RS07370	MZHIL_RS01735	MMAH_RS08925;MMAH_RS07870	MBUR_RS00475
-	cluster634	cell division protein FtsZ homolog	arCOG02201	FtsZ	Cell division GTPase	D	K03531	ftsZ; cell division protein FtsZ	0	0	384.368	18	14		1	1	1	2	1	0	1	1	1	1	1	1	1	1	1	1	1	0	1	0	1	2518788191_gene	RCI_RS00165	MTC_RS08275	MCP_1396;MCP_1763	BME93_01455		SCAL_000706	ANME2D_RS08655	MBAR_RS01110	MA_RS20215	METEV_RS07740	MZHIL_RS05685	MMAH_RS06265	MBUR_RS01550
-	cluster637	conserved hypothetical protein	arCOG04038	-	Uncharacterized protein	S	na	na	0	0	192.053	18	15	Y	0	1	1	1	1	1	1	1	0	0	1	1	1	1	1	1	1	2	1	1	1		RCI_RS02630	MTC_RS07430	MCP_1175	BME93_04695	SBU_001601	SCAL_001707	ANME2D_RS15945			METEV_RS02030	MZHIL_RS10225	MMAH_RS10210	MBUR_RS13185
-	cluster641	putative HTH-type transcriptional regulator	arCOG04060	-	Predicted transcriptional regulator	K	K07731	K07731; putative transcriptional regulator	0	0	243.842	18	15	Y	0	1	1	1	1	0	0	2	1	1	1	1	1	1	1	1	1	1	1	1	1		RCI_RS12715	MTC_RS12195	MCP_2746	BME93_05935			ANME2D_RS07470;ANME2D_RS13340	MBAR_RS02985	MA_RS21090	METEV_RS11275	MZHIL_RS09415	MMAH_RS00815	MBUR_RS09980
-	cluster684	putative phosphatase, PHP family	arCOG00302	-	Metal-dependent phosphoesterase (PHP family)	R	na	na	0	0	223.632	18	14		1	1	1	1	0	0	0	1	1	1	1	1	1	1	1	1	1	1	1	1	2	2518788256_gene	RCI_RS07355	MTC_RS00585	MCP_0454				ANME2D_RS06440	MBAR_RS01915	MA_RS18880	METEV_RS02750	MZHIL_RS02370	MMAH_RS07050	MBUR_RS12530
-	cluster73	molybdate transport system permease protein	arCOG00165	ModC	ABC-type molybdate transport system, permease component	P	K02018	modB; molybdate transport system permease protein	0	5.88	271.24	18	14		1	1	1	1	1	2	1	0	2	5	1	0	1	1	1	1	2	1	1	0	1	2518788493_gene	RCI_RS06955	MTC_RS00775	MCP_1862	BME93_02675	SBU_000669;SBU_001463	SCAL_000784		MBAR_RS08300;MBAR_RS07010	MA_RS06425;MA_RS11830;MA_RS01495;MA_RS01720;MA_RS20365	METEV_RS08855		MMAH_RS09170	MBUR_RS08010
-	cluster734	glucosamine--fructose-6-phosphate aminotransferase [isomerizing]	arCOG00057	GlmS	Glucosamine 6-phosphate synthetase	M	K00820	glmS; glucosamine--fructose-6-phosphate aminotransferase (isomerizing) [EC:2.6.1.16]	0	0	602.316	18	14		1	1	1	2	0	1	1	1	1	1	1	1	1	1	1	1	1	0	1	1	0	2518787400_gene	RCI_RS07655	MTC_RS02785	MCP_0804;MCP_0972		SBU_000633	SCAL_001047	ANME2D_RS01135	MBAR_RS10735	MA_RS15825	METEV_RS11415	MZHIL_RS08320	MMAH_RS00255	MBUR_RS12135
-	cluster740	reduced coenzyme F420:NADP oxidoreductase	arCOG00457	-	Predicted dinucleotide-binding enzyme	R	K06988	fno; 8-hydroxy-5-deazaflavin:NADPH oxidoreductase [EC:1.5.1.40]	0	0	231	18	14		1	1	1	1	0	0	0	2	1	1	1	1	1	1	1	1	1	1	1	1	1	2518786958_gene	RCI_RS08560	MTC_RS00030	MCP_0215				ANME2D_RS06500;ANME2D_RS00455	MBAR_RS03500	MA_RS22115	METEV_RS07355	MZHIL_RS01805	MMAH_RS01030	MBUR_RS10215
-	cluster742	adenylate kinase	arCOG01046	Adk	Adenylate kinase or related kinase	F	K00939	adk; adenylate kinase [EC:2.7.4.3]	0	0	215.556	18	15	Y	0	1	1	1	1	0	0	1	1	1	1	1	1	1	1	1	1	1	1	1	1		RCI_RS03250	MTC_RS06700	MCP_2245	BME93_00880			ANME2D_RS06320	MBAR_RS00550	MA_RS05715	METEV_RS04135	MZHIL_RS06110	MMAH_RS06680	MBUR_RS00130
-	cluster744	DUF357 domain-containing protein	arCOG01224	-	Uncharacterized protein	S	K09728	K09728; uncharacterized protein	0	0	92.5556	18	14		1	1	1	1	1	1	1	1	1	1	1	1	1	1	1	1	1	0	0	0	1	2518787237_gene	RCI_RS00295	MTC_RS10380	MCP_0921	BME93_04710	SBU_000021	SCAL_000154	ANME2D_RS12840	MBAR_RS15400	MA_RS07120	METEV_RS07050	MZHIL_RS03885	MMAH_RS03255	MBUR_RS04990
-	cluster745	Protein of unknown function DUF555	arCOG02119	-	Uncharacterized protein, DUF555 family	S	K09731	K09731; uncharacterized protein	0	0	117.5	18	14		1	1	1	1	0	0	0	1	1	1	1	1	1	1	1	1	1	1	1	1	1	2518787236_gene	RCI_RS00290	MTC_RS10375	MCP_0920				ANME2D_RS12835	MBAR_RS15405	MA_RS07125	METEV_RS07045	MZHIL_RS03880	MMAH_RS03260	MBUR_RS04985
-	cluster747	Ribosomal protein L11 methyltransferase (PrmA)	arCOG00109	HemK	Methylase of polypeptide chain release factors	J	K02493	hemK, prmC; release factor glutamine methyltransferase [EC:2.1.1.-]	0	0	190.611	18	14		1	1	1	1	1	0	0	1	1	1	1	1	1	1	1	1	1	1	1	1	0	2518787162_gene	RCI_RS04100	MTC_RS11240	MCP_0727	BME93_06310			ANME2D_RS02895	MBAR_RS17170	MA_RS07485	METEV_RS08165	MZHIL_RS06425	MMAH_RS05165	MBUR_RS04630
-	cluster752	protein of unknown function DUF87	arCOG03732	-	Uncharacterized protein	S	K06915	K06915; uncharacterized protein	0	0	538.5	18	15	Y	0	1	1	1	1	1	1	1	0	0	1	1	1	1	1	1	1	1	1	1	1		RCI_RS00300	MTC_RS10385	MCP_0922	BME93_04705	SBU_001065	SCAL_001563	ANME2D_RS02815			METEV_RS07055	MZHIL_RS03890	MMAH_RS03250	MBUR_RS04995
-	cluster754	protein belonging to Uncharacterized protein family UPF0047	arCOG04214	-	Uncharacterized protein	S	na	na	0	0	142.833	18	14		1	1	1	1	1	1	1	1	1	1	1	1	0	0	0	1	1	1	1	1	1	2518787697_gene	RCI_RS02365	MTC_RS07000	MCP_0732	BME93_06320	SBU_000997	SCAL_000848	ANME2D_RS03560	MBAR_RS14465	MA_RS12060	METEV_RS10235	MZHIL_RS08760
-	cluster756	putative fumarate hydratase class I alpha subunit	arCOG04407	TtdA	Tartrate dehydratase alpha subunit/Fumarate hydratase class I, N-terminal domain	C	K01677	fumA; fumarate hydratase subunit alpha [EC:4.2.1.2]	0	0	280.222	18	14		1	1	1	1	1	0	0	0	1	1	1	1	1	1	1	1	1	1	1	1	1	2518788186_gene	RCI_RS05340	MTC_RS04510	MCP_0509	BME93_06200				MBAR_RS12840	MA_RS12985	METEV_RS08330	MZHIL_RS02285	MMAH_RS06380	MBUR_RS01275
-	cluster757	hydro-lyase family enzyme, Fe-S type, tartrate/fumarate subfamily	arCOG04406	FumA	Tartrate dehydratase beta subunit/Fumarate hydratase class I, C-terminal domain	C	K01678	fumB; fumarate hydratase subunit beta [EC:4.2.1.2]	0	0	190.444	18	14		1	1	1	1	1	0	0	0	1	1	1	1	1	1	1	1	1	1	1	1	1	2518788187_gene	RCI_RS05345	MTC_RS04505	MCP_0508	BME93_06195				MBAR_RS12835	MA_RS12990	METEV_RS08335	MZHIL_RS02290	MMAH_RS06375	MBUR_RS01280
-	cluster758	CDP-diacylglycerol-glycerol-3-phosphate 3-phosphatidyltransferase	arCOG00670	PgsA	Phosphatidylglycerophosphate synthase	I	K17884	archaetidylinositol phosphate synthase [EC:2.7.8.39]	0	4.33333	205	18	14		1	1	1	1	0	1	1	0	1	1	1	1	1	1	1	1	1	1	0	1	1	2518788649_gene	RCI_RS03685	MTC_RS09325	MCP_1004		SBU_001489	SCAL_000695		MBAR_RS06710	MA_RS01410	METEV_RS10335	MZHIL_RS08500	MMAH_RS02160	MBUR_RS11400
-	cluster759	protein belonging to Uncharacterized protein family UPF0118	arCOG02642	PerM	Predicted PurR-regulated permease PerM	R	na	na	0	7.16667	357.556	18	15	Y	0	1	1	1	0	1	1	1	1	1	1	0	1	1	1	1	1	1	1	1	1		RCI_RS02545	MTC_RS04515	MCP_0510		SBU_001479	SCAL_000596	ANME2D_RS04575	MBAR_RS15620	MA_RS15185	METEV_RS02425		MMAH_RS08125	MBUR_RS06820
-	cluster761	nucleic acid binding, OB-fold, tRNA/helicase-type	arCOG02257	-	RPA family protein, a subunit of RPA complex in P.furiosus	L	K09746	K09746; uncharacterized protein	0	0	202.722	18	14		1	1	1	1	1	1	1	1	1	1	1	1	1	1	1	1	1	0	0	1	0	2518787810_gene	RCI_RS11695	MTC_RS00095	MCP_2850	BME93_00070	SBU_000562	SCAL_001494	ANME2D_RS15700	MBAR_RS10760	MA_RS15800	METEV_RS09735	MZHIL_RS05505	MMAH_RS08335	MBUR_RS07010
-	cluster762	UDP-N-acetylglucosamine diphosphorylase/glucosamine-1-phosphate N-acetyltransferase	arCOG00668	GCD1	Nucleoside-diphosphate-sugar pyrophosphorylase involved in lipopolysaccharide biosynthesis/translation initiation factor 2B, gamma/epsilon subunit	M	K00973	glucose-1-phosphate thymidylyltransferase [EC:2.7.7.24]	0	0	399.211	18	14		1	1	2	1	0	1	1	1	1	1	1	1	1	1	1	1	1	0	1	1	0	2518787244_gene	RCI_RS07660	MTC_RS10030;MTC_RS02790	MCP_0805		SBU_000632	SCAL_001046	ANME2D_RS01140	MBAR_RS10740	MA_RS15820	METEV_RS11420	MZHIL_RS08315	MMAH_RS00250	MBUR_RS12140
-	cluster763	uroporphyrinogen-III synthase	arCOG02048	HemD	Uroporphyrinogen-III synthase	H	K01719	hemD, UROS; uroporphyrinogen-III synthase [EC:4.2.1.75]	0	0	263.444	18	14		1	1	1	1	1	1	1	1	1	1	1	1	1	1	1	1	1	0	0	0	1	2518788140_gene	RCI_RS09690	MTC_RS01610	MCP_2923	BME93_03015	SBU_001315	SCAL_000823	ANME2D_RS04770	MBAR_RS09530	MA_RS15890	METEV_RS01515	MZHIL_RS06835	MMAH_RS02815	MBUR_RS05695
-	cluster765	thiol reductase thioredoxin	arCOG01972	TrxA	Thiol-disulfide isomerase or thioredoxin	O	K03671	trxA; thioredoxin 1	0	0	92.6667	18	17	Y	1	0	0	0	1	1	1	1	1	1	1	1	1	1	1	1	1	1	1	1	1	2518787968_gene				BME93_02145	SBU_001105	SCAL_000458	ANME2D_RS03885	MBAR_RS12265	MA_RS16770	METEV_RS00390	MZHIL_RS00365	MMAH_RS09520	MBUR_RS09585
-	cluster767	type I phosphodiesterase/nucleotide pyrophosphatase	arCOG04940	-	AP superfamily phosphodiesterase/nucleotide pyrophosphatase	R	na	na	0	1.38889	433.056	18	15	Y	0	1	1	1	1	0	0	1	1	1	1	1	1	1	1	1	1	1	1	1	1		RCI_RS02800	MTC_RS07335	MCP_1987	BME93_00620			ANME2D_RS08445	MBAR_RS17430	MA_RS17560	METEV_RS02200	MZHIL_RS05830	MMAH_RS04880	MBUR_RS04145
-	cluster771	Predicted transcriptional regulator, contains C-terminal CBS domains	arCOG00606	-	CBS domain	R	na	na	0	0	157.056	18	14		1	1	1	1	1	0	0	1	1	1	1	1	1	1	1	1	1	1	1	1	0	2518786576_gene	RCI_RS15515	MTC_RS11780	MCP_1754	BME93_01180			ANME2D_RS15425	MBAR_RS10635	MA_RS18615	METEV_RS04025	MZHIL_RS04195	MMAH_RS08220	MBUR_RS06905
-	cluster772	DNA-directed RNA polymerase, subunit D (EC 2.7.7.6)	arCOG04241	RpoA/Rpo1	DNA-directed RNA polymerase subunit D	K	K03047	rpoD; DNA-directed RNA polymerase subunit D [EC:2.7.7.6]	0	0	263.944	18	14		1	1	1	1	1	0	0	1	1	0	1	1	1	1	1	1	1	1	1	1	1	2518787217_gene	RCI_RS03190	MTC_RS07640	MCP_2258	BME93_00920			ANME2D_RS11550	MBAR_RS00490		METEV_RS04095	MZHIL_RS06060	MMAH_RS06205	MBUR_RS00205
-	cluster778	Cellulase M and related proteins	arCOG01518	FrvX	Cellulase M or related protein	G	na	na	0	0	344.444	18	17	Y	1	0	0	0	1	1	1	1	1	1	1	1	1	1	1	1	1	1	1	1	1	2518787613_gene				BME93_00440	SBU_000983	SCAL_001668	ANME2D_RS06350	MBAR_RS01225	MA_RS20075	METEV_RS03655	MZHIL_RS02705	MMAH_RS04240	MBUR_RS03645
-	cluster779	protein belonging to Uncharacterized protein family UPF0285, methanogenesis	arCOG04885	-	Uncharacterized protein, DUF1464 family	S	na	na	0	0	322.278	18	14		1	1	1	1	1	1	1	0	1	1	0	1	1	1	1	1	1	1	1	0	1	2518787723_gene	RCI_RS14020	MTC_RS06385	MCP_1663	BME93_04305	SBU_001326	SCAL_001187		MBAR_RS01195	MA_RS20115		MZHIL_RS05080	MMAH_RS03615	MBUR_RS01070
-	cluster78	Non-histone chromosomal protein MC1	arCOG04743	-	Helicase associated uncharacterized terminal domain	R	na	na	0	0	99.24	18	15	Y	0	1	2	2	1	0	0	2	1	2	1	1	1	1	1	1	1	1	4	1	1		RCI_RS12925	MTC_RS11095;MTC_RS05260	MCP_1897;MCP_1140	BME93_05500			ANME2D_RS08390;ANME2D_RS05020	MBAR_RS06320	MA_RS18870;MA_RS23555	METEV_RS07695	MZHIL_RS01650	MMAH_RS06130	MBUR_RS00285
-	cluster780	RNA-binding protein, containing PUA domain	arCOG00985	Tma20	Predicted RNA-binding protein, contains PUA domain	J	K07575	PUA domain protein	0	0	160.889	18	14		1	1	1	1	1	0	0	1	1	1	1	0	1	1	1	1	1	1	1	1	1	2518786564_gene	RCI_RS14850	MTC_RS06365	MCP_2296	BME93_06225			ANME2D_RS12380	MBAR_RS01060	MA_RS20250	METEV_RS09580		MMAH_RS03975	MBUR_RS00960
-	cluster782	Haloacid dehalogenase domain protein hydrolase	arCOG01579	-	Soluble P-type ATPase	R	na	na	0	0	254.316	18	14		2	1	1	1	0	0	0	1	1	1	1	1	1	1	1	1	1	1	1	1	1	2518787381_gene;2518787380_gene	RCI_RS15130	MTC_RS09255	MCP_1058				ANME2D_RS06515	MBAR_RS03835	MA_RS20865	METEV_RS09075	MZHIL_RS09505	MMAH_RS09275	MBUR_RS09835
-	cluster784	50S ribosomal protein L39e	arCOG04177	RPL39	Ribosomal protein L39E	J	K02924	RP-L39e, RPL39; large subunit ribosomal protein L39e	0	0	50.5556	18	15	Y	0	1	1	1	1	1	1	1	1	1	1	1	1	1	1	1	1	0	1	0	1		RCI_RS09170	MTC_RS02190	MCP_0013	BME93_02535	SBU_001116	SCAL_000554	ANME2D_RS16130	MBAR_RS20565	MA_RS26070	METEV_RS11965	MZHIL_RS02735	MMAH_RS06045	MBUR_RS13235
-	cluster791	[SSU ribosomal protein S18P]-alanine acetyltransferase	arCOG00833	RimI	Acetyltransferase (GNAT) family	R	K03789	rimI; ribosomal-protein-alanine N-acetyltransferase [EC:2.3.1.128]	0	0	161.722	18	14		1	1	1	1	0	0	0	1	1	1	1	1	1	1	1	1	1	1	1	1	1	2518787270_gene	RCI_RS12180	MTC_RS02580	MCP_0114				ANME2D_RS03605	MBAR_RS05165	MA_RS24175	METEV_RS00170	MZHIL_RS00140	MMAH_RS09770	MBUR_RS09130
-	cluster792	bifunctional nuclease family protein	arCOG01759	-	Bifunctional nuclease, with DNase and RNase activity	L	K08999	K08999; uncharacterized protein	0	0	151.611	18	14		1	1	1	1	0	1	1	1	1	1	1	0	1	0	1	1	1	1	1	1	1	2518787292_gene	RCI_RS09790	MTC_RS02385	MCP_2941		SBU_001541	SCAL_001275	ANME2D_RS05770	MBAR_RS08090	MA_RS02845	METEV_RS09015		MMAH_RS01760
-	cluster794	DUF2240 domain-containing protein	arCOG04418	-	Predicted HTH domain, homologous to N-terminal domain of RPA1 protein family	R	na	na	0	0	160.278	18	15	Y	0	1	1	1	1	0	0	1	1	1	1	1	1	1	1	1	1	1	1	1	1		RCI_RS00075	MTC_RS05980	MCP_1831	BME93_05100			ANME2D_RS12900	MBAR_RS07650	MA_RS03110	METEV_RS01560	MZHIL_RS05155	MMAH_RS07660	MBUR_RS12395
-	cluster798	glutaredoxin family protein	arCOG02607	GrxC	Glutaredoxin	O	na	na	0	0	85.1667	18	17	Y	1	0	0	0	1	1	1	1	1	1	1	1	1	1	1	1	1	1	1	1	1	2518787488_gene				BME93_04790	SBU_001282	SCAL_000692	ANME2D_RS09125	MBAR_RS05590	MA_RS00375	METEV_RS00505	MZHIL_RS08560	MMAH_RS01565	MBUR_RS10985
-	cluster799	methyltransferase domain-containing protein	arCOG00910	-	Predicted RNA methylase	J	K07579	putative methylase	0	0.0555556	201.222	18	14		1	1	1	1	0	0	0	1	1	1	1	1	1	1	1	1	1	1	1	1	1	2518787167_gene	RCI_RS14725	MTC_RS08640	MCP_1504				ANME2D_RS12885	MBAR_RS08705	MA_RS03765	METEV_RS06770	MZHIL_RS09265	MMAH_RS08680	MBUR_RS07410
-	cluster80	daunorubicin resistance ABC transporter membrane protein	arCOG01467	-	ABC-type multidrug transport system, permease component	V	K01992	ABC-2.P; ABC-2 type transport system permease protein	0	6	254.56	18	15	Y	3	0	1	1	0	1	1	2	2	2	2	1	0	1	1	2	1	1	1	1	1	2518786651_gene;2518786785_gene;2518786955_gene		MTC_RS08420	MCP_2632		SBU_000729	SCAL_001321	ANME2D_RS09770;ANME2D_RS04400	MBAR_RS17220;MBAR_RS18950	MA_RS10950;MA_RS04410	METEV_RS05885;METEV_RS08370	MZHIL_RS09230		MBUR_RS01970
-	cluster801	cell division control protein 6 homolog	arCOG00467	CDC6	Cdc6-related protein, AAA superfamily ATPase	L	K10725	cdc6A; archaeal cell division control protein 6	0	0	372.833	18	14		1	1	1	1	1	0	0	1	1	1	1	1	1	1	1	1	1	1	1	1	0	2518787003_gene	RCI_RS06135	MTC_RS03205	MCP_0649	BME93_06050			ANME2D_RS16035	MBAR_RS06415	MA_RS00435	METEV_RS10265	MZHIL_RS07590	MMAH_RS01635	MBUR_RS11080
-	cluster802	Adenosylcobinamide amidohydrolase, CbiZ domain protein	arCOG01870	cbiZ	Adenosylcobinamide amidohydrolase	H	na	na	0	0	199.111	18	17	Y	1	0	0	0	1	1	1	1	1	1	1	1	1	1	1	1	1	1	1	1	1	2518786681_gene				BME93_04520	SBU_000166	SCAL_000733	ANME2D_RS04790	MBAR_RS18325	MA_RS04880	METEV_RS01000	MZHIL_RS07050	MMAH_RS01535	MBUR_RS10810
-	cluster803	tRNA(His) 5'-end guanylyltransferase	arCOG03218	Thg1	tRNAHis guanylyltransferase	J	na	na	0	0	243.833	18	14		1	1	1	1	1	0	0	1	1	0	1	1	1	1	1	1	1	1	1	1	1	2518786673_gene	RCI_RS11515	MTC_RS02925	MCP_2556	BME93_06265			ANME2D_RS07420	MBAR_RS09265		METEV_RS05535	MZHIL_RS08815	MMAH_RS08790	MBUR_RS07545
-	cluster822	thiamine pyrophosphate enzyme domain protein TPP-binding protein	arCOG01609	-	Indolepyruvate ferredoxin oxidoreductase, alpha and beta subunit	C	K00179	iorA; indolepyruvate ferredoxin oxidoreductase, alpha subunit [EC:1.2.7.8]	0	0	570.778	18	14		1	1	1	1	1	0	0	0	1	1	1	1	1	1	1	1	1	1	1	1	1	2518787971_gene	RCI_RS00830	MTC_RS10235	MCP_1187	BME93_02000				MBAR_RS00395	MA_RS05345	METEV_RS04260	MZHIL_RS06240	MMAH_RS02765	MBUR_RS05830
-	cluster823	indolepyruvate ferredoxin oxidoreductase subunit beta	arCOG01602	PorG	Pyruvate:ferredoxin oxidoreductase or related 2-oxoacid:ferredoxin oxidoreductase, gamma subunit	C	K00187	vorB; 2-oxoisovalerate ferredoxin oxidoreductase, beta subunit [EC:1.2.7.7]	0	0	195.556	18	14		1	1	1	1	0	0	0	1	1	1	1	1	1	1	1	1	1	1	1	1	1	2518787972_gene	RCI_RS00835	MTC_RS10240	MCP_1188				ANME2D_RS01275	MBAR_RS00390	MA_RS05350	METEV_RS04255	MZHIL_RS06235	MMAH_RS02770	MBUR_RS05825
-	cluster824	5'-nucleotidase /3'-nucleotidase /exopolyphosphatase	arCOG02303	SurE	Predicted acid phosphatase	R	K03787	surE; 5'-nucleotidase [EC:3.1.3.5]	0	0	266.611	18	14		1	1	1	1	0	0	0	1	1	1	1	1	1	1	1	1	1	1	1	1	1	2518788276_gene	RCI_RS04635	MTC_RS05125	MCP_1321				ANME2D_RS00970	MBAR_RS06365	MA_RS00550	METEV_RS05600	MZHIL_RS08410	MMAH_RS01845	MBUR_RS11295
-	cluster826	Uncharacterized conserved protein UCP006598	arCOG03231	-	Uncharacterized protein	S	na	na	0	0	370.556	18	15	Y	1	0	1	1	0	1	1	1	1	1	1	1	1	0	1	1	1	1	1	1	1	2518787397_gene		MTC_RS02455	MCP_2960		SBU_001504	SCAL_000908	ANME2D_RS02505	MBAR_RS19745	MA_RS06775	METEV_RS05210	MZHIL_RS04325	MMAH_RS03650
-	cluster827	putative protein-export membrane protein SecF	arCOG03054	SecF	Preprotein translocase subunit SecF	U	K03074	secF; preprotein translocase subunit SecF	0	5.72222	304.111	18	15	Y	0	1	1	1	0	0	1	1	1	1	1	1	1	1	1	1	1	1	1	1	1		RCI_RS08165	MTC_RS01325	MCP_0162			SCAL_001751	ANME2D_RS12860	MBAR_RS04585	MA_RS00725	METEV_RS10195	MZHIL_RS08720	MMAH_RS01120	MBUR_RS10280
-	cluster828	DEAD/DEAH box helicase domain protein	arCOG03143	-	An uncharacterized C-terminal domain of COG1202 helicase	R	K03725	archaea-specific helicase [EC:3.6.1.-]	0	0	823.889	18	14		1	1	1	1	0	0	0	1	1	1	1	1	1	1	1	1	1	1	1	1	1	2518786578_gene	RCI_RS08830	MTC_RS01285	MCP_0064				ANME2D_RS05115	MBAR_RS19055	MA_RS07320	METEV_RS09550	MZHIL_RS04070	MMAH_RS03940	MBUR_RS00920
-	cluster829	conserved hypothetical protein	arCOG04960	-	Uncharacterized membrane protein	S	na	na	0	3.88889	134.278	18	15	Y	0	1	1	1	1	1	1	1	1	1	1	1	1	1	1	1	1	0	1	1	0		RCI_RS03750	MTC_RS08280	MCP_1762	BME93_04665	SBU_000520	SCAL_000377	ANME2D_RS07245	MBAR_RS18205	MA_RS07660	METEV_RS01275	MZHIL_RS08125	MMAH_RS08060	MBUR_RS06755
-	cluster830	TfuA-related McrA-glycine thioamidation protein	arCOG05002	-	Uncharacterized protein	S	na	na	0	0	219.722	18	14		1	1	1	1	0	0	0	1	1	1	1	1	1	1	1	1	1	1	1	1	1	2518787915_gene	RCI_RS05230	MTC_RS04810	MCP_0555				ANME2D_RS07890	MBAR_RS04425	MA_RS00880	METEV_RS10425	MZHIL_RS07615	MMAH_RS01315	MBUR_RS10705
-	cluster831	ribosomal protein S12 methylthiotransferase accessory factor	arCOG02882	YcaO	Ribosomal protein S12 methylthiotransferase accessory factor YcaO	J	K09136	ycaO; ribosomal protein S12 methylthiotransferase	0	0	415.056	18	14		1	1	1	1	0	0	0	1	1	1	1	1	1	1	1	1	1	1	1	1	1	2518787914_gene	RCI_RS05235	MTC_RS04815	MCP_0554				ANME2D_RS07895	MBAR_RS04420	MA_RS00885	METEV_RS10420	MZHIL_RS07610	MMAH_RS01310	MBUR_RS10700
-	cluster832	tRNA(Ile2) 2-agmatinylcytidine synthetase	arCOG01116	-	Predicted DNA-binding protein containing a Zn-ribbon domain	R	na	na	0	0	303.611	18	14		1	1	1	1	0	0	0	1	1	1	1	1	1	1	1	1	1	1	1	1	1	2518787917_gene	RCI_RS02920	MTC_RS05460	MCP_1956				ANME2D_RS01495	MBAR_RS12220	MA_RS10320	METEV_RS02895	MZHIL_RS05065	MMAH_RS03630	MBUR_RS02720
-	cluster833	indolepyruvate ferredoxin oxidoreductase alpha/subunit beta	arCOG01612	-	Indolepyruvate ferredoxin oxidoreductase, alpha and beta subunit	C	K00179	iorA; indolepyruvate ferredoxin oxidoreductase, alpha subunit [EC:1.2.7.8]	0	0.0555556	520.889	18	14		1	1	1	1	0	0	0	1	1	1	1	1	1	1	1	1	1	1	1	1	1	2518787191_gene	RCI_RS02925	MTC_RS07780	MCP_1959				ANME2D_RS01500	MBAR_RS12215	MA_RS10325	METEV_RS02900	MZHIL_RS05070	MMAH_RS03625	MBUR_RS02725
-	cluster838	Protein of unknown function (DUF460)	arCOG04219	-	Possible nuclease of RNase H fold, RuvC/YqgF family	X	K09150	K09150; uncharacterized protein	0	0	644.389	18	14		1	1	1	1	0	1	1	1	1	1	0	1	1	0	1	1	1	1	1	1	1	2518788188_gene	RCI_RS08390	MTC_RS04375	MCP_0137		SBU_000645	SCAL_000451	ANME2D_RS01010	MBAR_RS19650	MA_RS13085		MZHIL_RS03520	MMAH_RS05980
-	cluster840	small GTP-binding protein domain-containing protein	arCOG00355	EngB	GTP-binding protein EngB required for normal cell division in bacteria	R	na	na	0	0	205.333	18	14		1	1	1	1	1	0	0	1	1	1	1	1	1	1	1	1	1	1	1	1	0	2518787184_gene	RCI_RS07715	MTC_RS01390	MCP_2877	BME93_03105			ANME2D_RS14875	MBAR_RS10125	MA_RS13370	METEV_RS07990	MZHIL_RS03465	MMAH_RS06295	MBUR_RS01515
-	cluster851	nucleic acid binding, OB-fold, tRNA/helicase-type	arCOG03400	-	Predicted RNA-binding protein, contains TRAM domain	R	na	na	0	0.944444	125.889	18	15	Y	0	1	1	1	1	0	0	1	1	1	1	1	1	1	1	1	1	1	1	1	1		RCI_RS12550	MTC_RS12215	MCP_2750	BME93_05485			ANME2D_RS04295	MBAR_RS10280	MA_RS16425	METEV_RS06865	MZHIL_RS03785	MMAH_RS02020	MBUR_RS11635
-	cluster852	LSU ribosomal protein L37E	arCOG04126	RPL37A	Ribosomal protein L37E	J	K02922	RP-L37e, RPL37; large subunit ribosomal protein L37e	0	0	56.7778	18	15	Y	0	1	1	1	1	0	0	1	1	1	1	1	1	1	1	1	1	1	1	1	1		RCI_RS16460	MTC_RS11690	MCP_2283	BME93_06215			ANME2D_RS17470	MBAR_RS21385	MA_RS25780	METEV_RS11895	MZHIL_RS10340	MMAH_RS10270	MBUR_RS13580
-	cluster856	conserved hypothetical protein	arCOG00932	-	Uncharacterized protein related to pyruvate formate-lyase activating enzyme	R	K07129	K07129; uncharacterized protein	0.0555556	0	350.5	18	14		1	1	1	1	0	0	0	1	1	1	1	1	1	1	1	1	1	1	1	1	1	2518787858_gene	RCI_RS00635	MTC_RS06500	MCP_1819				ANME2D_RS00175	MBAR_RS01530	MA_RS19335	METEV_RS04070	MZHIL_RS05995	MMAH_RS06170	MBUR_RS00235
-	cluster857	NADPH-dependent FMN reductase	arCOG02573	WrbA	Multimeric flavodoxin WrbA	R	na	na	0	0	206.778	18	15	Y	0	1	1	1	0	1	0	1	1	1	1	1	1	1	1	1	1	1	1	1	1		RCI_RS09530	MTC_RS03235	MCP_2979		SBU_000476		ANME2D_RS16365	MBAR_RS01420	MA_RS19490	METEV_RS10750	MZHIL_RS08900	MMAH_RS07555	MBUR_RS12345
-	cluster858	conserved hypothetical protein	arCOG04973	-	Uncharacterized protein	S	na	na	0	0	283.389	18	14		1	1	1	1	0	0	0	1	1	1	1	1	1	1	1	1	1	1	1	1	1	2518787197_gene	RCI_RS02955	MTC_RS07755	MCP_1964				ANME2D_RS07435	MBAR_RS01385	MA_RS19540	METEV_RS06525	MZHIL_RS08350	MMAH_RS00635	MBUR_RS08135
-	cluster861	Uncharacterized conserved protein, contains tandem ACT domains	arCOG04444	-	ACT domain containing protein	R	na	na	0	0	143.722	18	14		1	1	1	1	0	1	0	0	1	1	1	1	1	1	1	1	1	1	1	1	1	2518786654_gene	RCI_RS00190	MTC_RS05820	MCP_1191		SBU_000141			MBAR_RS01205	MA_RS20105	METEV_RS02940	MZHIL_RS05890	MMAH_RS03605	MBUR_RS01060
-	cluster864	alkylhydroperoxidase AhpD family core domain-containing protein	arCOG02148	-	Uncharacterized homolog of gamma-carboxymuconolactone decarboxylase subunit	S	na	na	0	0	151	18	14		1	1	1	1	0	0	0	1	1	1	1	1	1	1	1	1	1	1	1	1	1	2518786854_gene	RCI_RS15080	MTC_RS09000	MCP_1069				ANME2D_RS07360	MBAR_RS03795	MA_RS20825	METEV_RS09115	MZHIL_RS09465	MMAH_RS09235	MBUR_RS09875
-	cluster867	polyprenyl synthetase family protein	arCOG01727	IspA	Geranylgeranyl pyrophosphate synthase	H	K02523	ispB; octaprenyl-diphosphate synthase [EC:2.5.1.90]	0	0	291.444	18	15	Y	0	1	1	1	0	1	1	0	1	1	1	1	1	1	1	1	1	1	1	1	1		RCI_RS08840	MTC_RS01320	MCP_0056		SBU_001477	SCAL_000594		MBAR_RS02130	MA_RS21655	METEV_RS01140	MZHIL_RS07470	MMAH_RS07210	MBUR_RS06345
-	cluster868	conserved hypothetical protein	arCOG04412	-	Uncharacterized protein	S	na	na	0	0	104.222	18	14		1	1	1	1	0	0	0	1	1	1	1	1	1	1	1	1	1	1	1	1	1	2518787372_gene	RCI_RS01085	MTC_RS11545	MCP_1466				ANME2D_RS17235	MBAR_RS00780	MA_RS21870	METEV_RS04970	MZHIL_RS07865	MMAH_RS07795	MBUR_RS06495
-	cluster870	cobalt-factor II C20-methyltransferase / precorrin-4 C11-methyltransferase	arCOG00645	CobM	Precorrin-4 methylase	H	K05936	cobM, cbiF; precorrin-4/cobalt-precorrin-4 C11-methyltransferase [EC:2.1.1.133 2.1.1.271]	0	0	241.167	18	16	Y	1	0	1	0	0	1	1	1	1	1	1	1	1	1	1	1	1	1	1	1	1	2518788550_gene		MTC_RS09100			SBU_001207	SCAL_001569	ANME2D_RS08835	MBAR_RS03390	MA_RS22250	METEV_RS00545	MZHIL_RS00945	MMAH_RS07435	MBUR_RS12250
-	cluster873	DUF2098 domain-containing protein	arCOG04846	-	SH3 fold protein	S	na	na	0	0	104.167	18	14		1	1	1	1	0	0	0	1	1	1	1	1	1	1	1	1	1	1	1	1	1	2518787911_gene	RCI_RS05245	MTC_RS04735	MCP_0553				ANME2D_RS05330	MBAR_RS06330	MA_RS23565	METEV_RS07710	MZHIL_RS01665	MMAH_RS06140	MBUR_RS00275
-	cluster874	methanogenesis marker radical SAM protein	arCOG00950	NifB	Fe-S oxidoreductase, related to NifB/MoaA family	C	na	na	0	0	411.889	18	14		1	1	1	1	0	0	0	1	1	1	1	1	1	1	1	1	1	1	1	1	1	2518787391_gene	RCI_RS15070	MTC_RS05785	MCP_1925				ANME2D_RS07350	MBAR_RS04830	MA_RS23725	METEV_RS04495	MZHIL_RS05290	MMAH_RS03105	MBUR_RS12585
-	cluster875	archaeosine tRNA-ribosyltransferase	arCOG00990	-	Queuine tRNA-ribosyltransferase, contain PUA domain	J	K07557	tgtA2; archaeosine synthase [EC:2.6.1.97]	0	0	600.722	18	14		1	1	1	1	0	0	0	1	1	1	1	1	1	1	1	1	1	1	1	1	1	2518787333_gene	RCI_RS14675	MTC_RS08690	MCP_1516				ANME2D_RS03790	MBAR_RS05160	MA_RS24170	METEV_RS00175	MZHIL_RS00145	MMAH_RS09765	MBUR_RS09135
-	cluster877	precorrin-6y C5,15-methyltransferase (decarboxylating) subunit CbiE	arCOG00650	CobL	Precorrin-6B methylase 1	H	K03399	cbiE; cobalt-precorrin-6Y C5-methyltransferase [EC:2.1.1.-]	0	0	193.333	18	16	Y	1	0	1	0	0	1	1	1	1	1	1	1	1	1	1	1	1	1	1	1	1	2518788545_gene		MTC_RS09075			SBU_001510	SCAL_001026	ANME2D_RS02075	MBAR_RS07970	MA_RS02715	METEV_RS10965	MZHIL_RS09740	MMAH_RS10100	MBUR_RS08770
-	cluster878	cobalamin (vitamin B12) biosynthesis CbiD protein	arCOG04383	CbiD	Cobalamin biosynthesis protein CbiD	H	K02188	cbiD; cobalt-precorrin-5B (C1)-methyltransferase [EC:2.1.1.195]	0	0	339.389	18	16	Y	1	0	1	0	0	1	1	1	1	1	1	1	1	1	1	1	1	1	1	1	1	2518788546_gene		MTC_RS09080			SBU_001511	SCAL_001025	ANME2D_RS02080	MBAR_RS07975	MA_RS02720	METEV_RS10970	MZHIL_RS09745	MMAH_RS10105	MBUR_RS08775
-	cluster881	2-keto-4-pentenoate hydratase/2-oxohepta-3-ene-1,7-dioic acid hydratase (catechol pathway)	arCOG00235	MhpD	2-keto-4-pentenoate hydratase/2-oxohepta-3-ene-1,7-dioic acid hydratase (catechol pathway)	Q	na	na	0	0	244.222	18	14		1	1	1	1	0	0	0	1	1	1	1	1	1	1	1	1	1	1	1	1	1	2518787926_gene	RCI_RS14180	MTC_RS05060	MCP_1551				ANME2D_RS16385	MBAR_RS07840	MA_RS03070	METEV_RS01065	MZHIL_RS07160	MMAH_RS07275	MBUR_RS12080
-	cluster883	biotin operon repressor/biotin--[acetyl-CoA-carboxylase] synthetase	arCOG05062	-	Transcriptional regulator, contains HTH domain	K	K03524	birA; BirA family transcriptional regulator, biotin operon repressor / biotin-[acetyl-CoA-carboxylase] ligase [EC:6.3.4.15]	0	0	311.833	18	15	Y	0	1	1	1	0	1	1	1	1	1	1	1	1	1	1	1	1	0	1	1	1		RCI_RS06450	MTC_RS12030	MCP_0378		SBU_000992	SCAL_000853	ANME2D_RS16575	MBAR_RS08465	MA_RS03550	METEV_RS02635	MZHIL_RS02995	MMAH_RS03135	MBUR_RS12610
-	cluster885	Sjogrens syndrome scleroderma autoantigen 1	arCOG00578	-	Uncharacterized Zn-finger containing protein	R	K07143	K07143; UPF0148 protein	0	0	163.5	18	14		1	1	1	1	0	0	0	1	1	1	1	1	1	1	1	1	1	1	1	1	1	2518788427_gene	RCI_RS09115	MTC_RS02155	MCP_0043				ANME2D_RS04720	MBAR_RS06450	MA_RS00475	METEV_RS08575	MZHIL_RS01320	MMAH_RS03480	MBUR_RS04720
-	cluster90	spermidine/putrescine ABC transporter ATP-binding protein	arCOG00228	MopI	Molybdopterin-binding protein	H	K15497	wtpC; molybdate/tungstate transport system ATP-binding protein [EC:3.6.3.-]	0	0	336.208	18	14		1	1	1	1	1	1	1	0	2	5	1	0	1	1	1	1	2	1	1	0	1	2518788485_gene	RCI_RS06950	MTC_RS00780	MCP_1861	BME93_02680	SBU_000670	SCAL_000785		MBAR_RS08295;MBAR_RS07005	MA_RS06420;MA_RS11835;MA_RS01500;MA_RS01715;MA_RS20370	METEV_RS08850		MMAH_RS09165	MBUR_RS08005
-	cluster1	integral membrane sensor signal transduction histidine kinase	arCOG07619	-	Signal transduction histidine kinase	T	na	na	0	1.29126	825.495	17	13		3	3	1	12	0	0	2	18	0	5	7	3	6	5	1	8	14	1	8	6	0	2518788588_gene;2518786881_gene;2518787641_gene	RCI_RS15620;RCI_RS08270;RCI_RS15995	MTC_RS12565	MCP_1288;MCP_1387;MCP_1547;MCP_1856;MCP_0034;MCP_0052;MCP_0751;MCP_0753;MCP_0834;MCP_2784;MCP_0354;MCP_1286			SCAL_000658;SCAL_001208	ANME2D_RS16790;ANME2D_RS06565;ANME2D_RS06765;ANME2D_RS08460;ANME2D_RS16880;ANME2D_RS17655;ANME2D_RS09245;ANME2D_RS10430;ANME2D_RS16950;ANME2D_RS16955;ANME2D_RS10475;ANME2D_RS16960;ANME2D_RS11965;ANME2D_RS01240;ANME2D_RS16900;ANME2D_RS16940;ANME2D_RS16945;ANME2D_RS12790		MA_RS06595;MA_RS25835;MA_RS05985;MA_RS11915;MA_RS17780	METEV_RS05655;METEV_RS05410;METEV_RS05730;METEV_RS05790;METEV_RS11365;METEV_RS01880;METEV_RS05735	MZHIL_RS07280;MZHIL_RS10200;MZHIL_RS04330	MMAH_RS07760;MMAH_RS02140;MMAH_RS04195;MMAH_RS02985;MMAH_RS10240;MMAH_RS03065	MBUR_RS12475;MBUR_RS03245;MBUR_RS12930;MBUR_RS09825;MBUR_RS13205
-	cluster103	cation diffusion facilitator family transporter	arCOG01474	MMT1	Predicted Co/Zn/Cd cation transporter	P	na	na	0	4.91667	307.667	17	13		1	1	1	2	0	0	0	1	2	3	1	1	1	1	3	1	2	1	1	0	1	2518786714_gene	RCI_RS04315	MTC_RS02560	MCP_1803;MCP_0110				ANME2D_RS05170	MBAR_RS07685;MBAR_RS04615	MA_RS17565;MA_RS02885;MA_RS03245	METEV_RS07930	MZHIL_RS07115	MMAH_RS06900	MBUR_RS05215
-	cluster106	tRNA (N6-threonylcarbamoyladenosine(37)-N6)-methyltransferase TrmO	arCOG02702	-	SAM-dependent methyltransferase	Q	na	na	0	0	155.583	17	14		0	2	2	1	0	1	1	0	1	1	2	1	1	0	1	1	2	2	2	1	2		RCI_RS05595;RCI_RS06965	MTC_RS11815;MTC_RS00810	MCP_0645		SBU_000544	SCAL_001256		MBAR_RS04295	MA_RS02005	METEV_RS05525;METEV_RS00610	MZHIL_RS04950	MMAH_RS06165
-	cluster118	Nucleoside recognition domain protein	arCOG00360	-	Uncharacterized membrane protein	S	na	na	0	6.75	312.875	17	17	Y	0	0	0	0	1	1	1	1	1	2	2	1	1	2	1	2	1	2	2	1	2					BME93_01840	SBU_000375	SCAL_000529	ANME2D_RS16040	MBAR_RS18685	MA_RS06870;MA_RS17140	METEV_RS03800;METEV_RS01415	MZHIL_RS07980	MMAH_RS07910	MBUR_RS02120;MBUR_RS06600
-	cluster129	tungsten-containing aldehyde ferredoxin oxidoreductase	arCOG00708	-	Aldehyde:ferredoxin oxidoreductase	C	K03738	aor; aldehyde:ferredoxin oxidoreductase [EC:1.2.7.5]	0	0	569.957	17	14		0	1	1	1	1	1	2	3	1	3	2	1	0	0	1	1	1	1	1	1	0		RCI_RS01510	MTC_RS11160	MCP_0618	BME93_02055	SBU_001406	SCAL_001577;SCAL_000603	ANME2D_RS01985;ANME2D_RS15940;ANME2D_RS04370	MBAR_RS03770	MA_RS08900;MA_RS15525;MA_RS20810	METEV_RS06895;METEV_RS09050	MZHIL_RS03815
-	cluster134	Acetoin utilization deacetylase AcuC	arCOG00324	AcuC	Deacetylase, including yeast histone deacetylase and acetoin utilization protein	R	na	na	0	0	413.087	17	14		1	1	0	1	1	0	1	1	1	1	2	2	0	0	1	2	2	2	1	2	1	2518787758_gene	RCI_RS08670		MCP_0084	BME93_04760		SCAL_000398	ANME2D_RS02475	MBAR_RS15560	MA_RS15150	METEV_RS07605;METEV_RS03555	MZHIL_RS03870;MZHIL_RS02870
-	cluster142	conserved hypothetical protein	arCOG02083	-	S-layer domain	M	na	na	0	1.69565	385.304	17	14		0	1	1	1	0	0	0	1	2	2	1	1	2	2	1	2	2	1	1	1	1		RCI_RS08210	MTC_RS02860	MCP_2985				ANME2D_RS08805	MBAR_RS03690;MBAR_RS03705	MA_RS20650;MA_RS20670	METEV_RS09990	MZHIL_RS04965	MMAH_RS08550;MMAH_RS04175	MBUR_RS00405;MBUR_RS03585
-	cluster162	putative K+-dependent Na+/Ca+ exchanger protein	arCOG02881	ECM27	Ca2+/Na+ antiporter	P	K07301	yrbG; cation:H+ antiporter	0	9.5	321.5	17	15	Y	0	1	0	1	0	1	1	1	1	2	2	1	1	2	2	1	1	2	1	0	1		RCI_RS04580		MCP_2152		SBU_000733	SCAL_001327	ANME2D_RS11455	MBAR_RS11105	MA_RS10455;MA_RS15815	METEV_RS05205;METEV_RS08260	MZHIL_RS02055	MMAH_RS05630	MBUR_RS02185;MBUR_RS04270
-	cluster169	ATPase associated with various cellular activities, AAA_3	arCOG00434	-	AAA+ ATPase of MoxR-like family, a component of a putative secretion system	N	K03924	moxR; MoxR-like ATPase [EC:3.6.3.-]	0	0	322.435	17	14		0	1	1	2	0	0	0	3	2	1	1	1	1	1	1	1	2	1	1	1	2		RCI_RS07450	MTC_RS07045	MCP_1527;MCP_0873				ANME2D_RS13045;ANME2D_RS05980;ANME2D_RS03025	MBAR_RS10250;MBAR_RS11685	MA_RS16465	METEV_RS03400	MZHIL_RS03280	MMAH_RS04865	MBUR_RS04130
-	cluster20	ATPase type IV secretory pathway VirB11 component like protein	arCOG01817	VirB11	ATPase involved in archaellum/pili biosynthesis	N	K07332	flaI-A, flaI; archaeal flagellar protein FlaI	0	0	618.778	17	14		0	2	2	1	2	3	4	2	1	2	2	2	2	3	1	3	3	0	0	0	1		RCI_RS12850;RCI_RS04655	MTC_RS05145;MTC_RS04895	MCP_1327	BME93_05180;BME93_05695	SBU_001325;SBU_000749;SBU_000761	SCAL_001138;SCAL_001186;SCAL_001519;SCAL_001692	ANME2D_RS05250;ANME2D_RS04900	MBAR_RS03965	MA_RS01255;MA_RS20740	METEV_RS07035;METEV_RS02540	MZHIL_RS02255;MZHIL_RS02305	MMAH_RS06600;MMAH_RS07730	MBUR_RS12460;MBUR_RS01295;MBUR_RS02275
-	cluster205	Uncharacterized conserved protein UCP018671	arCOG02884	-	Membrane associated protein with extracellular Ig-like domain, a component of a putative secretion system	S	na	na	0	4.54545	321.5	17	13		3	1	1	1	0	0	1	1	2	1	1	0	1	1	1	2	1	0	1	2	1	2518788774_gene;2518788721_gene;2518788750_gene	RCI_RS07435	MTC_RS07030	MCP_0870			SCAL_000075	ANME2D_RS05995	MBAR_RS06125;MBAR_RS06115	MA_RS23315	METEV_RS11620		MMAH_RS00565	MBUR_RS10390
-	cluster526	protein belonging to Uncharacterized protein family UPF0251	arCOG02238	-	Predicted DNA-binding protein	R	na	na	0	0	127.45	17	14		0	1	1	1	0	1	1	0	2	2	1	0	1	1	1	2	1	1	1	1	1		RCI_RS13600	MTC_RS04555	MCP_0519		SBU_000552	SCAL_001261		MBAR_RS02380;MBAR_RS03435	MA_RS05320;MA_RS22165	METEV_RS10520		MMAH_RS01630	MBUR_RS11075
-	cluster58	site-specific recombinase, phage integrase family	arCOG01241	XerC	XerD/XerC family integrase	X	na	na	0	0	224.071	17	13		5	1	1	1	1	0	1	2	0	2	2	1	1	1	0	2	2	3	1	0	1	2518786667_gene;2518788926_gene;2518786668_gene;2518788923_gene;2518786755_gene	RCI_RS00975	MTC_RS08570	MCP_1486	BME93_06510		SCAL_000934	ANME2D_RS07185;ANME2D_RS15780		MA_RS11565;MA_RS21530	METEV_RS01670;METEV_RS02350	MZHIL_RS07255	MMAH_RS02290	MBUR_RS11990
-	cluster657	DUF4010 domain-containing protein	arCOG04203	MgtC	Mg2+ transport system protein	P	na	na	0	12.4737	420.158	17	14		0	1	2	2	1	0	0	1	1	1	1	1	1	1	1	1	1	1	1	1	0		RCI_RS06610	MTC_RS11980;MTC_RS07715	MCP_0346;MCP_0287	BME93_04320			ANME2D_RS01245	MBAR_RS17130	MA_RS07525	METEV_RS08090	MZHIL_RS06770	MMAH_RS01325	MBUR_RS10720
-	cluster663	Ferredoxin-thioredoxin reductase, catalytic subunit	arCOG01100	-	Ferredoxin-thioredoxin reductase, catalytic subunit fused to rubrerythrin	C	na	na	0	0	133.65	17	14		2	1	0	1	0	0	0	1	2	2	1	1	1	1	1	1	1	1	1	1	1	2518786936_gene;2518787605_gene	RCI_RS03635		MCP_2397				ANME2D_RS04240	MBAR_RS12910;MBAR_RS15495	MA_RS08600;MA_RS15065	METEV_RS07155	MZHIL_RS03335	MMAH_RS04800	MBUR_RS13260
-	cluster689	protein of unknown function DUF95, transmembrane	arCOG01994	SpoIIM	Uncharacterized membrane protein, a component of a putative membrane remodelling system	R	K06384	spoIIM; stage II sporulation protein M	0	4.84211	208.158	17	14		0	2	1	2	0	0	0	1	1	1	1	1	1	1	1	1	1	1	1	1	1		RCI_RS07845;RCI_RS07850	MTC_RS00065	MCP_0192;MCP_0191				ANME2D_RS03285	MBAR_RS01605	MA_RS19215	METEV_RS02820	MZHIL_RS02435	MMAH_RS06990	MBUR_RS05305
-	cluster697	Sugar-specific transcriptional regulator TrmB	arCOG01060	ArsR	Transcriptional regulator containing HTH domain, ArsR family	K	na	na	0	0	84.4737	17	14		0	2	1	2	1	0	0	1	1	1	0	1	1	1	1	1	1	1	1	1	1		RCI_RS03045;RCI_RS03105	MTC_RS05255	MCP_1141;MCP_1102	BME93_06445			ANME2D_RS10950	MBAR_RS02895	MA_RS21175		MZHIL_RS09000	MMAH_RS08960	MBUR_RS07795
-	cluster70	type I restriction-modification system, M subunit	arCOG02632	HsdM	Type I restriction-modification system methyltransferase subunit	V	K03427	hsdM; type I restriction enzyme M protein [EC:2.1.1.72]	0	0.0384615	530.5	17	15	Y	1	1	0	0	0	1	1	3	1	0	1	1	2	3	2	2	2	1	1	1	2	2518788928_gene	RCI_RS09460				SBU_000986	SCAL_001676	ANME2D_RS12485;ANME2D_RS06755;ANME2D_RS02795	MBAR_RS14130		METEV_RS00860	MZHIL_RS07210	MMAH_RS05245;MMAH_RS05250	MBUR_RS09540;MBUR_RS02450;MBUR_RS06280
-	cluster769	cobalt ABC transporter, inner membrane subunit CbiQ	arCOG04384	CbiN	ABC-type cobalt transport system, periplasmic component	P	K02008	cbiQ; cobalt/nickel transport system permease protein	0	4.89474	251.053	17	15	Y	1	0	1	0	0	1	1	1	2	2	1	0	1	1	1	1	1	1	1	1	1	2518788557_gene		MTC_RS09125			SBU_001516	SCAL_001019	ANME2D_RS00815	MBAR_RS11400;MBAR_RS06510	MA_RS18550;MA_RS02070	METEV_RS10950		MMAH_RS10085	MBUR_RS08755
-	cluster770	energy-coupling factor ABC transporter permease	arCOG02248	CbiM	ABC-type Co2+ transport system, permease component	P	K02007	cbiM; cobalt/nickel transport system permease protein	0	6.05263	234.579	17	15	Y	1	0	1	0	0	1	2	1	2	1	1	0	1	1	1	1	1	1	1	1	1	2518788561_gene		MTC_RS09115			SBU_001512	SCAL_001022;SCAL_001024	ANME2D_RS00820	MBAR_RS11380;MBAR_RS06500	MA_RS18560	METEV_RS10960		MMAH_RS10095	MBUR_RS08765
-	cluster776	sulfide/dihydroorotate dehydrogenase-like FAD/NAD-binding protein	arCOG02199	Mcr1	NAD(P)H-flavin reductase	H	K02823	pyrDII; dihydroorotate dehydrogenase electron transfer subunit	0	0.111111	284.111	17	14		0	1	1	1	1	1	1	1	1	1	0	0	1	1	1	1	1	1	2	1	0		RCI_RS01295	MTC_RS05515	MCP_0990	BME93_02165	SBU_000980	SCAL_001673	ANME2D_RS15260	MBAR_RS01300	MA_RS19715			MMAH_RS08140	MBUR_RS06835
-	cluster783	signal peptide peptidase SppA, 36K type	arCOG01311	SppA	Periplasmic serine protease (ClpP class)	O	K04773	sppA; protease IV [EC:3.4.21.-]	0	1.22222	345.222	17	14		0	2	1	1	1	1	1	1	1	1	1	1	1	1	1	1	1	0	0	0	1		RCI_RS12060;RCI_RS01015	MTC_RS08605	MCP_1495	BME93_06410	SBU_000799	SCAL_000121	ANME2D_RS06330	MBAR_RS02930	MA_RS21125	METEV_RS11245	MZHIL_RS09385	MMAH_RS00850	MBUR_RS10010
-	cluster790	ribulose-1,5-bisphosphate carboxylase/oxygenase large subunit	arCOG04443	RbcL	Ribulose 1,5-bisphosphate carboxylase, large subunit	G	K01601	rbcL; ribulose-bisphosphate carboxylase large chain [EC:4.1.1.39]	0	0	435.611	17	14		0	1	1	1	0	0	1	1	1	1	1	1	1	1	2	1	1	1	1	1	0		RCI_RS12415	MTC_RS05355	MCP_1116			SCAL_000818	ANME2D_RS15675	MBAR_RS04850	MA_RS23745	METEV_RS04530	MZHIL_RS01355	MMAH_RS04670	MBUR_RS12025
-	cluster810	precorrin-8X methylmutase	arCOG02247	CobH	Precorrin isomerase	H	K06042	precorrin-8X methylmutase [EC:5.4.1.2]	0	0	224.722	17	15	Y	1	0	1	0	0	1	0	1	1	1	1	1	1	1	1	1	1	1	2	1	1	2518788547_gene		MTC_RS09085			SBU_001203		ANME2D_RS08850	MBAR_RS03410	MA_RS22230	METEV_RS00565	MZHIL_RS00960	MMAH_RS07415	MBUR_RS12230
-	cluster812	FAD linked oxidase domain protein	arCOG00340	GlcD	FAD/FMN-containing dehydrogenase fused to Heterodisulfide reductase, subunit B	C	K00104	glcD; glycolate oxidase [EC:1.1.3.15]	0	0	465.667	17	14		0	2	1	1	0	0	0	1	1	1	1	1	1	1	1	1	1	1	1	1	1		RCI_RS06470;RCI_RS04620	MTC_RS07685	MCP_0281				ANME2D_RS04345	MBAR_RS05135	MA_RS24165	METEV_RS00180	MZHIL_RS00150	MMAH_RS09760	MBUR_RS09140
-	cluster818	putative HTH-type transcriptional regulator	arCOG00017	-	Predicted transcriptional regulator	R	K07108	K07108; uncharacterized protein	0	0	116.222	17	13		1	1	1	1	1	0	1	0	1	1	1	0	1	1	2	1	1	1	1	1	0	2518787508_gene	RCI_RS07230	MTC_RS07975	MCP_0405	BME93_00115		SCAL_000210		MBAR_RS12865	MA_RS14230	METEV_RS09370		MMAH_RS01885	MBUR_RS01465
-	cluster82	dinitrogenase iron-molybdenum cofactor biosynthesis protein	arCOG02734	-	Predicted Fe-Mo cluster-binding protein, NifX family	O	na	na	0	0	121.64	17	14		0	2	3	3	0	1	1	0	2	1	1	0	1	2	2	1	1	1	1	1	1		RCI_RS13595;RCI_RS03910	MTC_RS10645;MTC_RS04560;MTC_RS04605	MCP_0520;MCP_2413;MCP_0528		SBU_000543	SCAL_001255		MBAR_RS09745;MBAR_RS02795	MA_RS22155	METEV_RS10510		MMAH_RS01360	MBUR_RS10750;MBUR_RS03150
-	cluster825	phosphoesterase RecJ domain-containing protein	arCOG01566	NrnA	nanoRNase/pAp phosphatase, hydrolyzes c-di-AMP and oligoRNAs	F	na	na	0	0	489.059	17	13		1	1	1	1	0	1	1	1	1	1	1	1	1	1	1	1	1	0	0	0	1	2518786647_gene	RCI_RS08280	MTC_RS03555	MCP_0154		SBU_000826	SCAL_000184	ANME2D_RS12395	MBAR_RS01990	MA_RS06095	METEV_RS08915	MZHIL_RS09615	MMAH_RS09375	MBUR_RS09735
-	cluster835	putative pyruvate formate lyase activating enzyme	arCOG00934	PflX	Radical SAM superfamily enzyme	R	K04070	pflX; putative pyruvate formate lyase activating enzyme [EC:1.97.1.4]	0.0588235	0	327.706	17	13		1	1	1	1	1	1	1	1	1	1	1	1	1	0	0	0	0	1	1	1	1	2518787597_gene	RCI_RS15370	MTC_RS06455	MCP_1808	BME93_04910	SBU_001409	SCAL_000591	ANME2D_RS07240	MBAR_RS19100	MA_RS12510	METEV_RS04410	MZHIL_RS03935	MMAH_RS02345
-	cluster837	DUF126 domain-containing protein	arCOG04279	-	Swiveling domain associated with predicted aconitase	C	K09128	K09128; uncharacterized protein	0	0	136.588	17	13		1	1	1	1	0	0	0	0	1	1	1	1	1	1	1	1	1	1	1	1	1	2518788445_gene	RCI_RS14825	MTC_RS06115	MCP_2309					MBAR_RS03900	MA_RS01305	METEV_RS10285	MZHIL_RS07740	MMAH_RS08830	MBUR_RS07580
-	cluster849	radical SAM additional 4Fe4S-binding SPASM domain-containing protein	arCOG00940	-	Radical SAM superfamily enzyme	R	K22226	ahbC; 12,18-didecarboxysiroheme decarboxylase	0	0	392.765	17	16	Y	1	0	0	0	1	1	1	1	1	1	1	1	1	0	1	1	1	1	1	1	1	2518787097_gene				BME93_03020	SBU_001316	SCAL_000822	ANME2D_RS10755	MBAR_RS09535	MA_RS15895	METEV_RS01520	MZHIL_RS03650	MMAH_RS02810
-	cluster85	Vi polysaccharide biosynthesis protein vipB/tviC	arCOG01369	WcaG	Nucleoside-diphosphate-sugar epimerase	M	K01784	galE, GALE; UDP-glucose 4-epimerase [EC:5.1.3.2]	0	0	311.08	17	13		1	1	3	2	0	1	2	1	2	2	1	0	1	1	2	2	1	0	1	1	0	2518787248_gene	RCI_RS07605	MTC_RS03160;MTC_RS07210;MTC_RS10005	MCP_0773;MCP_0863		SBU_000926	SCAL_000916;SCAL_001399	ANME2D_RS07515	MBAR_RS06120;MBAR_RS00210	MA_RS06165;MA_RS23310	METEV_RS11435		MMAH_RS00560	MBUR_RS10535
-	cluster853	conserved hypothetical protein	arCOG00545	YSH1	Predicted exonuclease of the beta-lactamase fold involved in RNA processing	J	K07577	putative mRNA 3-end processing factor	0	0	334.529	17	14		0	1	1	1	1	0	0	1	1	1	1	1	1	1	1	1	1	1	1	1	0		RCI_RS08295	MTC_RS05410	MCP_0151	BME93_02150			ANME2D_RS03890	MBAR_RS12255	MA_RS16740	METEV_RS00395	MZHIL_RS00370	MMAH_RS09515	MBUR_RS09590
-	cluster859	sulfide dehydrogenase (flavoprotein) subunit SudA	arCOG02428	CdhA	CO dehydrogenase/acetyl-CoA synthase alpha subunit	C	K00266	gltD; glutamate synthase (NADPH/NADH) small chain [EC:1.4.1.13 1.4.1.14]	0	0	463.765	17	14		0	1	1	1	1	1	1	1	1	1	0	0	1	1	1	1	1	1	1	1	0		RCI_RS01300	MTC_RS05520	MCP_0989	BME93_02170	SBU_000979	SCAL_001674	ANME2D_RS15265	MBAR_RS01295	MA_RS19720			MMAH_RS08135	MBUR_RS06830
-	cluster860	translation initiation factor eIF-2B subunit 2	arCOG01124	GCD2	Translation initiation factor 2B subunit, eIF-2B alpha/beta/delta family	J	K18237	ribose 1,5-bisphosphate isomerase [EC:5.3.1.29]	0	0	309.529	17	14		0	1	1	1	0	0	1	1	1	1	1	1	1	1	1	1	1	1	1	1	0		RCI_RS00790	MTC_RS10355	MCP_2142			SCAL_000819	ANME2D_RS09945	MBAR_RS04280	MA_RS01985	METEV_RS11200	MZHIL_RS09945	MMAH_RS00860	MBUR_RS10025
-	cluster862	rhomboid family intramembrane serine protease	arCOG01769	-	Predicted nucleic acid binding protein containing the AN1-type Zn-finger	R	K07059	K07059; uncharacterized protein	0	6	260.706	17	14		0	1	1	1	0	1	1	1	0	1	1	1	1	1	1	1	1	1	1	1	0		RCI_RS06645	MTC_RS12025	MCP_0377		SBU_000384	SCAL_000684	ANME2D_RS11005		MA_RS20130	METEV_RS02145	MZHIL_RS05780	MMAH_RS05825	MBUR_RS04410
-	cluster866	class IV adenylate cyclase	arCOG01723	CyaB	Adenylate cyclase, class 2 (thermophilic)	F	K05873	cyaB; adenylate cyclase, class 2 [EC:4.6.1.1]	0	0	176.059	17	14		0	1	1	1	1	0	0	1	1	1	1	1	1	1	1	1	1	1	1	1	0		RCI_RS13995	MTC_RS09365	MCP_1710	BME93_06470			ANME2D_RS01595	MBAR_RS02955	MA_RS21110	METEV_RS11255	MZHIL_RS09395	MMAH_RS00835	MBUR_RS10000
-	cluster869	putative cytochrome c biogenesis protein	arCOG02398	CcdA	Cytochrome c biogenesis protein	C	na	na	0	6	220.111	17	13		1	1	1	1	1	1	1	1	2	1	1	1	1	1	1	1	1	0	0	0	0	2518787603_gene	RCI_RS14875	MTC_RS11715	MCP_2277	BME93_01580	SBU_001147	SCAL_000126	ANME2D_RS05525	MBAR_RS03420;MBAR_RS09105	MA_RS22215	METEV_RS00570	MZHIL_RS00965	MMAH_RS07410	MBUR_RS12225
-	cluster871	isopropylmalate/homocitrate/citramalate synthase	arCOG02093	LeuA	Isopropylmalate/homocitrate/citramalate synthase	E	na	na	0	0	435.941	17	13		1	1	1	1	1	0	0	1	1	1	1	1	1	1	1	1	1	0	0	1	1	2518788222_gene	RCI_RS06330	MTC_RS06915	MCP_0446	BME93_01490			ANME2D_RS06060	MBAR_RS03375	MA_RS22265	METEV_RS03950	MZHIL_RS03245	MMAH_RS02925	MBUR_RS05530
-	cluster872	conserved hypothetical protein	arCOG00941	-	Radical SAM superfamily enzyme	R	na	na	0	0	391.294	17	14		0	1	1	1	1	0	0	0	1	1	1	1	1	1	1	1	1	1	1	1	1		RCI_RS06250	MTC_RS00225	MCP_2725	BME93_03815				MBAR_RS05860	MA_RS23110	METEV_RS08630	MZHIL_RS01250	MMAH_RS03425	MBUR_RS04805
-	cluster876	probable RNA 2'-phosphotransferase	arCOG04063	KptA	RNA:NAD 2'-phosphotransferase	J	K07559	kptA; putative RNA 2'-phosphotransferase [EC:2.7.1.-]	0	0	210.412	17	14		0	1	1	1	1	0	0	1	1	1	1	1	1	1	1	1	1	1	1	1	0		RCI_RS04960	MTC_RS11025	MCP_2444	BME93_04955			ANME2D_RS02900	MBAR_RS05190	MA_RS24200	METEV_RS00140	MZHIL_RS00120	MMAH_RS00115	MBUR_RS09105
-	cluster879	SigmaK-factor processing regulatory protein BofA				na	na	na	0	2.94444	82.3889	17	15	Y	1	0	0	1	0	1	1	1	1	1	2	1	1	1	1	1	1	1	1	1	0	2518786982_gene			MCP_1302		SBU_000659	SCAL_001451	ANME2D_RS14715	MBAR_RS08060	MA_RS02815	METEV_RS08980;METEV_RS04850	MZHIL_RS09555	MMAH_RS10390	MBUR_RS09645
-	cluster880	DNA-binding transcriptional regulator, Lrp family	arCOG01628	-	DNA-binding transcriptional regulator, Lrp family	K	K22225	ahbAB; siroheme decarboxylase	0	0	154.588	17	16	Y	1	0	0	0	1	0	1	1	1	1	1	1	1	1	1	1	1	1	1	1	1	2518787100_gene				BME93_02975		SCAL_001422	ANME2D_RS13250	MBAR_RS07800	MA_RS03020	METEV_RS01120	MZHIL_RS07490	MMAH_RS07230	MBUR_RS06325
-	cluster882	PHP C-terminal domain protein	arCOG04881	-	PHP family phosphoesterase with a Zn ribbon	R	na	na	0	0	414.059	17	16	Y	1	0	0	0	1	1	1	1	1	1	1	1	1	1	1	0	1	1	1	1	1	2518787263_gene				BME93_01765	SBU_000508	SCAL_001736	ANME2D_RS03740	MBAR_RS08340	MA_RS03380	METEV_RS09950	MZHIL_RS02090	MMAH_RS08515	MBUR_RS07200
-	cluster884	purine phosphoribosyltransferase family protein	arCOG00030	Apt	Adenine/guanine phosphoribosyltransferase or related PRPP-binding protein	F	K00759	apt; adenine phosphoribosyltransferase [EC:2.4.2.7]	0	0	189	17	14		0	1	1	1	1	0	0	0	1	1	1	1	1	1	1	1	1	1	1	1	1		RCI_RS07235	MTC_RS03510	MCP_0400	BME93_02715				MBAR_RS08695	MA_RS03755	METEV_RS06780	MZHIL_RS09255	MMAH_RS08670	MBUR_RS07400
-	cluster886	seryl-tRNA synthetase (EC 6.1.1.11)	arCOG00403	SerS	Seryl-tRNA synthetase	J	K01875	SARS, serS; seryl-tRNA synthetase [EC:6.1.1.11]	0	0	502.824	17	16	Y	1	0	0	0	1	1	1	1	1	0	1	1	1	1	1	1	1	1	1	1	1	2518787943_gene				BME93_00275	SBU_001286	SCAL_001315	ANME2D_RS16170	MBAR_RS11285		METEV_RS01035	MZHIL_RS07120	MMAH_RS07295	MBUR_RS12105
-	cluster887	bifunctional UGMP family protein/serine/threonine protein kinase	arCOG01185	Bud32	tRNA A-37 threonylcarbamoyl transferase component Bud32	J	K08851	TP53RK, PRPK, BUD32; TP53 regulating kinase [EC:2.7.11.1]	0	0	191.941	17	13		1	1	1	1	1	0	1	1	0	0	1	0	1	1	1	1	1	1	1	1	1	2518788465_gene	RCI_RS04585	MTC_RS10820	MCP_2151	BME93_00250		SCAL_000200	ANME2D_RS07950			METEV_RS08290		MMAH_RS02530	MBUR_RS06145
-	cluster906	NAD-dependent epimerase/dehydratase	arCOG01374	WcaG	Nucleoside-diphosphate-sugar epimerase	M	na	na	0	0	354.059	17	13		1	1	1	1	1	0	0	1	1	1	0	1	1	1	1	1	1	1	0	1	1	2518788749_gene	RCI_RS12495	MTC_RS03170	MCP_2715	BME93_03635			ANME2D_RS07520	MBAR_RS00270	MA_RS06105		MZHIL_RS08245	MMAH_RS00405	MBUR_RS08265
-	cluster907	conserved hypothetical protein	arCOG04998	-	Uncharacterized protein	S	na	na	0	0	187.235	17	13		1	1	1	1	0	0	0	0	1	1	1	1	1	1	1	1	1	1	1	1	1	2518786985_gene	RCI_RS02080	MTC_RS08865	MCP_1425					MBAR_RS04670	MA_RS00655	METEV_RS10140	MZHIL_RS08675	MMAH_RS01075	MBUR_RS10235
-	cluster908	putative phosphate transport system protein	arCOG00318	PhoU	Phosphate uptake regulator	P	na	na	0	0	333.529	17	13		1	1	1	1	0	1	0	0	1	1	1	1	1	1	1	1	1	1	1	1	0	2518786906_gene	RCI_RS02505	MTC_RS09835	MCP_1884		SBU_000967			MBAR_RS16570	MA_RS07160	METEV_RS08865	MZHIL_RS09670	MMAH_RS09315	MBUR_RS09795
-	cluster915	Uncharacterized conserved protein UCP004962	arCOG04847	-	Uncharacterized protein	S	na	na	0	0.0588235	157.941	17	13		1	1	1	1	0	1	0	1	1	1	1	1	1	1	0	1	1	1	1	1	0	2518787899_gene	RCI_RS06505	MTC_RS04410	MCP_0495		SBU_000405		ANME2D_RS05830	MBAR_RS11820	MA_RS08880	METEV_RS08035	MZHIL_RS04425	MMAH_RS05690	MBUR_RS03320
-	cluster919	Uncharacterized conserved protein UCP016210	arCOG01616	GEK1	D-aminoacyl-tRNA deacylase, involved in ethanol tolerance	J	K09716	dtdA, GEK1; D-aminoacyl-tRNA deacylase [EC:3.1.1.96]	0	0	379.824	17	16	Y	1	0	0	0	0	1	1	1	1	1	1	1	1	1	1	1	1	1	1	1	1	2518787964_gene					SBU_000907	SCAL_000269	ANME2D_RS17580	MBAR_RS11575	MA_RS10650	METEV_RS12120	MZHIL_RS10410	MMAH_RS00880	MBUR_RS13080
-	cluster922	TIGR04013 family B12-binding domain/radical SAM domain-containing protein	arCOG01356	-	Radical SAM superfamily enzyme	C	na	na	0	0	371.882	17	13		1	1	1	1	0	0	0	1	1	1	0	1	1	1	1	1	1	1	1	1	1	2518788447_gene	RCI_RS12055	MTC_RS03890	MCP_0090				ANME2D_RS10520	MBAR_RS03910	MA_RS01295		MZHIL_RS07730	MMAH_RS08820	MBUR_RS07570
-	cluster930	L-alanine dehydrogenase	arCOG01035	ProC	Alanine dehydrogenase/(1)-pyrroline-2-carboxylate reductase ProC	E	K19244	ala; alanine dehydrogenase [EC:1.4.1.1]	0	0	325.706	17	14		0	1	1	1	0	1	1	1	1	1	1	1	1	1	0	1	1	1	1	1	0		RCI_RS07065	MTC_RS12125	MCP_0327		SBU_000108	SCAL_000565	ANME2D_RS14405	MBAR_RS16925	MA_RS16965	METEV_RS01475	MZHIL_RS07930	MMAH_RS07845	MBUR_RS06550
-	cluster933	Galactose-1-phosphate uridylyltransferase	arCOG00422	GalT	Galactose-1-phosphate uridylyltransferase	C	K00965	galT, GALT; UDPglucose--hexose-1-phosphate uridylyltransferase [EC:2.7.7.12]	0	0	321.529	17	14		0	1	1	1	0	1	1	0	1	1	0	1	1	1	1	1	1	1	1	1	1		RCI_RS08100	MTC_RS02340	MCP_0171		SBU_000076	SCAL_000661		MBAR_RS01640	MA_RS19180		MZHIL_RS06985	MMAH_RS03895	MBUR_RS02200
-	cluster934	5-formaminoimidazole-4-carboxamide-1-(beta)-D- ribofuranosyl 5'-monophosphate synthetase	arCOG04346	-	5-formaminoimidazole-4-carboxamide-1-beta-D-ribofuranosyl 5'-monophosphate synthetase (purine biosynthesis)	F	K06863	purP; 5-formaminoimidazole-4-carboxamide-1-(beta)-D-ribofuranosyl 5'-monophosphate synthetase [EC:6.3.4.-]	0	0	382.647	17	15	Y	1	0	0	1	0	0	1	1	1	1	1	1	1	1	1	1	1	1	1	1	1	2518788498_gene			MCP_2481			SCAL_001359	ANME2D_RS01200	MBAR_RS01600	MA_RS19220	METEV_RS02825	MZHIL_RS02440	MMAH_RS06985	MBUR_RS05300
-	cluster936	bifunctional oligoribonuclease/PAP phosphatase NrnA	arCOG01565	NrnA	nanoRNase/pAp phosphatase, hydrolyzes c-di-AMP and oligoRNAs	F	na	na	0	0	322.353	17	14		0	1	1	1	0	0	0	1	1	1	1	1	1	1	1	1	1	1	1	1	1		RCI_RS10630	MTC_RS01110	MCP_2810				ANME2D_RS15895	MBAR_RS01215	MA_RS20085	METEV_RS02950	MZHIL_RS05900	MMAH_RS03595	MBUR_RS01050
-	cluster937	phenylacetate--CoA ligase family protein	arCOG02620	PaaK	Coenzyme F390 synthetase	H	K01912	paaK; phenylacetate-CoA ligase [EC:6.2.1.30]	0	0	433.706	17	13		1	1	1	1	0	0	0	0	1	1	1	1	1	1	1	1	1	1	1	1	1	2518786653_gene	RCI_RS00185	MTC_RS05815	MCP_1192					MBAR_RS01210	MA_RS20100	METEV_RS02945	MZHIL_RS05895	MMAH_RS03600	MBUR_RS01055
-	cluster939	Nicotinate-nucleotide-dimethylbenzimidazole phosphoribosyltransferase	arCOG04272	CobT	NaMN:DMB phosphoribosyltransferase	H	na	na	0	0	352.412	17	13		1	1	1	1	0	0	0	1	1	1	1	1	1	1	1	1	1	1	1	1	0	2518788224_gene	RCI_RS14835	MTC_RS07785	MCP_1958				ANME2D_RS02520	MBAR_RS01040	MA_RS20275	METEV_RS09600	MZHIL_RS04020	MMAH_RS03995	MBUR_RS00980
-	cluster943	subunit of tRNA(5-methylaminomethyl-2-thiouridylate) methyltransferase contains the PP-loop ATPase domain	arCOG00037	-	Predicted subunit of tRNA(5-methylaminomethyl-2-thiouridylate) methyltransferase, contains the PP-loop ATPase domain	J	K07585	K07585; tRNA methyltransferase	0	0	200.824	17	13		1	1	1	1	0	0	0	0	1	1	1	1	1	1	1	1	1	1	1	1	1	2518788160_gene	RCI_RS09165	MTC_RS02185	MCP_0014					MBAR_RS02500	MA_RS21465	METEV_RS03630	MZHIL_RS02730	MMAH_RS06050	MBUR_RS00590
-	cluster944	V/A-type H+-transporting ATPase subunit G/H				na	K02107	ATPVG, ahaH, atpH; V/A-type H+/Na+-transporting ATPase subunit G/H	0	0	109.235	17	13		1	1	1	1	0	0	0	1	1	1	1	1	1	1	1	1	1	1	1	1	0	2518788621_gene	RCI_RS05460	MTC_RS06980	MCP_0345				ANME2D_RS09940	MBAR_RS02120	MA_RS21665	METEV_RS01150	MZHIL_RS07460	MMAH_RS07200	MBUR_RS06355
-	cluster945	glutamate synthase (NADPH) GltB1 subunit (EC 1.4.1.13)	arCOG00095	GltB	Glutamate synthase domain 1	E	na	na	0	0.0588235	390.941	17	13		1	1	1	1	0	0	0	1	1	1	1	1	1	0	1	1	1	1	1	1	1	2518787805_gene	RCI_RS13075	MTC_RS07380	MCP_0710				ANME2D_RS10175	MBAR_RS03600	MA_RS22025	METEV_RS07375	MZHIL_RS01730	MMAH_RS08920
-	cluster948	cobalt-precorrin-3B C(17)-methyltransferase	arCOG02247	CobH	Precorrin isomerase	H	K05934	precorrin-3B C17-methyltransferase [EC:2.1.1.131]	0	0	307.824	17	15	Y	1	0	1	0	0	1	0	1	1	1	1	1	1	1	1	1	1	1	1	1	1	2518788548_gene		MTC_RS09090			SBU_001205		ANME2D_RS08845	MBAR_RS03405	MA_RS22235	METEV_RS00560	MZHIL_RS00955	MMAH_RS07420	MBUR_RS12235
-	cluster949	cobalamin (vitamin B12) biosynthesis CbiG protein	arCOG00651	CbiG	Cobalamin biosynthesis protein CbiG	H	K02189	cbiG; cobalt-precorrin 5A hydrolase [EC:3.7.1.12]	0	0	216.824	17	15	Y	1	0	1	0	0	1	0	1	1	1	1	1	1	1	1	1	1	1	1	1	1	2518788549_gene		MTC_RS09095			SBU_001206		ANME2D_RS08840	MBAR_RS03395	MA_RS22245	METEV_RS00550	MZHIL_RS00950	MMAH_RS07430	MBUR_RS12245
-	cluster950	precorrin-6Y C5,15-methyltransferase (decarboxylating) subunit CbiT	arCOG00977	CobL	Precorrin-6B methylase 2	H	K02191	cbiT; cobalt-precorrin-7 (C15)-methyltransferase [EC:2.1.1.196]	0	0	178.824	17	15	Y	1	0	1	0	0	1	0	1	1	1	1	1	1	1	1	1	1	1	1	1	1	2518788552_gene		MTC_RS09110			SBU_001209		ANME2D_RS08830	MBAR_RS03380	MA_RS22260	METEV_RS00535	MZHIL_RS00935	MMAH_RS07445	MBUR_RS12260
-	cluster953	DUF2111 domain-containing protein	arCOG04902	-	Uncharacterized protein	S	na	na	0	0	134.353	17	14		0	1	1	1	0	0	0	1	1	1	1	1	1	1	1	1	1	1	1	1	1		RCI_RS06180	MTC_RS04185	MCP_2607				ANME2D_RS10775	MBAR_RS05885	MA_RS23155	METEV_RS03500	MZHIL_RS04420	MMAH_RS05990	MBUR_RS00515
-	cluster957	protein of unknown function DUF224, cysteine-rich region domain protein	arCOG00333	GlpC	Fe-S oxidoreductase	C	na	na	0	0	357.059	17	14		0	1	1	1	0	1	1	0	1	1	1	1	1	1	1	1	1	1	1	1	0		RCI_RS06465	MTC_RS07690	MCP_0282		SBU_000747	SCAL_000042		MBAR_RS05130	MA_RS24160	METEV_RS00185	MZHIL_RS00155	MMAH_RS09755	MBUR_RS09145
-	cluster958	selenocysteine-specific translation elongation factor	arCOG01564	SelB	Selenocysteine-specific translation elongation factor or SelB-II domain	J	na	na	0	0	348.118	17	14		0	1	1	1	0	0	0	1	1	1	1	1	1	1	1	1	1	1	1	1	1		RCI_RS09630	MTC_RS02445	MCP_2962				ANME2D_RS02860	MBAR_RS05240	MA_RS24275	METEV_RS00090	MZHIL_RS00080	MMAH_RS00060	MBUR_RS09065
-	cluster959	Ubiquinone/menaquinone biosynthesis C-methylase UbiE	arCOG04989	-	SAM-dependent methyltransferase	Q	na	na	0	0	219.176	17	13		1	1	1	1	0	0	0	1	1	1	1	1	1	1	1	1	1	1	1	1	0	2518787470_gene	RCI_RS09665	MTC_RS02475	MCP_2956				ANME2D_RS12340	MBAR_RS08055	MA_RS02810	METEV_RS08975	MZHIL_RS09560	MMAH_RS09450	MBUR_RS09650
-	cluster960	ABC-type sulfonate/taurin/nitrate/bicarbonate transporter, ATP-binding protein	arCOG00193	TauB	ABC-type nitrate/sulfonate/bicarbonate transport system, ATPase component	P	K02049	ABC.SN.A; NitT/TauT family transport system ATP-binding protein	0	0	255.529	17	14		0	1	1	1	0	1	1	0	1	1	1	1	1	1	1	1	0	1	1	1	1		RCI_RS11555	MTC_RS06155	MCP_2523		SBU_000842	SCAL_000194		MBAR_RS05550	MA_RS00325	METEV_RS10075	MZHIL_RS01465	MMAH_RS01605	MBUR_RS11030
-	cluster961	binding-protein-dependent transport systems inner membrane component	arCOG00169	TauC	ABC-type nitrate/sulfonate/bicarbonate transport system, permease component	P	K02050	ABC.SN.P; NitT/TauT family transport system permease protein	0	5.58824	261.647	17	14		0	1	1	1	0	1	1	0	1	1	1	1	1	1	1	1	0	1	1	1	1		RCI_RS11550	MTC_RS06150	MCP_2522		SBU_000841	SCAL_000195		MBAR_RS05555	MA_RS00330	METEV_RS10070	MZHIL_RS01460	MMAH_RS01600	MBUR_RS11025
-	cluster962	putative ribosome biogenesis protein Nop10	arCOG00906	Nop10	rRNA maturation protein Nop10, contains Zn-ribbon domain	J	K11130	NOP10, NOLA3; H/ACA ribonucleoprotein complex subunit 3	0	0	54.2353	17	14		0	1	1	1	0	0	0	1	1	1	1	1	1	1	1	1	1	1	1	1	1		RCI_RS16450	MTC_RS12800	MCP_1534				ANME2D_RS17405	MBAR_RS20750	MA_RS25015	METEV_RS09940	MZHIL_RS10265	MMAH_RS10385	MBUR_RS13490
-	cluster964	DNA polymerase/3'-5' exonuclease PolX	arCOG00305	POL4	DNA polymerase IV (family X)	L	K02347	dpx; DNA polymerase (family X)	0	0	576.882	17	14		0	1	1	1	0	1	1	1	1	1	1	1	1	0	1	1	1	1	1	1	0		RCI_RS08650	MTC_RS03845	MCP_0081		SBU_000317	SCAL_001035	ANME2D_RS07180	MBAR_RS08745	MA_RS03805	METEV_RS05105	MZHIL_RS03490	MMAH_RS05465
-	cluster965	iron-sulfur cluster assembly accessory protein	arCOG04560	IscA	Fe-S cluster assembly iron-binding protein IscA	O	na	na	0.294118	0	107.941	17	13		1	1	1	1	0	0	0	1	1	1	1	1	1	1	1	1	1	1	1	1	0	2518788035_gene	RCI_RS10720	MTC_RS03325	MCP_0101				ANME2D_RS12750	MBAR_RS19395	MA_RS04690	METEV_RS00260	MZHIL_RS00215	MMAH_RS09655	MBUR_RS09250
-	cluster967	membrane-bound serine protease (ClpP class)	arCOG01910	NfeD	Membrane-bound serine protease S46, ClpP class	O	K07403	nfeD; membrane-bound serine protease (ClpP class)	0	5.52941	436.059	17	17	Y	0	0	0	0	1	1	1	1	1	1	1	1	1	1	1	1	1	1	1	1	1					BME93_05985	SBU_000012	SCAL_000448	ANME2D_RS01210	MBAR_RS18425	MA_RS04745	METEV_RS00305	MZHIL_RS00270	MMAH_RS09610	MBUR_RS09330
-	cluster968	RecJ-like exonuclease with DnaJ-type Zn-finger domain	arCOG06880	DnaJ	DnaJ type Zn finger domain	O	K07463	archaea-specific RecJ-like exonuclease	0.0588235	0	715.529	17	14		0	1	1	1	0	0	0	1	1	1	1	1	1	1	1	1	1	1	1	1	1		RCI_RS04330	MTC_RS10675	MCP_2322				ANME2D_RS09610	MBAR_RS18415	MA_RS04755	METEV_RS00315	MZHIL_RS00280	MMAH_RS09600	MBUR_RS09340
-	cluster1001	zinc/manganese transport system substrate-binding protein	arCOG02560	-	Secreted protein with beta-propeller repeat domain	R	K09815	znuA; zinc transport system substrate-binding protein	0	0.1875	333.25	16	15	Y	1	0	0	0	0	0	1	1	1	1	1	1	1	1	1	1	1	1	1	1	1	2518788440_gene						SCAL_001213	ANME2D_RS01050	MBAR_RS05360	MA_RS00115	METEV_RS10460	MZHIL_RS07370	MMAH_RS06920	MBUR_RS05235
-	cluster1002	phenylacetate--CoA ligase family protein	arCOG02620	PaaK	Coenzyme F390 synthetase	H	K01912	paaK; phenylacetate-CoA ligase [EC:6.2.1.30]	0	0	433.812	16	13		0	1	1	1	0	0	0	0	1	1	1	1	1	1	1	1	1	1	1	1	1		RCI_RS00180	MTC_RS05810	MCP_1193					MBAR_RS15245	MA_RS11640	METEV_RS07760	MZHIL_RS05560	MMAH_RS04775	MBUR_RS01730
-	cluster1004	zinc/manganese transport system ATP-binding protein	arCOG00201	ZnuC	ABC-type Mn/Zn transport system, ATPase component	P	K09817	znuC; zinc transport system ATP-binding protein [EC:3.6.3.-]	0	0	252.875	16	15	Y	1	0	0	0	0	0	1	1	1	1	1	1	1	1	1	1	1	1	1	1	1	2518788439_gene						SCAL_001212	ANME2D_RS01045	MBAR_RS05365	MA_RS00120	METEV_RS10455	MZHIL_RS07365	MMAH_RS06925	MBUR_RS05240
-	cluster1005	DUF2551 domain-containing protein	arCOG04419	-	Uncharacterized protein, DUF2551 family	S	na	na	0	0	106.375	16	13		0	1	1	1	0	0	0	1	1	1	1	1	1	1	1	1	1	1	1	0	1		RCI_RS05180	MTC_RS06065	MCP_0661				ANME2D_RS12755	MBAR_RS13015	MA_RS12395	METEV_RS05305	MZHIL_RS04695	MMAH_RS05000	MBUR_RS02765
-	cluster1008	putative serine/threonine kinase	arCOG01181	RIO2	RIO-like serine/threonine protein kinase fused to N-terminal HTH domain	T	K07179	RIOK2; RIO kinase 2 [EC:2.7.11.1]	0	0	301.625	16	12		1	1	1	1	0	0	0	1	1	1	0	1	0	1	1	1	1	1	1	1	1	2518788189_gene	RCI_RS01090	MTC_RS11550	MCP_1465				ANME2D_RS01005	MBAR_RS15085	MA_RS13090		MZHIL_RS03515		MBUR_RS00510
-	cluster1021	putative nucleoside 2-deoxyribosyltransferase	arCOG02434	-	Nucleoside 2-deoxyribosyltransferase	F	na	na	0	0	144.938	16	13		0	1	1	1	0	0	0	1	1	1	1	1	1	1	1	1	1	1	1	0	1		RCI_RS09335	MTC_RS08360	MCP_1082				ANME2D_RS06480	MBAR_RS10625	MA_RS18630	METEV_RS00680	MZHIL_RS04215	MMAH_RS08230	MBUR_RS06915
-	cluster1022	Ni-sirohydrochlorin a,c-diamide reductive cyclase ATP-dependent reductase subunit	arCOG00590	NifH	Nitrogenase subunit NifH (ATPase)	P	K21610	cfbC; nickel-sirohydrochlorin a,c-diamide reductase subunit CfbC	0	0	266.75	16	13		0	1	1	1	0	0	0	1	1	1	1	1	1	1	1	1	1	1	1	1	0		RCI_RS05540	MTC_RS00325	MCP_0364				ANME2D_RS11340	MBAR_RS01890	MA_RS18910	METEV_RS02775	MZHIL_RS02395	MMAH_RS07030	MBUR_RS05345
-	cluster1023	Highly conserved protein containing a thioredoxin domain	arCOG02007	-	Prenyltransferase family protein containing thioredoxin domain	O	K06888	K06888; uncharacterized protein	0	0	671.938	16	13		1	1	0	1	0	0	0	1	1	1	1	1	1	1	1	1	1	1	1	1	0	2518787091_gene	RCI_RS07335		MCP_0383				ANME2D_RS10860	MBAR_RS01470	MA_RS19415	METEV_RS05480	MZHIL_RS09865	MMAH_RS02750	MBUR_RS02755
-	cluster1026	protein of unknown function DUF88	arCOG02408	-	Uncharacterized NYN domain containing protein, LabA family	S	na	na	0	0	184	16	12		1	1	1	1	0	0	0	0	1	1	1	1	1	1	1	1	1	0	1	1	1	2518788056_gene	RCI_RS10635	MTC_RS01105	MCP_2809					MBAR_RS01190	MA_RS20120	METEV_RS02155	MZHIL_RS05790	MMAH_RS05815	MBUR_RS04400
-	cluster1029	Glycoside hydrolase, family 57, core domain protein	arCOG05127	-	Uncharacterized protein	S	K07405	alpha-amylase [EC:3.2.1.1]	0	0	437.938	16	13		0	1	1	1	0	1	0	0	1	1	1	1	1	1	1	1	1	1	1	1	0		RCI_RS08095	MTC_RS10555	MCP_2380		SBU_001123			MBAR_RS02910	MA_RS21150	METEV_RS06600	MZHIL_RS07025	MMAH_RS03880	MBUR_RS02215
-	cluster1031	Glutamate synthase domain-containing protein 3	arCOG00096	GltB	Glutamate synthase domain 3	E	na	na	0	0.0625	249.938	16	12		1	1	1	1	0	0	0	1	1	1	1	1	1	0	1	1	1	1	1	1	0	2518787807_gene	RCI_RS13085	MTC_RS07370	MCP_0708				ANME2D_RS10165	MBAR_RS03590	MA_RS22035	METEV_RS07365	MZHIL_RS01740	MMAH_RS08930
-	cluster1032	cobalt-precorrin-2 C(20)-methyltransferase	arCOG00648	CobF	Precorrin-2 methylase	H	K03394	cobI-cbiL; precorrin-2/cobalt-factor-2 C20-methyltransferase [EC:2.1.1.130 2.1.1.151]	0	0	203.125	16	14		1	0	1	0	0	1	0	0	1	1	1	1	1	1	1	1	1	1	1	1	1	2518788551_gene		MTC_RS09105			SBU_001208			MBAR_RS03385	MA_RS22255	METEV_RS00540	MZHIL_RS00940	MMAH_RS07440	MBUR_RS12255
-	cluster1034	TatD family deoxyribonuclease	arCOG00891	TatD	Mg-dependent DNase	L	K03424	tatD; TatD DNase family protein [EC:3.1.21.-]	0	0.0625	255.875	16	15	Y	1	0	0	0	1	1	1	0	1	1	1	1	1	1	1	1	1	1	1	1	0	2518788057_gene				BME93_05765	SBU_000361	SCAL_001658		MBAR_RS05095	MA_RS24090	METEV_RS00200	MZHIL_RS00170	MMAH_RS09735	MBUR_RS09165
-	cluster1035	Radical SAM N-terminal domain protein	arCOG04984	-	Radical SAM superfamily enzyme	C	na	na	0	0	609.25	16	13		0	1	1	1	0	0	0	1	1	1	1	1	1	1	1	1	1	1	1	1	0		RCI_RS00985	MTC_RS08580	MCP_1489				ANME2D_RS04780	MBAR_RS05105	MA_RS24100	METEV_RS00190	MZHIL_RS00160	MMAH_RS09745	MBUR_RS09155
-	cluster1038	protein of unknown function DUF1614	arCOG02159	-	Uncharacterized membrane protein	S	na	na	0	6.875	237.062	16	12		1	1	1	1	0	0	0	1	1	1	1	1	0	0	1	1	1	1	1	1	1	2518788675_gene	RCI_RS10590	MTC_RS01155	MCP_2817				ANME2D_RS13815	MBAR_RS08405	MA_RS03440	METEV_RS09010	MZHIL_RS09540
-	cluster1040	DNA mismatch repair protein, MutS family	arCOG02895	MutS2	DNA structure-specific ATPase involved in suppression of recombination, MutS family	L	K07456	mutS2; DNA mismatch repair protein MutS2	0	0	689.125	16	13		0	1	1	1	0	0	0	1	1	1	1	1	1	1	1	1	1	1	1	1	0		RCI_RS00215	MTC_RS05610	MCP_0813				ANME2D_RS12470	MBAR_RS05620	MA_RS00415	METEV_RS11095	MZHIL_RS00500	MMAH_RS08180	MBUR_RS06870
-	cluster11	protoporphyrin IX magnesium chelatase	arCOG11021	-	Carboxypeptidase regulatory domain	E	K02230	cobN; cobaltochelatase CobN [EC:6.6.1.2]	0	1.06667	1507.4	16	15	Y	0	0	1	0	0	2	1	0	5	12	1	1	3	1	3	2	1	2	3	5	2			MTC_RS08435			SBU_001210;SBU_000532	SCAL_000347		MBAR_RS09545;MBAR_RS04300;MBAR_RS11375;MBAR_RS19820;MBAR_RS09400	MA_RS01830;MA_RS01840;MA_RS02010;MA_RS02015;MA_RS02025;MA_RS02030;MA_RS23115;MA_RS23120;MA_RS24220;MA_RS22425;MA_RS04540;MA_RS04595	METEV_RS06295	MZHIL_RS04855	MMAH_RS05870;MMAH_RS05875;MMAH_RS05880	MBUR_RS11665
-	cluster168	Glutaredoxin-like protein, YruB	arCOG02607	GrxC	Glutaredoxin	O	na	na	0	0	86.1304	16	12		1	3	1	3	0	1	0	2	2	1	1	1	0	0	1	2	1	1	1	1	0	2518786550_gene	RCI_RS03640;RCI_RS01505;RCI_RS01250	MTC_RS11165	MCP_2398;MCP_0619;MCP_0976		SBU_000484		ANME2D_RS00495;ANME2D_RS04235	MBAR_RS12900;MBAR_RS02295	MA_RS08595	METEV_RS11005	MZHIL_RS09855
-	cluster207	O-acetylhomoserine aminocarboxypropyltransferase/cysteine synthase	arCOG00061	MET17	O-acetylhomoserine sulfhydrylase	E	K01740	metY; O-acetylhomoserine (thiol)-lyase [EC:2.5.1.49]	0	0.0454545	415.864	16	13		2	1	2	0	1	1	2	1	2	2	1	1	1	1	2	1	1	0	0	0	0	2518787850_gene;2518787509_gene	RCI_RS07195	MTC_RS08005;MTC_RS07965		BME93_00170	SBU_000031	SCAL_000477;SCAL_001227	ANME2D_RS14035	MBAR_RS16035;MBAR_RS12885	MA_RS13170;MA_RS14210	METEV_RS06750	MZHIL_RS04210	MMAH_RS01900	MBUR_RS04095
-	cluster242	cytochrome c biogenesis protein, transmembrane region	arCOG02404	CcdA	Cytochrome c biogenesis protein	C	na	na	0	6.72727	373.864	16	12		1	1	1	1	0	1	1	2	2	2	1	0	0	0	1	1	1	3	2	1	0	2518786671_gene	RCI_RS15885	MTC_RS01120	MCP_2812		SBU_000135	SCAL_000616	ANME2D_RS00655;ANME2D_RS13280	MBAR_RS06285;MBAR_RS16605	MA_RS05880;MA_RS07200	METEV_RS05625
-	cluster515	glycosyltransferase family 1 protein	arCOG01420	GlgA	Glycogen synthase	G	na	na	0	0	391.476	16	13		0	1	1	1	0	1	0	0	3	2	1	1	1	1	1	1	2	1	2	1	0		RCI_RS11185	MTC_RS01735	MCP_2695		SBU_001119			MBAR_RS07330;MBAR_RS01635;MBAR_RS19345	MA_RS12155;MA_RS19185	METEV_RS02795	MZHIL_RS06990	MMAH_RS03890	MBUR_RS02205
-	cluster521	Uncharacterized conserved protein, DUF169 family	arCOG02289	-	Uncharacterized protein, DUF169 family	R	na	na	0	0	229.333	16	12		1	1	1	1	0	0	0	0	2	2	2	1	1	2	1	2	1	1	1	1	0	2518787887_gene	RCI_RS10915	MTC_RS12295	MCP_2760					MBAR_RS18390;MBAR_RS02805	MA_RS10275;MA_RS04775	METEV_RS10435;METEV_RS10530	MZHIL_RS07620	MMAH_RS04125	MBUR_RS01670;MBUR_RS03160
-	cluster53	Metal-dependent phosphohydrolase, HD region, subdomain protein domain protein	arCOG05195	-	TPR repeats containing protein	R	na	na	0	0.551724	674.138	16	12		1	2	2	2	0	1	0	2	3	2	1	1	0	1	3	1	0	4	2	1	0	2518787973_gene	RCI_RS11115;RCI_RS02765	MTC_RS00665;MTC_RS05065	MCP_2683;MCP_1550		SBU_001022		ANME2D_RS04570;ANME2D_RS06340	MBAR_RS15360;MBAR_RS19355;MBAR_RS13800	MA_RS07075;MA_RS08380	METEV_RS10600	MZHIL_RS06470		MBUR_RS12000
-	cluster567	4-methyl-5(B-hydroxyethyl)-thiazole monophosphate biosynthesis protein	arCOG00769	ThiJ	Putative intracellular protease/amidase	R	na	na	0	0	177.619	16	12		2	1	1	2	0	1	1	2	2	1	2	1	1	0	0	1	0	1	1	1	0	2518787881_gene;2518787486_gene	RCI_RS09560	MTC_RS01840	MCP_2971;MCP_2085		SBU_000897	SCAL_000505	ANME2D_RS13975;ANME2D_RS06155	MBAR_RS16040;MBAR_RS17440	MA_RS13165	METEV_RS03420;METEV_RS05005	MZHIL_RS07755	MMAH_RS02340
-	cluster631	glyceraldehyde 3-phosphate dehydrogenase (NAD(P)+)	arCOG00493	GapA	Glyceraldehyde-3-phosphate dehydrogenase/erythrose-4-phosphate dehydrogenase	G	K00150	gap2; glyceraldehyde-3-phosphate dehydrogenase (NAD(P)) [EC:1.2.1.59]	0	0	341.737	16	12		1	1	1	2	1	0	0	1	2	2	1	1	1	1	1	1	1	0	0	0	1	2518787846_gene	RCI_RS11140	MTC_RS01510	MCP_1270;MCP_2688	BME93_00615			ANME2D_RS04075	MBAR_RS11615;MBAR_RS18895	MA_RS05325;MA_RS17460	METEV_RS02180	MZHIL_RS05815	MMAH_RS05795	MBUR_RS04380
-	cluster632	carboxymuconolactone decarboxylase family protein	arCOG02148	-	Uncharacterized homolog of gamma-carboxymuconolactone decarboxylase subunit	S	na	na	0	0	122	16	12		1	1	1	1	0	0	0	1	2	2	1	1	2	2	1	1	1	0	0	1	1	2518787669_gene	RCI_RS03155	MTC_RS07605	MCP_2262				ANME2D_RS04210	MBAR_RS19510;MBAR_RS13035	MA_RS16485;MA_RS19475	METEV_RS10740	MZHIL_RS08910	MMAH_RS02335;MMAH_RS07540	MBUR_RS01330;MBUR_RS12335
-	cluster636	conserved hypothetical protein	arCOG02086	-	S-layer domain	M	na	na	0	1.65	389.75	16	13		0	1	1	1	0	0	0	0	2	1	1	1	2	1	2	1	1	1	2	1	1		RCI_RS11575	MTC_RS01430	MCP_2867					MBAR_RS06800;MBAR_RS16695	MA_RS01510	METEV_RS08840	MZHIL_RS08965	MMAH_RS02420;MMAH_RS00760	MBUR_RS11770
-	cluster673	arginine decarboxylase, pyruvoyl-dependent	arCOG04490	PdaD	Pyruvoyl-dependent arginine decarboxylase (PvlArgDC)	E	K02626	pdaD; arginine decarboxylase [EC:4.1.1.19]	0	0	172.947	16	12		1	1	1	2	1	0	0	1	2	2	1	1	1	1	1	1	1	0	0	0	1	2518787699_gene	RCI_RS02350	MTC_RS05240	MCP_1356;MCP_0518	BME93_02640			ANME2D_RS12345	MBAR_RS10825;MBAR_RS13215	MA_RS15770;MA_RS18280	METEV_RS09710	MZHIL_RS09570	MMAH_RS09440	MBUR_RS09680
-	cluster68	amino acid/polyamine/organocation transporter, APC superfamily	arCOG02053	UspA	Nucleotide-binding protein, UspA family	T	K03294	TC.APA; basic amino acid/polyamine antiporter, APA family	0	11.1481	592.778	16	13		3	0	3	3	0	1	1	0	2	1	2	2	1	0	1	2	2	1	1	0	1	2518786746_gene;2518788574_gene;2518786753_gene		MTC_RS07745;MTC_RS11150;MTC_RS08590	MCP_2610;MCP_1491;MCP_1966		SBU_000618	SCAL_000600		MBAR_RS01765;MBAR_RS11560	MA_RS17635	METEV_RS05015;METEV_RS02185	MZHIL_RS02015;MZHIL_RS02515	MMAH_RS04550
-	cluster728	myo-inositol-1-phosphate synthase	arCOG04213	INO1	Myo-inositol-1-phosphate synthase	I	K01858	INO1; myo-inositol-1-phosphate synthase [EC:5.5.1.4]	0	0	369.611	16	16	Y	0	0	0	0	0	1	1	2	1	2	1	1	1	1	1	1	1	1	1	1	1						SBU_001026	SCAL_000856	ANME2D_RS02315;ANME2D_RS00395	MBAR_RS05600	MA_RS11680;MA_RS00385	METEV_RS10775	MZHIL_RS08875	MMAH_RS07575	MBUR_RS12365
-	cluster748	response regulator receiver protein	arCOG02391	CheY	Rec domain	T	K03413	cheY; two-component system, chemotaxis family, response regulator CheY	0	0	120.211	16	13		0	1	1	1	0	2	2	1	1	2	1	1	0	1	1	1	1	0	0	1	1		RCI_RS13420	MTC_RS11800	MCP_1750		SBU_001548;SBU_000162	SCAL_000804;SCAL_000737	ANME2D_RS15090	MBAR_RS05325	MA_RS00075;MA_RS16045	METEV_RS04285	MZHIL_RS02930		MBUR_RS01825
-	cluster764	nitrite and sulphite reductase 4Fe-4S region	arCOG02056	NirB	Sulfite or nitrite reductase, assimilatory-type, 4Fe-4S domain	C	na	na	0	0	220.105	16	14		0	1	0	1	0	0	0	1	2	3	1	1	1	1	1	1	1	1	1	1	1		RCI_RS02735		MCP_1732				ANME2D_RS13820	MBAR_RS19475;MBAR_RS08510	MA_RS16545;MA_RS16555;MA_RS03595	METEV_RS02675	MZHIL_RS03035	MMAH_RS03175	MBUR_RS07635
-	cluster773	metal-dependent hydrolase	arCOG02462	-	Kynurenine formamidase	E	na	na	0	0	217.947	16	12		1	1	1	1	0	0	1	0	2	2	1	1	1	1	1	1	2	0	1	1	0	2518787910_gene	RCI_RS02830	MTC_RS10525	MCP_2371			SCAL_000771		MBAR_RS01540;MBAR_RS01405	MA_RS19325;MA_RS19525	METEV_RS08300	MZHIL_RS02495	MMAH_RS02540	MBUR_RS08240
-	cluster787	dinitrogenase iron-molybdenum cofactor biosynthesis protein	arCOG02734	-	Predicted Fe-Mo cluster-binding protein, NifX family	O	na	na	0	0	134.5	16	14		0	0	1	2	0	1	1	0	1	1	1	0	1	2	1	1	1	1	1	1	1			MTC_RS04580	MCP_0525;MCP_0530		SBU_000550	SCAL_001260		MBAR_RS09750	MA_RS22160	METEV_RS10515		MMAH_RS01365	MBUR_RS10755;MBUR_RS03155
-	cluster806	thiamine biosynthesis sulfur transfer protein	arCOG00535	ThiS	Sulfur transfer protein involved in thiamine biosynthesis	H	K03154	thiS; sulfur carrier protein	0	0	71.6111	16	12		1	1	1	1	1	0	0	1	1	3	1	1	0	1	0	1	1	1	0	1	1	2518787918_gene	RCI_RS04945	MTC_RS10985	MCP_2434	BME93_03800			ANME2D_RS00980	MBAR_RS18815	MA_RS14415;MA_RS15465;MA_RS17245	METEV_RS05220	MZHIL_RS05970		MBUR_RS01915
-	cluster807	prepilin signal peptidase PulO-like peptidase	arCOG02298	FlaK/PulO	Peptidase A24A, prepilin type IV	N	na	na	0	4.94444	242.889	16	13		0	1	1	1	1	0	1	1	1	3	1	1	1	1	1	1	1	0	0	0	1		RCI_RS04510	MTC_RS08775	MCP_1254	BME93_00630		SCAL_001750	ANME2D_RS06470	MBAR_RS07965	MA_RS16230;MA_RS02710;MA_RS13525	METEV_RS03425	MZHIL_RS01630	MMAH_RS06105	MBUR_RS00320
-	cluster809	sodium-translocating pyrophosphatase	arCOG04949	OVP1	Na+ or H+-translocating membrane pyrophosphatase	C	K15987	hppA; K(+)-stimulated pyrophosphate-energized sodium pump [EC:3.6.1.1]	0	15.1176	673.471	16	13		0	1	1	1	1	1	1	1	1	2	1	1	1	1	1	1	1	0	0	0	0		RCI_RS12040	MTC_RS07480	MCP_1940	BME93_05210	SBU_001567	SCAL_000846	ANME2D_RS02230	MBAR_RS01080	MA_RS20230;MA_RS20235	METEV_RS07720	MZHIL_RS05670	MMAH_RS06870	MBUR_RS05125
-	cluster811	redox-active disulfide protein 2	arCOG02713	TrxA	Thiol-disulfide isomerase or thioredoxin	O	na	na	0	0	77.9444	16	13		0	1	1	1	0	0	1	0	1	1	1	0	1	2	1	1	1	1	2	1	1		RCI_RS06835	MTC_RS04780	MCP_0676			SCAL_000759		MBAR_RS00910	MA_RS20550	METEV_RS04880		MMAH_RS04075	MBUR_RS04830;MBUR_RS01350
-	cluster813	6-phospho-3-hexuloisomerase	arCOG00068	GutQ	Predicted sugar phosphate isomerase involved in capsule formation	M	K08094	hxlB; 6-phospho-3-hexuloisomerase [EC:5.3.1.27]	0	0	205.412	16	14		2	1	0	0	1	1	1	1	1	1	1	1	1	1	1	1	1	0	0	0	1	2518786728_gene;2518786772_gene	RCI_RS00770			BME93_00445	SBU_000863	SCAL_000671	ANME2D_RS05605	MBAR_RS16590	MA_RS07180	METEV_RS08885	MZHIL_RS09650	MMAH_RS09335	MBUR_RS09775
-	cluster848	ribulose-1,5-biphosphate synthetase	arCOG00574	THI4	Archaeal ribulose 1,5-bisphosphate synthetase/yeast thiazole synthase	H	K22699	thi4; sulfide-dependent adenosine diphosphate thiazole synthase [EC:2.4.2.59]	0	0.0588235	263	16	15	Y	0	0	2	0	1	1	1	1	1	1	1	1	1	1	0	0	1	1	1	1	1			MTC_RS11970;MTC_RS08000		BME93_00180	SBU_000339	SCAL_000151	ANME2D_RS04050	MBAR_RS11140	MA_RS14970	METEV_RS00935	MZHIL_RS06915	MMAH_RS01460	MBUR_RS10900
-	cluster893	NAD(P)/FAD-dependent oxidoreductase				na	K07137	K07137; uncharacterized protein	0	0	443.353	16	12		1	1	1	2	0	0	1	1	1	1	1	1	1	0	1	1	0	0	1	1	1	2518788499_gene	RCI_RS02710	MTC_RS09645	MCP_2483;MCP_2484			SCAL_001448	ANME2D_RS02640	MBAR_RS15110	MA_RS13955	METEV_RS00450	MZHIL_RS00420	MMAH_RS07085
-	cluster898	putative UvrABC system protein A	arCOG04694	UvrA	Excinuclease ABC subunit A, ATPase	L	na	na	0.647059	0	923.353	16	13		1	2	0	1	0	1	0	1	1	1	1	1	1	1	1	1	1	1	1	0	0	2518786941_gene	RCI_RS00990;RCI_RS04840		MCP_2043		SBU_000176		ANME2D_RS06050	MBAR_RS14380	MA_RS17365	METEV_RS03930	MZHIL_RS03230	MMAH_RS02960	MBUR_RS05950
-	cluster905	CDP-diacylglycerol--serine O-phosphatidyltransferase	arCOG00671	PssA	Phosphatidylserine synthase	I	K17103	CHO1, pssA; CDP-diacylglycerol---serine O-phosphatidyltransferase [EC:2.7.8.8]	0	6.5625	234	16	15	Y	1	0	0	0	1	0	0	1	1	1	1	1	1	1	1	1	1	1	1	1	1	2518787836_gene				BME93_01935			ANME2D_RS02020	MBAR_RS04710	MA_RS00605	METEV_RS05555	MZHIL_RS08455	MMAH_RS01940	MBUR_RS11345
-	cluster909	YkgJ family cysteine cluster protein	arCOG02579	-	Fe-S-cluster containining protein	R	K06940	K06940; uncharacterized protein	0.0588235	0	223.941	16	13		0	1	1	1	0	0	0	1	1	1	0	1	1	1	1	1	1	1	1	2	1		RCI_RS11720	MTC_RS03770	MCP_2845				ANME2D_RS00620	MBAR_RS11510	MA_RS07225		MZHIL_RS09620	MMAH_RS09370	MBUR_RS09740
-	cluster913	DJ-1/PfpI family/rubredoxin fusion protein	arCOG04391	-	Rubredoxin	C	K05520	pfpI; protease I [EC:3.2.-.-]	0	0	200	16	14		0	0	1	1	1	1	0	0	1	1	1	1	1	1	1	1	1	0	1	1	1			MTC_RS02815	MCP_0174	BME93_03870	SBU_000855			MBAR_RS17555	MA_RS08575	METEV_RS05180	MZHIL_RS04320	MMAH_RS06225	MBUR_RS00165
-	cluster917	conserved hypothetical protein				na	K07574	yhbY; RNA-binding protein	0	0	87.6875	16	12		1	1	1	1	1	0	0	1	1	1	1	1	1	1	1	1	1	0	0	0	1	2518788157_gene	RCI_RS02820	MTC_RS10845	MCP_1980	BME93_02520			ANME2D_RS04415	MBAR_RS07300	MA_RS01035	METEV_RS02465	MZHIL_RS09195	MMAH_RS08615	MBUR_RS07315
-	cluster926	phosphomannomutase/phosphoglucomutase	arCOG00767	{ManB}	Phosphomannomutase	G	K15778	pmm-pgm; phosphomannomutase / phosphoglucomutase [EC:5.4.2.8 5.4.2.2]	0	0	439.706	16	12		1	1	1	1	0	1	1	2	1	1	1	1	1	1	1	1	1	0	0	0	0	2518787258_gene	RCI_RS07650	MTC_RS10020	MCP_0803		SBU_001288	SCAL_001313	ANME2D_RS01130;ANME2D_RS08670	MBAR_RS10730	MA_RS15830	METEV_RS11410	MZHIL_RS08325	MMAH_RS00260	MBUR_RS12130
-	cluster927	nucleoside-diphosphate-sugar pyrophosphorylase	arCOG00666	GCD1	N-acetylglucosamine-1-phosphate uridyltransferase	M	K00966	GMPP; mannose-1-phosphate guanylyltransferase [EC:2.7.7.13]	0	0	388.688	16	12		1	1	1	1	1	0	0	1	1	1	1	1	1	1	1	1	1	0	0	0	1	2518787006_gene	RCI_RS12110	MTC_RS03330	MCP_0103	BME93_03865			ANME2D_RS05370	MBAR_RS10275	MA_RS16430	METEV_RS06870	MZHIL_RS03790	MMAH_RS02015	MBUR_RS11615
-	cluster928	thiol reductase thioredoxin	arCOG01972	TrxA	Thiol-disulfide isomerase or thioredoxin	O	K03671	trxA; thioredoxin 1	0	0	128.059	16	13		0	2	1	1	0	1	1	0	0	0	1	1	1	1	1	1	1	1	1	1	1		RCI_RS09040;RCI_RS09045	MTC_RS02120	MCP_0039		SBU_000697	SCAL_000389				METEV_RS05115	MZHIL_RS01930	MMAH_RS09865	MBUR_RS08610
-	cluster929	Pyrimidine-nucleoside phosphorylase	arCOG02013	DeoA	Thymidine phosphorylase	F	K18931	ampp; AMP phosphorylase [EC:2.4.2.57]	0	0	506.75	16	13		0	1	1	1	0	0	1	1	1	1	1	1	0	1	1	1	1	1	1	1	0		RCI_RS08860	MTC_RS01305	MCP_0060			SCAL_000817	ANME2D_RS06720	MBAR_RS16905	MA_RS16920	METEV_RS03370	MZHIL_RS03440		MBUR_RS01300
-	cluster932	putative endonuclease IV	arCOG01894	Nfo	Endonuclease IV	L	K01151	nfo; deoxyribonuclease IV [EC:3.1.21.2]	0	0	278.125	16	12		1	1	1	1	1	0	0	1	1	1	1	1	1	1	1	1	1	0	0	0	1	2518787922_gene	RCI_RS01205	MTC_RS08530	MCP_1091	BME93_00450			ANME2D_RS04530	MBAR_RS12440	MA_RS18530	METEV_RS10925	MZHIL_RS09710	MMAH_RS01200	MBUR_RS10425
-	cluster938	Metal-dependent phosphohydrolase	arCOG01858	-	Predicted HD superfamily hydrolase	R	K06950	K06950; uncharacterized protein	0	0	202.25	16	12		1	1	1	1	0	1	1	0	1	1	1	1	1	1	1	1	1	0	0	0	1	2518788202_gene	RCI_RS14695	MTC_RS08670	MCP_1510		SBU_001439	SCAL_000167		MBAR_RS01130	MA_RS20195	METEV_RS02075	MZHIL_RS05705	MMAH_RS05915	MBUR_RS01895
-	cluster940	microcin C ABC transporter ATP-binding protein YejF	arCOG00185	GsiA	ABC-type glutathione transport system ATPase component, contains duplicated ATPase domain	O	K00400	methyl coenzyme M reductase system, component A2	0	0	573.353	16	16	Y	0	0	0	0	0	1	2	1	1	1	1	1	1	1	1	1	1	1	1	1	1						SBU_000959	SCAL_000631;SCAL_000020	ANME2D_RS06335	MBAR_RS03670	MA_RS20695	METEV_RS07570	MZHIL_RS01895	MMAH_RS09815	MBUR_RS08505
-	cluster941	beta-lactamase domain protein	arCOG00499	0	Metal-dependent hydrolase of the beta-lactamase superfamily	R	K06167	phnP; phosphoribosyl 1,2-cyclic phosphate phosphodiesterase [EC:3.1.4.55]	0	0	247.5	16	15	Y	0	1	0	0	1	0	0	1	1	1	1	1	1	1	1	1	1	1	1	1	1		RCI_RS04520			BME93_00205			ANME2D_RS10630	MBAR_RS02865	MA_RS21210	METEV_RS09240	MZHIL_RS00875	MMAH_RS00940	MBUR_RS10105
-	cluster946	protein, containing CobQ/CobB/MinD/ParA nucleotide binding domain, and 4Fe-4S binding	arCOG04073	-	MinD superfamily P-loop ATPase containing an inserted ferredoxin domain	C	na	na	0	0	290.938	16	14		0	0	1	1	0	1	1	0	1	1	1	0	1	1	1	1	1	1	1	1	1			MTC_RS04600	MCP_0527		SBU_001452	SCAL_001581		MBAR_RS09730	MA_RS22145	METEV_RS10500		MMAH_RS01345	MBUR_RS03125
-	cluster947	4Fe-4S dicluster domain-containing protein	arCOG04073	-	MinD superfamily P-loop ATPase containing an inserted ferredoxin domain	C	na	na	0	0	283.938	16	14		0	0	1	1	0	1	1	0	1	1	1	0	1	1	1	1	1	1	1	1	1			MTC_RS04595	MCP_0526		SBU_000540	SCAL_001254		MBAR_RS09735	MA_RS22150	METEV_RS10505		MMAH_RS01350	MBUR_RS03135
-	cluster952	protein of unknown function DUF62	arCOG04309	-	S-adenosyl-l-methionine hydroxide adenosyltransferase	F	K22205	K22205; S-adenosyl-L-methionine hydroxide adenosyltransferase [EC:2.5.1.-]	0	0	257.312	16	13		1	1	1	0	0	0	0	1	1	1	1	1	1	0	1	1	1	1	1	1	1	2518787595_gene	RCI_RS00465	MTC_RS09750					ANME2D_RS05865	MBAR_RS03265	MA_RS22550	METEV_RS10610	MZHIL_RS10010	MMAH_RS00925
-	cluster954	UDP-glucose/GDP-mannose dehydrogenase family protein	arCOG00253	AglM/Ugd	UDP-glucose 6-dehydrogenase	M	K00012	UGDH, ugd; UDPglucose 6-dehydrogenase [EC:1.1.1.22]	0	0	420.25	16	13		0	1	1	1	1	0	1	1	0	1	1	1	1	1	1	1	1	0	1	1	0		RCI_RS03895	MTC_RS10655	MCP_2416	BME93_03690		SCAL_001396	ANME2D_RS07155		MA_RS23275	METEV_RS00285	MZHIL_RS00240	MMAH_RS09625	MBUR_RS09295
-	cluster963	Uncharacterized conserved protein	arCOG04453	DisA_N	Diadenylate cyclase (c-di-AMP synthetase), DisA_N domain	T	na	na	0	0	287.875	16	12		1	1	1	1	1	0	0	1	1	1	1	1	1	1	1	1	1	0	0	0	1	2518787262_gene	RCI_RS01105	MTC_RS11560	MCP_1462	BME93_01470			ANME2D_RS16810	MBAR_RS08415	MA_RS03445	METEV_RS09895	MZHIL_RS02140	MMAH_RS08470	MBUR_RS07160
-	cluster966	conserved hypothetical protein	arCOG02780	-	Endonuclease, HJR/Mrr/RecB family	V	na	na	0	0	359.625	16	13		0	1	1	1	1	1	1	1	1	1	1	1	1	1	1	1	1	0	0	0	0		RCI_RS12100	MTC_RS03320	MCP_0100	BME93_01165	SBU_000023	SCAL_000152	ANME2D_RS16545	MBAR_RS19405	MA_RS04695	METEV_RS00265	MZHIL_RS00220	MMAH_RS09650	MBUR_RS09255
-	cluster989	peptide methionine sulfoxide reductase msrA/msrB	arCOG02816	MsrA	Peptide methionine sulfoxide reductase	O	K07304	msrA; peptide-methionine (S)-S-oxide reductase [EC:1.8.4.11]	0	0	195.062	16	12		1	1	1	1	0	0	0	1	1	1	1	1	1	1	1	1	1	1	1	0	0	2518788373_gene	RCI_RS01465	MTC_RS11070	MCP_1211				ANME2D_RS01440	MBAR_RS14955	MA_RS07430	METEV_RS07660	MZHIL_RS03595	MMAH_RS04980	MBUR_RS12055
-	cluster991	NADH-quinone oxidoreductase subunit NuoH	arCOG01546	NuoH	NADH dehydrogenase subunit H	C	K22163	fpoH; F420H2 dehydrogenase subunit H [EC:1.5.98.3]	0	8.0625	345.938	16	16	Y	0	0	0	0	0	1	1	1	1	1	1	1	1	1	1	1	1	1	1	1	1						SBU_000563	SCAL_000522	ANME2D_RS04685	MBAR_RS18070	MA_RS07780	METEV_RS01370	MZHIL_RS08025	MMAH_RS07955	MBUR_RS06645
-	cluster998	peptidyl-prolyl cis-trans isomerase	arCOG04767	PpiB	Peptidyl-prolyl cis-trans isomerase (rotamase) - cyclophilin family	O	K03768	PPIB, ppiB; peptidyl-prolyl cis-trans isomerase B (cyclophilin B) [EC:5.2.1.8]	0	0.0625	154.5	16	13		1	1	0	1	0	0	1	1	1	1	0	1	1	1	1	1	1	1	1	1	0	2518788381_gene	RCI_RS10310		MCP_0187			SCAL_000455	ANME2D_RS12960	MBAR_RS19175	MA_RS08610		MZHIL_RS00535	MMAH_RS09065	MBUR_RS07650
-	cluster1000	pneumococcal surface protein	arCOG05201	-	Uncharacterized protein	S	na	na	0	0	401.188	15	15	Y	0	0	0	0	1	1	1	1	1	1	1	1	1	2	1	1	1	1	1	0	0					BME93_01365	SBU_000228	SCAL_000057	ANME2D_RS15330	MBAR_RS11095	MA_RS10505	METEV_RS11215	MZHIL_RS04340	MMAH_RS01850	MBUR_RS00800;MBUR_RS00805
-	cluster1003	endonuclease III domain-containing protein	arCOG00461	-	Uncharacterized protein related to Endonuclease III	L	K07457	endonuclease III related protein	0	0	216.333	15	12		0	1	1	1	1	0	0	1	1	1	1	1	1	1	1	1	1	0	0	0	1		RCI_RS08565	MTC_RS07435	MCP_0216	BME93_02180			ANME2D_RS06495	MBAR_RS17680	MA_RS11775	METEV_RS08950	MZHIL_RS09585	MMAH_RS09405	MBUR_RS09705
-	cluster1007	MBL fold/beta-CASP domain-containing RNA metallo-hydrolase	arCOG00541	YSH1	Predicted exonuclease of the beta-lactamase fold involved in RNA processing	J	K07577	putative mRNA 3-end processing factor	0	0	411.533	15	12		0	1	1	1	0	1	1	1	1	1	1	1	1	1	1	1	1	0	0	0	0		RCI_RS14360	MTC_RS10700	MCP_1214		SBU_000974	SCAL_001215	ANME2D_RS12775	MBAR_RS13825	MA_RS13065	METEV_RS03445	MZHIL_RS03565	MMAH_RS05965	MBUR_RS00495
-	cluster1013	CTP--2, 3-di-O-geranylgeranyl-sn-glycero-1-phosphate cytidyltransferase	arCOG01880	SEC59	Dolichol kinase	I	na	na	0	5.53333	207.8	15	12		0	1	1	1	0	0	0	1	1	1	1	1	0	1	1	1	1	1	1	1	0		RCI_RS08315	MTC_RS05390	MCP_0147				ANME2D_RS00860	MBAR_RS10270	MA_RS16440	METEV_RS07215	MZHIL_RS03385		MBUR_RS12500
-	cluster1014	secondary thiamine-phosphate synthase enzyme	arCOG04214	-	Uncharacterized protein	S	na	na	0	0	131	15	13		0	1	0	1	0	0	0	1	1	1	1	1	1	0	1	1	1	1	1	1	1		RCI_RS05905		MCP_1767				ANME2D_RS14145	MBAR_RS21380	MA_RS16680	METEV_RS09345	MZHIL_RS05435	MMAH_RS03020
-	cluster1017	coenzyme F420-0:L-glutamate ligase	arCOG04173	Cdd	Cytidine deaminase	F	na	na	0	0	268.8	15	15	Y	0	0	0	0	1	0	0	1	1	1	1	1	1	1	1	1	1	1	1	1	1					BME93_03280			ANME2D_RS16020	MBAR_RS12270	MA_RS18355	METEV_RS00385	MZHIL_RS00355	MMAH_RS09525	MBUR_RS09575
-	cluster1018	dihydropteroate synthase	arCOG02817	FolC	Folylpolyglutamate synthase and Dihydropteroate synthase	H	K00796	folP; dihydropteroate synthase [EC:2.5.1.15]	0	0	401.533	15	15	Y	0	0	0	0	1	0	0	1	1	1	1	1	1	1	1	1	1	1	1	1	1					BME93_03285			ANME2D_RS09740	MBAR_RS12290	MA_RS18380	METEV_RS00365	MZHIL_RS00335	MMAH_RS09550	MBUR_RS09390
-	cluster1019	bifunctional 5,10-methylene-tetrahydrofolate dehydrogenase/5,10-methylene-tetrahydrofolate cyclohydrolase	arCOG04538	FolD	5,10-methylene-tetrahydrofolate dehydrogenase/Methenyl tetrahydrofolate cyclohydrolase	H	K01491	folD; methylenetetrahydrofolate dehydrogenase (NADP+) / methenyltetrahydrofolate cyclohydrolase [EC:1.5.1.5 3.5.4.9]	0	0	285.667	15	15	Y	0	0	0	0	1	0	0	1	1	1	1	1	1	1	1	1	1	1	1	1	1					BME93_03365			ANME2D_RS15655	MBAR_RS12295	MA_RS18390	METEV_RS00360	MZHIL_RS00330	MMAH_RS09555	MBUR_RS09385
-	cluster1020	formyltetrahydrofolate-dependent phosphoribosylglycinamide formyltransferase	arCOG02825	PurN	Folate-dependent phosphoribosylglycinamide formyltransferase PurN	F	K11175	purN; phosphoribosylglycinamide formyltransferase 1 [EC:2.1.2.2]	0	0	203.8	15	15	Y	0	0	0	0	1	0	0	1	1	1	1	1	1	1	1	1	1	1	1	1	1					BME93_03360			ANME2D_RS15665	MBAR_RS12305	MA_RS18400	METEV_RS00350	MZHIL_RS00320	MMAH_RS09565	MBUR_RS09375
-	cluster1027	bifunctional phosphoribosylaminoimidazolecarboxamide formyltransferase/IMP cyclohydrolase PurH	arCOG02824	PurH	AICAR transformylase/IMP cyclohydrolase PurH	F	K00602	purH; phosphoribosylaminoimidazolecarboxamide formyltransferase / IMP cyclohydrolase [EC:2.1.2.3 3.5.4.10]	0	0	505.8	15	15	Y	0	0	0	0	1	0	0	1	1	1	1	1	1	1	1	1	1	1	1	1	1					BME93_03290			ANME2D_RS11435	MBAR_RS03080	MA_RS20930	METEV_RS11305	MZHIL_RS09430	MMAH_RS00705	MBUR_RS09965
-	cluster1030	protein of unknown function DUF123	arCOG00463	-	Uri superfamily endonuclease	L	na	na	0	0	149.933	15	11		1	1	1	1	0	0	1	1	1	1	1	1	1	0	0	0	1	0	1	1	1	2518787828_gene	RCI_RS04905	MTC_RS09960	MCP_2062			SCAL_001477	ANME2D_RS15415	MBAR_RS02150	MA_RS21625	METEV_RS09335	MZHIL_RS05075	MMAH_RS04210
[truncated: 12,722 more rows]
[truncated: 7 more columns]
