# Supplementary material for: A non-methanogenic archaeon within the order Methanocellales
Source: Nat Commun. 2024 Jun 13;15:4858. doi: 10.1038/s41467-024-48185-5 (PMC11176372; doi:10.1038/s41467-024-48185-5)
Supplement: Supplementary file 7 — Supplementary Dataset 4 [file 41467_2024_48185_MOESM7_ESM.xlsx]

## Sheet: Data4
Supplementary Data 4. Number of homolog families between microbes based on MS orthoMCL clusters.
Methanosarcinales orthologous clusters [MS orthoMCL]	No of Genes	Homologs	Homolog Families	Singletons	Methanocellales					Methanosarcinales
					Methanoflorens stordalenmirensis	Methanocella arvoryzae	Methanocella conradii	Methanocella paludicola	Met12	Ca Syntrophoarchaeum butanivorans	Ca Syntrophoarchaeum caldarius	Ca Methanoperedens nitroreducens	Methanosarcina barkeri	Methanosarcina acetivorans	Methanohalobium evestigatum	Methanosalsum zhilinae	Methanohalophilus mahii	Methanococcoides burtonii	Methanomethylovorans hollandica	Methanolobus psychrophilus	Methanolobus tindarius	Methanosaeta harundinacea	Methanothrix soehngenii	Methanothrix thermophila	Methermicoccus shengliensis
Methanoflorens stordalenmirensis	2373	1616	1333	757	1333	976	945	979	641	644	721	907	976	996	861	841	851	848	884	912	904	866	905	832	808
Methanocella arvoryzae	3103	2619	2329	484	976	2329	1811	2014	740	768	874	1160	1225	1258	1021	1042	1035	1083	1120	1172	1170	992	1078	940	945
Methanocella conradii	2461	2260	2109	201	945	1811	2109	1872	736	769	860	1097	1170	1189	998	982	992	1021	1057	1090	1102	975	1045	941	919
Methanocella paludicola	3004	2621	2342	383	979	2014	1872	2342	731	756	855	1129	1201	1223	995	1005	1018	1034	1091	1129	1129	1002	1076	949	907
Met12	1272	1085	1038	187	641	740	736	731	1038	581	670	809	740	789	715	726	723	725	731	760	754	699	722	658	701
Ca Syntrophoarchaeum butanivorans	1604	1353	1260	251	644	768	769	756	581	1260	1080	856	819	839	791	774	772	804	808	847	859	756	787	725	731
Ca Syntrophoarchaeum caldarius	1787	1525	1419	262	721	874	860	855	670	1080	1419	963	916	943	872	851	865	890	886	942	966	843	880	809	808
Ca Methanoperedens nitroreducens	3323	2468	2038	855	907	1160	1097	1129	809	856	963	2038	1289	1374	1166	1138	1137	1176	1237	1294	1270	1079	1157	999	1023
Methanosarcina barkeri	3989	3189	2684	800	976	1225	1170	1201	740	819	916	1289	2684	2428	1357	1325	1385	1452	1524	1595	1650	1210	1273	1095	1076
Methanosarcina acetivorans	4898	3644	2909	1254	996	1258	1189	1223	789	839	943	1374	2428	2909	1424	1381	1453	1526	1597	1711	1750	1249	1308	1087	1101
Methanohalobium evestigatum	2339	2035	1760	304	861	1021	998	995	715	791	872	1166	1357	1424	1760	1369	1416	1339	1385	1448	1427	1046	1067	987	1007
Methanosalsum zhilinae	1991	1818	1701	173	841	1042	982	1005	726	774	851	1138	1325	1381	1369	1701	1369	1311	1380	1458	1442	1013	1039	967	973
Methanohalophilus mahii	1986	1849	1751	137	851	1035	992	1018	723	772	865	1137	1385	1453	1416	1369	1751	1446	1409	1494	1497	1064	1089	982	1015
Methanococcoides burtonii	2509	2106	1906	403	848	1083	1021	1034	725	804	890	1176	1452	1526	1339	1311	1446	1906	1467	1564	1635	1052	1102	987	1013
Methanomethylovorans hollandica	2574	2214	2031	360	884	1120	1057	1091	731	808	886	1237	1524	1597	1385	1380	1409	1467	2031	1715	1671	1111	1147	1009	1036
Methanolobus psychrophilus	2910	2570	2273	340	912	1172	1090	1129	760	847	942	1294	1595	1711	1448	1458	1494	1564	1715	2273	1888	1143	1185	1026	1052
Methanolobus tindarius	2909	2603	2324	306	904	1170	1102	1129	754	859	966	1270	1650	1750	1427	1442	1497	1635	1671	1888	2324	1137	1180	1039	1049
Methanosaeta harundinacea	2447	2019	1803	428	866	992	975	1002	699	756	843	1079	1210	1249	1046	1013	1064	1052	1111	1143	1137	1803	1537	1317	953
Methanothrix soehngenii	2977	2393	1989	584	905	1078	1045	1076	722	787	880	1157	1273	1308	1067	1039	1089	1102	1147	1185	1180	1537	1989	1351	977
Methanothrix thermophila	1696	1586	1495	110	832	940	941	949	658	725	809	999	1095	1087	987	967	982	987	1009	1026	1039	1317	1351	1495	915
Methermicoccus shengliensis	1598	1390	1339	208	808	945	919	907	701	731	808	1023	1076	1101	1007	973	1015	1013	1036	1052	1049	953	977	915	1339
