# Supplementary material for: A non-methanogenic archaeon within the order Methanocellales
Source: Nat Commun. 2024 Jun 13;15:4858. doi: 10.1038/s41467-024-48185-5 (PMC11176372; doi:10.1038/s41467-024-48185-5)
Supplement: Supplementary file 8 — Supplementary Dataset 5 [file 41467_2024_48185_MOESM8_ESM.xlsx]

## Sheet: Data5
Supplementary Data 5. Functional annotation and in situ gene expression levels of CDSs in Met12 MAG.
	Pseudo gene				in situ mRNA/DNA					OrthoMCL			GhostKOALA					KAAS annotation (threshold 37)		arCOG annotaion (Blast cut off E-6)
	CDSs in CP017966.1	CDSs in CP017966.2	Strand	Length	Average	BS5 (2012)	BS5 (2011)	BS5sc (2014)	GPS1 (2011)	MS ortholog	Key genes	Core / Singleton	Domain	Phylum-Class	Genus	CXXCH	TMHMM	KO	KO description	arCOG			arCOG desfcription
1	ATZ60586.1	ATZ60587.2	-	115	0.86903	0.741419	0.764121	0.916817	1.05376	cluster4171	-		Archaea	Euryarchaeota	Archaeoglobus	0	0			arCOG01009	V	-	CopG/MetJ, RHH domain containing DNA-binding protein, often an antitoxin in Type II toxin-antitoxin systems
2	ATZ60587.1	ATZ60588.2	+	210	1.04788	0.837086	1.86631	0.926272	0.561846	cluster583	-	Core	Archaea	Euryarchaeota	Methanohalophilus	0	0	K03433	psmB, prcB; proteasome beta subunit [EC:3.4.25.1]	arCOG00970	O	PRE1	20S proteasome, beta subunit
3	ATZ60588.1	ATZ60589.2	+	635	1.02623	1.16369	1.27658	0.988449	0.676191	cluster584	-	Core	Archaea	Euryarchaeota	Methanocella	0	0	K07041	K07041; uncharacterized protein	arCOG00543	R	-	Predicted metal-dependent RNase, consists of a metallo-beta-lactamase domain and an RNA-binding KH domain
4	ATZ60589.1	ATZ60590.2	-	140	0.730469	0.5525	1.06813	0.761663	0.539588	cluster6540	-	Singleton	Bacteria	Cyanobacteria	Nostoc	0	0	K07065	K07065; uncharacterized protein	arCOG04502	V	-	PIN domain containing protein
5	ATZ60590.1	ATZ60591.2	-	84	0.568409	0.026863	0.571537	0.940797	0.73444	cluster6539	-	Singleton	Bacteria	Planctomycetes	Candidatus Kuenenia	0	0
6	ATZ60591.1	ATZ60592.2	-	215	0.72265	0.509506	0.337615	1.00859	1.03489	cluster519	-	Core	Archaea	Euryarchaeota	Methanocella	0	0	K10773	NTH; endonuclease III [EC:4.2.99.18]	arCOG00459	L	Nth	EndoIII-related endonuclease
7	ATZ60592.1	WRQ72946.1	-	546	0.721969	0.344542	0.846452	0.973088	0.723796	cluster3	-	Core	Archaea	Euryarchaeota	Methanoregula	0	0	K22447	cct, ths; archaeal chaperonin	arCOG01257	O	GroEL	Chaperonin GroEL, HSP60 family
8	ATZ60593.1	ATZ60593.2	+	454	0.902944	1.12893	0.849757	0.943813	0.689274	cluster361	-	Core	Archaea	Euryarchaeota	Methanocella	0	0	K06932	tiaS; tRNA(Ile2)-agmatinylcytidine synthase [EC:6.3.4.22]	arCOG01115	J	TiaS	tRNA(Ile2) 2-agmatinylcytidine synthetase; containing Zn-ribbon domain and OB-fold domain
9	ATZ60594.1	ATZ60594.1	+	299	0.7988	0.773087	0.513027	1.22711	0.68198	cluster283	-	Core	Archaea	Euryarchaeota	Methanolobus	0	0	K06215	pdxS, pdx1; pyridoxine biosynthesis protein [EC:4.-.-.-]	arCOG04075	H	SNZ1	Pyridoxine biosynthesis enzyme
10	ATZ61692.1	ATZ61692.1	+	183	0.715347	0.926774	0.989211	0.507982	0.437424	cluster282	-	Core	Archaea	Euryarchaeota	Methanohalophilus	0	0	K08681	pdxT, pdx2; glutamine amidotransferase [EC:2.6.-.-]	arCOG00034	H	PDX2	Predicted glutamine amidotransferase involved in pyridoxine biosynthesis
11	ATZ60595.1	ATZ60595.1	-	253	0.655428	0.445488	0.627697	0.925369	0.623161	cluster133	MPT	Core	Archaea	Euryarchaeota	Methanosarcina	0	1	K21029	moeB; molybdopterin-synthase adenylyltransferase [EC:2.7.7.80]	arCOG01676	H	ThiF	Dinucleotide-utilizing enzyme involved in molybdopterin and thiamine biosynthesis
12	ATZ60596.1	ATZ60596.1	-	107	0.87861	1.13893	1.03623	0.972065	0.36722	cluster128	MPT	Core	Archaea	Euryarchaeota	Aciduliprofundum	0	0	K03636	moaD; molybdopterin synthase sulfur carrier subunit	arCOG00536	H	MoaD	Molybdopterin converting factor, small subunit
13	ATZ60597.1	ATZ60597.1	-	237	0.736419	0.718128	0.884858	0.725278	0.617414	cluster761	-		Archaea	Euryarchaeota	Methanohalobium	0	0	K09746	K09746; uncharacterized protein	arCOG02257	L	-	RPA family protein, a subunit of RPA complex in P.furiosus
14	ATZ60598.1	ATZ60598.2	-	312	0.944352	0.740109	1.12719	1.15677	0.753341	cluster336	-	Core	Archaea	Euryarchaeota	Methanohalobium	0	0	K07466	RFA1, RPA1, rpa; replication factor A1	arCOG01510	L	RPA1	Single-stranded DNA-binding replication protein A (RPA), large (70 kD) subunit or related ssDNA-binding protein
15	ATZ60599.1	ATZ60599.1	+	190	0.605813	0.364632	0.965306	0.549458	0.543857	cluster437	-	Core	Archaea	Euryarchaeota	Methanomethylovorans	0	0	K01951	guaA, GMPS; GMP synthase (glutamine-hydrolysing) [EC:6.3.5.2]	arCOG00087	F	GuaA	GMP synthase - Glutamine amidotransferase domain
16	ATZ60600.1	ATZ60600.1	+	377	0.575966	0.730725	0.362732	0.635274	0.575131	cluster360	-	Core	Archaea	Euryarchaeota	Archaeoglobus	0	0	K07138	K07138; uncharacterized protein	arCOG02448	R	-	Uncharacterized Fe-S center protein
17	ATZ60601.1	ATZ60601.1	-	294	0.55028	0.294011	0.330508	0.717306	0.859294	cluster1740	-		Bacteria	Bacteroidetes	Pseudoflavitalea	0	10			arCOG00271	G	RhaT	Permease of the drug/metabolite transporter (DMT) superfamily
18	ATZ60602.1	ATZ60602.1	+	200	0.994999	0.939645	0.925262	0.974085	1.141	cluster1205	-		Archaea	Euryarchaeota	Methanothrix	0	5			arCOG01091	P	CCC1	Predicted Fe2+/Mn2+ transporter, VIT1/CCC1 family
19	ATZ60603.1	ATZ60603.1	-	266	1.54181	2.12193	1.24879	1.83893	0.957596	cluster132	-	Core	Archaea	Euryarchaeota	Methanosphaerula	0	0	K06864	K06864; uncharacterized protein	arCOG00043	R	-	ATP-utilizing enzyme of the PP-loop superfamily
20	ATZ60604.1	ATZ60604.1	-	85	1.89468	1.88665	2.17562	1.88438	1.63209	cluster10477	-	Singleton	Archaea	Euryarchaeota	Methanosphaerula	0	0			arCOG09483	S	-	Uncharacterized protein
21	ATZ60605.1	ATZ60605.1	-	210	1.32897	1.31337	1.61034	1.3863	1.00586	cluster120	-	Core	Archaea	Euryarchaeota	Methanosphaerula	0	0	K03151	thiI; thiamine biosynthesis protein ThiI	arCOG00038	J	ThiI	tRNA S(4)U 4-thiouridine synthase
22	ATZ60606.1	ATZ60606.1	-	122	2.06479	2.56927	2.16244	2.16347	1.36396	cluster818	-		Archaea	Euryarchaeota	Methanocella	0	0	K07108	K07108; uncharacterized protein	arCOG00017	R	-	Predicted transcriptional regulator
23	ATZ60607.1	ATZ60607.1	-	129	1.20294	1.27556	1.1937	1.37436	0.968125	cluster7762	-	Singleton	Archaea	Euryarchaeota	Aciduliprofundum	0	1			arCOG02611	K	-	Predicted transcriptional regulator, containd two HTH domains
24	ATZ60608.1	ATZ60608.2	-	219	1.42886	1.55583	1.57636	1.57921	1.00404	cluster2039	-		Archaea	Euryarchaeota	Methanocaldococcus	0	0	K02003	ABC.CD.A; putative ABC transport system ATP-binding protein	arCOG00922	V	SalX	ABC-type antimicrobial peptide transport system, ATPase component
25	ATZ60609.1	ATZ60609.1	-	370	1.47844	1.7748	1.03499	1.4996	1.60436	cluster3789	-		Bacteria	Deltaproteobacteria	Desulfomicrobium	0	5	K02004	ABC.CD.P; putative ABC transport system permease protein	arCOG02312	V	SalY	ABC-type antimicrobial peptide transport system, permease component
26	ATZ60610.1	ATZ60610.1	-	153	1.00389	0.884372	1.07502	1.36038	0.695785	cluster45	-	Core	Bacteria	Firmicutes - Clostridia	Desulfotomaculum	0	0	K04488	iscU, nifU; nitrogen fixation protein NifU and related proteins	arCOG02077	C	IscU	NifU homolog involved in Fe-S cluster formation
27	ATZ60611.1	ATZ60611.1	-	383	1.16668	0.968025	1.3628	1.38189	0.954014	cluster39	-	Core	Bacteria	Firmicutes - Clostridia	Carboxydocella	0	0	K04487	iscS, NFS1; cysteine desulfurase [EC:2.8.1.7]	arCOG00066	E	NifS	Cysteine sulfinate desulfinase/cysteine desulfurase or related enzyme
28	ATZ60612.1	WRQ72947.1	+	144	0.675598	0.343803	1.27353	0.729679	0.355374	cluster7788	-	Singleton	Archaea	Euryarchaeota	Methanopyrus	0	0	K01868	TARS, thrS; threonyl-tRNA synthetase [EC:6.1.1.3]	arCOG00401	J	ThrS	Threonyl-tRNA synthetase
29	ATZ60613.1	ATZ60612.2	+	467	0.90641	0.86406	1.00918	1.19063	0.561773	cluster37	-	Core	Archaea	Euryarchaeota	Methanococcoides	0	0	K06868	sepcysS; Sep-tRNA:Cys-tRNA synthetase [EC:2.5.1.73]	arCOG00091	E	-	Sep-tRNA:Cys-tRNA synthase
30	ATZ60614.1	ATZ60613.2	+	148	1.37746	1.89803	0.894916	1.08013	1.63675	cluster5802	-		Archaea	Euryarchaeota	Methanobacterium	0	0			arCOG11383	R	-	MOCS domain, sulfur-carrier protein
31	ATZ60615.1	ATZ60614.2	-	189	1.16237	1.54462	1.47307	0.774918	0.856846	cluster1078	-		Archaea	Bathyarchaeota	Candidatus Bathyarchaeota archaeon BA2	0	0			arCOG00608	K	-	Predicted transcriptional regulator with C-terminal CBS domains
32	ATZ60616.1	ATZ60615.2	+	431	0.970065	1.12798	0.964089	0.980868	0.807323	cluster207	-		Archaea	Euryarchaeota	Methanococcoides	0	0	K01740	metY; O-acetylhomoserine (thiol)-lyase [EC:2.5.1.49]	arCOG00061	E	MET17	O-acetylhomoserine sulfhydrylase
33	ATZ60617.1	ATZ60616.2	+	494	1.01835	0.613059	1.48731	0.857143	1.11587	cluster1087	-		Archaea	Euryarchaeota	Methanohalobium	0	0	K00641	metX; homoserine O-acetyltransferase [EC:2.3.1.31]	arCOG00627	E	MET2	Homoserine acetyltransferase
34	ATZ60618.1	ATZ60617.2	+	260	0.907683	1.53016	0.552134	0.985886	0.562549	cluster848	-	Core	Archaea	Euryarchaeota	Methanocella	0	0	K22699	thi4; sulfide-dependent adenosine diphosphate thiazole synthase [EC:2.4.2.59]	arCOG00574	H	THI4	Archaeal ribulose 1,5-bisphosphate synthetase/yeast thiazole synthase
35	ATZ60619.1	ATZ60618.2	+	266	1.2195	1.50701	0.96485	1.23728	1.16883	cluster9482	-	Singleton	Archaea	Thaumarchaeota	Candidatus Nitrosotalea	0	0			arCOG04668	S	-	Uncharacterized protein
36	ATZ60620.1	ATZ60619.2	+	295	0.90566	1.33917	0.788817	0.830644	0.664014	cluster3971	-		Bacteria	Dictyoglomi	Dictyoglomus	0	0			arCOG00115	L	-	DNA modification methylase
37	ATZ60621.1	ATZ60620.2	+	308	0.983836	0.947633	1.17876	1.10558	0.703367	cluster1209	-		Bacteria	Dictyoglomi	Dictyoglomus	0	0			arCOG00115	L	-	DNA modification methylase
38	ATZ60622.1	ATZ60621.2	-	209	1.02692	0.795816	0.936143	0.733643	1.6421	cluster322	-	Core	Archaea	Euryarchaeota	Methanolobus	0	0	K07142	mptE; 2-amino-4-hydroxy-6-hydroxymethyldihydropteridine diphosphokinase [EC:2.7.6.3]	arCOG04303	R	-	Uncharacterized Rossmann fold enzyme
39	ATZ60623.1	ATZ60622.2	+	245	0.739503	0.379977	1.11604	0.769196	0.692796	cluster941	-	Core	Archaea	Euryarchaeota	Methanosarcina	0	0	K06167	phnP; phosphoribosyl 1,2-cyclic phosphate phosphodiesterase [EC:3.1.4.55]	arCOG00499	R	0	Metal-dependent hydrolase of the beta-lactamase superfamily
40	ATZ61693.1	ATZ60623.2	+	407	0.878592	0.920945	0.979642	0.753582	0.8602	cluster372	-	Core	Archaea	Euryarchaeota	Methanomethylovorans	0	0	K03242	EIF2S3; translation initiation factor 2 subunit 3	arCOG01563	J	GCD11	Translation initiation factor 2, gamma subunit eIF-2 gamma, GTPase
41	ATZ61694.1	ATZ61693.2	+	112	0.562566	0.468067	0.518847	0.84797	0.41538	cluster373	-	Core	Archaea	Euryarchaeota	Methanolobus	0	0	K07158	K07158; uncharacterized protein	arCOG04312	J	Fcf1	rRNA-processing protein FCF1, contains PIN domain
42	ATZ60624.1	ATZ61694.2	+	192	1.7071	2.01334	2.26621	1.49581	1.05306	cluster374	-	Core	Archaea	Euryarchaeota	Methanocella	0	0	K03049	rpoE1; DNA-directed RNA polymerase subunit E' [EC:2.7.7.6]	arCOG00675	K	RPB7	DNA-directed RNA polymerase, subunit E'/Rpb7
43	ATZ60625.1	ATZ60624.2	+	62	1.13157	0.648741	0.744757	1.78631	1.34647	cluster375	-	Core	Archaea	Euryarchaeota	Methanothrix	1	0	K03050	rpoE2; DNA-directed RNA polymerase subunit E" [EC:2.7.7.6]	arCOG04077	K	Spt4	Transcription elongation factor Spt4/RpoE2, zinc finger protein
44	ATZ60626.1	ATZ60625.2	+	181	0.81727	0.630458	0.852813	0.965424	0.820385	cluster376	-	Core	Archaea	Euryarchaeota	Methanosarcina	0	0	K09735	K09735; uncharacterized protein	arCOG04076	S	-	Uncharacterized protein, DUF359 family
45	ATZ60627.1		+	148	0.874267	0.893674	1.03555	0.932269	0.635573	cluster377	-	Core	Archaea	Euryarchaeota	Methanocella	0	0	K02974	RP-S24e, RPS24; small subunit ribosomal protein S24e	arCOG04182	J	RPS24A	Ribosomal protein S24E
46	ATZ60628.1	ATZ60628.2	+	328	0.779156	0.5106	1.27821	0.744583	0.583231	cluster378	-	Core	Archaea	Euryarchaeota	Methanosalsum	0	0	K01409	gcp, QRI7, OSGEPL; O-sialoglycoprotein endopeptidase [EC:3.4.24.57]	arCOG01183	J	Kae1p/TsaD	Subunit of KEOPS complex, tRNA A37 threonylcarbamoyltransferase, contains a domain with ASKHA fold and RIO-type kinase (AP-endonuclease activity)
47	ATZ60629.1	ATZ60629.1	-	195	0.666495	0.0459557	0.965683	0.828097	0.826245	cluster13436	-	Singleton	Fungi	Ascomycetes	Pseudocercospora	0	2
48	ATZ60630.1	ATZ60630.1	+	196	0.745203	0.605967	0.979252	0.717648	0.677944	cluster887	-		Archaea	Euryarchaeota	Methanomethylovorans	0	0	K08851	TP53RK, PRPK, BUD32; TP53 regulating kinase [EC:2.7.11.1]	arCOG01185	J	Bud32	tRNA A-37 threonylcarbamoyl transferase component Bud32
49	ATZ61695.1	ATZ61695.2	+	173	0.932456	0.661138	1.27966	0.849379	0.939651	cluster379	-	Core	Archaea	Euryarchaeota	Methanopyrus	0	0	K02428	rdgB; dITP/XTP pyrophosphatase [EC:3.6.1.19]	arCOG04184	F	RdgB	Inosine/xanthosine triphosphate pyrophosphatase, all-alpha NTP-PPase family
50	ATZ60631.1	ATZ60631.1	+	148	0.975126	1.24153	0.496277	1.06104	1.10166	cluster510	-	Core	Archaea	Euryarchaeota	Methanosarcina	0	0	K02956	RP-S15, MRPS15, rpsO; small subunit ribosomal protein S15	arCOG04185	J	RpsO	Ribosomal protein S15P
51	ATZ60632.1	ATZ60632.1	+	439	1.26947	1.39469	1.20791	1.13161	1.34369	cluster578	-	Core	Archaea	Euryarchaeota	Methanosalsum	0	0			arCOG00427	L	RecJ/Cdc45	Single-stranded DNA-specific exonuclease RecJ
52	ATZ61696.1	ATZ61696.2	+	73	0.613832	0.529585	0.647321	0.911201	0.36722	cluster680	-	Core	Archaea	Euryarchaeota	Haloarcula	0	0			arCOG01354	J	Pcc1	Subunit of KEOPS complex (Cgi121BUD32KAE1)
53	ATZ61697.1	ATZ61697.2	+	479	0.890989	0.685763	1.15718	1.00877	0.712236	cluster886	-	Core	Archaea	Euryarchaeota	Methanosalsum	0	0	K01875	SARS, serS; seryl-tRNA synthetase [EC:6.1.1.11]	arCOG00403	J	SerS	Seryl-tRNA synthetase
54	ATZ60633.1	ATZ60633.1	+	120	0.530036	0.744883	0.360647	0.734193	0.280422	cluster8651	-	Singleton	Animals	Placozoans	Trichoplax	0	0
55	ATZ61698.1	ATZ61698.2	-	105	1.38619	1.34433	1.37966	1.78796	1.03281	cluster8650	-	Singleton	Bacteria	Bacteroidetes	Rhodothermaceae bacterium RA	0	0			arCOG05024	V	-	HEPN domain containing protein
56	ATZ60634.1	ATZ60634.1	-	103	2.17866	3.21579	1.60371	1.50186	2.39326	cluster8649	-	Singleton	Archaea	Euryarchaeota	Methanolacinia	0	0	K07075	K07075; uncharacterized protein	arCOG01206	V	-	Minimal nucleotidyltransferase
57	ATZ60635.1	ATZ60635.1	+	212	1.31637	1.03349	1.93537	1.13773	1.15889	cluster358	-	Core	Archaea	Euryarchaeota	Methanocella	0	0	K02984	RP-S3Ae, RPS3A; small subunit ribosomal protein S3Ae	arCOG04186	J	RPS1A	Ribosomal protein S3AE
58	ATZ61699.1	ATZ61699.1	+	400	0.628691	0.450063	0.88413	0.604705	0.575867	cluster1662	-		Archaea	Euryarchaeota	Methanocella	0	0	K15635	apgM; 2,3-bisphosphoglycerate-independent phosphoglycerate mutase [EC:5.4.2.12]	arCOG01696	G	ApgM	2,3-bisphosphoglycerate-independent phosphoglycerate mutase
59	ATZ60636.1	ATZ60636.1	+	395	0.74477	0.625361	0.901859	0.689809	0.76205	cluster420	-	Core	Archaea	Euryarchaeota	Methanothrix	0	0	K06942	ychF; ribosome-binding ATPase	arCOG00357	J	GTP1	Ribosome-binding ATPase YchF, GTP1/OBG family
60	ATZ60637.1	ATZ60637.1	+	351	1.48037	1.19157	1.5206	1.32214	1.88719	cluster25	-	Core	Bacteria	Deltaproteobacteria	Geobacter	0	5	K16052	ynaI, mscMJ, MSL; MscS family membrane protein	arCOG01568	M	MscS	Small-conductance mechanosensitive channel
61	ATZ60638.1	ATZ60638.1	+	197	1.71966	2.30199	2.1195	1.16004	1.29712	cluster297	-	Core	Archaea	Euryarchaeota	Methanococcoides	0	0	K02877	RP-L15e, RPL15; large subunit ribosomal protein L15e	arCOG04209	J	RPL15A	Ribosomal protein L15E
62	ATZ60639.1	ATZ60639.1	+	147	0.653795	0.400198	0.904079	0.491722	0.819183	cluster665	-	Core	Archaea	Euryarchaeota	Pyrococcus	0	0	K07581	K07581; RNA-binding protein	arCOG01042	J	-	Exosome subunit, RNA binding protein with dsRBD fold
63	ATZ60640.1	ATZ60640.1	+	227	1.15979	1.34222	1.49119	1.09425	0.711488	cluster296	-	Core	Archaea	Euryarchaeota	Methanohalophilus	0	0	K03539	RPP1, RPP30; ribonuclease P/MRP protein subunit RPP1 [EC:3.1.26.5]	arCOG00307	J	RPP1	RNase P/RNase MRP subunit p30
64	ATZ60641.1	ATZ60641.1	+	182	0.918884	1.16063	0.639572	1.02059	0.854736	cluster295	-	Core	Archaea	Euryarchaeota	Methanocella	0	0	K03537	POP5; ribonuclease P/MRP protein subunit POP5 [EC:3.1.26.5]	arCOG01365	J	POP5	RNase P/RNase MRP subunit POP5
65	ATZ60642.1	ATZ60642.1	+	252	0.699522	0.254608	1.10872	0.867883	0.566873	cluster294	-	Core	Archaea	Euryarchaeota	Methanosarcina	0	0	K03432	psmA, prcA; proteasome alpha subunit [EC:3.4.25.1]	arCOG00971	O	PRE1	20S proteasome, alpha subunit
66	ATZ60643.1	ATZ60643.1	+	234	1.37646	0.400767	2.53081	1.2723	1.30196	cluster292	-	Core	Archaea	Euryarchaeota	Methanosalsum	0	0	K14574	SDO1, SBDS; ribosome maturation protein SDO1	arCOG04187	J	Sdo1	Ribosome maturation protein Sdo1
67	ATZ60644.1	ATZ60644.1	+	222	1.04025	0.612258	2.06037	0.880912	0.607457	cluster552	-	Core	Archaea	Euryarchaeota	Methanocella	0	0	K03679	RRP4, EXOSC2; exosome complex component RRP4	arCOG00678	J	Rrp4	Exosome complex RNA-binding protein Rrp4, contains S1 and KH domains
68	ATZ60645.1	ATZ60645.1	+	239	1.33255	1.21965	2.09157	1.15073	0.868257	cluster291	-	Core	Archaea	Euryarchaeota	Methanothrix	0	0	K11600	RRP41, EXOSC4, SKI6; exosome complex component RRP41	arCOG01575	J	Rph	Ribonuclease PH
69	ATZ60646.1	ATZ60646.2	+	259	1.09625	0.597424	1.81934	1.14201	0.826245	cluster290	-	Core	Archaea	Euryarchaeota	Methanocella	0	0	K12589	RRP42, EXOSC7; exosome complex component RRP42	arCOG01574	J	Rrp42	Exosome complex RNA-binding protein Rrp42, RNase PH superfamily
70	ATZ60647.1	ATZ60647.1	+	94	0.633261	0.600721	0.209328	0.942387	0.78061	cluster551	-	Core	Archaea	Euryarchaeota	Methanolobus	0	0	K02921	RP-L37Ae, RPL37A; large subunit ribosomal protein L37Ae	arCOG04208	J	RPL43A	Ribosomal protein L37AE/L43A
71	ATZ60648.1	ATZ60648.1	+	46	2.1719	2.80336	1.67761	0.526598	3.68002	cluster6658	-	Singleton	Archaea	Euryarchaeota	Methanothrix	0	0	K03059	rpoP; DNA-directed RNA polymerase subunit P [EC:2.7.7.6]	arCOG04341	K	RPC12	DNA-directed RNA polymerase, subunit RPC12/RpoP (contains C4-type Zn-finger)
72	ATZ61700.1	ATZ61700.2	+	79	1.00327	0.750814	1.25782	0.917156	1.08728	cluster289	-	Core	Archaea	Euryarchaeota	Methanocella	0	0	K09741	pcc1; KEOPS complex subunit Pcc1	arCOG04414	J	Pcc1	Subunit of KEOPS complex (Cgi121BUD32KAE1)
73	ATZ60649.1	ATZ60649.1	+	120	0.796634	0.852034	0.98091	1.02309	0.330498	cluster385	-	Core	Fungi	Basidiomycetes	Punctularia	0	0	K04798	pfdB, PFDN6; prefoldin beta subunit
74	ATZ60650.1	ATZ60650.1	-	88	1.59617	2.30934	2.23172	1.09248	0.751131	cluster6656	-	Singleton	Archaea	Euryarchaeota	Geoglobus	0	0
75	ATZ60651.1	ATZ60651.1	-	71	1.36195	2.64792	0.805852	0.977102	1.01692	cluster6657	-	Singleton	Archaea	Crenarchaeota	Sulfolobus	0	0
76	ATZ60652.1	ATZ60652.1	-	500	0.903864	1.41164	0.469867	1.02775	0.706192	cluster444	-	Core	Archaea	Euryarchaeota	Methanothrix	0	0	K01649	leuA; 2-isopropylmalate synthase [EC:2.3.3.13]	arCOG02092	E	LeuA	Isopropylmalate/homocitrate/citramalate synthase
77	ATZ60653.1	ATZ60653.1	+	315	0.719825	0.588774	0.776218	0.790068	0.724239	cluster108	-	Core	Archaea	Euryarchaeota	Methanohalophilus	0	0	K17488	mptA; GTP cyclohydrolase IV [EC:3.5.4.39]	arCOG04301	H	MptA	Fe(2+)-dependent GTP cyclohydrolase
78	ATZ60654.1	ATZ60654.2	-	356	1.41146	1.89474	1.27973	1.37658	1.09477	cluster6659	-	Singleton	Bacteria	Firmicutes - Clostridia	Tepidanaerobacter	0	0	K17830	GGR; digeranylgeranylglycerophospholipid reductase [EC:1.3.1.101 1.3.99.34]	arCOG00570	C	FixC	Dehydrogenase (flavoprotein)
79	ATZ60655.1	ATZ60655.1	+	275	1.2361	1.43341	1.25283	1.30624	0.951919	cluster1187	-		Archaea	Euryarchaeota	Methanosalsum	0	0	K03660	OGG1; N-glycosylase/DNA lyase [EC:3.2.2.- 4.2.99.18]	arCOG00464	L	AlkA	3-methyladenine DNA glycosylase/8-oxoguanine DNA glycosylase
80	ATZ60656.1	ATZ60656.1	+	214	1.22413	1.58581	1.1402	1.16196	1.00856	cluster397	-	Core	Archaea	Euryarchaeota	Methanolobus	0	0	K14654	RIB7, arfC; 2,5-diamino-6-(ribosylamino)-4(3H)-pyrimidinone 5'-phosphate reductase [EC:1.1.1.302]	arCOG01484	H	RibD	Pyrimidine reductase, riboflavin biosynthesis
81	ATZ61701.1	ATZ61701.2	+	76	1.52807	1.52918	2.36123	1.29234	0.929525	cluster2028	-		Archaea	Euryarchaeota	Methanothrix	0	0			arCOG02411	R	-	HicB family component of toxin-antitoxin system, antitoxin, predicted nuclease of the RNAse H fold
82	ATZ60657.1	ATZ60657.1	+	60	1.01496	1.09032	0.267175	1.8549	0.84743	cluster10041	-	Singleton	Archaea	Euryarchaeota	Thermococcus	0	0			arCOG09828	V	-	RelB family antitoxin
83	ATZ61702.1	ATZ61702.2	+	90	1.44389	3.64825	0.326836	1.10874	0.69174	cluster2956	-		Archaea	Euryarchaeota	Aciduliprofundum	0	0	K06218	relE; RelE protein	arCOG01663	V	RelE	Cytotoxic translational repressor of toxin-antitoxin stability system
84	ATZ60658.1	ATZ60658.2	+	111	0.869562	0.449345	1.04298	0.917645	1.06828	cluster5635	-		Archaea	Euryarchaeota	Methanothrix	0	0			arCOG02408	S	-	Uncharacterized NYN domain containing protein, LabA family
85	ATZ60659.1	ATZ60659.1	+	67	1.29033	2.17718	0.981831	0.839445	1.16286	cluster9	-	Core	Archaea	Euryarchaeota	Methanomethylovorans	0	0	K03215	rumA; 23S rRNA (uracil1939-C5)-methyltransferase [EC:2.1.1.190]	arCOG01641	R	-	Predicted RNA-binding protein, contains TRAM domain
86	ATZ60660.1	ATZ60660.1	-	349	0.699225	0.481441	0.849023	0.681212	0.785225	cluster778	-	Core	Archaea	Euryarchaeota	Methanosalsum	0	0			arCOG01518	G	FrvX	Cellulase M or related protein
87	ATZ61703.1	ATZ61703.2	-	188	0.628797	0.551372	0.296027	0.938997	0.72879	cluster813	-		Archaea	Euryarchaeota	Methanococcoides	0	0	K08094	hxlB; 6-phospho-3-hexuloisomerase [EC:5.3.1.27]	arCOG00068	M	GutQ	Predicted sugar phosphate isomerase involved in capsule formation
88	ATZ60661.1	ATZ60661.2	-	272	0.574068	0.614545	0.266053	0.74393	0.671744	cluster932	-		Archaea	Euryarchaeota	Methanocella	0	0	K01151	nfo; deoxyribonuclease IV [EC:3.1.21.2]	arCOG01894	L	Nfo	Endonuclease IV
89	ATZ61704.1	ATZ61704.2	-	152	0.546508	0.521739	0.363003	0.894523	0.406767	cluster653	-	Core	Archaea	Euryarchaeota	Methanolobus	0	0			arCOG04993	S	-	Uncharacterized protein
90	ATZ60662.1	ATZ60662.1	+	136	0.562481	0.986565	0.216772	0.734175	0.312411	cluster1766	-		Archaea	Euryarchaeota	Methanocella	0	0	K09714	K09714; uncharacterized protein	arCOG04554	K	tfx	Transcriptional regulator
91	ATZ60663.1	ATZ60663.1	-	357	0.958978	1.36676	0.722855	1.06884	0.677457	cluster1881	-		Archaea	Euryarchaeota	Methanosarcina	0	0	K06857	tupC, vupC; tungstate transport system ATP-binding protein	arCOG00175	G	MalK	ABC-type sugar transport system, ATPase component
92	ATZ60664.1	ATZ60664.1	-	231	0.665935	0.646993	0.695034	0.597766	0.723948	cluster1897	-		Archaea	Euryarchaeota	Methanobacterium	0	5	K05773	tupB, vupB; tungstate transport system permease protein	arCOG00166	P	TupA	ABC-type tungstate transport system, periplasmic component
93	ATZ60665.1	ATZ60665.1	-	303	1.74545	1.95511	1.46768	1.78427	1.77474	cluster1933	-		Archaea	Euryarchaeota	Methanoculleus	0	1	K05772	tupA, vupA; tungstate transport system substrate-binding protein	arCOG00229	H	TupB	ABC-type tungstate transport system, permease component
94	ATZ60666.1	ATZ60666.1	-	182	2.01568	2.60598	1.91478	2.4187	1.12326	cluster12833	-	Singleton	Bacteria	Gammaproteobacteria - Others	Marinomonas	0	0
95	ATZ61705.1	ATZ61705.1	-	555	0.817816	0.435494	1.02412	1.00518	0.806478	cluster395	-	Core	Archaea	Euryarchaeota	Methanomassiliicoccus	0	0	K01874	MARS, metG; methionyl-tRNA synthetase [EC:6.1.1.10]	arCOG00810	J	MetG	Methionyl-tRNA synthetase
96	ATZ60667.1	ATZ60667.1	-	192	0.535868	0.542502	0.277668	0.903622	0.41968	cluster562	-	Core	Bacteria	Chloroflexi	Dehalococcoides	0	0	K01693	hisB; imidazoleglycerol-phosphate dehydratase [EC:4.2.1.19]	arCOG04398	E	HisB	Imidazoleglycerol-phosphate dehydratase
97	ATZ60668.1	ATZ60668.1	-	241	1.18293	1.85355	1.14885	0.819239	0.910066	cluster319	-	Core	Archaea	Euryarchaeota	Methanococcoides	0	0	K01814	hisA; phosphoribosylformimino-5-aminoimidazole carboxamide ribotide isomerase [EC:5.3.1.16]	arCOG00618	E	HisA	Phosphoribosylformimino-5-aminoimidazole carboxamide ribonucleotide (ProFAR) isomerase
98	ATZ60669.1	ATZ60669.2	-	296	0.794772	0.765165	0.611164	0.817061	0.985695	cluster131	-	Core	Archaea	Euryarchaeota	Methanocella	0	0	K00765	hisG; ATP phosphoribosyltransferase [EC:2.4.2.17]	arCOG02208	E	HisG	ATP phosphoribosyltransferase
99	ATZ60670.1	ATZ60670.1	+	426	0.802336	0.908078	0.662238	0.928073	0.710955	cluster208	-	Core	Archaea	Euryarchaeota	Methanohalobium	0	0	K12960	mtaD; 5-methylthioadenosine/S-adenosylhomocysteine deaminase [EC:3.5.4.31 3.5.4.28]	arCOG00695	F	SsnA	Cytosine deaminase or related metal-dependent hydrolase
100	ATZ60671.1	ATZ60671.1	+	430	1.20259	1.22565	1.54889	1.22373	0.81208	cluster2333	-		Bacteria	Nitrospirae	Thermodesulfovibrio	0	0			arCOG00115	L	-	DNA modification methylase
101	ATZ60672.1	ATZ60672.1	+	211	1.48444	2.46746	1.28457	1.29145	0.894288	cluster13006	-	Singleton	Archaea	Euryarchaeota	Methanococcus	0	0			arCOG11279	V	-	MjaI restriction endonuclease
102	ATZ60673.1	ATZ60673.1	+	415	1.28772	1.43135	1.5494	1.21395	0.956157	cluster164	-	Core	Archaea	Euryarchaeota	Methanolobus	0	0	K01251	ahcY; adenosylhomocysteinase [EC:3.3.1.1]	arCOG04137	H	SAM1	S-adenosylhomocysteine hydrolase
103	ATZ60674.1	ATZ60674.1	+	244	1.32219	2.02624	0.978222	1.45098	0.833306	cluster13007	-	Singleton	Bacteria	Cyanobacteria	Cyanobacterium	0	0
104	ATZ60675.1	ATZ60675.1	+	265	1.99262	2.50774	2.36241	1.7908	1.30952	cluster1209	-		Bacteria	Planctomycetes	Thermogutta	0	0	K00571	site-specific DNA-methyltransferase (adenine-specific) [EC:2.1.1.72]	arCOG00115	L	-	DNA modification methylase
105	ATZ60676.1	ATZ60676.1	+	82	1.32245	2.19293	1.21341	1.23683	0.646626	cluster5796	-		Archaea	Euryarchaeota	Geoglobus	0	0			arCOG14051	V	-	Toxic component of toxin-antitoxin system, dsRBD-like fold, HicA family
106	ATZ60677.1	ATZ60677.1	+	85	0.641517	0.444851	0.398672	0.841218	0.881328	cluster4175	-		Archaea	Euryarchaeota	Geoglobus	0	0			arCOG02411	R	-	HicB family component of toxin-antitoxin system, antitoxin, predicted nuclease of the RNAse H fold
107	ATZ60678.1	ATZ60678.1	-	143	0.929119	0.557704	1.12477	0.982412	1.05158	cluster303	-	Core	Archaea	Euryarchaeota	Methanomethylovorans	0	0	K14656	ribL; FAD synthetase	arCOG01222	M	TagD	Cytidylyltransferase fused to conserved domain of DUF357 family
108	ATZ60679.1	ATZ60679.1	-	142	0.592298	0.28412	0.464309	0.763916	0.856846	cluster550	-	Core	Archaea	Euryarchaeota	Methanosarcina	0	0			arCOG01139	O	Rri1	Proteasome lid subunit RPN8/RPN11, contains Jab1/MPN domain metalloenzyme (JAMM) motif
109	ATZ60680.1	ATZ60680.2	-	312	0.654752	0.560183	0.551865	0.93944	0.567522	cluster524	-	Core	Archaea	Euryarchaeota	Methanohalobium	0	0	K00809	dys1; deoxyhypusine synthase [EC:2.5.1.46]	arCOG04142	O	DYS1	Deoxyhypusine synthase
110	ATZ60681.1	ATZ60681.1	-	287	0.786336	1.14064	0.60155	0.693427	0.709723	cluster692	-	Core	Archaea	Euryarchaeota	Methanocella	0	0	K01480	speB; agmatinase [EC:3.5.3.11]	arCOG01700	E	SpeB	Arginase family enzyme
111	ATZ60682.1	ATZ60682.1	-	129	0.533455	0	0.945618	0.531072	0.65713	cluster389	-	Core	Archaea	Euryarchaeota	Methanosalsum	0	0	K03263	EIF5A; translation initiation factor 5A	arCOG04277	J	Efp	Translation elongation factor P (EF-P)/translation initiation factor 5A (eIF-5A)
112	ATZ60683.1	ATZ60683.2	+	264	0.934239	0.777547	1.09731	0.811679	1.05042	cluster357	-	Core	Archaea	Euryarchaeota	Methanosarcina	0	0	K01092	myo-inositol-1(or 4)-monophosphatase [EC:3.1.3.25]	arCOG01349	G	SuhB	Archaeal fructose-1,6-bisphosphatase or related enzyme of inositol monophosphatase family
113	ATZ60684.1	ATZ60684.1	+	275	1.15309	1.76711	0.924492	0.990227	0.930528	cluster356	-	Core	Archaea	Euryarchaeota	Methanolobus	0	0	K00858	ppnK, NADK; NAD+ kinase [EC:2.7.1.23]	arCOG01348	H	nadF	NAD kinase
114	ATZ60685.1	ATZ60685.1	+	103	1.02197	1.10866	1.06781	1.3182	0.593201	cluster10233	-	Singleton	Animals	Mollusks	Crassostrea	0	0	K11345	ING5; inhibitor of growth protein 5
115	ATZ60686.1	ATZ60686.1	-	73	1.40612	1.4159	1.33686	1.60805	1.26367	cluster10232	-	Singleton	Fungi	Ascomycetes	Spathaspora	0	0
116	ATZ60687.1	ATZ60687.1	-	92	1.67034	2.66911	1.61282	1.53598	0.863463	cluster10231	-	Singleton	Bacteria	Deinococcus-Thermus	Thermus	0	0	K09803	K09803; uncharacterized protein
117	ATZ60688.1	ATZ60688.1	-	147	0.956295	1.11502	1.37197	0.765893	0.572291	cluster269	-	Core	Archaea	Euryarchaeota	Methanolobus	0	0	K01493	comEB; dCMP deaminase [EC:3.5.4.12]	arCOG01487	F	ComEB	Deoxycytidylate deaminase
118	ATZ61706.1	ATZ61706.1	+	411	0.378415	0.126503	0.538324	0.514998	0.333836	cluster630	-	Core	Archaea	Euryarchaeota	Methanohalophilus	0	0	K01892	HARS, hisS; histidyl-tRNA synthetase [EC:6.1.1.21]	arCOG00404	J	HisS	Histidyl-tRNA synthetase
119	ATZ60689.1	ATZ60689.1	-	93	0.490474	0.785743	0.103727	0.757668	0.31476	cluster12	-	Core	Archaea	Crenarchaeota	Caldivirga	0	0	K01512	acyP; acylphosphatase [EC:3.6.1.7]	arCOG01674	C	AcyP	Acylphosphatase
120	ATZ60690.1	ATZ60690.1	-	145	0.699361	0.535045	0.496086	1.14538	0.620935	cluster1715	-		Archaea	Euryarchaeota	Methanothrix	0	0			arCOG02433	S	-	Predicted secreted protein, DUF523 family
121	ATZ60691.1	ATZ60691.1	-	338	0.576944	0.409798	0.580755	0.749951	0.567272	cluster631	-		Archaea	Euryarchaeota	Methanolobus	0	0	K00150	gap2; glyceraldehyde-3-phosphate dehydrogenase (NAD(P)) [EC:1.2.1.59]	arCOG00493	G	GapA	Glyceraldehyde-3-phosphate dehydrogenase/erythrose-4-phosphate dehydrogenase
122	ATZ60692.1	ATZ60693.2	+	448	0.531403	0.408731	0.535871	0.569725	0.611287	cluster767	-	Core	Archaea	Euryarchaeota	Methanosalsum	0	2			arCOG04940	R	-	AP superfamily phosphodiesterase/nucleotide pyrophosphatase
123	ATZ60693.1	ATZ60694.2	+	159	0.656032	0.575239	0.165989	1.17361	0.709288	cluster11118	-	Singleton	Bacteria	Betaproteobacteria	Paraburkholderia	0	0
124	ATZ60694.1	ATZ60695.2	+	257	1.04223	0.574107	1.32958	1.06343	1.20181	cluster807	-		Archaea	Euryarchaeota	Methanosalsum	0	6	K07991	flaK-A, flaK; archaeal preflagellin peptidase FlaK [EC:3.4.23.52]	arCOG02298	N	FlaK/PulO	Peptidase A24A, prepilin type IV
125	ATZ60695.1	ATZ60696.2	-	218	1.2128	1.21281	0.703988	1.06551	1.86889	cluster2360	-		Bacteria	Aquificae	Thermocrinis	0	0	K07636	phoR; two-component system, OmpR family, phosphate regulon sensor histidine kinase PhoR [EC:2.7.13.3]	arCOG03927	S	-	Uncharacterized protein
126	ATZ60696.1	ATZ60697.2	+	371	0.652982	0.771275	0.478772	0.716079	0.6458	cluster318	-	Core	Archaea	Euryarchaeota	Methanohalobium	0	0	K01262	pepP; Xaa-Pro aminopeptidase [EC:3.4.11.9]	arCOG01000	E	PepP	Xaa-Pro aminopeptidase
127	ATZ60697.1	ATZ60698.2	+	292	1.01875	1.61007	0.593952	1.00718	0.863801	cluster560	-	Core	Archaea	Euryarchaeota	Methanosalsum	0	0	K01265	map; methionyl aminopeptidase [EC:3.4.11.18]	arCOG01001	J	Map	Methionine aminopeptidase
128	ATZ60698.1	ATZ60699.2	-	130	1.43354	0.885027	1.31671	1.69217	1.84027	cluster11994	-	Singleton	Plants	Eudicots	Ricinus	0	0	K15731	CTDSP; carboxy-terminal domain RNA polymerase II polypeptide A small phosphatase [EC:3.1.3.16]	arCOG08288	V	-	REase superfamily endonuclease
129	ATZ60699.1	ATZ60700.2	-	433	1.57824	1.48638	1.22903	1.20439	2.39316	cluster3190	-		Archaea	Euryarchaeota	Thermococcus	0	0	K07446	trm-G10; tRNA (guanine10-N2)-dimethyltransferase [EC:2.1.1.213]	arCOG00890	L	-	DNA modification methylase
130	ATZ60700.1	WRQ72948.1	+	94	1.52438	1.71956	1.54574	1.57754	1.25467	cluster8254	-	Singleton	Bacteria	Epsilonproteobacteria	Nitratifractor	0	2
131	ATZ60701.1	ATZ60702.2	+	79	1.16685	0.514874	1.26041	1.67136	1.22076				Archaea	Euryarchaeota	Methanocella	0	0	K03053	rpoH; DNA-directed RNA polymerase subunit H [EC:2.7.7.6]	arCOG04258	K	RPB5	DNA-directed RNA polymerase, subunit H, RpoH/RPB5
132	ATZ60702.1	ATZ60703.2	+	1131	1.33464	1.62658	1.49485	1.24044	0.976703	cluster14	-	Core	Archaea	Euryarchaeota	Pyrococcus	0	0	K13798	rpoB; DNA-directed RNA polymerase subunit B [EC:2.7.7.6]	arCOG01762	K	RpoB/Rpo2	DNA-directed RNA polymerase subunit B
133	ATZ60703.1	ATZ61707.2	+	877	0.973251	0.861542	1.33018	1.00267	0.698613	cluster255	-	Core	Archaea	Euryarchaeota	Methanocella	0	0	K03041	rpoA1; DNA-directed RNA polymerase subunit A' [EC:2.7.7.6]	arCOG04257	K	RpoC/Rpo3	DNA-directed RNA polymerase subunit A'
134	ATZ61707.1	ATZ60704.2	+	379	1.5931	1.93998	2.05409	1.19092	1.18742	cluster531	-	Core	Archaea	Euryarchaeota	Methanothrix	0	0	K03042	rpoA2; DNA-directed RNA polymerase subunit A" [EC:2.7.7.6]	arCOG04256	K	RpoC/Rpo11	DNA-directed RNA polymerase subunit A''
135	ATZ60704.1	ATZ60705.2	+	98	1.40786	2.30018	0.801325	0.962195	1.56775	cluster254	-	Core	Archaea	Euryarchaeota	Methanolobus	0	0	K02908	RP-L30e, RPL30; large subunit ribosomal protein L30e	arCOG01752	J	RPL30	Ribosomal protein L30E
136	ATZ60705.1	ATZ60706.2	+	144	0.983452	1.3372	1.17557	0.630716	0.790321	cluster253	-	Core	Archaea	Euryarchaeota	Methanothrix	0	0	K02600	nusA; N utilization substance protein A	arCOG01760	K	NusA	Transcription elongation factor
137	ATZ60706.1	ATZ60707.2	+	143	0.763901	0.297133	1.6757	0.753916	0.328854	cluster252	-	Core	Archaea	Euryarchaeota	Methanocella	0	0	K02950	RP-S12, MRPS12, rpsL; small subunit ribosomal protein S12	arCOG04255	J	RpsL	Ribosomal protein S12
138	ATZ60707.1	ATZ60708.2	+	186	1.72405	1.29842	3.38086	1.07117	1.14573	cluster251	-	Core	Archaea	Euryarchaeota	Methanothrix	0	0	K02992	RP-S7, MRPS7, rpsG; small subunit ribosomal protein S7	arCOG04254	J	RpsG	Ribosomal protein S7
139	ATZ60708.1	ATZ60709.2	+	722	1.11521	1.06755	1.44348	0.949661	1.00014	cluster250	-	Core	Archaea	Euryarchaeota	Methanomethylovorans	0	0	K03234	EEF2; elongation factor 2	arCOG01559	J	FusA	Translation elongation factor G, EF-G (GTPase)
140	ATZ60709.1	WRQ72949.1	+	422	0.897396	0.873815	1.37867	0.558594	0.778506	cluster249	-	Core	Archaea	Euryarchaeota	Methanoculleus	0	0	K03231	EEF1A; elongation factor 1-alpha	arCOG01561	J	TEF1	Translation elongation factor EF-1 alpha, GTPase
141	ATZ60710.1	ATZ60711.2	+	104	1.59805	1.98917	1.29918	1.16762	1.93625	cluster248	-	Core	Archaea	Euryarchaeota	Methanothrix	0	0	K02946	RP-S10, MRPS10, rpsJ; small subunit ribosomal protein S10	arCOG01758	J	RpsJ	Ribosomal protein S10
142	ATZ60711.1	ATZ60714.2	+	484	0.899785	0.721515	0.795027	1.03045	1.05215	cluster202	-	Core	Archaea	Euryarchaeota	Aciduliprofundum	0	0	K14415	RTCB, rtcB; tRNA-splicing ligase RtcB [EC:6.5.1.3]	arCOG04246	J	RtcB	RNA 3'-P ligase, RtcB family protein
143	ATZ60712.1	ATZ60715.2	+	70	0.356446	0	0.043416	0.851941	0.530429	cluster1047	-		Archaea	Euryarchaeota	Methanoregula	0	0			arCOG02411	R	-	HicB family component of toxin-antitoxin system, antitoxin, predicted nuclease of the RNAse H fold
144	ATZ60713.1	ATZ60716.2	+	74	0.743567	0.886479	1.03821	0.817653	0.231928	cluster1822	-		Archaea	Euryarchaeota	Methanoregula	0	0			arCOG03086	V	-	Toxic component of toxin-antitoxin system, dsRBD-like fold, HicA family
145	ATZ60714.1	ATZ60717.2	-	141	1.24268	1.03289	1.60123	1.38616	0.950451	cluster326	-	Core	Archaea	Euryarchaeota	Methanobacterium	0	0			arCOG04055	R	-	SHS2 domain protein implicated in nucleic acid metabolism
146	ATZ60715.1	ATZ60718.2	-	93	1.07148	0.625293	0.967491	1.33226	1.36087	cluster1436	-		Archaea	Euryarchaeota	Methanohalobium	0	0			arCOG01665	V	RelE	Cytotoxic translational repressor of toxin-antitoxin stability system
147	ATZ60716.1	ATZ61708.2	-	64	0.803437	0.212702	0.265645	1.23314	1.50226	cluster2179	-		Archaea	Euryarchaeota	Methanosarcina	0	0			arCOG10361	S	-	Uncharacterized protein
148	ATZ60717.1	ATZ60719.2	+	487	1.61507	1.62308	1.8935	1.58356	1.36015	cluster1727	-		Archaea	Lokiarchaeota	Lokiarchaeum	0	0	K01595	ppc; phosphoenolpyruvate carboxylase [EC:4.1.1.31]	arCOG04435	G	-	Phosphoenolpyruvate carboxylase
149	ATZ60718.1	ATZ60720.2	+	338	0.753585	1.0313	0.740125	0.655969	0.58695	cluster214	-	Core	Archaea	Euryarchaeota	Methanosalsum	0	0	K02906	RP-L3, MRPL3, rplC; large subunit ribosomal protein L3	arCOG04070	J	RplC	Ribosomal protein L3
150	ATZ61708.1	ATZ60721.2	+	256	1.0646	1.08415	1.69287	1.00438	0.477007	cluster215	-	Core	Archaea	Euryarchaeota	Methanococcoides	0	0	K02930	RP-L4e, RPL4; large subunit ribosomal protein L4e	arCOG04071	J	RplD	Ribosomal protein L4
151	ATZ60719.1	ATZ61709.2	+	83	0.962877	1.17725	0.42082	0.899968	1.35347	cluster216	-	Core	Archaea	Euryarchaeota	Haloquadratum	0	0	K02892	RP-L23, MRPL23, rplW; large subunit ribosomal protein L23	arCOG04072	J	RplW	Ribosomal protein L23
152	ATZ60720.1	ATZ60722.2	+	238	2.0031	2.31135	2.21226	1.51259	1.97617	cluster217	-	Core	Archaea	Euryarchaeota	Methanolobus	0	0	K02886	RP-L2, MRPL2, rplB; large subunit ribosomal protein L2	arCOG04067	J	RplB	Ribosomal protein L2
153	ATZ60721.1	ATZ60723.2	+	138	1.11628	1.18817	1.57235	0.868139	0.836445	cluster218	-	Core	Archaea	Euryarchaeota	Methanoculleus	0	0	K02965	RP-S19, rpsS; small subunit ribosomal protein S19	arCOG04099	J	RpsS	Ribosomal protein S19
154	ATZ61709.1	ATZ60724.2	+	136	1.71029	2.24111	2.51169	1.05279	1.03556	cluster219	-	Core	Archaea	Euryarchaeota	Methanocella	0	0	K02890	RP-L22, MRPL22, rplV; large subunit ribosomal protein L22	arCOG04098	J	RplV	Ribosomal protein L22
155	ATZ60722.1		+	289	0.832408	0.547946	1.07318	0.939635	0.768866	cluster220	-	Core	Archaea	Euryarchaeota	Methanocella	0	0	K02982	RP-S3, rpsC; small subunit ribosomal protein S3	arCOG04097	J	RpsC	Ribosomal protein S3
156	ATZ60723.1	ATZ60726.2	+	69	1.41033	2.12315	1.30537	0.780628	1.43216	cluster528	-	Core	Archaea	Euryarchaeota	Methanosalsum	0	0	K02904	RP-L29, rpmC; large subunit ribosomal protein L29	arCOG00785	J	RpmC	Ribosomal protein L29
157	ATZ60724.1	ATZ60727.2	+	91	1.51883	2.4714	1.82221	0.867565	0.914143	cluster221	-	Core	Archaea	Euryarchaeota	Methanocaldococcus	0	0	K03538	POP4, RPP29; ribonuclease P protein subunit POP4 [EC:3.1.26.5]	arCOG00784	J	POP4	RNase P/RNase MRP subunit p29
158	ATZ60725.1	ATZ60728.2	+	109	3.11027	4.21492	5.27056	1.48671	1.46888	cluster222	-	Core	Archaea	Euryarchaeota	Methanothrix	0	0	K02961	RP-S17, MRPS17, rpsQ; small subunit ribosomal protein S17	arCOG04096	J	RpsQ	Ribosomal protein S17
159	ATZ60726.1	ATZ61710.2	+	133	1.34475	1.64292	2.10886	1.24332	0.383912	cluster223	-	Core	Archaea	Euryarchaeota	Methanothrix	0	0	K02874	RP-L14, MRPL14, rplN; large subunit ribosomal protein L14	arCOG04095	J	RplN	Ribosomal protein L14
160	ATZ60727.1	ATZ60729.2	+	119	1.76201	0.814746	3.46401	1.5405	1.22877	cluster224	-	Core	Archaea	Euryarchaeota	Methanomethylovorans	0	0	K02895	RP-L24, MRPL24, rplX; large subunit ribosomal protein L24	arCOG04094	J	RplX	Ribosomal protein L24
161	ATZ60728.1	ATZ60730.2	+	234	1.51654	1.74064	1.56256	1.35058	1.41238	cluster225	-	Core	Archaea	Euryarchaeota	Methanolobus	0	0	K02987	RP-S4e, RPS4; small subunit ribosomal protein S4e	arCOG04093	J	RPS4A	Ribosomal protein S4E
162	ATZ61710.1	ATZ60731.2	+	169	1.36192	1.55181	2.26624	0.884409	0.74524	cluster226	-	Core	Archaea	Euryarchaeota	Methanocella	0	0	K02931	RP-L5, MRPL5, rplE; large subunit ribosomal protein L5	arCOG04092	J	RplE	Ribosomal protein L5
163	ATZ60729.1	ATZ60733.2	+	131	1.41496	1.63449	2.35217	0.818837	0.854348	cluster227	-	Core	Archaea	Euryarchaeota	Methanocella	0	0	K02994	RP-S8, rpsH; small subunit ribosomal protein S8	arCOG04091	J	RpsH	Ribosomal protein S8
164	ATZ60730.1	ATZ60734.2	+	177	1.77202	1.00229	3.65273	1.31393	1.11915	cluster228	-	Core	Archaea	Euryarchaeota	Methanosalsum	0	0	K02933	RP-L6, MRPL6, rplF; large subunit ribosomal protein L6	arCOG04090	J	RplF	Ribosomal protein L6P
165	ATZ60731.1	ATZ60735.2	+	214	1.46427	1.97524	1.48107	1.46185	0.938914	cluster229	-	Core	Archaea	Euryarchaeota	Methanococcoides	0	0	K02912	RP-L32e, RPL32; large subunit ribosomal protein L32e	arCOG00781	J	RPL32	Ribosomal protein L32E
166	ATZ60732.1	ATZ60736.2	+	147	1.51956	2.27481	1.34128	1.16317	1.29897	cluster230	-	Core	Archaea	Euryarchaeota	Methanocella	0	0	K02885	RP-L19e, RPL19; large subunit ribosomal protein L19e	arCOG04089	J	RPL19A	Ribosomal protein L19E
167	ATZ60733.1	ATZ60737.2	+	185	0.60498	0.505513	0.780941	0.648737	0.48473	cluster231	-	Core	Archaea	Euryarchaeota	Methanosalsum	0	0	K02881	RP-L18, MRPL18, rplR; large subunit ribosomal protein L18	arCOG04088	J	RplR	Ribosomal protein L18
168	ATZ60734.1	ATZ60738.2	+	205	1.56208	2.35136	1.9282	0.986844	0.981914	cluster232	-	Core	Archaea	Euryarchaeota	Methanosalsum	0	0	K02988	RP-S5, MRPS5, rpsE; small subunit ribosomal protein S5	arCOG04087	J	RpsE	Ribosomal protein S5
169	ATZ60735.1	ATZ60739.2	+	154	1.49737	2.3033	1.68609	1.05834	0.941741	cluster233	-	Core	Archaea	Euryarchaeota	Methanocella	0	0	K02907	RP-L30, MRPL30, rpmD; large subunit ribosomal protein L30	arCOG04086	J	RpmD	Ribosomal protein L30
170	ATZ60736.1	ATZ60740.2	+	148	0.883112	1.32754	0.471208	1.12589	0.607812	cluster234	-	Core	Archaea	Euryarchaeota	Methanosalsum	0	0	K02876	RP-L15, MRPL15, rplO; large subunit ribosomal protein L15	arCOG00779	J	RplO	Ribosomal protein L15
171	ATZ60737.1	ATZ61711.2	+	498	1.22527	1.12024	1.48752	1.2622	1.03111	cluster235	-	Core	Archaea	Euryarchaeota	Methanolobus	0	9	K03076	secY; preprotein translocase subunit SecY	arCOG04169	U	SecY	Preprotein translocase subunit SecY
172	ATZ60738.1	WRQ72950.1	+	219	1.24804	2.01519	0.913185	1.18459	0.879209	cluster742	-	Core	Archaea	Euryarchaeota	Archaeoglobus	0	0	K00939	adk; adenylate kinase [EC:2.7.4.3]	arCOG01046	F	Adk	Adenylate kinase or related kinase
173	ATZ60739.1	ATZ60741.2	+	202	0.818916	0.726675	1.05235	0.888257	0.608379	cluster152	-	Core	Archaea	Euryarchaeota	Methanosarcina	0	4			arCOG02673	U	-	OxaA/SpoJ/YidC translocase/secretase, sec-independent itegration of nascent memrane proteins into membrane
174	ATZ60740.1	ATZ60742.2	+	178	1.57889	1.80721	2.37376	1.19032	0.944279	cluster529	-	Core	Archaea	Euryarchaeota	Pyrococcus	0	0	K00945	cmk; cytidylate kinase [EC:2.7.4.14]	arCOG01037	F	Cmk	Cytidylate kinase
175	ATZ61711.1	ATZ60743.2	+	338	1.01206	1.51594	1.03535	0.765618	0.731354	cluster647	-	Core	Archaea	Euryarchaeota	Methanopyrus	0	0	K11131	DKC1, NOLA4, CBF5; H/ACA ribonucleoprotein complex subunit 4 [EC:5.4.99.-]	arCOG00987	J	TruB	Pseudouridine synthase
176	ATZ60741.1	ATZ60745.2	+	159	2.48569	3.19222	2.97051	1.84761	1.93242	cluster237	-	Core	Archaea	Euryarchaeota	Methanococcoides	0	0	K02952	RP-S13, rpsM; small subunit ribosomal protein S13	arCOG01722	J	RpsM	Ribosomal protein S13
177	ATZ60742.1	ATZ60746.2	+	173	1.75581	3.05697	2.14909	1.17454	0.642635	cluster238	-	Core	Archaea	Euryarchaeota	Methanothrix	0	0	K02986	RP-S4, rpsD; small subunit ribosomal protein S4	arCOG04239	J	RpsD	Ribosomal protein S4 or related protein
178	ATZ60743.1	ATZ60747.2	+	130	1.12085	1.6279	0.23599	1.19382	1.42568	cluster239	-	Core	Archaea	Euryarchaeota	Methanothrix	0	0	K02948	RP-S11, MRPS11, rpsK; small subunit ribosomal protein S11	arCOG04240	J	RpsK	Ribosomal protein S11
179	ATZ60744.1	ATZ60748.2	+	260	0.971094	0.898689	0.888512	1.24308	0.854095	cluster772	-		Archaea	Euryarchaeota	Methanohalobium	0	0	K03047	rpoD; DNA-directed RNA polymerase subunit D [EC:2.7.7.6]	arCOG04241	K	RpoA/Rpo1	DNA-directed RNA polymerase subunit D
180	ATZ60745.1	ATZ60749.2	+	118	1.42485	1.74823	1.19727	1.11484	1.63905	cluster464	-	Core	Archaea	Euryarchaeota	Methanocella	0	0	K02883	RP-L18e, RPL18; large subunit ribosomal protein L18e	arCOG00780	J	RPL18A	Ribosomal protein L18E
181	ATZ60746.1	ATZ60750.2	+	140	1.026	1.24034	1.5113	0.785768	0.566568	cluster465	-	Core	Archaea	Euryarchaeota	Methanosalsum	0	0	K02871	RP-L13, MRPL13, rplM; large subunit ribosomal protein L13	arCOG04242	J	RplM	Ribosomal protein L13
182	ATZ60747.1	ATZ60751.2	+	134	1.24625	1.69	1.60827	1.11812	0.568598	cluster466	-	Core	Archaea	Euryarchaeota	Methanohalophilus	0	0	K02996	RP-S9, MRPS9, rpsI; small subunit ribosomal protein S9	arCOG04243	J	RpsI	Ribosomal protein S9
183	ATZ60748.1	ATZ60752.2	+	71	1.19539	1.51135	0.840133	1.23663	1.19346	cluster467	-	Core	Archaea	Euryarchaeota	Methanocella	0	0	K03058	rpoN; DNA-directed RNA polymerase subunit N [EC:2.7.7.6]	arCOG04244	K	RPB10	DNA-directed RNA polymerase, subunit N (RpoN/RPB10)
184	ATZ60749.1	ATZ60754.2	+	69	1.70058	1.81044	2.76617	1.49127	0.73444				Archaea	Euryarchaeota	Methanocella	0	0	K03055	rpoK; DNA-directed RNA polymerase subunit K [EC:2.7.7.6]	arCOG01268	K	Rpo6/RpoZ	DNA-directed RNA polymerase subunit K/omega
185	ATZ60750.1	ATZ60755.2	+	402	1.15756	1.11666	1.48829	0.958958	1.06635	cluster127	-	Core	Archaea	Euryarchaeota	Methanosphaerula	0	0	K01689	ENO, eno; enolase [EC:4.2.1.11]	arCOG01169	G	Eno	Enolase
186	ATZ60751.1	ATZ60756.2	+	204	1.34425	2.01527	1.26168	1.04563	1.05445	cluster469	-	Core	Archaea	Euryarchaeota	Methanocella	0	0	K02967	RP-S2, MRPS2, rpsB; small subunit ribosomal protein S2	arCOG04245	J	RpsB	Ribosomal protein S2
187	ATZ60752.1	ATZ60757.2	+	263	1.17341	0.910656	1.00063	1.22165	1.56068	cluster470	-	Core	Archaea	Euryarchaeota	Methanomethylovorans	0	0	K06990	MEMO1; MEMO1 family protein	arCOG01728	R	Mho1	Predicted class III extradiol dioxygenase, MEMO1 family
188	ATZ60753.1	ATZ60758.2	+	301	0.599393	0.794377	0.502947	0.712625	0.387621	cluster471	-	Core	Archaea	Euryarchaeota	Methanococcoides	0	0	K00869	mevalonate kinase [EC:2.7.1.36]	arCOG01028	I	ERG12	Mevalonate kinase
189	ATZ60754.1	ATZ60759.2	+	262	1.04842	1.04212	0.842967	1.16455	1.14403	cluster472	-	Core	Archaea	Euryarchaeota	Methanolobus	0	0	K06981	ipk; isopentenyl phosphate kinase [EC:2.7.4.26]	arCOG00860	I	-	Isopentenyl phosphate kinase, enzyme of modified mevalonate pathway
190	ATZ60755.1	ATZ60760.2	+	364	0.660632	0.457369	0.892424	0.810259	0.482479	cluster473	-	Core	Archaea	Euryarchaeota	Methanosarcina	0	0	K01823	idi, IDI; isopentenyl-diphosphate delta-isomerase [EC:5.3.3.2]	arCOG00613	H	LldD	FMN-dependent dehydrogenase, includes L-lactate dehydrogenase and type II isopentenyl diphosphate isomerase
191	ATZ60756.1	ATZ60761.2	+	447	1.07637	1.10774	1.46358	0.914157	0.819985	cluster151	-	Core	Archaea	Euryarchaeota	Methanococcoides	0	0	K12574	rnj; ribonuclease J [EC:3.1.-.-]	arCOG00546	J	RnjA	mRNA degradation ribonuclease J1/J2
192	ATZ60757.1	ATZ60762.2	+	321	0.950161	0.945534	0.716466	1.04789	1.09075	cluster522	-	Core	Archaea	Euryarchaeota	Methanococcoides	0	0	K13787	idsA; geranylgeranyl diphosphate synthase, type I [EC:2.5.1.1 2.5.1.10 2.5.1.29]	arCOG01726	H	IspA	Geranylgeranyl pyrophosphate synthase
193	ATZ60758.1	ATZ61712.2	+	562	0.958389	0.878804	1.33861	0.757501	0.858646	cluster462	-	Core	Archaea	Euryarchaeota	Methanocella	0	0	K01885	EARS, gltX; glutamyl-tRNA synthetase [EC:6.1.1.17]	arCOG04302	J	GlnS	Glutamyl- or glutaminyl-tRNA synthetase
194	ATZ60759.1	ATZ60763.2	+	78	0.707261	0.0208264	1.0535	1.34159	0.413122	cluster10535	-	Singleton	Archaea	Euryarchaeota	Methanosarcina	0	0			arCOG05071	S	-	Uncharacterized protein, DUF2683 family
195	ATZ60760.1	ATZ60764.2	+	89	0.990851	0.870605	0.849023	1.40133	0.842445	cluster3636	-		Archaea	Euryarchaeota	Methanosarcina	0	0			arCOG02414	V	RelE	Cytotoxic translational repressor of toxin-antitoxin stability system
196	ATZ60761.1	ATZ60765.2	-	97	0.684599	0.768544	0.759274	0.637713	0.572863	cluster51	-		Archaea	Euryarchaeota	Natronomonas	0	0			arCOG02751	X	-	Transposase, IS5 family
197	ATZ60762.1		+	98	0.530027	0.611276	0.097134	0.860869	0.55083	cluster10536	-	Singleton	Archaea	Euryarchaeota	Archaeoglobus	0	0	K13525	VCP, CDC48; transitional endoplasmic reticulum ATPase	arCOG01308	O	Cdc48	ATPase of the AAA+ class , CDC48 family
198	ATZ61712.1	ATZ60767.2	+	123	1.42319	1.87672	0.764934	1.70156	1.34953	cluster545	-	Core	Archaea	Euryarchaeota	Methanocella	0	0	K02936	RP-L7Ae, RPL7A; large subunit ribosomal protein L7Ae	arCOG01751	J	Rpl7Ae	Ribosomal protein L7AE
199	ATZ60763.1	ATZ60768.2	+	70	0.981562	1.15467	0.737676	0.932243	1.10166	cluster546	-	Core	Archaea	Euryarchaeota	Methanothrix	0	0	K02979	RP-S28e, RPS28; small subunit ribosomal protein S28e	arCOG04314	J	RPS28A	Ribosomal protein S28E/S33
200	ATZ60764.1	ATZ60769.2	+	56	0.777578	0.264792	1.54522	0.933077	0.36722	cluster661	-	Core	Archaea	Euryarchaeota	Methanosphaerula	0	0	K02896	RP-L24e, RPL24; large subunit ribosomal protein L24e	arCOG01950	J	RPL24A	Ribosomal protein L24E
201	ATZ60765.1	ATZ60770.2	+	144	0.625672	0.459426	0.40144	0.772089	0.869731	cluster547	-	Core	Archaea	Euryarchaeota	Archaeoglobus	0	0	K00940	ndk; nucleoside-diphosphate kinase [EC:2.7.4.6]	arCOG04313	F	Ndk	Nucleoside diphosphate kinase
202	ATZ60766.1	ATZ60771.2	-	87	0.727769	1.44165	0.360317	0.597626	0.511485	cluster1436	-		Archaea	Euryarchaeota	Geoglobus	0	0			arCOG01665	V	RelE	Cytotoxic translational repressor of toxin-antitoxin stability system
203	ATZ60767.1	ATZ60772.2	-	76	0.920298	1.16799	1.33993	0.782367	0.390911	cluster8633	-	Singleton	Plants	Eudicots	Theobroma	0	0	K20538	MPK8; mitogen-activated protein kinase 8 [EC:2.7.11.24]
204	ATZ60768.1	ATZ60773.2	+	592	1.14793	1.47855	1.29936	0.803962	1.00985	cluster280	-	Core	Archaea	Euryarchaeota	Methanothrix	0	0	K03243	EIF5B; translation initiation factor 5B	arCOG01560	J	InfB	Translation initiation factor 2 (IF-2; GTPase)
205	ATZ60769.1	ATZ60774.2	+	134	1.26053	1.8377	0.851109	1.33861	1.01469	cluster281	-	Core	Archaea	Euryarchaeota	Methanohalophilus	0	0	K02991	RP-S6e, RPS6; small subunit ribosomal protein S6e	arCOG01946	J	RPS6A	Ribosomal protein S6E/S10
206	ATZ60770.1		+	115	0.557503	0.416527	0.610161	0.577379	0.625943	cluster8630	-	Singleton	Animals	Mollusks	Lottia	0	0
207	ATZ60771.1	ATZ60775.2	+	134	0.898309	1.42105	0.603253	0.914821	0.65411	cluster1083	-		Archaea	Euryarchaeota	Methanolobus	0	0			arCOG04388	S	-	Uncharacterized protein
208	ATZ60772.1	ATZ60776.2	-	183	0.699006	0.699242	0.607012	1.08175	0.408022	cluster658	-	Core	Archaea	Euryarchaeota	Methanomethylovorans	0	0			arCOG01059	K	-	Transcriptional regulator, contains HTH domain
209	ATZ60773.1	WRQ72951.1	-	222	0.881953	1.32247	0.776333	0.783205	0.6458	cluster442	-	Core	Archaea	Euryarchaeota	Pyrococcus	0	0	K01803	TPI, tpiA; triosephosphate isomerase (TIM) [EC:5.3.1.1]	arCOG01087	G	TpiA	Triosephosphate isomerase
210	ATZ60774.1	ATZ60777.2	-	399	0.969292	1.53219	0.400882	1.04856	0.895542	cluster443	-	Core	Archaea	Euryarchaeota	Methanolobus	0	0	K13812	fae-hps; bifunctional enzyme Fae/Hps [EC:4.3.-.- 4.1.2.43]	arCOG00103	G	-	D-arabino 3-hexulose 6-phosphate formaldehyde lyase
211	ATZ60775.1	ATZ60778.2	-	98	0.654281	0.393177	0.706414	1.22762	0.28991	cluster6939	-	Singleton	Animals	Vertebrates	Monopterus	0	0
212	ATZ60776.1	ATZ61713.2	+	203	0.504222	0.280471	0.365628	0.741269	0.62952	cluster1558	-		Bacteria	Thermotogae	Thermotoga	0	0	K03183	ubiE; ubiquinone/menaquinone biosynthesis methyltransferase [EC:2.1.1.163 2.1.1.201]	arCOG04348	H	UbiE	Ubiquinone/menaquinone biosynthesis C-methylase UbiE
213	ATZ60777.1	ATZ60780.2	+	132	0.533227	0.142581	0.493495	0.783996	0.712838	cluster26	-	Core	Archaea	Euryarchaeota	Methanocella	0	0			arCOG04377	K	-	Transcriptional regulator MarR family, contains HTH domain
214	ATZ60778.1	ATZ60781.2	-	225	0.588211	0.235906	0.497237	1.0335	0.586204	cluster549	-	Core	Archaea	Euryarchaeota	Methanolobus	0	0	K01807	rpiA; ribose 5-phosphate isomerase A [EC:5.3.1.6]	arCOG01122	G	RpiA	Ribose 5-phosphate isomerase
215	ATZ61713.1	WRQ72952.1	+	168	1.0001	0.684195	1.10996	1.21051	0.995731	cluster987	-		Archaea	Euryarchaeota	Methanothrix	0	0	K03809	wrbA; Trp repressor binding protein	arCOG00510	R	WrbA	Multimeric flavodoxin WrbA
216	ATZ60779.1	ATZ60782.2	+	285	0.507927	0.454082	0.495074	0.629934	0.45262	cluster541	MF	Core	Archaea	Euryarchaeota	Methanomethylovorans	0	0	K06914	mfnD; tyramine---L-glutamate ligase [EC:6.3.4.24]	arCOG01592	R	-	Predicted ATP-utilizing enzyme (ATP-grasp superfamily)
217	ATZ60780.1	ATZ61714.2	+	336	0.549625	0.349322	0.533817	0.726801	0.588558	cluster540	MF	Core	Archaea	Euryarchaeota	Methanolobus	0	0	K07072	mfnF; (4-(4-[2-(gamma-L-glutamylamino)ethyl]phenoxymethyl)furan-2-yl)methanamine synthase [EC:2.5.1.131]	arCOG04369	K	-	Predicted transcriptional regulator/sugar kinase
218	ATZ60781.1	ATZ60784.2	+	89	1.68118	1.271	0.745484	2.35295	2.35527	cluster277	-	Core	Archaea	Euryarchaeota	Methanosalsum	0	0	K03232	EEF1B; elongation factor 1-beta	arCOG01988	J	EFB1	Translation elongation factor EF-1beta
219	ATZ60782.1	ATZ60786.2	+	304	1.29625	1.46936	1.70829	1.10765	0.899689	cluster3162	-		Archaea	Euryarchaeota	Archaeoglobus	0	10	K03453	TC.BASS; bile acid:Na+ symporter, BASS family	arCOG02191	R	-	Predicted Na+-dependent transporter
220	ATZ61714.1	ATZ60787.2	+	184	1.41656	1.1765	1.99635	1.4954	0.997974	cluster100	-	Core	Archaea	Euryarchaeota	Methanothrix	0	0	K03120	TBP, tbp; transcription initiation factor TFIID TATA-box-binding protein	arCOG01764	K	SPT15	TATA-box binding protein (TBP), component of TFIID and TFIIIB
221	ATZ60783.1	ATZ60788.2	+	120	1.08771	1.43081	1.31611	0.877829	0.726094	cluster9771	-	Singleton	Bacteria	Firmicutes - Clostridia	Caldicellulosiruptor	0	0
222	ATZ60784.1	ATZ60789.2	+	501	1.25003	1.18692	1.77884	1.18915	0.845188	cluster513	-		Archaea	Euryarchaeota	Methanohalobium	0	0	K06937	7,8-dihydro-6-hydroxymethylpterin dimethyltransferase [EC:2.1.1.-]	arCOG00933	R	-	Radical SAM superfamily enzyme
223	ATZ60785.1	ATZ60790.2	+	448	1.4033	1.67138	1.35395	1.6182	0.96969	cluster1133	-		Archaea	Euryarchaeota	Methanobacterium	0	0			arCOG01524	Q	-	Phytoene dehydrogenase or related enzyme
224	ATZ60786.1	ATZ60791.2	+	151	0.634044	0.745053	0.565105	0.905533	0.320483	cluster4647	-	Singleton	Plants	Monocots	Oryza	0	1
225	ATZ60787.1	ATZ60792.2	-	342	0.879088	0.720336	1.07491	0.990532	0.730574	cluster966	-		Archaea	Euryarchaeota	Methanosalsum	0	0			arCOG02780	V	-	Endonuclease, HJR/Mrr/RecB family
226	ATZ60788.1	ATZ60793.2	-	458	1.01625	0.802845	1.25115	1.19299	0.817999	cluster158	-	Core	Archaea	Euryarchaeota	Methanococcoides	0	0	K07463	archaea-specific RecJ-like exonuclease	arCOG00427	L	RecJ/Cdc45	Single-stranded DNA-specific exonuclease RecJ
227	ATZ60789.1	WRQ72953.1	+	336	0.644067	0.556064	0.611509	0.717825	0.690871	cluster173	-	Core	Archaea	Euryarchaeota	Methanomethylovorans	0	0	K00145	argC; N-acetyl-gamma-glutamyl-phosphate reductase [EC:1.2.1.38]	arCOG00495	E	ArgC	Acetylglutamate semialdehyde dehydrogenase
228	ATZ60790.1	ATZ60794.2	+	157	1.27897	1.34573	1.17256	1.60428	0.993299	cluster771	-		Archaea	Euryarchaeota	Methanomethylovorans	0	0			arCOG00606	R	-	CBS domain
229	ATZ60791.1	ATZ60795.2	+	387	0.969992	0.854557	0.828698	1.31697	0.879742	cluster367	-	Core	Archaea	Euryarchaeota	Methanohalobium	0	0	K00620	argJ; glutamate N-acetyltransferase / amino-acid N-acetyltransferase [EC:2.3.1.35 2.3.1.1]	arCOG04413	E	ArgJ	N-acetylglutamate synthase (N-acetylornithine aminotransferase)
230	ATZ60792.1	ATZ60796.2	+	115	1.27253	0.755149	0.911067	1.46845	1.95545	cluster12585	-	Singleton	Bacteria	Bacteroidetes	Echinicola	0	0	K07146	K07146; UPF0176 protein
231	ATZ60793.1	ATZ60797.2	+	81	1.40972	0.500959	2.73279	1.00968	1.39544	cluster12584	-	Singleton	Archaea	Euryarchaeota	Thermococcus	0	0
232		ATZ60798.2	+	130.667	2.6069	2.94489	3.16936	2.60577	1.70757				Archaea	Euryarchaeota	Halohasta	0	0			arCOG07589	V	-	PIN domain containing protein
233	ATZ60794.1	ATZ60800.2	-	65	0.8754	0.758269	0.47529	1.07458	1.19346	cluster12586	-	Singleton	Animals	Arthropods	Solenopsis	0	0
234	ATZ60795.1	ATZ60801.2	+	139	1.5032	2.96911	1.07787	1.23138	0.73444	cluster13730	-	Singleton	Archaea	Euryarchaeota	Methanothrix	0	0			arCOG01210	R	-	Predicted nucleotidyltransferase and HTH domain
235	ATZ60797.1		+	85	0.752423	0.774617	0.745484	0.466622	1.02297	cluster1644	-		Bacteria	Bacteroidetes	Marinifilaceae bacterium SPP2	0	3	K15383	MtN3 and saliva related transmembrane protein	arCOG05022	S	-	Uncharacterized protein, contains PQ loop repeat
236	ATZ60798.1	ATZ60803.2	-	75	0.84071	1.37612	0.376414	0.980788	0.62952	cluster12587	-	Singleton	Fungi	Basidiomycetes	Punctularia	0	0	K10610	DDB1; DNA damage-binding protein 1
237	ATZ60799.1	ATZ60804.2	-	122	0.571658	0.779332	0.17281	0.917645	0.416844	cluster1016	-		Archaea	Euryarchaeota	Archaeoglobus	0	0	K01971	lig; DNA ligase (ATP) [EC:6.5.1.1]	arCOG05256	L	CDC9	ATP-dependent DNA ligase, 3'-phosphoesterase domain
238	ATZ60800.1	ATZ61716.2	+	295	0.432965	0.299634	0.442815	0.719616	0.269794	cluster431	-	Core	Archaea	Euryarchaeota	Methanolobus	0	0	K00930	argB; acetylglutamate kinase [EC:2.7.2.8]	arCOG00862	E	ArgB	Acetylglutamate kinase
239	ATZ60801.1	ATZ61717.2	+	404	0.828641	0.635059	0.950871	1.06764	0.660996	cluster1406	-		Archaea	Euryarchaeota	Methanocella	0	0			arCOG04422	R	-	Enzyme related to plant Lysine-oxoglutarate reductase/Saccharopine dehydrogenase
240	ATZ60802.1	ATZ61718.2	-	654	0.764966	0.869329	0.599599	0.839074	0.751862	cluster23	acs/acd	Core	Archaea	Euryarchaeota	Methanothrix	0	0	K01895	ACSS, acs; acetyl-CoA synthetase [EC:6.2.1.1]	arCOG01529	I	Acs	Acyl-coenzyme A synthetase/AMP-(fatty) acid ligase
241	ATZ60803.1	ATZ60805.2	-	485	0.688391	0.332113	0.988448	0.819421	0.613582	cluster2034	-		Bacteria	Deltaproteobacteria	Pseudodesulfovibrio	0	13	K14393	actP; cation/acetate symporter	arCOG01317	R	DhlC	Sodium:solute symporter
242	ATZ60804.1	ATZ60806.2	-	91	1.08849	1.83362	1.113	1.02512	0.382208	cluster7800	-	Singleton	Bacteria	Actinobacteria	Mycolicibacterium	0	2
243	ATZ61716.1	ATZ61719.2	-	138	1.11808	1.25837	1.23385	1.22819	0.751926	cluster7799	-	Singleton	Archaea	Euryarchaeota	Methanotorris	0	0			arCOG02053	T	UspA	Nucleotide-binding protein, UspA family
244	ATZ61717.1	ATZ60807.2	-	64	0.302213	0.420137	0.082697	0.375521	0.330498	cluster3161	-		Bacteria	Firmicutes - Clostridia	Ethanoligenens	0	0	K03529	smc; chromosome segregation protein	arCOG05509	S	-	Zinc finger protein
245	ATZ61718.1	ATZ60808.2	-	801	0.836943	1.06469	0.580543	0.85235	0.850194	cluster159	-	Core	Archaea	Euryarchaeota	Methanocella	0	0	K02319	DPA, polB1; DNA polymerase I [EC:2.7.7.7]	arCOG00328	L	PolB3	DNA polymerase PolB3
246	ATZ60805.1	ATZ61720.2	+	696	0.805894	0.829488	0.668401	0.924054	0.801633	cluster197	-	Core	Archaea	Euryarchaeota	Methanococcoides	0	0	K10844	ERCC2, XPD; DNA excision repair protein ERCC-2 [EC:3.6.4.12]	arCOG00770	K	DinG	Rad3-related DNA helicase
247	ATZ60806.1	ATZ61721.2	-	108	1.07691	1.00889	0.852763	1.21841	1.22756	cluster10685	-	Singleton	Archaea	Euryarchaeota	Methanothrix	0	0			arCOG05125	S	-	Uncharacterized protein
248	ATZ61719.1	ATZ61722.2	+	140	0.859582	1.62887	0.248299	0.845076	0.716079	cluster1775	-		Archaea	Crenarchaeota	Staphylothermus	0	0	K03594	bfr; bacterioferritin	arCOG01094	P	Bfr	Bacterioferritin (cytochrome b1)
249	ATZ60807.1	ATZ60810.2	-	125	1.47034	1.70986	1.14203	1.24988	1.7796	cluster3209	-		Archaea	Euryarchaeota	Methanotorris	0	0			arCOG02108	V	-	HEPN domain containing protein
250	ATZ60808.1	ATZ60811.2	-	137	1.29191	1.31808	0.972517	1.81947	1.05759	cluster3158	-		Archaea	Euryarchaeota	Methanotorris	0	0	K07076	K07076; uncharacterized protein	arCOG02107	V	-	Minimal nucleotidyltransferase
251	ATZ61720.1	ATZ60812.2	-	80	0.968846	1.36442	0.550999	1.17815	0.781823	cluster1815	-		Archaea	Euryarchaeota	Methanobacterium	0	0	K07076	K07076; uncharacterized protein	arCOG01195	V	-	Minimal nucleotidyltransferase
252	ATZ61721.1	ATZ60813.2	-	121	1.10704	1.37085	0.690128	1.28801	1.07918	cluster1816	-		Archaea	Euryarchaeota	Methanocella	0	0			arCOG01191	V	-	HEPN domain containing protein
253	ATZ61722.1	ATZ60814.2	-	389	0.586904	0.21835	0.890395	0.716184	0.522685	cluster570	-	Core	Archaea	Euryarchaeota	Methanohalobium	0	0			arCOG00570	C	FixC	Dehydrogenase (flavoprotein)
254	ATZ60809.1	ATZ60815.2	+	110	0.516204	0.311658	0.416931	0.724193	0.612033	cluster5801	-	Singleton	Bacteria	Spirochaetes	Borreliella	0	0	K08483	PTS-EI.PTSI, ptsI; phosphotransferase system, enzyme I, PtsI [EC:2.7.3.9]	arCOG10234	S	-	Uncharacterized protein
255	ATZ60810.1	ATZ60816.2	+	117	0.942587	1.64567	0.820636	0.652037	0.652003	cluster573	-	Core	Archaea	Euryarchaeota	Methanolobus	0	0	K04794	PTH2; peptidyl-tRNA hydrolase, PTH2 family [EC:3.1.1.29]	arCOG04228	J	Pth2	Peptidyl-tRNA hydrolase
256	ATZ60811.1	ATZ60817.2	+	294	0.849297	0.878837	0.692557	0.988958	0.836837	cluster1392	-		Archaea	Euryarchaeota	Ferroglobus	0	0	K00024	mdh; malate dehydrogenase [EC:1.1.1.37]	arCOG00246	C	Mdh	Malate/lactate dehydrogenase
257	ATZ60812.1	ATZ60818.2	+	242	1.55556	1.78828	2.48074	1.02467	0.928541	cluster13442	-	Singleton	Archaea	Thaumarchaeota	Nitrosopumilus	0	0
258	ATZ60813.1	ATZ60819.2	+	195	1.67447	2.51999	1.63978	1.98727	0.55083	cluster18	-	Core	Archaea	Euryarchaeota	Methanothermobacter	0	0			arCOG01097	C	-	Rubrerythrin
259	ATZ60814.1	ATZ60820.2	+	134	1.61673	1.17725	1.93498	1.9776	1.37707	cluster2970	-		Bacteria	Firmicutes - Clostridia	Mahella	0	0	K05919	superoxide reductase [EC:1.15.1.2]	arCOG02146	C	-	Desulfoferredoxin
260	ATZ60815.1	ATZ61723.2	+	80	0.892655	1.39016	0.216261	1.9642	0	cluster3210	-		Archaea	Euryarchaeota	Methanoregula	0	0			arCOG08014	S	-	Zn-finger protein
261	ATZ60816.1		+	35	0.792094	1.9511	0	0.482835	0.73444	cluster13441	-	Singleton	Bacteria	Firmicutes - Clostridia	Moorella	0	0
262	ATZ60817.1	ATZ60821.2	-	396	1.0662	1.13098	1.11527	1.06271	0.955852	cluster719	-	Core	Archaea	Euryarchaeota	Methanococcoides	0	0	K06885	K06885; uncharacterized protein	arCOG04430	R	-	HD superfamily phosphohydrolase
263	ATZ60818.1	WRQ72954.1	+	430	1.06723	1.15364	1.04825	1.2539	0.81313	cluster1000	-	Core	Archaea	Nanohaloarchaeota	Nanohaloarchaea archaeon SG9	0	0			arCOG05201	S	-	Uncharacterized protein
264	ATZ60819.1	ATZ60822.2	+	103	1.76255	1.61859	2.62154	0.892349	1.9177	cluster2363	-		Archaea	Bathyarchaeota	Candidatus Bathyarchaeota archaeon BA2	0	0			arCOG04629	V	-	Predicted antitoxins containing the HTH domain
265	ATZ60820.1	ATZ60823.2	+	171	1.79584	2.02205	2.45395	1.43621	1.27115	cluster2432	-		Archaea	Bathyarchaeota	Candidatus Bathyarchaeota archaeon BA1	0	0	K07066	K07066; uncharacterized protein	arCOG00717	V	-	PIN domain containing protein
266	ATZ61723.1	ATZ60824.2	+	301	1.92242	2.78463	1.76254	1.70423	1.43828	cluster487	F420	Core	Archaea	Euryarchaeota	Methanohalophilus	0	0	K11212	cofD; LPPG:FO 2-phospho-L-lactate transferase [EC:2.7.8.28]	arCOG04395	H	CofD	LPPG:FO 2-phospho-L-lactate transferase, F420 biosynthesis enzyme
267	ATZ60821.1	ATZ60825.2	+	220	1.30128	1.53805	1.22496	1.288	1.15412	cluster1559	-		Archaea	Euryarchaeota	Methanomethylovorans	0	0	K03183	ubiE; ubiquinone/menaquinone biosynthesis methyltransferase [EC:2.1.1.163 2.1.1.201]	arCOG04347	Q	-	SAM-dependent methyltransferase
268		ATZ60826.2	+	366.333	1.35225	1.23992	1.18095	1.82103	1.1671				Bacteria	Thermodesulfobacteria	Thermodesulfatator	0	0	K09003	K09003; uncharacterized protein	arCOG04253	S	-	Uncharacterized protein
269	ATZ60822.1	ATZ60828.2	+	222	0.909634	1.04366	1.09739	0.95863	0.538855	cluster3093	-		Archaea	Euryarchaeota	Methanocella	0	0			arCOG01143	T	ApaH	Serine/threonine protein phosphatase PP2A family
270	ATZ60823.1	ATZ60829.2	-	76	0.551685	0.105917	0.660351	1.03987	0.400603	cluster997	-		Archaea	Euryarchaeota	Cuniculiplasma	0	0			arCOG01117	K	-	Lrp/AsnC family C-terminal domain
271	ATZ60824.1	ATZ60830.2	+	281	0.359758	0.192663	0.262198	0.75019	0.233981	cluster485	-	Core	Archaea	Euryarchaeota	Methanocella	0	0	K05966	citG; triphosphoribosyl-dephospho-CoA synthase [EC:2.4.2.52]	arCOG04238	H	CitG	Triphosphoribosyl-dephospho-CoA synthetase
272	ATZ60825.1	ATZ60831.2	+	188	1.06678	0.932993	1.0091	1.24205	1.08299	cluster621	-	Core	Archaea	Euryarchaeota	Methanothrix	0	0	K09154	K09154; uncharacterized protein	arCOG04458	R	-	Uncharacterized protein of DIM6/NTAB family
273	ATZ60826.1	WRQ72955.1	-	325	0.559405	0.373583	0.581718	0.792694	0.489626	cluster436	-	Core	Bacteria	Deinococcus-Thermus	Meiothermus	0	0	K07566	rimN, SUA5; tRNA threonylcarbamoyladenosine biosynthesis protein	arCOG01952	J	SUA5	tRNA A37 threonylcarbamoyladenosine synthetase subunit TsaC/SUA5/YrdC
274	ATZ60827.1	ATZ60833.2	-	348	1.01563	0.698538	1.1933	1.35253	0.818144	cluster1901	-		Bacteria	Dictyoglomi	Dictyoglomus	0	0	K01923	purC; phosphoribosylaminoimidazole-succinocarboxamide synthase [EC:6.3.2.6]	arCOG04421	F	PurC	Phosphoribosylaminoimidazolesuccinocarboxamide (SAICAR) synthase
275	ATZ60828.1	ATZ60834.2	-	204	1.65816	1.85355	1.55763	1.71919	1.50226	cluster1349	-		Bacteria	Firmicutes - Clostridia	Acetohalobium	0	0			arCOG00955	R	-	Radical SAM superfamily enzyme
276	ATZ60829.1	ATZ60835.2	-	386	0.699246	0.474022	0.818243	0.775143	0.729576	cluster399	-	Core	Archaea	Thaumarchaeota	Nitrososphaera	0	0			arCOG00692	F	SsnA	Cytosine deaminase or related metal-dependent hydrolase
277	ATZ60830.1	ATZ60836.2	+	234	0.329989	0.225753	0.300727	0.591505	0.201971	cluster3099	-		Archaea	Euryarchaeota	Methanococcoides	0	0			arCOG10685	I	-	Phospholipase D/Transphosphatidylase
278	ATZ60831.1	ATZ60837.2	-	548	0.964044	1.05974	0.915969	0.995456	0.885015	cluster187	-	Core	Archaea	Bathyarchaeota	Candidatus Bathyarchaeota archaeon BA2	0	0	K01687	ilvD; dihydroxy-acid dehydratase [EC:4.2.1.9]	arCOG04045	E	IlvD	Dihydroxyacid dehydratase/phosphogluconate dehydratase
279	ATZ60832.1	ATZ60838.2	+	122	1.62442	2.22426	1.72302	0.730291	1.82013	cluster4644	-	Singleton	Bacteria	Firmicutes - Bacilli	Oceanobacillus	0	1
280	ATZ60833.1	ATZ60840.2	+	372	0.775368	0.37747	0.892075	1.03628	0.795643	cluster634	-		Archaea	Euryarchaeota	Methanocella	0	0	K03531	ftsZ; cell division protein FtsZ	arCOG02201	D	FtsZ	Cell division GTPase
281	ATZ60834.1	ATZ60841.2	-	302	0.98913	1.58054	0.875773	0.725769	0.774434	cluster308	-	Core	Archaea	Euryarchaeota	Methanolobus	0	0			arCOG00042	J	TilS	tRNA(Ile)-lysidine synthase TilS/MesJ
282	ATZ60835.1	ATZ60842.2	-	398	0.732198	0.512992	0.733408	0.989527	0.692868	cluster561	-	Core	Archaea	Euryarchaeota	Geoglobus	0	0	K00789	metK; S-adenosylmethionine synthetase [EC:2.5.1.6]	arCOG01678	E	MetK	Archaeal S-adenosylmethionine synthetase
283	ATZ60836.1	ATZ60843.2	-	284	0.904886	1.19727	0.983936	0.853983	0.584358	cluster963	-		Archaea	Euryarchaeota	Methanocella	0	0			arCOG04453	T	DisA_N	Diadenylate cyclase (c-di-AMP synthetase), DisA_N domain
284	ATZ60837.1	ATZ61725.2	+	420	0.689804	0.790316	0.6457	0.780844	0.542355	cluster2101	-		Archaea	Euryarchaeota	Methanocella	0	0	K01703	leuC; 3-isopropylmalate/(R)-2-methylmalate dehydratase large subunit [EC:4.2.1.33 4.2.1.35]	arCOG01698	E	LeuC	Homoaconitate hydratase/3-isopropylmalate dehydratase large subunit family protein
285	ATZ60838.1	ATZ60844.2	+	171	0.623078	0.835401	0.422378	0.77724	0.457293	cluster2322	-		Archaea	Euryarchaeota	Methanocella	0	0	K01704	leuD; 3-isopropylmalate/(R)-2-methylmalate dehydratase small subunit [EC:4.2.1.33 4.2.1.35]	arCOG02230	E	LeuD	3-isopropylmalate dehydratase small subunit
286	ATZ61724.1	ATZ60845.2	+	347	0.770144	0.676602	0.732926	0.914577	0.756473	cluster1033	-		Archaea	Euryarchaeota	Methanohalophilus	0	0	K00031	IDH1, IDH2, icd; isocitrate dehydrogenase [EC:1.1.1.42]	arCOG01163	C	LeuB	Isocitrate/isopropylmalate dehydrogenase
287	ATZ60839.1	ATZ60846.2	-	427	0.834304	1.02649	0.748575	0.849702	0.71245	cluster871	-		Archaea	Euryarchaeota	Methanolobus	0	0	K01649	leuA; 2-isopropylmalate synthase [EC:2.3.3.13]	arCOG02093	E	LeuA	Isopropylmalate/homocitrate/citramalate synthase
288	ATZ60840.1	ATZ60847.2	+	178	0.866731	1.32791	0.475967	0.972173	0.690871	cluster347	-	Core	Archaea	Euryarchaeota	Methanolobus	0	0	K07254	atrm56; tRNA (cytidine56-2'-O)-methyltransferase [EC:2.1.1.206]	arCOG01857	R	-	SpoU rRNA Methylase family enzyme
289	ATZ60841.1	ATZ60848.2	+	367	0.74083	0.647171	1.0216	0.657657	0.636897	cluster691	-	Core	Archaea	Euryarchaeota	Methanolobus	0	0	K06913	K06913; uncharacterized protein	arCOG01595	R	-	Predicted ATP-dependent carboligase related to biotin carboxylase
290	ATZ60842.1	ATZ60849.2	+	167	0.896912	1.6476	0.675127	0.691457	0.573467	cluster386	-	Core	Archaea	Euryarchaeota	Methanosalsum	0	0	K03136	TFIIE1, GTF2E1, TFA1, tfe; transcription initiation factor TFIIE subunit alpha	arCOG04270	K	TFA1	Transcription initiation factor IIE, alpha subunit
291	ATZ60843.1	ATZ60850.2	+	294	0.880028	1.03141	0.741337	1.05022	0.697144	cluster1480	fpo/frh		Archaea	Euryarchaeota	Methanosalsum	0	0	K22162	fpoF; F420H2 dehydrogenase subunit F [EC:1.5.7.2 1.5.98.3]	arCOG02650	C	FrhB	Coenzyme F420-reducing hydrogenase, beta subunit
292	ATZ61725.1	ATZ60851.2	+	359	0.751221	0.867195	0.59964	0.757347	0.780704	cluster191	fwd	Core	Archaea	Euryarchaeota	Methanobacterium	0	0	K00205	fwdF, fmdF; 4Fe-4S ferredoxin	arCOG02180	C	NapF	Polyferredoxin
293	ATZ60844.1	ATZ60852.2	+	145	0.657705	1.14821	0.0749138	0.837189	0.570502	cluster66	fwd	Core	Archaea	Euryarchaeota	Methanocaldococcus	0	0	K00203	fwdD, fmdD; formylmethanofuran dehydrogenase subunit D [EC:1.2.99.5]	arCOG02674	C	FwdD	Formylmethanofuran dehydrogenase subunit D
294	ATZ60845.1	ATZ60853.2	+	435	0.417228	0.296762	0.405389	0.624438	0.342324	cluster30	fwd	Core	Archaea	Euryarchaeota	Methanothermus	0	0	K00201	fwdB, fmdB; formylmethanofuran dehydrogenase subunit B [EC:1.2.99.5]	arCOG01499	C	FwdB	Formylmethanofuran dehydrogenase subunit B
295	ATZ60846.1	ATZ61726.2	+	82	0.741589	1.0984	0.39678	0.881002	0.590175	cluster924	fwd	Core	Archaea	Euryarchaeota	Methanotorris	0	0	K11260	fwdG; 4Fe-4S ferredoxin	arCOG00292	C	NapF	Ferredoxin domain containing protein
296	ATZ60847.1	ATZ60854.2	+	588	0.808931	0.523471	1.09967	0.739682	0.8729	cluster76	fwd	Core	Archaea	Euryarchaeota	Methanopyrus	0	0	K00200	fwdA, fmdA; formylmethanofuran dehydrogenase subunit A [EC:1.2.99.5]	arCOG04461	C	FwdA	Formylmethanofuran dehydrogenase subunit A
297	ATZ60848.1	ATZ61727.2	+	302	1.03447	0.335556	1.62261	1.16708	1.01264	cluster94	fwd	Core	Archaea	Euryarchaeota	Methanothermus	0	0	K00202	fwdC, fmdC; formylmethanofuran dehydrogenase subunit C [EC:1.2.99.5]	arCOG00097	C	FwdC	Formylmethanofuran dehydrogenase subunit C
298	ATZ60849.1	ATZ61728.2	+	209	1.02088	1.06629	1.0307	1.24705	0.73947	cluster195	cdh	Core	Bacteria	Firmicutes - Clostridia	Candidatus Desulforudis	0	0	K00195	cdhB; acetyl-CoA decarbonylase/synthase complex subunit epsilon	arCOG04408	C	CdhB	CO dehydrogenase/acetyl-CoA synthase epsilon subunit
299	ATZ60850.1	ATZ60855.2	+	298	0.713594	0.682886	0.887762	0.67731	0.606418	cluster137	ftr	Core	Archaea	Euryarchaeota	Methanosalsum	0	0	K00672	ftr; formylmethanofuran--tetrahydromethanopterin N-formyltransferase [EC:2.3.1.101]	arCOG02695	C	Ftr	Formylmethanofuran:tetrahydromethanopterin formyltransferase
300	ATZ60851.1	ATZ60856.2	+	327	1.11833	0.842521	1.8334	1.06773	0.729671	cluster287	mch	Core	Archaea	Euryarchaeota	Methanopyrus	0	0	K01499	mch; methenyltetrahydromethanopterin cyclohydrolase [EC:3.5.4.27]	arCOG02675	H	Mch	Methenyltetrahydromethanopterin cyclohydrolase
301	ATZ60852.1	ATZ61729.2	+	273	1.01734	0.444851	1.65481	1.30337	0.666326	cluster603	mtd	Core	Archaea	Euryarchaeota	Ferroglobus	0	0	K00319	mtd; methylenetetrahydromethanopterin dehydrogenase [EC:1.5.99.9]	arCOG04382	C	Mtd	Coenzyme F420-dependent N(5),N(10)-methenyltetrahydromethanopterin dehydrogenase
302	ATZ60853.1	ATZ60857.2	+	373	1.17919	0.622714	1.37301	1.39206	1.32899	cluster1211	-		Bacteria	Unclassified Bacteria	Candidatus Campbellbacteria bacterium GW2011_OD1_34_28	0	0	K20885	beta-1,2-mannobiose phosphorylase / 1,2-beta-oligomannan phosphorylase [EC:2.4.1.339 2.4.1.340]	arCOG04084	G	-	Predicted glycosylase
303	ATZ61726.1	ATZ60858.2	+	324	0.83183	0.988558	0.684376	1.01658	0.637803	cluster1211	-		Archaea	Euryarchaeota	Methanothermus	0	0	K20885	beta-1,2-mannobiose phosphorylase / 1,2-beta-oligomannan phosphorylase [EC:2.4.1.339 2.4.1.340]	arCOG04084	G	-	Predicted glycosylase
304	ATZ60854.1	ATZ61730.2	+	133	0.384959	0.30386	0.119394	0.519848	0.596732	cluster755	-		Bacteria	Gammaproteobacteria - Others	Bibersteinia	0	1	K03671	trxA; thioredoxin 1	arCOG01972	O	TrxA	Thiol-disulfide isomerase or thioredoxin
305	ATZ61727.1	ATZ60859.2	+	219	1.13234	1.55045	1.26054	0.882184	0.836199	cluster869	-		Archaea	Euryarchaeota	Methanococcoides	0	6	K06196	ccdA; cytochrome c-type biogenesis protein	arCOG02398	C	CcdA	Cytochrome c biogenesis protein
306	ATZ61728.1	ATZ60860.2	-	450	1.3099	1.63755	1.42563	1.21581	0.960593	cluster511	cdh	Core	Archaea	Euryarchaeota	Methanothermus	0	0	K00197	cdhE, acsC; acetyl-CoA decarbonylase/synthase complex subunit gamma [EC:2.1.1.245]	arCOG01979	C	CdhE	CO dehydrogenase/acetyl-CoA synthase gamma subunit (corrinoid Fe-S protein)
307	ATZ60855.1	ATZ60861.2	-	382	1.2917	1.57356	1.65725	1.18947	0.746519	cluster512	cdh	Core	Archaea	Euryarchaeota	Methanothermus	0	0	K00194	cdhD, acsD; acetyl-CoA decarbonylase/synthase complex subunit delta [EC:2.1.1.245]	arCOG01980	C	CdhD	CO dehydrogenase/acetyl-CoA synthase delta subunit (corrinoid Fe-S protein)
308	ATZ60856.1	ATZ60862.2	-	77	0.572326	0.741419	0.166113	1.08132	0.300453	cluster2041	-		Archaea	Euryarchaeota	Methanocaldococcus	0	0			arCOG03086	V	-	Toxic component of toxin-antitoxin system, dsRBD-like fold, HicA family
309	ATZ61729.1	ATZ60863.2	-	76	1.42601	2.29376	1.6321	0.966405	0.811749	cluster1326	-		Archaea	Euryarchaeota	Methanoregula	0	0			arCOG02412	R	-	HicB family component of toxin-antitoxin system, antitoxin, predicted nuclease of the RNAse H fold
310	ATZ60857.1	ATZ60864.2	-	249	0.961863	0.989543	0.917099	1.01901	0.921797	cluster138	-	Core	Archaea	Euryarchaeota	Methanotorris	0	0	K07321	cooC; CO dehydrogenase maturation factor	arCOG00587	O	CooC	CO dehydrogenase maturation factor
311	ATZ60858.1	ATZ60866.2	-	454	1.17648	1.29995	1.08033	1.16564	1.15998	cluster182	cdh	Core	Archaea	Euryarchaeota	Methanothermus	0	0	K00193	cdhC; acetyl-CoA decarbonylase/synthase complex subunit beta [EC:2.3.1.-]	arCOG04360	C	CdhC	CO dehydrogenase/acetyl-CoA synthase beta subunit
312	ATZ61730.1	ATZ60867.2	-	174	1.26323	1.64292	1.65683	0.957535	0.795643	cluster195	cdh	Core	Bacteria	Firmicutes - Clostridia	Candidatus Desulforudis	0	0	K00195	cdhB; acetyl-CoA decarbonylase/synthase complex subunit epsilon	arCOG04408	C	CdhB	CO dehydrogenase/acetyl-CoA synthase epsilon subunit
313	ATZ60859.1	ATZ60868.2	-	779	0.903261	0.600844	1.13057	1.01681	0.864821	cluster111	cdh	Core	Archaea	Bathyarchaeota	Candidatus Bathyarchaeota archaeon BA2	0	0	K00192	cdhA; acetyl-CoA decarbonylase/synthase complex subunit alpha [EC:1.2.7.4]	arCOG02428	C	CdhA	CO dehydrogenase/acetyl-CoA synthase alpha subunit
314	ATZ60860.1	ATZ60869.2	-	260	0.74815	0.596359	0.52227	1.17978	0.694196	cluster557	-	Core	Archaea	Euryarchaeota	Methanobacterium	0	0	K07321	cooC; CO dehydrogenase maturation factor	arCOG00587	O	CooC	CO dehydrogenase maturation factor
315	ATZ60861.1	ATZ60870.2	-	168	1.06269	0.606191	0.902834	1.48586	1.25589	cluster270	-	Core	Archaea	Euryarchaeota	Methanosarcina	0	0	K07103	K07103; uncharacterized protein	arCOG02316	R	-	Predicted regulator of amino acid metabolism, contains ACT domain
316	ATZ60862.1	ATZ60871.2	+	82	0.963834	0.736341	0.652555	1.40558	1.06086	cluster5803	-	Singleton	Bacteria	Firmicutes - Clostridia	Butyrivibrio	0	0
317	ATZ60863.1	ATZ60872.2	+	136	0.565219	0.447941	0.490345	0.85045	0.47214	cluster3179	-		Archaea	Euryarchaeota	Methanospirillum	0	0	K07064	K07064; uncharacterized protein	arCOG00710	V	-	PIN domain containing protein
318	ATZ60864.1	ATZ60873.2	+	178	0.538428	0.466456	0.622864	0.545966	0.518428	cluster11417	-	Singleton	Bacteria	Chlorobi	Ignavibacterium	1	1
319	ATZ60865.1	ATZ60874.2	+	152	0.465738	0.563333	0.357734	0.528763	0.413122	cluster4233	-		Bacteria	Alphaproteobacteria	Methylobacterium	0	1			arCOG07571	S	-	Uncharacterized membrane protein
320	ATZ60866.1	ATZ60875.2	+	402	0.512843	0.554433	0.339609	0.675354	0.481976	cluster258	-	Core	Archaea	Euryarchaeota	Methanomethylovorans	0	0	K13038	coaBC, dfp; phosphopantothenoylcysteine decarboxylase / phosphopantothenate--cysteine ligase [EC:4.1.1.36 6.3.2.5]	arCOG01704	H	Dfp	Phosphopantothenoylcysteine synthetase/decarboxylase
321	ATZ60867.1	ATZ60876.2	+	285	0.548702	0.255144	0.961084	0.652161	0.326418	cluster257	-	Core	Archaea	Euryarchaeota	Methanothrix	0	0	K06982	pok; pantoate kinase [EC:2.7.1.169]	arCOG04263	H	-	Pantoate kinase
322	ATZ60868.1	ATZ60877.2	+	244	0.906226	1.39016	0.936803	0.752566	0.545376	cluster256	-	Core	Archaea	Euryarchaeota	Methanococcoides	0	0	K09722	pps; 4-phosphopantoate---beta-alanine ligase [EC:6.3.2.36]	arCOG04262	H	-	Phosphopantothenate synthetase
323	ATZ60869.1	ATZ60878.2	+	428	0.691085	0.465976	0.922039	0.778695	0.597632	cluster170	-	Core	Archaea	Euryarchaeota	Methanohalobium	0	0	K00013	hisD; histidinol dehydrogenase [EC:1.1.1.23]	arCOG04352	E	HisD	Histidinol dehydrogenase
324	ATZ60870.1	ATZ60879.2	+	61	0.956551	0.945687	0.67306	1.238	0.96946	cluster11416	-	Singleton	Plants	Green algae	Bathycoccus	0	0
325	ATZ60871.1	ATZ60880.2	+	88	0.419542	0.132396	0.220335	0.889896	0.43554	cluster1436	-		Archaea	Bathyarchaeota	Candidatus Bathyarchaeota archaeon BA2	0	0	K06218	relE; RelE protein	arCOG01665	V	RelE	Cytotoxic translational repressor of toxin-antitoxin stability system
326	ATZ60872.1	ATZ60881.2	+	435	0.952906	0.627735	1.35924	0.963978	0.860671	cluster286	-	Core	Archaea	Euryarchaeota	Methanothrix	0	0	K09759	aspC1, aspC; nondiscriminating aspartyl-tRNA synthetase [EC:6.1.1.23]	arCOG00406	J	AsnS	Aspartyl/asparaginyl-tRNA synthetase
327	ATZ60873.1	ATZ60882.2	+	1177	1.63384	1.72127	2.01946	1.56218	1.23245	cluster417	-	Core	Archaea	Euryarchaeota	Methanohalobium	0	0	K03529	smc; chromosome segregation protein	arCOG00368	L	SbcC	ATPase involved in DNA repair, SbcC
328	ATZ60874.1	ATZ60883.2	+	221	1.1869	1.74451	1.25474	0.891506	0.856846	cluster416	-	Core	Archaea	Euryarchaeota	Methanocella	0	0	K05896	scpA; segregation and condensation protein A	arCOG02610	L	ScpA	Chromatin segregation and condensation protein Rec8/ScpA/Scc1, kleisin family
329	ATZ60875.1	ATZ60884.2	+	183	1.15009	1.2824	0.99693	1.24186	1.07918	cluster415	-	Core	Archaea	Euryarchaeota	Methanococcoides	0	0	K06024	scpB; segregation and condensation protein B	arCOG02614	S	-	Uncharacterized conserved protein
330	ATZ60876.1	ATZ60885.2	-	137	1.46345	3.18944	1.16741	0.814994	0.68198	cluster5804	-		Archaea	Lokiarchaeota	Lokiarchaeum	0	0			arCOG02121	V	-	PIN domain containing protein
331	ATZ60877.1	ATZ60886.2	-	77	0.579329	0.273474	0.33883	0.994264	0.710748	cluster5142	-		Archaea	Unclassified Archaea	archaeon GW2011_AR20	0	0			arCOG07235	V	-	RHH/CopG DNA binding protein
332	ATZ60878.1	ATZ60887.2	-	214	0.54289	0.197586	0.650814	0.716451	0.606711	cluster307	-	Core	Archaea	Euryarchaeota	Methanomethylovorans	0	0	K03470	rnhB; ribonuclease HII [EC:3.1.26.4]	arCOG04121	L	RnhB	Ribonuclease HII
333	ATZ60879.1	ATZ60888.2	-	222	0.498943	0.193078	0.800633	0.687299	0.31476	cluster186	-	Core	Bacteria	Firmicutes - Clostridia	Ruminiclostridium	0	0	K03499	trkA; trk system potassium uptake protein TrkA	arCOG01957	P	TrkA	TrkA, K+ transport system, NAD-binding component
334	ATZ60880.1	ATZ60889.2	-	471	0.901442	1.00203	0.736346	1.10271	0.764681	cluster32	-	Core	Archaea	Euryarchaeota	Aciduliprofundum	0	10	K03498	trkH; trk system potassium uptake protein TrkH	arCOG04145	P	TrkG	Trk-type K+ transport system, membrane component
335	ATZ60881.1	ATZ60890.2	-	216	0.897942	0.780893	1.04471	0.914211	0.85195	cluster1090	-		Bacteria	Firmicutes - Clostridia	Caldicellulosiruptor	0	0	K03499	trkA; trk system potassium uptake protein TrkA	arCOG01957	P	TrkA	TrkA, K+ transport system, NAD-binding component
336	ATZ60882.1	ATZ60891.2	-	393	0.872727	0.827578	0.770172	1.04708	0.846074	cluster160	-	Core	Archaea	Euryarchaeota	Methanohalophilus	0	0	K17830	GGR; digeranylgeranylglycerophospholipid reductase [EC:1.3.1.101 1.3.99.34]	arCOG00570	C	FixC	Dehydrogenase (flavoprotein)
337	ATZ60883.1	ATZ61731.2	-	57	1.64841	2.26545	1.76188	1.51975	1.04658	cluster544	-	Core	Archaea	Euryarchaeota	Methanothrix	0	0			arCOG00958	C	NapF	Ferredoxin
338	ATZ60884.1	ATZ60892.2	-	161	0.617077	0.33236	0.426486	0.916267	0.793195	cluster1511	-		Archaea	Euryarchaeota	Methanocella	0	0			arCOG02795	K	GbsR	DNA-binding transcriptional regulator GbsR, MarR family
339	ATZ60885.1		+	85	0.734153	0.877996	0.442969	1.17498	0.440664	cluster13071	-	Singleton	Fungi	Microsporidians	Nosema	0	0	K10696	BRE1; E3 ubiquitin-protein ligase BRE1 [EC:6.3.2.19]
340	ATZ60886.1	ATZ60893.2	+	148	1.57331	2.64302	1.38931	1.29698	0.963952	cluster13072	-	Singleton	Bacteria	Gammaproteobacteria - Others	Pseudohongiella	0	1
341	ATZ60887.1	ATZ60894.2	+	172	1.39217	1.56839	2.02682	1.29552	0.677944	cluster9003	-	Singleton	Plants	Eudicots	Ipomoea	0	2	K15382	SLC50A, SWEET; solute carrier family 50 (sugar transporter)
342	ATZ60888.1	ATZ60895.2	-	409	0.911669	0.896342	0.746275	1.03841	0.965652	cluster882	-	Core	Archaea	Euryarchaeota	Methanococcoides	0	0			arCOG04881	R	-	PHP family phosphoesterase with a Zn ribbon
343	ATZ60889.1	ATZ60896.2	-	252	0.840719	0.654193	1.01396	0.778886	0.915837	cluster475	-	Core	Archaea	Euryarchaeota	Methanothrix	0	0	K07159	K07159; uncharacterized protein	arCOG00348	R	-	Archaeal enzyme of ATP-grasp superfamily
344	ATZ60890.1	ATZ60898.2	-	266	1.30484	1.42158	1.57037	0.900682	1.32673	cluster476	-	Core	Archaea	Euryarchaeota	Methanococcoides	0	0	K03237	EIF2S1; translation initiation factor 2 subunit 1	arCOG04107	J	SUI2	Translation initiation factor 2, alpha subunit (eIF-2alpha)
345	ATZ60891.1	ATZ60899.2	-	56	1.3785	1.05917	2.71814	0.582581	1.15412	cluster477	-	Core	Archaea	Euryarchaeota	Methanothrix	0	0	K02978	RP-S27e, RPS27; small subunit ribosomal protein S27e	arCOG04108	J	RPS27A	Ribosomal protein S27E
346	ATZ61731.1	ATZ60900.2	-	93	0.993706	0.998064	0.923807	1.21836	0.83459	cluster617	-	Core	Archaea	Euryarchaeota	Methanomethylovorans	0	0	K02929	RP-L44e, RPL44; large subunit ribosomal protein L44e	arCOG04109	J	RPL42A	Ribosomal protein L44E
347	ATZ60892.1	ATZ60901.2	-	207	0.951871	0.459212	1.70828	0.838791	0.801207	cluster478	-	Core	Archaea	Euryarchaeota	Halohasta	0	0	K09723	ginS; DNA replication factor GINS	arCOG00551	L	-	DNA replication initiation complex subunit, GINS15 family
348	ATZ60893.1	ATZ60902.2	-	397	0.837484	0.877673	0.740174	1.06836	0.663733	cluster479	-	Core	Archaea	Euryarchaeota	Methanothrix	0	0	K02683	PRI; DNA primase [EC:2.7.7.-]	arCOG04110	L	PRI1	Eukaryotic-type DNA primase, catalytic (small) subunit
349	ATZ60894.1	ATZ60903.2	-	274	0.848376	0.758996	0.653007	1.45966	0.521839	cluster77	-	Core	Bacteria	Firmicutes - Clostridia	Thermacetogenium	0	0	K02006	cbiO; cobalt/nickel transport system ATP-binding protein	arCOG00203	P	EcfA2	Energy-coupling factor transporter ATP-binding protein EcfA2
350	ATZ60895.1	ATZ60904.2	-	227	0.618006	0.385391	0.807739	0.728064	0.55083	cluster71	-	Core	Bacteria	Firmicutes - Clostridia	Thermincola	0	4	K02008	cbiQ; cobalt/nickel transport system permease protein	arCOG02250	H	EcfT	Energy-coupling factor transporter transmembrane protein EcfT
351	ATZ60896.1	ATZ61732.2	-	86	0.608317	0.102975	0.738964	0.673278	0.918049	cluster10318	-	Singleton	Fungi	Basidiomycetes	Phanerochaete	0	2	K20098	ERCC6L2; DNA excision repair protein ERCC-6-like 2 [EC:3.6.4.-]	arCOG03159	P	CbiM	ABC-type Co2+ transport system, permease component
352	ATZ60897.1		-	63	0.658985	0.640316	0	0.404338	1.59129	cluster10317	-	Singleton	Archaea	Euryarchaeota	Methanoculleus	0	1	K02007	cbiM; cobalt/nickel transport system permease protein
353	ATZ60898.1		-	158	0.690944	0.757537	0.713828	0.74158	0.55083	cluster1028	-		Bacteria	Firmicutes - Clostridia	Geosporobacter	0	5	K02007	cbiM; cobalt/nickel transport system permease protein	arCOG02248	P	CbiM	ABC-type Co2+ transport system, permease component
354	ATZ60899.1	ATZ60906.2	-	102	1.19458	1.6447	0.716363	1.51588	0.901358	cluster10319	-	Singleton	Protists	Alveolates	Tetrahymena	0	0
355	ATZ60900.1	ATZ61733.2	-	232	0.960316	0.832431	1.24644	1.15036	0.612033	cluster7272	-	Singleton	Bacteria	Firmicutes - Others	Anaerococcus	0	0	K02123	ATPVI, ntpI; V-type H+-transporting ATPase subunit I [EC:3.6.3.14]
356	ATZ60901.1	ATZ60907.2	-	81	0.989326	0.113482	1.45156	1.84144	0.55083	cluster13842	-	Singleton	Archaea	Euryarchaeota	Halobacterium	0	0
357	ATZ60902.1	ATZ60908.2	+	319	1.14269	0.566174	0.643799	0.807537	2.55326	cluster118	-	Core	Archaea	Euryarchaeota	Archaeoglobus	0	8			arCOG00360	S	-	Uncharacterized membrane protein
358	ATZ60903.1	ATZ60909.2	+	506	1.41869	0.988446	0.883969	1.75432	2.04803	cluster805	-		Archaea	Euryarchaeota	Methanosarcina	0	0	K02035	ABC.PE.S; peptide/nickel transport system substrate-binding protein	arCOG01534	E	DdpA	ABC-type transport system, periplasmic component
359	ATZ60904.1	ATZ60910.2	+	267	0.802943	0.393177	0.787865	0.709143	1.32159	cluster2867	-		Bacteria	Firmicutes - Clostridia	Thermacetogenium	0	0			arCOG01632	Q	-	SAM-dependent methyltransferase
360	ATZ61732.1	ATZ61734.2	+	302	1.39305	1.50785	1.52351	1.16614	1.37469	cluster1065	-		Bacteria	Firmicutes - Clostridia	Thermacetogenium	0	6	K02033	ABC.PE.P; peptide/nickel transport system permease protein	arCOG00751	E	DppB	ABC-type dipeptide/oligopeptide/nickel transport system, permease component
361	ATZ60905.1	ATZ60911.2	+	294	0.787639	0.71039	0.215362	0.94328	1.28152	cluster1140	-		Bacteria	Firmicutes - Clostridia	Thermacetogenium	0	6	K02034	ABC.PE.P1; peptide/nickel transport system permease protein	arCOG00748	E	DppC	ABC-type dipeptide/oligopeptide/nickel transport system, permease component
362	ATZ60906.1	ATZ60912.2	+	321	1.0757	0.582775	0.643614	1.75443	1.32199	cluster819	-		Bacteria	Firmicutes - Clostridia	Symbiobacterium	0	0	K02031	ABC.PE.A; peptide/nickel transport system ATP-binding protein	arCOG00181	E	DppD	ABC-type dipeptide/oligopeptide/nickel transport system, ATPase component
363	ATZ61733.1	ATZ60913.2	+	321	1.7695	1.10312	2.15965	2.06991	1.74533	cluster681	-		Bacteria	Firmicutes - Clostridia	Tepidanaerobacter	0	0	K02032	ABC.PE.A1; peptide/nickel transport system ATP-binding protein	arCOG00184	E	AppF	ABC-type oligopeptide transport system, ATPase component
364	ATZ60907.1	ATZ60914.2	+	141	1.98877	2.33348	2.68328	1.3438	1.59451	cluster155	-	Core	Archaea	Euryarchaeota	Methanothrix	0	0	K07722	nikR; CopG family transcriptional regulator, nickel-responsive regulator	arCOG01008	V	NikR	Transcriptional regulator, CopG/Arc/MetJ family (DNA-binding and a metal-binding domains)
365	ATZ60908.1	ATZ60915.2	+	162	1.29997	1.12157	1.67013	1.61893	0.789249	cluster542	-	Core	Archaea	Euryarchaeota	Methanoregula	0	0	K03687	GRPE; molecular chaperone GrpE	arCOG04772	O	GrpE	Molecular chaperone GrpE (heat shock protein)
366	ATZ60909.1	ATZ61735.2	+	618	1.06908	1.23124	1.06079	1.24067	0.74362	cluster185	-	Core	Archaea	Euryarchaeota	Methanoregula	0	0	K04043	dnaK; molecular chaperone DnaK	arCOG03060	O	DnaK	Chaperone DnaK (HSP70)
367	ATZ60910.1	ATZ60916.2	+	372	1.32008	1.59187	1.36712	1.46528	0.856067	cluster543	-	Core	Archaea	Euryarchaeota	Methanosphaerula	0	0	K03686	dnaJ; molecular chaperone DnaJ	arCOG02846	O	DnaJ	DnaJ-class molecular chaperone
368	ATZ61734.1	ATZ61736.2	+	74	0.99853	1.15511	1.0825	0.976164	0.780342	cluster4645	-	Singleton	Archaea	Euryarchaeota	Thermococcus	0	0			arCOG04480	K	AbrB	AbrB family transcriptional regulator
369	ATZ60911.1	ATZ60917.2	+	138	0.982103	1.38231	0.479287	1.07532	0.991493	cluster2151	-		Archaea	Euryarchaeota	Thermococcus	0	0	K07064	K07064; uncharacterized protein	arCOG00715	V	-	PIN domain containing protein
370	ATZ60912.1	ATZ60918.2	-	337	0.70577	0.7886	0.486519	0.795159	0.752801	cluster236	-	Core	Archaea	Euryarchaeota	Methanohalobium	0	0	K18882	priL, pri2, priB; DNA primase large subunit [EC:2.7.7.-]	arCOG03013	L	PRI2	Eukaryotic-type DNA primase, large subunit
371	ATZ60913.1	ATZ60919.2	-	247	0.951356	1.5121	0.73869	0.963497	0.591134	cluster240	-	Core	Archaea	Euryarchaeota	Methanocella	0	0	K04802	PCNA; proliferating cell nuclear antigen	arCOG00488	L	DnaN	DNA polymerase sliding clamp subunit (PCNA homolog)
372	ATZ60914.1	ATZ60920.2	-	103	0.943166	0.61058	1.01539	1.15252	0.99418	cluster241	-	Core	Archaea	Euryarchaeota	Methanohalophilus	0	0	K03057	tfs; transcription elongation factor	arCOG00579	K	RPB9	DNA-directed RNA polymerase, subunit M/Transcription elongation factor TFIIS
373	ATZ60915.1	ATZ60921.2	-	135	0.892818	1.32166	0.597636	0.945786	0.706192	cluster984	-		Archaea	Euryarchaeota	Methanohalobium	0	0	K03574	MUTT, NUDT1, MTH1; 7,8-dihydro-8-oxoguanine triphosphatase [EC:3.6.1.-]	arCOG01075	F	-	NUDIX family hydrolase
374	ATZ61735.1	ATZ60922.2	+	266	0.622736	0.584452	0.468661	0.842935	0.594896	cluster166	-	Core	Archaea	Euryarchaeota	Methanococcoides	0	8			arCOG04471	U	-	Exosortase
375	ATZ60916.1	ATZ60923.2	+	194	0.822945	0.921538	0.816984	0.988992	0.564265	cluster985	-		Archaea	Euryarchaeota	Methanomethylovorans	0	1	K01613	psd, PISD; phosphatidylserine decarboxylase [EC:4.1.1.65]	arCOG04470	I	Psd	Phosphatidylserine decarboxylase
376	ATZ61736.1	ATZ60924.2	+	216	1.22823	1.76756	0.782209	1.30497	1.05817	cluster905	-	Core	Archaea	Euryarchaeota	Methanomethylovorans	0	6	K17103	CHO1, pssA; CDP-diacylglycerol---serine O-phosphatidyltransferase [EC:2.7.8.8]	arCOG00671	I	PssA	Phosphatidylserine synthase
377	ATZ60917.1	ATZ60925.2	+	112	2.41203	3.06718	1.53372	2.19812	2.84912	cluster245	-	Core	Archaea	Euryarchaeota	Methanosalsum	0	0	K09739	mptD; dihydroneopterin aldolase [EC:4.1.2.25]	arCOG04705	S	-	Uncharacterized protein
378	ATZ60918.1	ATZ60926.2	+	203	0.948402	1.58492	0.740479	1.0566	0.411609	cluster9150	-	Singleton	Bacteria	Chloroflexi	Roseiflexus	0	0	K07446	trm-G10; tRNA (guanine10-N2)-dimethyltransferase [EC:2.1.1.213]	arCOG00890	L	-	DNA modification methylase
379	ATZ60919.1	ATZ60927.2	+	126	0.618998	0.780441	0.777526	0.6945	0.223525	cluster9148	-	Singleton	Bacteria	Cyanobacteria	Anabaena	0	0
380	ATZ60920.1	ATZ60928.2	+	382	1.94212	2.32924	2.30626	1.75939	1.37359	cluster9149	-	Singleton	Bacteria	Cyanobacteria	Synechococcus	0	0
381	ATZ60921.1	ATZ60929.2	+	247	1.56273	3.12735	0.671531	1.46336	0.988669	cluster4646	-	Singleton	Bacteria	Cyanobacteria	Acaryochloris	0	0
382	ATZ60922.1	ATZ60930.2	+	228	0.66593	0.241044	1.47212	0.608293	0.342263	cluster1296	-		Archaea	Euryarchaeota	Methanosarcina	0	0	K18853	dmrX; dihydromethanopterin reductase (acceptor) [EC:1.5.99.15]	arCOG01705	C	-	Archaeal flavoprotein
383	ATZ60923.1	ATZ60931.2	+	479	0.742838	0.789649	0.864524	0.760729	0.55645	cluster387	-	Core	Archaea	Euryarchaeota	Methanosalsum	0	0			arCOG01978	H	FolP	Dihydropteroate synthase or related enzyme
384	ATZ60924.1	ATZ60932.2	+	145	0.943771	0.800915	0.986213	1.23683	0.751131	cluster4644	-	Singleton	Bacteria	Actinobacteria	Coriobacterium	0	0	K15524	mngB; mannosylglycerate hydrolase [EC:3.2.1.170]
385	ATZ60925.1	ATZ60933.2	+	130	0.995749	1.72758	0.401307	0.997266	0.856846	cluster9146	-	Singleton	Bacteria	Firmicutes - Bacilli	Kurthia	0	4	K05569	mnhE, mrpE; multicomponent Na+:H+ antiporter subunit E
386	ATZ60926.1	ATZ60934.2	+	119	1.16159	1.38627	1.27648	0.982099	1.00151	cluster9147	-	Singleton	Bacteria	Bacteroidetes	Paludibacter	0	4
387	ATZ60927.1	ATZ60935.2	+	140	1.08256	1.30925	1.05883	1.2611	0.701056	cluster6248	-	Singleton	Bacteria	Firmicutes - Bacilli	Bacillus	0	2
388	ATZ60928.1	ATZ60936.2	+	243	0.748855	0.227209	1.33965	0.694116	0.73444	cluster1513	-		Plants	Eudicots	Cucumis	0	6	K02069	ABC.X2.P; putative ABC transport system permease protein	arCOG04953	R	-	ABC-type uncharacterized transport system, permease component
389	ATZ60929.1	ATZ60937.2	-	65	0.722876	1.72788	0.160025	0.495137	0.508458	cluster822	-		Bacteria	Firmicutes - Clostridia	Clostridium	0	0	K00179	iorA; indolepyruvate ferredoxin oxidoreductase, alpha subunit [EC:1.2.7.8]	arCOG01609	C	-	Indolepyruvate ferredoxin oxidoreductase, alpha and beta subunit
390	ATZ60930.1	ATZ60938.2	-	218	0.814316	0.560375	0.576848	0.830293	1.28975	cluster359	-	Core	Bacteria	Firmicutes - Clostridia	Candidatus Desulforudis	0	0	K00172	porG; pyruvate ferredoxin oxidoreductase, gamma subunit [EC:1.2.7.1]	arCOG01603	C	PorG	Pyruvate:ferredoxin oxidoreductase or related 2-oxoacid:ferredoxin oxidoreductase, gamma subunit
391	ATZ60931.1	ATZ60939.2	-	275	0.712798	0.561681	0.56141	0.795061	0.933038	cluster114	-	Core	Bacteria	Firmicutes - Clostridia	Candidatus Desulforudis	0	0	K00170	porB; pyruvate ferredoxin oxidoreductase, beta subunit [EC:1.2.7.1]	arCOG01601	C	PorB	Pyruvate:ferredoxin oxidoreductase or related 2-oxoacid:ferredoxin oxidoreductase, beta subunit
392	ATZ60932.1	ATZ60940.2	-	382	0.591609	0.490815	0.300451	0.770957	0.804211	cluster346	-	Core	Bacteria	Firmicutes - Clostridia	Candidatus Desulforudis	0	0	K00169	porA; pyruvate ferredoxin oxidoreductase, alpha subunit [EC:1.2.7.1]	arCOG01608	C	PorA	Pyruvate:ferredoxin oxidoreductase or related 2-oxoacid:ferredoxin oxidoreductase, alpha subunit
393	ATZ60933.1	ATZ61737.2	-	200	0.968616	1.32228	0.889453	0.911603	0.751131	cluster6249	-	Singleton	Bacteria	Firmicutes - Clostridia	Clostridium	0	0
394	ATZ60934.1	ATZ60941.2	-	894	1.19441	1.16345	0.900707	1.17347	1.54003	cluster10	-	Core	Bacteria	Thermodesulfobacteria	Caldimicrobium	0	10	K01537	Ca2+-transporting ATPase [EC:3.6.3.8]	arCOG01578	P	MgtA	Cation transport ATPase
395	ATZ60935.1	ATZ60942.2	-	107	0.809676	0.51082	0.30535	0.638834	1.7837	cluster6247	-	Singleton	Bacteria	Cyanobacteria	Acaryochloris	0	0			arCOG11286	T	-	PII-like signaling protein
396	ATZ60936.1	ATZ60943.2	-	336	0.515441	0.407373	0.541452	0.633007	0.479931	cluster6246	-	Singleton	Bacteria	Betaproteobacteria	Serpentinomonas	0	10	K07086	Na+-dependent bicarbonate transporter superfamily Sbt_1 (PF05982)	arCOG11287	S	-	Uncharacterized membrane protein
397	ATZ60937.1	ATZ61738.2	-	164	0.417861	0.20944	0.57696	0.730124	0.154921	cluster266	-	Core	Bacteria	Firmicutes - Clostridia	Caldicellulosiruptor	0	0	K01588	purE; 5-(carboxyamino)imidazole ribonucleotide mutase [EC:5.4.99.18]	arCOG02464	F	PurE	Phosphoribosylcarboxyaminoimidazole (NCAIR) mutase
398	ATZ60938.1	ATZ61739.2	-	399	0.59908	0.653904	0.599725	0.744352	0.39834	cluster2398	-		Bacteria	Thermotogae	Thermotoga	0	0	K01589	purK; 5-(carboxyamino)imidazole ribonucleotide synthase [EC:6.3.4.18]	arCOG01597	F	PurK	Phosphoribosylaminoimidazole carboxylase (NCAIR synthetase)
399	ATZ60939.1	ATZ61740.2	-	254	0.509581	0.375834	0.151567	0.953121	0.557802	cluster704	-	Core	Bacteria	Firmicutes - Clostridia	Candidatus Desulforudis	0	0	K06898	K06898; uncharacterized protein	arCOG02465	R	-	NCAIR mutase (PurE)-related protein
400	ATZ60940.1	ATZ60944.2	-	585	0.58689	0.538127	0.495935	0.742894	0.570603	cluster129	-		Archaea	Crenarchaeota	Thermofilum	0	0	K03738	aor; aldehyde:ferredoxin oxidoreductase [EC:1.2.7.5]	arCOG00706	C	-	Aldehyde:ferredoxin oxidoreductase
401	ATZ61737.1	ATZ60945.2	-	138	0.902788	0.441321	1.48711	1.03072	0.652003	cluster2255	-		Archaea	Crenarchaeota	Thermofilum	0	0			arCOG01500	C	HybA	Fe-S-cluster-containing dehydrogenase component
402	ATZ60941.1	ATZ60946.2	+	229	0.505598	0.0509216	0.770876	0.799992	0.400603	cluster4646	-	Singleton	Bacteria	Cyanobacteria	Acaryochloris	0	0
403	ATZ60942.1	ATZ60947.2	+	298	0.6968	0.570322	0.95235	0.651574	0.612953	cluster460	-	Core	Archaea	Euryarchaeota	Methanocella	0	0	K17828	pyrDI; dihydroorotate dehydrogenase (NAD+) catalytic subunit [EC:1.3.1.14]	arCOG00603	F	PyrD	Dihydroorotate dehydrogenase
404	ATZ60943.1	ATZ60948.2	+	257	0.668481	0.415318	0.916791	0.836889	0.504927	cluster461	-	Core	Archaea	Euryarchaeota	Methanohalobium	0	0	K02823	pyrDII; dihydroorotate dehydrogenase electron transfer subunit	arCOG02199	H	Mcr1	NAD(P)H-flavin reductase
405	ATZ61738.1	ATZ60949.2	+	871	0.954837	1.01594	1.09399	1.01617	0.693256	cluster339	-	Core	Archaea	Euryarchaeota	Pyrococcus	0	0	K01873	VARS, valS; valyl-tRNA synthetase [EC:6.1.1.9]	arCOG00808	J	ValS	Valyl-tRNA synthetase
406	ATZ61739.1	ATZ60950.2	-	232	0.718031	0.307372	0.663142	0.992099	0.90951	cluster424	-	Core	Archaea	Euryarchaeota	Methanosarcina	0	0	K00943	tmk; dTMP kinase [EC:2.7.4.9]	arCOG01891	F	Tmk	Thymidylate kinase
407	ATZ61740.1	ATZ60951.2	-	233	0.781534	1.05379	0.620335	0.828939	0.62307	cluster708	-	Core	Archaea	Euryarchaeota	Methanohalobium	0	0	K01814	hisA; phosphoribosylformimino-5-aminoimidazole carboxamide ribotide isomerase [EC:5.3.1.16]	arCOG00616	R	-	Uncharacterized protein related to proFAR isomerase (HisA)
408	ATZ60944.1	ATZ60952.2	+	234	0.521981	0.53586	0.669366	0.54917	0.33353	cluster604	MF	Core	Archaea	Euryarchaeota	Methanomethylovorans	0	0	K09733	mfnB; (5-formylfuran-3-yl)methyl phosphate synthase [EC:4.2.3.153]	arCOG04482	S	-	Uncharacterized protein, DUF556 family
409	ATZ60945.1	WRQ72959.1	+	517	0.573931	0.580835	0.59931	0.587297	0.528281	cluster2667	-		Archaea	Euryarchaeota	Methanocella	0	0	K00088	guaB; IMP dehydrogenase [EC:1.1.1.205]	arCOG00612	F	GuaB	IMP dehydrogenase/GMP reductase
410	ATZ60946.1	ATZ60953.2	+	189	1.65282	1.60042	1.41305	1.21134	2.38648	cluster12658	-	Singleton	Bacteria	Chlorobi	Pelodictyon	0	0
411	ATZ60947.1	ATZ61741.2	+	721	0.866041	0.845217	0.798622	0.946763	0.873563	cluster4	-	Core	Archaea	Euryarchaeota	Archaeoglobus	0	0	K13525	VCP, CDC48; transitional endoplasmic reticulum ATPase	arCOG01308	O	Cdc48	ATPase of the AAA+ class , CDC48 family
412	ATZ60948.1	ATZ60954.2	+	166	0.704861	0.776486	0.635398	0.905333	0.502227	cluster179	-	Core	Archaea	Euryarchaeota	Methanocella	0	0	K13993	HSP20; HSP20 family protein	arCOG01833	O	IbpA	Molecular chaperone (HSP20 family)
413	ATZ60949.1	ATZ60956.2	-	104	0.994261	2.05699	0.487737	0.834277	0.598044	cluster643	-		Archaea	Euryarchaeota	Methanosarcina	0	0	K03116	tatA; sec-independent protein translocase protein TatA	arCOG02694	U	TatA	Sec-independent protein secretion pathway component
414	ATZ60950.1	ATZ60957.2	-	105	1.10616	1.45918	1.5661	0.859781	0.539588	cluster643	-		Archaea	Euryarchaeota	Archaeoglobus	0	1	K03116	tatA; sec-independent protein translocase protein TatA	arCOG02694	U	TatA	Sec-independent protein secretion pathway component
415	ATZ60951.1	ATZ60959.2	-	450	0.685341	0.602961	0.71875	0.775827	0.643827	cluster506	-	Core	Archaea	Euryarchaeota	Methanocella	0	0	K07388	hydrogenase expression/formation protein	arCOG00637	O	HypE	Hydrogenase maturation factor
416	ATZ60952.1	ATZ60960.2	-	201	0.538864	0.430824	0.378081	0.61638	0.73017	cluster505	-	Core	Archaea	Euryarchaeota	Methanococcoides	0	0	K02501	hisH; glutamine amidotransferase [EC:2.4.2.-]	arCOG00089	E	HisH	Glutamine amidotransferase
417	ATZ60953.1	ATZ60962.2	+	92	1.38404	2.47912	1.33746	1.38654	0.33306	cluster765	-	Core	Archaea	Euryarchaeota	Methanomethylovorans	0	0	K03671	trxA; thioredoxin 1	arCOG01972	O	TrxA	Thiol-disulfide isomerase or thioredoxin
418	ATZ61741.1	ATZ60963.2	+	345	0.623818	0.60348	0.52956	0.794959	0.567272	cluster853	-		Archaea	Euryarchaeota	Methanococcoides	0	0	K07577	putative mRNA 3-end processing factor	arCOG00545	J	YSH1	Predicted exonuclease of the beta-lactamase fold involved in RNA processing
419	ATZ60954.1	ATZ60964.2	+	142	1.20327	1.21308	1.62989	1.08688	0.883226	cluster9035	-	Singleton	Archaea	Euryarchaeota	Methanobacterium	0	2			arCOG03338	S	-	Uncharacterized membrane protein
420	ATZ60955.1	ATZ60965.2	-	188	1.07138	1.47867	1.1469	1.19174	0.468205	cluster181	-	Core	Archaea	Euryarchaeota	Methanocella	0	2	K09729	K09729; uncharacterized protein	arCOG02078	S	-	Metal binding protein, putative component of redox complexes
421	ATZ60956.1	ATZ60966.2	+	278	0.956963	1.15847	0.833473	0.969033	0.86688	cluster776	-		Bacteria	Firmicutes - Clostridia	Carboxydothermus	0	0	K02823	pyrDII; dihydroorotate dehydrogenase electron transfer subunit	arCOG02199	H	Mcr1	NAD(P)H-flavin reductase
422	ATZ60957.1	ATZ60967.2	+	459	0.97706	0.975251	1.11759	1.21106	0.604339	cluster859	-		Bacteria	Firmicutes - Clostridia	Carboxydothermus	0	0	K00266	gltD; glutamate synthase (NADPH/NADH) small chain [EC:1.4.1.13 1.4.1.14]	arCOG01292	E	GltD	NADPH-dependent glutamate synthase beta chain or related oxidoreductase
423	ATZ60958.1	ATZ60968.2	-	72	1.24975	1.02697	1.34701	1.33978	1.28527	cluster9034	-	Singleton	Bacteria	Unclassified Bacteria	Berkelbacteria bacterium GW2011_GWE1_39_12	0	0
424	ATZ60959.1	ATZ61743.2	+	204	0.623585	0.463387	0.737975	0.673293	0.619683	cluster1003	-		Archaea	Euryarchaeota	Methanococcoides	0	0	K07457	endonuclease III related protein	arCOG00461	L	-	Uncharacterized protein related to Endonuclease III
425	ATZ60960.1	ATZ60969.2	-	172	0.954835	0.828479	1.25517	1.02995	0.705751	cluster4252	-		Archaea	Euryarchaeota	Archaeoglobus	0	0	K07066	K07066; uncharacterized protein	arCOG00717	V	-	PIN domain containing protein
426	ATZ60961.1	ATZ60970.2	-	100	0.496454	0.654193	0.0179371	0.858654	0.455033	cluster2363	-		Archaea	Euryarchaeota	Archaeoglobus	0	0			arCOG04629	V	-	Predicted antitoxins containing the HTH domain
427	ATZ60962.1	ATZ60971.2	+	326	0.945908	0.758547	1.69805	0.693208	0.633831	cluster5806	-	Singleton	Bacteria	Deltaproteobacteria	Syntrophus	0	0	K03698	cbf; CMP-binding protein	arCOG01861	J	-	3'-5' exoribonuclease YhaM, can participate in 23S rRNA maturation, HD superfamily
428	ATZ60963.1	ATZ60972.2	-	221	0.942722	1.53466	0.946698	0.772705	0.516828	cluster433	-	Core	Archaea	Euryarchaeota	Methanosalsum	0	0	K00560	thyA, TYMS; thymidylate synthase [EC:2.1.1.45]	arCOG03214	F	ThyA	Thymidylate synthase
429	ATZ60964.1	ATZ60973.2	-	310	0.613164	0.659435	0.470047	0.68054	0.642635	cluster2321	-		Archaea	Euryarchaeota	Methanocella	0	0	K00549	metE; 5-methyltetrahydropteroyltriglutamate--homocysteine methyltransferase [EC:2.1.1.14]	arCOG01876	E	MetE	Methionine synthase II (cobalamin-independent)
430	ATZ60965.1	ATZ60974.2	-	452	0.838596	0.807841	0.711807	0.985541	0.849196	cluster711	-	Core	Archaea	Euryarchaeota	Methanocaldococcus	0	0			arCOG04866	S	-	Uncharacterized protein
431	ATZ60966.1	ATZ60975.2	-	66	1.02726	1.0648	0.950399	0.491443	1.60241	cluster11820	-	Singleton	Bacteria	Alphaproteobacteria	Defluviimonas	0	0	K00020	mmsB; 3-hydroxyisobutyrate dehydrogenase [EC:1.1.1.31]
432	ATZ60967.1	ATZ60976.2	-	312	0.913484	1.41639	1.11545	0.653671	0.468422	cluster1354	mtr		Archaea	Euryarchaeota	Methanosalsum	0	0	K00584	mtrH; tetrahydromethanopterin S-methyltransferase subunit H [EC:2.1.1.86]	arCOG04336	H	MtrH	Tetrahydromethanopterin S-methyltransferase, subunit H
433	ATZ61742.1	ATZ60977.2	-	174	0.658558	0.427742	0.868586	0.989279	0.348626	cluster29	mtr	Core	Archaea	Euryarchaeota	Methanosarcina	0	0	K00577	mtrA2, mtrA; tetrahydromethanopterin S-methyltransferase subunit A [EC:2.1.1.86]	arCOG03220	H	MtrA	Tetrahydromethanopterin S-methyltransferase, subunit A
434	ATZ60968.1	ATZ60978.2	+	449	0.407324	0.405309	0.356293	0.540827	0.326866	cluster298	-	Core	Archaea	Euryarchaeota	Methanocella	0	0	K04800	rfcL; replication factor C large subunit	arCOG00470	L	HolB	ATPase involved in DNA replication HolB, large subunit
435	ATZ61743.1	ATZ61744.2	-	278	0.833582	1.00807	0.731716	0.947175	0.647367	cluster314	-	Core	Archaea	Euryarchaeota	Methanomethylovorans	0	0	K06173	truA, PUS1; tRNA pseudouridine38-40 synthase [EC:5.4.99.12]	arCOG04449	J	TruA	Pseudouridylate synthase
436	ATZ60969.1	ATZ60979.2	+	358	0.725792	0.779027	0.826727	0.81843	0.478982	cluster317	-	Core	Archaea	Euryarchaeota	Methanohalobium	0	0	K01956	carA, CPA1; carbamoyl-phosphate synthase small subunit [EC:6.3.5.5]	arCOG00064	E	CarA	Carbamoylphosphate synthase small subunit
437	ATZ60970.1	ATZ60980.2	+	1066	0.671162	0.647574	0.570982	0.782399	0.683693	cluster119	-	Core	Archaea	Euryarchaeota	Methanomethylovorans	0	0	K01955	carB, CPA2; carbamoyl-phosphate synthase large subunit [EC:6.3.5.5]	arCOG01594	E	CarB	Carbamoylphosphate synthase large subunit
438	ATZ60971.1	ATZ60981.2	-	46	0.767824	1.29187	0	1.04499	0.73444	cluster10847	-	Singleton	Archaea	Euryarchaeota	Methanococcus	0	0	K00158	poxL; pyruvate oxidase [EC:1.2.3.3]	arCOG04391	C	-	Rubredoxin
439	ATZ60972.1	ATZ60982.2	-	406	1.46412	1.35154	1.77156	1.22093	1.51245	cluster55	-	Core	Bacteria	Deltaproteobacteria	Geobacter	0	0			arCOG00509	C	NorV	Flavorubredoxin
440	ATZ60973.1		-	66	0.615581	0.115847	1.55309	0.67098	0.122407	cluster11078	-	Singleton	Plants	Eudicots	Ziziphus	0	0
441	ATZ60974.1	ATZ61745.2	-	49	0.944504	0.884647	2.08564	0.807723	0	cluster11079	-	Singleton	Bacteria	Chloroflexi	Dehalogenimonas	0	0	K05919	superoxide reductase [EC:1.15.1.2]	arCOG02147	C	-	Desulfoferredoxin
442	ATZ60975.1	ATZ60983.2	-	139	3.1632	2.86943	3.0049	1.04983	5.72863	cluster1775	-		Archaea	Euryarchaeota	Ferroglobus	0	0	K03594	bfr; bacterioferritin	arCOG01094	P	Bfr	Bacterioferritin (cytochrome b1)
443	ATZ60976.1	ATZ60984.2	-	511	0.855414	0.793125	1.01601	0.762327	0.850194	cluster1654	-		Archaea	Euryarchaeota	Methanolobus	0	0	K03781	katE, CAT, catB, srpA; catalase [EC:1.11.1.6]	arCOG03310	P	KatE	Catalase
445	ATZ60977.1	ATZ60985.2	-	88	2.302	2.42965	3.51825	1.91745	1.34265	cluster2271	-		Archaea	Euryarchaeota	Methanococcoides	0	0	K09951	cas2; CRISPR-associated protein Cas2	arCOG04194	V	Cas2	CRISPR-associated protein Cas2
446	ATZ60978.1	ATZ60986.2	-	330	1.43679	1.43894	1.75994	1.2263	1.32199	cluster2067	-		Archaea	Euryarchaeota	Methanococcoides	0	0	K15342	cas1; CRISP-associated protein Cas1	arCOG01452	V	Cas1	CRISPR-associated protein Cas1
447	ATZ61744.1	ATZ60987.2	-	168	1.85763	3.04511	1.75111	1.6061	1.02822	cluster2272	-		Archaea	Euryarchaeota	Methanococcoides	0	0	K07464	putative RecB family exonuclease	arCOG00794	V	Cas4	CRISPR-associated protein Cas4, RecB family nuclease
448	ATZ60979.1	ATZ60988.2	-	83	1.62967	2.31693	1.53222	1.84328	0.826245	cluster9865	-	Singleton	Archaea	Euryarchaeota	Methanohalophilus	0	0	K06921	K06921; uncharacterized protein
449	ATZ60980.1	ATZ60989.2	-	146	1.40451	0.395242	2.60755	1.25216	1.36307	cluster13469	-	Singleton	Archaea	Bathyarchaeota	Candidatus Bathyarchaeota archaeon BA2	0	0	K07064	K07064; uncharacterized protein
450	ATZ60981.1	ATZ60990.2	-	88	1.82131	1.85355	2.2176	1.42762	1.78647	cluster13819	-	Singleton	Archaea	Bathyarchaeota	Candidatus Bathyarchaeota archaeon BA2	0	0
451	ATZ60982.1	ATZ60991.2	-	92	1.10157	0.980241	0.667354	1.73301	1.02568	cluster13820	-	Singleton	Archaea	Euryarchaeota	Methanoculleus	0	0			arCOG02123	V	-	HEPN domain containing protein
452	ATZ61745.1	ATZ60992.2	-	177	1.78138	2.53059	1.37942	2.01591	1.19958	cluster1876	-		Archaea	Euryarchaeota	Methanoculleus	0	0	K07076	K07076; uncharacterized protein	arCOG01208	V	-	Minimal nucleotidyltransferase
453	ATZ60983.1	ATZ60993.2	-	837	1.40231	1.35774	1.70049	1.32695	1.22407	cluster2270	-		Archaea	Euryarchaeota	Methanocaldococcus	0	0	K07012	cas3; CRISPR-associated endonuclease/helicase Cas3 [EC:3.1.-.- 3.6.4.-]	arCOG01445	V	Cas3	CRISPR-associated helicase Cas3
454	ATZ60984.1	ATZ61746.2	-	318	1.17248	0.876678	1.73617	1.09515	0.981914	cluster13821	-	Singleton	Archaea	Euryarchaeota	Methanobacterium	0	0
455	ATZ60985.1	ATZ60994.2	-	351	2.48565	2.07597	4.25445	1.92527	1.68692	cluster3601	-		Bacteria	Epsilonproteobacteria	Arcobacter	0	0	K19075	cst2, cas7; CRISPR-associated protein Cst2	arCOG03617	V	Cas7	CRISPR-Cas system related protein Cas7, RAMP superfamily
456	ATZ60986.1	ATZ60995.2	-	571	1.8126	1.91006	1.65228	1.56738	2.12069	cluster13473	-	Singleton	Archaea	Euryarchaeota	Methanobacterium	0	0
457	ATZ60987.1	ATZ60997.2	-	111	3.07653	5.71329	1.86099	1.97768	2.75415	cluster13474	-	Singleton	Archaea	Euryarchaeota	Methanosarcina	0	0			arCOG06576	V	-	HEPN domain containing protein
458	ATZ60988.1	ATZ60998.2	-	124	1.83483	2.31173	1.08882	2.08883	1.84996	cluster12956	-	Singleton	Archaea	Euryarchaeota	Ferroglobus	0	0
459	ATZ60989.1	ATZ60999.2	-	103	4.12634	5.23911	4.66818	4.42537	2.17272	cluster1815	-		Archaea	Euryarchaeota	Methanoculleus	0	0	K07075	K07075; uncharacterized protein	arCOG01195	V	-	Minimal nucleotidyltransferase
460	ATZ60990.1	ATZ61000.2	-	107	2.01377	2.72014	2.14803	1.47936	1.70757	cluster1816	-		Bacteria	Deinococcus-Thermus	Thermus	0	0			arCOG01191	V	-	HEPN domain containing protein
461	ATZ60991.1	ATZ61002.2	-	106	3.87147	4.5593	2.60193	4.20232	4.12234	cluster1815	-		Archaea	Euryarchaeota	Methanobacterium	0	0	K07076	K07076; uncharacterized protein	arCOG01195	V	-	Minimal nucleotidyltransferase
462	ATZ60992.1	ATZ61003.2	-	125	2.01229	1.53627	2.48339	2.05216	1.97734	cluster1816	-		Bacteria	Deinococcus-Thermus	Thermus	0	0			arCOG01191	V	-	HEPN domain containing protein
463	ATZ60993.1	ATZ61004.2	-	141	1.15912	0.650125	0.986541	1.58893	1.4109	cluster2213	-		Archaea	Euryarchaeota	Methanocella	0	0			arCOG02108	V	-	HEPN domain containing protein
464	ATZ61746.1	ATZ61005.2	-	138	1.54378	1.59491	1.62205	1.38437	1.5738	cluster1797	-		Archaea	Euryarchaeota	Methanolobus	0	0	K07076	K07076; uncharacterized protein	arCOG02105	V	-	Minimal nucleotidyltransferase
465	ATZ60994.1	ATZ61007.2	-	244	0.629136	0.416689	0.730931	1.01596	0.352959	cluster2273	-		Archaea	Euryarchaeota	Methanosarcina	0	0	K19091	cas6; CRISPR-associated endoribonuclease Cas6 [EC:3.1.-.-]	arCOG04342	V	Cas6	CRISPR-Cas system related protein Cas6, RAMP superfamily
466	ATZ60995.1	ATZ61008.2	+	391	0.659711	0.48836	0.555193	0.88111	0.714179	cluster316	-	Core	Archaea	Euryarchaeota	Methanocella	0	0	K01940	argG; argininosuccinate synthase [EC:6.3.4.5]	arCOG00112	E	ArgG	Argininosuccinate synthase
467	ATZ60996.1	ATZ61009.2	-	198	0.584033	0.921224	0.427828	0.560186	0.426893	cluster688	-	Core	Archaea	Euryarchaeota	Methanosarcina	0	0			arCOG04411	S	-	Uncharacterized protein
468	ATZ60997.1	ATZ61010.2	+	305	0.829295	0.962695	0.913988	0.847296	0.593201	cluster104	-	Core	Archaea	Euryarchaeota	Methanothermobacter	0	0	K00384	trxB; thioredoxin reductase (NADPH) [EC:1.8.1.9]	arCOG01296	O	TrxB	Thioredoxin reductase
469	ATZ60998.1	ATZ61748.2	+	241	1.03116	0.679022	1.29261	0.730018	1.42298	cluster2197	-		Archaea	Euryarchaeota	Thermococcus	0	0	K07025	K07025; putative hydrolase of the HAD superfamily	arCOG02291	R	-	HAD superfamily hydrolase
470	ATZ61747.1	ATZ61011.2	-	217	0.66881	0.19511	0.854465	0.700269	0.925394	cluster1113	-	Core	Archaea	Euryarchaeota	Methanothrix	0	0			arCOG02469	S	-	Uncharacterized protein
471	ATZ60999.1	ATZ61012.2	-	229	0.593212	0.415749	0.714967	0.548086	0.694045	cluster1395	-		Archaea	Euryarchaeota	Methanohalobium	0	7			arCOG02159	S	-	Uncharacterized membrane protein
472	ATZ61000.1	ATZ61013.2	-	169	0.677432	0.517269	0.657106	1.03098	0.504374	cluster501	-	Core	Archaea	Euryarchaeota	Methanohalobium	0	0	K06961	KRR1; ribosomal RNA assembly protein	arCOG04150	J	Krr1	rRNA processing protein Krr1/Pno1, contains KH domain
473	ATZ61001.1	ATZ61014.2	-	265	1.04174	0.934562	1.75889	0.960005	0.513485	cluster502	-	Core	Archaea	Euryarchaeota	Methanocella	0	0	K07178	RIOK1; RIO kinase 1 [EC:2.7.11.1]	arCOG01180	T	RIO1	Serine/threonine protein kinase involved in cell cycle control
474	ATZ61002.1	ATZ61015.2	-	92	0.656819	0.648741	0.435124	0.768168	0.775242	cluster15	-	Core	Archaea	Euryarchaeota	Methanothrix	0	0	K03236	EIF1A; translation initiation factor 1A	arCOG01179	J	InfA	Translation initiation factor 1 (IF-1)
475	ATZ61003.1	ATZ61016.2	-	328	0.975134	0.798243	1.13501	0.935728	1.03155	cluster623	-	Core	Archaea	Euryarchaeota	Methanohalobium	0	0	K01866	YARS, tyrS; tyrosyl-tRNA synthetase [EC:6.1.1.1]	arCOG01886	J	TyrS	Tyrosyl-tRNA synthetase
476	ATZ61004.1	ATZ61017.2	+	112	1.50233	1.4939	1.18534	2.04978	1.28031	cluster3074	-		Bacteria	Chloroflexi	Roseiflexus	0	0	K07076	K07076; uncharacterized protein	arCOG01204	V	-	Minimal nucleotidyltransferase
477	ATZ61005.1	ATZ61018.2	+	128	1.40873	1.68737	1.4253	1.42057	1.10166	cluster2692	-		Bacteria	Chloroflexi	Roseiflexus	0	0			arCOG01191	V	-	HEPN domain containing protein
478	ATZ61006.1	ATZ61749.2	+	291	1.93009	2.55997	1.68503	1.63061	1.84477	cluster4160	-		Bacteria	Chloroflexi	Dehalogenimonas	0	0	K00571	site-specific DNA-methyltransferase (adenine-specific) [EC:2.1.1.72]	arCOG00115	L	-	DNA modification methylase
479	ATZ61007.1	ATZ61019.2	+	234	1.77785	2.30172	2.11684	1.69813	0.994702	cluster4227	-		Bacteria	Firmicutes - Clostridia	Clostridium	0	0			arCOG08993	V	-	MvaI/BcnI restriction endonuclease family protein
480	ATZ61008.1	ATZ61020.2	+	80	0.464432	0.494279	0.345365	0.696765	0.321317	cluster1454	-		Fungi	Basidiomycetes	Agaricus	0	0	K10395	KIF4S; kinesin family member 4/7/21/27	arCOG03966	V	-	CopG family DNA-binding protein
481	ATZ61009.1	ATZ61021.2	+	443	1.39232	1.27723	1.60265	1.62929	1.06009	cluster587	-	Core	Archaea	Euryarchaeota	Methanolobus	0	0	K01756	purB, ADSL; adenylosuccinate lyase [EC:4.3.2.2]	arCOG01747	F	PurB	Adenylosuccinate lyase
482	ATZ61010.1	ATZ61022.2	+	290	0.893188	0.699324	1.02855	1.03982	0.805059	cluster22	-	Core	Archaea	Euryarchaeota	Methanosarcina	0	0	K01953	asnB, ASNS; asparagine synthase (glutamine-hydrolysing) [EC:6.3.5.4]	arCOG00071	E	AsnB	Asparagine synthase (glutamine-hydrolyzing)
483	ATZ61748.1	ATZ61023.2	+	93	1.03938	1.24452	1.26787	1.24451	0.400603	cluster432	-	Core	Archaea	Bathyarchaeota	Candidatus Bathyarchaeota archaeon BA1	0	0	K02435	gatC, GATC; aspartyl-tRNA(Asn)/glutamyl-tRNA(Gln) amidotransferase subunit C [EC:6.3.5.6 6.3.5.7]	arCOG02726	J	GatC	Asp-tRNAAsn/Glu-tRNAGln amidotransferase C subunit
484	ATZ61011.1	ATZ61024.2	+	467	0.917676	0.776355	1.06893	1.00959	0.815823	cluster606	-	Core	Archaea	Euryarchaeota	Methanothrix	0	0	K02433	gatA, QRSL1; aspartyl-tRNA(Asn)/glutamyl-tRNA(Gln) amidotransferase subunit A [EC:6.3.5.6 6.3.5.7]	arCOG01717	J	GatA	Asp-tRNAAsn/Glu-tRNAGln amidotransferase A subunit or related amidase
485	ATZ61012.1	ATZ61750.2	+	478	1.4347	1.12959	1.63324	1.37435	1.60164	cluster607	-	Core	Archaea	Euryarchaeota	Methanosalsum	0	0	K02434	gatB, PET112; aspartyl-tRNA(Asn)/glutamyl-tRNA(Gln) amidotransferase subunit B [EC:6.3.5.6 6.3.5.7]	arCOG01718	J	GatB	Asp-tRNAAsn/Glu-tRNAGln amidotransferase B subunit
486	ATZ61013.1	ATZ61025.2	+	668	0.863088	0.869051	1.07358	0.855348	0.654369	cluster117	-	Core	Archaea	Euryarchaeota	Methanosalsum	0	0	K03168	topA; DNA topoisomerase I [EC:5.99.1.2]	arCOG01527	L	TopA	Topoisomerase IA
487	ATZ61014.1	ATZ61026.2	+	194	1.06279	0.9689	1.53998	1.28784	0.454435	cluster1876	-		Archaea	Unclassified Archaea	archaeon GW2011_AR20	0	0	K07076	K07076; uncharacterized protein	arCOG01208	V	-	Minimal nucleotidyltransferase
488	ATZ61015.1	ATZ61027.2	+	110	1.10925	1.36577	1.5511	1.06944	0.450679	cluster11139	-	Singleton	Archaea	Euryarchaeota	Thermococcus	0	0			arCOG02123	V	-	HEPN domain containing protein
489	ATZ61016.1	ATZ61028.2	-	247	0.725877	1.23206	0.408839	0.832071	0.430534	cluster150	-	Core	Archaea	Euryarchaeota	Methanococcoides	0	0	K17104	phosphoglycerol geranylgeranyltransferase [EC:2.5.1.41]	arCOG01085	I	PcrB	(S)-3-O-geranylgeranylglyceryl phosphate synthase, TIM-barrel fold
490	ATZ61017.1	ATZ61029.2	-	52	0.313478	0.254408	0	0.448675	0.55083	cluster4253	-		Archaea	Euryarchaeota	Methanococcoides	0	0	K02927	RP-L40e, RPL40; large subunit ribosomal protein L40e	arCOG04049	J	RPL40A	Ribosomal protein L40E
491	ATZ61018.1	ATZ61031.2	-	173	0.749802	1.13959	0.421208	0.722333	0.716079	cluster670	-	Core	Archaea	Euryarchaeota	Methanosarcina	0	0	K09140	TSR3; pre-rRNA-processing protein TSR3	arCOG04733	J	Tsr3	Ribosome biogenesis protein Tsr3, contains Fer4-like metal-binding domain ortholog of eukaryotic RNase L inhibitor RLI N-terminal domain
492	ATZ61749.1	ATZ61033.2	+	95	0.525153	0.0411899	1.0326	0.529301	0.497524	cluster571	-	Core	Archaea	Euryarchaeota	Methanococcoides	0	0	K03540	RPR2, RPP21; ribonuclease P protein subunit RPR2 [EC:3.1.26.5]	arCOG04345	J	RPR2	RNase P subunit RPR2
493	ATZ61019.1	ATZ61752.2	+	88	0.677503	0.817155	0.321359	0.761456	0.810044	cluster917	-		Archaea	Euryarchaeota	Methanosarcina	0	0	K07574	yhbY; RNA-binding protein	arCOG01346	J	-	RNA-binding protein containing KH domain, possibly ribosomal protein
494	ATZ61020.1	ATZ61751.2	+	141	1.19139	1.15361	1.1229	1.12958	1.35949	cluster405	-	Core	Archaea	Euryarchaeota	Methanomethylovorans	0	0	K02966	RP-S19e, RPS19; small subunit ribosomal protein S19e	arCOG01344	J	RPS19A	Ribosomal protein S19E (S16A)
495	ATZ61021.1	ATZ61034.2	+	109	1.45949	1.32092	1.95869	1.07898	1.47937	cluster404	-	Core	Archaea	Euryarchaeota	Methanothrix	0	0	K06875	PDCD5, TFAR19; programmed cell death protein 5	arCOG04179	R	PDCD5	DNA-binding TFAR19-related protein, PDSD5 family
496	ATZ61022.1	ATZ61035.2	+	51	1.11373	1.35625	0.825107	1.62554	0.648035	cluster784	-	Core	Archaea	Euryarchaeota	Methanohalobium	0	0	K02924	RP-L39e, RPL39; large subunit ribosomal protein L39e	arCOG04177	J	RPL39	Ribosomal protein L39E
497	ATZ61023.1	ATZ61036.2	+	88	2.12219	2.76859	3.20066	1.59652	0.923012	cluster403	-	Core	Archaea	Euryarchaeota	Methanococcoides	0	0	K02910	RP-L31e, RPL31; large subunit ribosomal protein L31e	arCOG04473	J	RPL31A	Ribosomal protein L31E
498	ATZ61024.1	ATZ61753.2	+	220	1.27942	1.43843	1.82784	0.998937	0.852475	cluster402	-	Core	Archaea	Euryarchaeota	Methanothrix	0	0	K03264	EIF6; translation initiation factor 6	arCOG04176	J	TIF6	Translation initiation factor 6 (eIF-6)
499	ATZ61750.1	ATZ61037.2	+	64	0.778379	0.425815	1.24523	0.624092	0.818376	cluster591	-	Core	Archaea	Euryarchaeota	Methanosarcina	0	0	K02944	RP-LX, rplX; large subunit ribosomal protein LX	arCOG04175	J	RPL20A	Ribosomal protein L20A (L18A)
500	ATZ61025.1	ATZ61038.2	+	134	0.356434	0.138701	0.194991	0.724826	0.36722	cluster401	-	Core	Archaea	Euryarchaeota	Methanothermus	0	0	K04797	pfdA, PFDN5; prefoldin alpha subunit	arCOG01341	O	GIM5	Predicted prefoldin, molecular chaperone implicated in de novo protein folding
501	ATZ61026.1		+	305	0.854538	0.798055	1.36718	0.659057	0.593863	cluster400	-	Core	Archaea	Euryarchaeota	Methanosalsum	0	0	K03110	ftsY; fused signal recognition particle receptor	arCOG01227	U	FtsY	Signal recognition particle GTPase
502	ATZ61027.1	ATZ61040.2	+	435	0.725627	0.568485	1.26977	0.645217	0.419036	cluster712	-	Core	Archaea	Euryarchaeota	Methanosalsum	0	0	K03106	SRP54, ffh; signal recognition particle subunit SRP54	arCOG01228	U	Ffh	Signal recognition particle GTPase
503	ATZ61028.1	ATZ61754.2	+	242	2.15064	3.20087	1.9103	2.14242	1.34897	cluster2546	-		Archaea	Euryarchaeota	Ferroglobus	0	0	K00721	DPM1; dolichol-phosphate mannosyltransferase [EC:2.4.1.83]	arCOG00894	M	-	Glycosyl transferase family 2
504	ATZ61029.1	ATZ61041.2	+	176	0.8432	0.645618	1.43337	0.627692	0.66612	cluster46	-	Core	Archaea	Euryarchaeota	Methanosarcina	0	0			arCOG00288	C	NfnB	Nitroreductase
505	ATZ61030.1	ATZ61042.2	+	60	1.52838	3.16193	1.02359	1.02666	0.901358	cluster350	-	Core	Archaea	Euryarchaeota	Archaeoglobus	0	0			arCOG04124	S	-	Uncharacterized protein, Trm112 family
506	ATZ61031.1	ATZ61755.2	+	204	1.29178	1.31135	1.75238	0.986202	1.11718	cluster1180	-		Archaea	Euryarchaeota	Methanococcoides	0	2			arCOG03366	S	-	Uncharacterized membrane protein
507	ATZ61032.1	ATZ61756.2	+	527	0.893223	0.877598	0.998275	0.873448	0.823571	cluster349	-	Core	Archaea	Euryarchaeota	Methanohalophilus	0	0	K01937	pyrG; CTP synthase [EC:6.3.4.2]	arCOG00063	F	PyrG	CTP synthase (UTP-ammonia lyase)
508	ATZ61033.1	ATZ61758.2	+	305	0.52302	0.569668	0.613183	0.571783	0.337445	cluster430	-	Core	Archaea	Euryarchaeota	Methanosalsum	0	0	K01951	guaA, GMPS; GMP synthase (glutamine-hydrolysing) [EC:6.3.5.2]	arCOG00085	F	GuaA	GMP synthase, PP-ATPase domain/subunit
509	ATZ61752.1	ATZ61757.2	+	374	1.05634	1.71792	0.643097	1.09757	0.766755	cluster247	-	Core	Archaea	Euryarchaeota	Methanohalobium	0	0	K00821	argD; acetylornithine/N-succinyldiaminopimelate aminotransferase [EC:2.6.1.11 2.6.1.17]	arCOG00914	E	ArgD	Ornithine/acetylornithine aminotransferase
510	ATZ61751.1	ATZ61043.2	+	360	0.893665	0.761578	1.00331	1.19609	0.613676	cluster246	-	Core	Archaea	Euryarchaeota	Methanosarcina	0	0	K00817	hisC; histidinol-phosphate aminotransferase [EC:2.6.1.9]	arCOG04273	E	HisC	Histidinol-phosphate/aromatic aminotransferase or cobyric acid decarboxylase
511	ATZ61034.1	ATZ61044.2	+	210	0.762377	0.766985	1.06221	0.700665	0.519651	cluster10497	-	Singleton	Archaea	Euryarchaeota	Methanosarcina	0	1
512	ATZ61035.1	ATZ61045.2	+	172	0.77216	1.03752	0.902759	0.513508	0.634855	cluster381	-	Core	Archaea	Euryarchaeota	Methanocella	0	0	K18532	AK6, FAP7; adenylate kinase [EC:2.7.4.3]	arCOG01038	F	Fap7	Broad-specificity NMP kinase
513	ATZ61036.1		-	61	0.420549	0.472473	0	0.548729	0.660996	cluster9514	-	Singleton	Bacteria	Gammaproteobacteria - Others	Marichromatium	0	0	K01928	murE; UDP-N-acetylmuramoyl-L-alanyl-D-glutamate--2,6-diaminopimelate ligase [EC:6.3.2.13]
514	ATZ61753.1	ATZ61046.2	-	277	0.940767	0.819202	0.660811	0.824842	1.45821	cluster9513	-	Singleton	Bacteria	Gammaproteobacteria - Others	Thioploca	0	0	K05303	O-methyltransferase [EC:2.1.1.-]	arCOG03850	R	-	Predicted O-methyltransferase YrrM
515	ATZ61037.1	ATZ61047.2	-	413	0.750336	0.91862	0.486762	0.867966	0.727997	cluster409	-	Core	Archaea	Euryarchaeota	Archaeoglobus	0	0	K03420	psmR; proteasome regulatory subunit	arCOG01306	O	RPT1	ATP-dependent 26S proteasome regulatory subunit
516	ATZ61038.1	ATZ61048.2	+	157	0.747077	1.00229	0.482026	0.776111	0.727882	cluster408	-	Core	Archaea	Euryarchaeota	Methanosarcina	0	0	K03627	MBF1; putative transcription factor	arCOG01863	K	-	Predicted transcription factor, homolog of eukaryotic MBF1
517	ATZ61039.1	ATZ61049.2	-	184	0.770142	0.208524	1.29588	0.686364	0.889802	cluster673	-		Archaea	Unclassified Archaea	archaeon GW2011_AR20	0	0	K02626	pdaD; arginine decarboxylase [EC:4.1.1.19]	arCOG04490	E	PdaD	Pyruvoyl-dependent arginine decarboxylase (PvlArgDC)
518	ATZ61040.1	ATZ61050.2	+	265	1.03821	0.807738	1.40053	1.09867	0.845917	cluster56	-	Core	Archaea	Euryarchaeota	Thermococcus	0	0	K00772	mtaP; 5'-methylthioadenosine phosphorylase [EC:2.4.2.28]	arCOG01327	F	Pnp	Purine nucleoside phosphorylase
519	ATZ61754.1	ATZ61759.2	-	71	0.911385	0.902385	1.19712	0.786268	0.759765	cluster1891	-		Bacteria	Deinococcus-Thermus	Thermus	0	0			arCOG02411	R	-	HicB family component of toxin-antitoxin system, antitoxin, predicted nuclease of the RNAse H fold
520	ATZ61041.1	WRQ72956.1	+	77	1.90819	2.41767	1.76909	1.50708	1.93892	cluster2649	-		Archaea	Euryarchaeota	Methanocella	0	0	K07465	putative RecB family exonuclease	arCOG00787	L	-	UvrD/Rep family helicase fused to exonuclease family domain
521	ATZ61042.1	ATZ61053.2	-	200	0.843568	0.776173	1.22385	0.634978	0.739271	cluster4254	-		Archaea	Euryarchaeota	Methanoregula	0	3			arCOG06902	S	-	Uncharacterized membrane protein
522	ATZ61755.1	ATZ61054.2	-	83	1.09162	1.5103	1.04289	1.26244	0.55083	cluster1742	-		Archaea	Euryarchaeota	Methanosalsum	0	0			arCOG03349	P	-	Ferritin-like domain
523	ATZ61756.1	ATZ61055.2	+	323	0.56644	0.437437	0.505411	0.4912	0.831712	cluster10410	-	Singleton	Bacteria	Chloroflexi	Chloroflexus	0	0	K02012	afuA, fbpA; iron(III) transport system substrate-binding protein	arCOG00227	P	AfuA	ABC-type Fe3+ transport system, periplasmic component
524	ATZ61758.1	ATZ61056.2	+	554	0.351315	0.268313	0.132968	0.380292	0.623687	cluster73	-		Bacteria	Chloroflexi	Chloroflexus	0	12	K02011	afuB, fbpB; iron(III) transport system permease protein	arCOG00163	P	ThiP	ABC-type Fe3+ transport system, permease component
525	ATZ61757.1	ATZ61761.2	+	350	0.892276	0.802919	0.373266	1.03547	1.35744	cluster90	-		Bacteria	Other	Candidatus Methylomirabilis	0	0	K11072	potA; spermidine/putrescine transport system ATP-binding protein [EC:3.6.3.31]	arCOG00177	E	PotA	ABC-type spermidine/putrescine transport system, ATPase component
526	ATZ61043.1	ATZ61058.2	-	209	0.903935	1.0045	0.951491	0.914962	0.744784	cluster703	-	Core	Archaea	Euryarchaeota	Methanosarcina	0	0	K09120	K09120; uncharacterized protein	arCOG00928	L	-	Endonuclease V homolog
527	ATZ61044.1	ATZ61059.2	-	92	1.16793	2.95566	0.484665	0.663861	0.567522	cluster490	-	Core	Archaea	Euryarchaeota	Methanocella	0	0	K03056	rpoL; DNA-directed RNA polymerase subunit L [EC:2.7.7.6]	arCOG04111	K	RPB11	DNA-directed RNA polymerase, subunit L
528	ATZ61045.1	ATZ61060.2	-	190	1.07765	1.32855	1.23911	1.02683	0.716079	cluster489	-	Core	Archaea	Euryarchaeota	Methanocella	0	0	K07573	CSL4, EXOSC1; exosome complex component CSL4	arCOG00676	J	Csl4	Exosome complex RNA-binding protein Csl4, contains S1 and Zn-ribbon domains
529	ATZ61046.1	ATZ61061.2	-	133	2.01067	2.33188	1.89782	1.87675	1.93625	cluster5807	-		Archaea	Bathyarchaeota	Candidatus Bathyarchaeota archaeon BA2	0	1	K07064	K07064; uncharacterized protein	arCOG02222	V	-	PIN domain containing protein
530	ATZ61047.1	ATZ61062.2	-	83	2.81998	4.09325	3.39609	2.50004	1.29052	cluster7504	-	Singleton	Archaea	Crenarchaeota	Thermoproteus	0	0
531	ATZ61048.1	ATZ61063.2	-	332	0.853256	0.852034	0.786595	0.940129	0.834266	cluster488	-	Core	Archaea	Euryarchaeota	Methanosarcina	0	0	K07561	dph2; diphthamide synthase subunit DPH2	arCOG04112	J	DPH2	Diphthamide synthase subunit DPH2
532	ATZ61049.1	ATZ61762.2	-	196	0.902219	0.768879	0.795646	1.28779	0.756561	cluster884	-		Archaea	Euryarchaeota	Methanocella	0	0	K00759	apt; adenine phosphoribosyltransferase [EC:2.4.2.7]	arCOG00030	F	Apt	Adenine/guanine phosphoribosyltransferase or related PRPP-binding protein
533	ATZ61050.1	ATZ61064.2	-	376	1.25149	1.35035	1.88052	0.863372	0.911718	cluster452	MF	Core	Archaea	Euryarchaeota	Methanothrix	0	0	K18933	mfnA, adc; tyrosine decarboxylase / aspartate 1-decarboxylase [EC:4.1.1.25 4.1.1.11]	arCOG00027	E	MfnA	L-tyrosine decarboxylase, PLP-dependent protein
534	ATZ61051.1	ATZ61065.2	-	754	0.567292	0.445175	0.605869	0.838621	0.379501	cluster93	-	Core	Archaea	Euryarchaeota	Methanocella	0	0	K01007	pps, ppsA; pyruvate, water dikinase [EC:2.7.9.2]	arCOG01111	G	PpsA	Phosphoenolpyruvate synthase/pyruvate phosphate dikinase
535	ATZ61052.1	ATZ61066.2	-	129	0.800008	0.373961	0.61504	1.13016	1.08087	cluster2344	-		Archaea	Euryarchaeota	Methanocella	0	0			arCOG01864	K	-	Transcriptional regulator, xre family
536	ATZ61759.1	ATZ61067.2	+	525	0.564727	0.521708	0.362445	0.807236	0.567522	cluster463	-	Core	Bacteria	Firmicutes - Clostridia	Pelotomaculum	0	0	K00058	serA, PHGDH; D-3-phosphoglycerate dehydrogenase [EC:1.1.1.95]	arCOG01754	H	SerA	Phosphoglycerate dehydrogenase or related dehydrogenase
537	ATZ61053.1	ATZ61069.2	-	180	1.19438	0.800395	1.67151	1.0241	1.28152	cluster1531	-		Archaea	Thaumarchaeota	Candidatus Nitrosomarinus	0	0	K01507	ppa; inorganic pyrophosphatase [EC:3.6.1.1]	arCOG01711	C	Ppa	Inorganic pyrophosphatase
538	ATZ61054.1	ATZ61763.2	-	376	0.802492	0.594721	1.14227	0.918888	0.554089	cluster310	-	Core	Archaea	Euryarchaeota	Methanothrix	0	0	K00052	leuB; 3-isopropylmalate dehydrogenase [EC:1.1.1.85]	arCOG01163	C	LeuB	Isocitrate/isopropylmalate dehydrogenase
539	ATZ61760.1	ATZ61070.2	-	163	0.270615	0.167334	0.270589	0.469273	0.175264	cluster312	-	Core	Archaea	Euryarchaeota	Methanohalobium	0	0	K01704	leuD; 3-isopropylmalate/(R)-2-methylmalate dehydratase small subunit [EC:4.2.1.33 4.2.1.35]	arCOG02230	E	LeuD	3-isopropylmalate dehydratase small subunit
540	ATZ61055.1	ATZ61764.2	+	67	1.07269	1.55398	0.281056	1.521	0.934741	cluster1047	-		Archaea	Euryarchaeota	Archaeoglobus	0	0			arCOG02411	R	-	HicB family component of toxin-antitoxin system, antitoxin, predicted nuclease of the RNAse H fold
541	ATZ61056.1	ATZ61071.2	+	76	1.46924	1.90972	0.326897	1.60227	2.03807	cluster2236	-		Bacteria	Firmicutes - Clostridia	Syntrophothermus	0	0			arCOG03086	V	-	Toxic component of toxin-antitoxin system, dsRBD-like fold, HicA family
542	ATZ61761.1	ATZ61072.2	-	421	0.453109	0.0985929	0.65911	0.633876	0.420859	cluster655	-	Core	Archaea	Euryarchaeota	Methanohalophilus	0	0	K01703	leuC; 3-isopropylmalate/(R)-2-methylmalate dehydratase large subunit [EC:4.2.1.33 4.2.1.35]	arCOG01698	E	LeuC	Homoaconitate hydratase/3-isopropylmalate dehydratase large subunit family protein
543	ATZ61057.1	ATZ61073.2	+	377	1.09552	1.11349	0.861832	1.3892	1.01756	cluster448	-	Core	Archaea	Euryarchaeota	Methanocella	0	0	K07466	RFA1, RPA1, rpa; replication factor A1	arCOG01510	L	RPA1	Single-stranded DNA-binding replication protein A (RPA), large (70 kD) subunit or related ssDNA-binding protein
544	ATZ61058.1	ATZ61765.2	+	323	0.535133	0.483534	0.594105	0.758985	0.303906	cluster365	-	Core	Archaea	Euryarchaeota	Methanocella	0	0	K04483	radA; DNA repair protein RadA	arCOG00415	L	RecA	RecA/RadA recombinase
545	ATZ61059.1	ATZ61074.2	+	221	0.523603	0.0418881	0.897263	0.630663	0.5246	cluster364	-	Core	Archaea	Euryarchaeota	Methanohalobium	0	0	K22223	pgp; phosphoglycolate phosphatase [EC:3.1.3.18]	arCOG01213	R	Cof	HAD superfamily hydrolase
546	ATZ61060.1	ATZ61075.2	-	403	0.410528	0.281004	0.282104	0.640132	0.438872	cluster600	-	Core	Archaea	Euryarchaeota	Methanosalsum	0	0	K09121	K09121; uncharacterized protein	arCOG02701	S	-	Uncharacterized protein
547	ATZ61061.1	ATZ61766.2	+	741	0.820921	0.946492	0.920645	0.859917	0.556628	cluster4	-	Core	Archaea	Euryarchaeota	Methanothrix	0	0	K13525	VCP, CDC48; transitional endoplasmic reticulum ATPase	arCOG01308	O	Cdc48	ATPase of the AAA+ class , CDC48 family
548	ATZ61062.1	ATZ61076.2	+	84	0.599068	0.672165	0	0.622446	1.10166	cluster363	-	Core	Archaea	Euryarchaeota	Methanocella	0	0			arCOG02155	R	-	Protein implicated in RNA metabolism, contains PRC-barrel domain
549	ATZ61063.1	ATZ61767.2	+	179	0.457948	0.407138	0.619387	0.368103	0.437166	cluster2852	-		Fungi	Basidiomycetes	Stereum	0	1	K00921	PIKFYVE, FAB1; 1-phosphatidylinositol-3-phosphate 5-kinase [EC:2.7.1.150]	arCOG12292	S	-	Uncharacterized protein
550	ATZ61762.1	ATZ61077.2	-	258	1.07808	1.15299	0.745176	1.18109	1.23305	cluster2112	-		Archaea	Euryarchaeota	Methanocella	0	0			arCOG03142	L	-	Nuclease of RNase H fold, RuvC/YqgF family
551	ATZ61064.1	ATZ61078.2	+	239	0.803935	1.11405	0.56234	0.746156	0.793195	cluster492	-	Core	Archaea	Euryarchaeota	Methanococcoides	0	0	K04484	radB; DNA repair protein RadB	arCOG00417	L	RecA	RecA/RadA recombinase
552	ATZ61065.1	ATZ61079.2	-	265	0.730914	0.373825	0.990324	0.987891	0.571616	cluster1124	-		Archaea	Euryarchaeota	Methanosalsum	0	0	K01778	dapF; diaminopimelate epimerase [EC:5.1.1.7]	arCOG02255	E	DapF	Diaminopimelate epimerase/Proline racemase
553	ATZ61066.1	ATZ61080.2	-	429	0.544045	0.527511	0.418532	0.689967	0.540168	cluster491	-	Core	Archaea	Euryarchaeota	Methanosalsum	0	0	K01586	lysA; diaminopimelate decarboxylase [EC:4.1.1.20]	arCOG02268	E	LysA	Diaminopimelate decarboxylase
554	ATZ61067.1	ATZ61081.2	-	386	0.481615	0.276561	0.642998	0.673302	0.333601	cluster288	-	Core	Archaea	Euryarchaeota	Methanohalophilus	0	0	K10206	LL-diaminopimelate aminotransferase [EC:2.6.1.83]	arCOG01133	E	-	Diaminopimelate aminotransferase or related aspartate/tyrosine/aromatic aminotransferase
555	ATZ61068.1	WRQ72957.1	-	66	1.37669	1.36877	0.849023	2.08714	1.20181	cluster13187	-	Singleton	Fungi	Ascomycetes	Phialocephala	0	0
556	ATZ61069.1	ATZ61082.2	-	118	0.778277	1.04166	0.482355	0.870827	0.718263	cluster10301	-	Singleton	Archaea	Euryarchaeota	Ferroglobus	0	0	K07076	K07076; uncharacterized protein	arCOG01205	V	-	Minimal nucleotidyltransferase
557	ATZ61763.1	ATZ61083.2	-	132	0.812669	1.09796	0.907961	0.929587	0.315165	cluster13186	-	Singleton	Archaea	Thaumarchaeota	Candidatus Caldiarchaeum	0	0			arCOG01191	V	-	HEPN domain containing protein
558	ATZ61070.1	ATZ61084.2	-	206	1.44241	2.69477	0.880762	1.05906	1.13504	cluster6366	-	Singleton	Viruses	Viruses	vg	1	0
559	ATZ61764.1	ATZ61085.2	+	720	0.586435	0.548184	0.546346	0.730342	0.520868	cluster157	-	Core	Archaea	Euryarchaeota	Methanomethylovorans	0	0	K03726	helS; helicase [EC:3.6.4.-]	arCOG00553	L	BRR2	Replicative superfamily II helicase
560	ATZ61071.1	ATZ61768.2	+	168	0.376162	0.181533	0.341076	0.521644	0.460395	cluster648	-	Core	Archaea	Euryarchaeota	Methanohalobium	0	0	K09119	cgi121; KEOPS complex subunit Cgi121	arCOG02197	J	Cgi121	Subunit of KEOPS complex (Cgi121BUD32KAE1)
561	ATZ61072.1	ATZ61086.2	-	188	0.372624	0.344072	0.33888	0.517633	0.28991	cluster278	F420	Core	Archaea	Euryarchaeota	Methanococcoides	0	0	K14941	cofC; 2-phospho-L-lactate guanylyltransferase [EC:2.7.7.68]	arCOG04472	H	-	2-phospho-L-lactate guanylyltransferase, coenzyme F420 biosynthesis enzyme, CobY/MobA/RfbA family
562	ATZ61073.1	ATZ61087.2	+	315	0.476757	0.381416	0.563327	0.538569	0.423715	cluster279	F420	Core	Archaea	Euryarchaeota	Methanohalobium	0	0	K11780	cofG; FO synthase subunit 1 [EC:2.5.1.77]	arCOG00657	H	ThiH	Thiamine biosynthesis enzyme ThiH, FO synthase or related uncharacterized enzyme
563	ATZ61765.1	ATZ61088.2	+	353	0.474493	0.238575	0.470309	0.606325	0.582762	cluster126	F420	Core	Archaea	Euryarchaeota	Methanosalsum	0	0	K11781	cofH; FO synthase subunit 2 [EC:2.5.1.77]	arCOG00656	H	ThiH	Thiamine biosynthesis enzyme ThiH, FO synthase or related uncharacterized enzyme
564	ATZ61074.1	ATZ61769.2	+	80	0.51595	0.197712	0.208397	1.01802	0.639673	cluster1254	-		Archaea	Euryarchaeota	Methanomassiliicoccus	0	0	K01952	purL, PFAS; phosphoribosylformylglycinamidine synthase [EC:6.3.5.3]	arCOG04462	F	PurS	Phosphoribosylformylglycinamidine (FGAM) synthase, PurS component
565	ATZ61075.1	ATZ61089.2	+	777	0.602345	0.572547	0.52227	0.784	0.530565	cluster396	-	Core	Archaea	Euryarchaeota	Archaeoglobus	0	0	K01952	purL, PFAS; phosphoribosylformylglycinamidine synthase [EC:6.3.5.3]	arCOG00641	F	PurL	Phosphoribosylformylglycinamidine (FGAM) synthase, synthetase domain
566	ATZ61766.1	ATZ61090.2	+	271	0.408435	0.388793	0.207108	0.609416	0.428423	cluster556	-	Core	Archaea	Euryarchaeota	Methanomassiliicoccus	0	0	K01952	purL, PFAS; phosphoribosylformylglycinamidine synthase [EC:6.3.5.3]	arCOG00102	F	PurL	Phosphoribosylformylglycinamidine (FGAM) synthase, glutamine amidotransferase domain
567	ATZ61076.1	ATZ61091.2	-	401	1.25683	1.65989	1.15927	1.40401	0.804131	cluster19	-	Core	Archaea	Unclassified Archaea	archaeon GW2011_AR20	0	4	K02004	ABC.CD.P; putative ABC transport system permease protein	arCOG02312	V	SalY	ABC-type antimicrobial peptide transport system, permease component
568	ATZ61767.1	ATZ61092.2	-	232	2.22383	3.60118	1.57117	1.59836	2.12463	cluster38	-	Core	Bacteria	Firmicutes - Clostridia	Caldanaerobacter	0	0	K02003	ABC.CD.A; putative ABC transport system ATP-binding protein	arCOG00922	V	SalX	ABC-type antimicrobial peptide transport system, ATPase component
569	ATZ61077.1	ATZ61093.2	-	193	1.36996	1.84189	1.87629	1.14319	0.618475	cluster2942	-		Archaea	Euryarchaeota	Natronobacterium	0	0	K23120	cntL; D-histidine (S)-2-aminobutanoyltransferase [EC:2.5.1.-]	arCOG03210	Q	-	SAM-dependent methyltransferase
570	ATZ61078.1	ATZ61094.2	-	376	1.0439	1.22116	1.14273	1.06693	0.744784	cluster5808	-	Singleton	Archaea	Crenarchaeota	Thermofilum	0	2
571	ATZ61079.1	ATZ61095.2	-	233	1.14715	0.641275	1.60034	1.03348	1.31352	cluster11280	-	Singleton	Bacteria	Cyanobacteria	Cyanobium	0	6
572	ATZ61080.1	ATZ61096.2	-	284	1.36644	1.91951	1.44821	1.02589	1.07215	cluster1181	-		Bacteria	Chloroflexi	Brevefilum	0	8	K02198	ccmF; cytochrome c-type biogenesis protein CcmF	arCOG00270	O	CcmF	Cytochrome c biogenesis factor
573	ATZ61081.1	ATZ61097.2	-	126	1.3289	0.89811	2.07632	0.855217	1.48596	cluster1194	-		Bacteria	Deinococcus-Thermus	Thermus	0	1	K02197	ccmE; cytochrome c-type biogenesis protein CcmE	arCOG04957	O	CcmE	Cytochrome c-type biogenesis protein CcmE
574			+	164.667	0.594527	0.589112	0.87686	0.606121	0.306016				Archaea	Euryarchaeota	Methanosarcina	0	0			arCOG00288	C	NfnB	Nitroreductase
575	ATZ61082.1	ATZ61100.2	-	120	0.395509	0.532207	0	0.46057	0.58926	cluster2663	-		Archaea	Euryarchaeota	Methanocella	0	0			arCOG01031	H	UbiC	4-hydroxybenzoate synthetase (chorismate lyase)
576	ATZ61083.1	ATZ61101.2	+	374	2.00869	1.36076	1.18715	3.18531	2.30156	cluster11281	-	Singleton	Bacteria	Firmicutes - Clostridia	Thermoanaerobacter	0	0			arCOG09579	S	-	Uncharacterized protein
577	ATZ61084.1	ATZ61770.2	+	306	0.652026	1.02151	0.499309	0.652828	0.434457	cluster2336	-		Archaea	Euryarchaeota	Methanoregula	0	2			arCOG00381	K	-	Predicted membrane-associated trancriptional regulator
578	ATZ61085.1	ATZ61102.2	-	471	0.821715	0.692831	0.916945	0.791134	0.88595	cluster1006	-		Archaea	Euryarchaeota	Methanobacterium	0	0			arCOG01356	C	-	Radical SAM superfamily enzyme
579	ATZ61768.1	ATZ61103.2	+	64	0.660427	0.256645	0.312141	0.75093	1.32199	cluster3509	-		Archaea	Euryarchaeota	Methanosarcina	0	0			arCOG03089	V	-	Toxic component of toxin-antitoxin system, dsRBD-like fold, HicA family
580	ATZ61086.1	ATZ61104.2	+	78	0.497242	0.39022	0.376272	0.657523	0.564954	cluster2228	-		Archaea	Euryarchaeota	Methanosarcina	0	0			arCOG02411	R	-	HicB family component of toxin-antitoxin system, antitoxin, predicted nuclease of the RNAse H fold
581	ATZ61087.1	ATZ61105.2	+	354	0.552566	0.467828	0.641873	0.515834	0.584727	cluster88	-	Core	Archaea	Euryarchaeota	Methanohalobium	0	0	K22227	ahbD; heme synthase	arCOG00940	R	-	Radical SAM superfamily enzyme
582	ATZ61088.1	ATZ61771.2	+	148	0.726135	0.675323	0.995847	0.747894	0.485477	cluster1121	-		Archaea	Euryarchaeota	Methanolobus	0	0	K22225	ahbAB; siroheme decarboxylase	arCOG01629	K	-	DNA-binding transcriptional regulator, Lrp family
583	ATZ61769.1	ATZ61106.2	+	154	0.793175	0.629186	0.658475	1.16264	0.7224	cluster880	-	Core	Archaea	Euryarchaeota	Methanosarcina	0	0	K22225	ahbAB; siroheme decarboxylase	arCOG01628	K	-	DNA-binding transcriptional regulator, Lrp family
584	ATZ61089.1	ATZ61107.2	+	217	0.780706	0.692534	1.09227	0.855276	0.48275	cluster613	-	Core	Archaea	Euryarchaeota	Methanococcoides	0	0	K02304	MET8; precorrin-2 dehydrogenase / sirohydrochlorin ferrochelatase [EC:1.3.1.76 4.99.1.4]	arCOG01044	H	CysG	Siroheme synthase (precorrin-2 oxidase/ferrochelatase domain)
585	ATZ61090.1	ATZ61772.2	-	112	0.882412	0.850451	1.75962	0.683509	0.23607	cluster5809	-	Singleton	Archaea	Crenarchaeota	Desulfurococcus	0	4
586	ATZ61091.1	ATZ61108.2	+	418	0.802252	0.792356	0.638528	0.886972	0.891151	cluster614	-	Core	Archaea	Euryarchaeota	Methanosalsum	0	0	K02492	hemA; glutamyl-tRNA reductase [EC:1.2.1.70]	arCOG01036	H	HemA	Glutamyl-tRNA reductase
587	ATZ61092.1	ATZ61109.2	+	323	0.558764	0.345338	0.620396	0.569201	0.70012	cluster457	-	Core	Archaea	Euryarchaeota	Methanomethylovorans	0	0	K01698	hemB, ALAD; porphobilinogen synthase [EC:4.2.1.24]	arCOG04300	H	HemB	Delta-aminolevulinic acid dehydratase
588	ATZ61093.1	ATZ61110.2	+	425	0.570063	0.478161	0.435087	0.603648	0.763355	cluster458	-	Core	Archaea	Euryarchaeota	Methanolobus	0	0	K01845	hemL; glutamate-1-semialdehyde 2,1-aminomutase [EC:5.4.3.8]	arCOG00918	H	HemL	Glutamate-1-semialdehyde aminotransferase
589	ATZ61094.1	ATZ61111.2	+	297	0.750264	0.662459	0.995521	0.816621	0.526457	cluster459	-	Core	Archaea	Euryarchaeota	Methanosalsum	0	0	K01749	hemC, HMBS; hydroxymethylbilane synthase [EC:2.5.1.61]	arCOG04299	H	HemC	Porphobilinogen deaminase
590	ATZ61095.1	ATZ61112.2	+	255	0.463737	0.253911	0.61481	0.745239	0.240988	cluster338	-	Core	Archaea	Euryarchaeota	Methanolobus	0	0	K02303	cobA; uroporphyrin-III C-methyltransferase [EC:2.1.1.107]	arCOG00644	H	CysG	Uroporphyrinogen-III methylase
591	ATZ61096.1	ATZ61773.2	+	269	0.558853	0.470443	0.373234	0.823136	0.568598	cluster763	-		Archaea	Euryarchaeota	Methanohalophilus	0	0	K01719	hemD, UROS; uroporphyrinogen-III synthase [EC:4.2.1.75]	arCOG02048	H	HemD	Uroporphyrinogen-III synthase
592	ATZ61097.1	ATZ61113.2	+	395	0.588982	0.439315	0.574859	0.846806	0.494948	cluster849	-	Core	Archaea	Euryarchaeota	Methanothrix	0	0	K22226	ahbC; 12,18-didecarboxysiroheme decarboxylase	arCOG00940	R	-	Radical SAM superfamily enzyme
593	ATZ61098.1	ATZ61114.2	+	87	1.21531	2.46413	0.387825	1.3866	0.622677	cluster5691	-		Bacteria	Cyanobacteria	Cyanothece	0	0
594	ATZ61099.1	ATZ61115.2	-	65	0.725288	0.17377	0.950202	1.29521	0.481976	cluster9776	-	Singleton	Archaea	Euryarchaeota	Methanospirillum	0	0			arCOG00462	L	MutY	A/G-specific DNA glycosylase
595	ATZ61100.1	ATZ61116.2	+	143	1.62115	2.3307	0.884513	2.0497	1.21969	cluster35	-	Core	Archaea	Euryarchaeota	Methanohalobium	0	0	K13993	HSP20; HSP20 family protein	arCOG01832	O	IbpA	Molecular chaperone (HSP20 family)
596	ATZ61101.1	ATZ61117.2	+	434	0.55236	0.503625	0.580632	0.62907	0.496112	cluster343	-	Core	Archaea	Euryarchaeota	Methanohalobium	0	0	K21219	thiDN; hydroxymethylpyrimidine kinase / phosphomethylpyrimidine kinase / thiamine-phosphate diphosphorylase [EC:2.7.1.49 2.7.4.7 2.5.1.3]	arCOG00021	H	-	Predicted transcriptional regulator fused phosphomethylpyrimidine kinase, involved in the thiamin biosynthesis
597	ATZ61770.1	ATZ61118.2	-	202	0.926324	1.00092	0.874313	0.923215	0.906854	cluster3963	-		Bacteria	Deltaproteobacteria	Melittangium	0	0			arCOG04693	S	-	Uncharacterized protein
598	ATZ61102.1	ATZ61774.2	+	64	1.28844	1.1066	1.7623	1.01374	1.27115	cluster605	-	Core	Archaea	Euryarchaeota	Halomicrobium	0	0	K02962	RP-S17e, RPS17; small subunit ribosomal protein S17e	arCOG01885	J	RPS17A	Ribosomal protein S17E
599	ATZ61103.1	ATZ61119.2	+	291	0.963401	0.732184	1.64036	0.829543	0.651519	cluster425	-	Core	Archaea	Euryarchaeota	Methanocella	0	0	K01714	dapA; 4-hydroxy-tetrahydrodipicolinate synthase [EC:4.3.3.7]	arCOG04172	E	DapA	Dihydrodipicolinate synthase/N-acetylneuraminate lyase
600	ATZ61104.1	ATZ61120.2	+	242	0.598492	0.574897	0.670535	0.700608	0.447927	cluster426	-	Core	Archaea	Euryarchaeota	Methanothrix	0	0	K00215	dapB; 4-hydroxy-tetrahydrodipicolinate reductase [EC:1.17.1.8]	arCOG04393	E	DapB	Dihydrodipicolinate reductase
601	ATZ61105.1	ATZ61121.2	+	57	1.15558	2.61398	0.74714	0.946451	0.31476	cluster63	-	Core	Bacteria	Planctomycetes	Phycisphaerae bacterium SM-Chi-D1	0	0	K03616	rnfB; electron transport complex protein RnfB	arCOG01610	C	NapF	Ferredoxin
602	ATZ61771.1	ATZ61122.2	+	345	1.60028	1.80654	1.69255	1.65572	1.24632	cluster414	-	Core	Archaea	Euryarchaeota	Methanocella	0	0	K00133	asd; aspartate-semialdehyde dehydrogenase [EC:1.2.1.11]	arCOG00494	E	Asd	Aspartate-semialdehyde dehydrogenase
603	ATZ61106.1	ATZ61123.2	-	107	0.768443	0.534677	0.771296	0.818092	0.949706	cluster3472	-		Bacteria	Firmicutes - Clostridia	Clostridium	0	2
604	ATZ61107.1	ATZ61124.2	+	70	0.80715	1.33628	0.586598	0.990963	0.31476	cluster9998	-	Singleton	Bacteria	Thermotogae	Defluviitoga	0	0
605	ATZ61772.1	ATZ61125.2	+	271	1.26241	1.47005	1.63214	1.37912	0.568316	cluster1209	-		Bacteria	Thermodesulfobacteria	Caldimicrobium	0	0	K00571	site-specific DNA-methyltransferase (adenine-specific) [EC:2.1.1.72]	arCOG00115	L	-	DNA modification methylase
606	ATZ61108.1	ATZ61126.2	+	198	1.71454	2.31958	1.41401	1.19668	1.9279	cluster9997	-	Singleton	Bacteria	Deferribacteres	Calditerrivibrio	0	0
607	ATZ61109.1	ATZ61127.2	+	79	1.12795	1.63968	0.953642	0.926975	0.991493	cluster5810	-		Fungi	Ascomycetes	Kluyveromyces	0	0
608	ATZ61110.1	ATZ61128.2	+	302	1.00664	1.13901	0.867233	1.104	0.916334	cluster265	-		Archaea	Bathyarchaeota	Candidatus Bathyarchaeota archaeon BA2	0	0	K00852	rbsK, RBKS; ribokinase [EC:2.7.1.15]	arCOG00014	G	RbsK	Sugar kinase, ribokinase family
609	ATZ61111.1	ATZ61129.2	-	202	0.589097	0.233151	0.713362	0.782048	0.627827	cluster840	-		Archaea	Euryarchaeota	Methanocella	0	0	K03978	engB; GTP-binding protein	arCOG00355	R	EngB	GTP-binding protein EngB required for normal cell division in bacteria
610	ATZ61112.1	ATZ61130.2	-	58	1.15068	0.634108	2.04376	0.980582	0.944279	cluster494	-	Core	Archaea	Euryarchaeota	Methanomethylovorans	0	1			arCOG02957	U	SBH1	Preprotein translocase subunit Sec61beta
611	ATZ61773.1	ATZ61131.2	+	146	1.07604	1.51176	0.736851	1.12019	0.935371	cluster62	-	Core	Archaea	Euryarchaeota	Methanococcoides	0	0			arCOG02053	T	UspA	Nucleotide-binding protein, UspA family
612	ATZ61113.1	ATZ61132.2	+	281	0.698731	0.313468	1.16141	0.625523	0.694524	cluster398	-	Core	Archaea	Euryarchaeota	Methanosalsum	0	0			arCOG00600	R	-	CBS domain
613	ATZ61114.1	ATZ61133.2	+	556	0.974477	1.15569	0.564743	1.1929	0.984575	cluster213	-	Core	Archaea	Euryarchaeota	Methanosalsum	0	0	K01880	GARS, glyS1; glycyl-tRNA synthetase [EC:6.1.1.14]	arCOG00405	J	GRS1	Glycyl-tRNA synthetase (class II)
614	ATZ61115.1	ATZ61775.2	+	289	0.59778	0.522126	0.762759	0.616609	0.489626	cluster2530	-		Archaea	Euryarchaeota	Methanolobus	0	1			arCOG09549	N	-	Secreted protein, component of type IV pili like system
615	ATZ61116.1	ATZ61134.2	+	60	0.975508	0.751438	1.32796	0.941309	0.881328	cluster12801	-	Singleton	Bacteria	Spirochaetes	Spirochaeta	0	0	K07463	archaea-specific RecJ-like exonuclease
616	ATZ61117.1	ATZ61135.2	-	145	0.442373	0.730595	0.274968	0.479016	0.284912	cluster2946	-		Archaea	Euryarchaeota	Methanosarcina	0	4			arCOG09548	N	-	Membrane protein, associated with type IV pili like system
617	ATZ61118.1	ATZ61136.2	+	313	1.18464	1.5576	0.881678	0.878289	1.42098	cluster2235	-		Archaea	Euryarchaeota	Methanolacinia	0	1	K02040	pstS; phosphate transport system substrate-binding protein	arCOG00213	P	PstS	ABC-type phosphate transport system, periplasmic component
618	ATZ61774.1	ATZ61137.2	+	311	0.381451	0.358751	0.406004	0.376132	0.384917	cluster2529	-		Archaea	Euryarchaeota	Methanolobus	0	6	K02037	pstC; phosphate transport system permease protein	arCOG00167	P	PstC	ABC-type phosphate transport system, permease component
619	ATZ61119.1	ATZ61138.2	+	299	0.402777	0.296568	0.532324	0.464213	0.318005	cluster2258	-		Archaea	Euryarchaeota	Methanolobus	0	6	K02038	pstA; phosphate transport system permease protein	arCOG00168	P	PstA	ABC-type phosphate transport system, permease component
620	ATZ61120.1	ATZ61139.2	+	599	0.455024	0.372422	0.429197	0.529574	0.488902	cluster2153	-		Archaea	Euryarchaeota	Methanolobus	0	0	K07332	flaI-A, flaI; archaeal flagellar protein FlaI	arCOG01817	N	VirB11	ATPase involved in archaellum/pili biosynthesis
621	ATZ61121.1	ATZ61140.2	+	288	0.346333	0.407087	0.114048	0.559793	0.304406	cluster2154	-		Archaea	Euryarchaeota	Methanolobus	0	5	K07333	flaJ-A, flaJ; archaeal flagellar protein FlaJ	arCOG01808	N	TadC	Pilus assembly protein TadC
622	ATZ61122.1	ATZ61141.2	+	662	0.913554	0.953159	1.15666	0.825253	0.719139	cluster2155	-		Archaea	Euryarchaeota	Methanolobus	0	5	K07333	flaJ-A, flaJ; archaeal flagellar protein FlaJ	arCOG02981	N	-	Predicted pilin/flagellin
623	ATZ61123.1	ATZ61142.2	-	225	0.676365	1.11405	0.39954	0.717546	0.474326	cluster2259	-		Archaea	Euryarchaeota	Methanolobus	0	0			arCOG01171	T	RAD55	RecA-superfamily ATPase implicated in signal transduction
624	ATZ61124.1	ATZ61143.2	+	822	1.23603	1.22315	1.22254	1.57691	0.92154	cluster210	-	Core	Archaea	Euryarchaeota	Methanosalsum	0	0	K10896	FANCM; fanconi anemia group M protein	arCOG00872	L	MPH1	ERCC4-like helicase
625	ATZ61125.1	ATZ61144.2	+	90	1.66334	3.1881	1.20591	0.891755	1.36758	cluster626	-	Core	Archaea	Euryarchaeota	Methanocella	0	0	K09721	K09721; uncharacterized protein	arCOG04308	S	-	Uncharacterized protein
626	ATZ61126.1	ATZ61145.2	+	423	0.759456	0.864435	0.799661	0.726982	0.646745	cluster209	-	Core	Archaea	Euryarchaeota	Methanosalsum	0	0	K10725	cdc6A; archaeal cell division control protein 6	arCOG00467	L	CDC6	Cdc6-related protein, AAA superfamily ATPase
627	ATZ61127.1	ATZ61146.2	-	172	0.564756	0.5118	0.959856	0.430493	0.356876	cluster174	-	Core	Archaea	Euryarchaeota	Ferroglobus	0	1	K13280	SEC11, sipW; signal peptidase, endoplasmic reticulum-type [EC:3.4.-.-]	arCOG01739	U	LepB	Signal peptidase I
628	ATZ61128.1	ATZ61147.2	+	491	0.531888	0.461191	0.527975	0.526354	0.612033	cluster580	-	Core	Archaea	Euryarchaeota	Methanocella	0	0	K02323	DPB2; DNA polymerase II small subunit [EC:2.7.7.7]	arCOG04455	L	HYS2	Archaeal DNA polymerase II, small subunit/DNA polymerase delta, subunit B
629	ATZ61129.1	ATZ61148.2	+	175	1.4063	1.84353	1.64654	1.33248	0.802638	cluster3865	-		Archaea	Euryarchaeota	Methanocella	0	0			arCOG01208	V	-	Minimal nucleotidyltransferase
630	ATZ61130.1	ATZ61150.2	+	98	1.01608	1.35452	1.39678	0.606833	0.706192	cluster2774	-		Archaea	Euryarchaeota	Methanocella	0	0			arCOG02123	V	-	HEPN domain containing protein
631	ATZ61131.1	ATZ61151.2	+	1131	0.50894	0.438453	0.636989	0.51197	0.44835	cluster435	-	Core	Archaea	Euryarchaeota	Methanomethylovorans	0	0	K02322	DPB1; DNA polymerase II large subunit [EC:2.7.7.7]	arCOG04447	L	-	Archaeal DNA polymerase II, large subunit
632	ATZ61132.1	ATZ61152.2	-	81	0.620511	0.658497	0.659509	0.556226	0.607812	cluster5811	-	Singleton	Bacteria	Betaproteobacteria	Roseateles	0	2
633	ATZ61133.1	ATZ61153.2	-	175	0.397646	0.0753474	0.817343	0.284772	0.413122	cluster2355	-		Bacteria	Deinococcus-Thermus	Oceanithermus	0	0			arCOG02408	S	-	Uncharacterized NYN domain containing protein, LabA family
634	ATZ61775.1	ATZ61154.2	-	771	0.611952	0.621634	0.696494	0.656275	0.473404	cluster1284	hyp		Archaea	Euryarchaeota	Methanococcoides	0	0	K04656	hypF; hydrogenase maturation protein HypF	arCOG01187	O	HypF	Hydrogenase maturation factor
635	ATZ61134.1	ATZ61155.2	+	87	0.475984	0.495716	0.161079	0.928882	0.318257	cluster1239	hyp		Archaea	Euryarchaeota	Methanothermus	0	0	K04653	hypC; hydrogenase expression/formation protein HypC	arCOG04427	O	HypC	Hydrogenase maturation factor
636	ATZ61135.1	ATZ61156.2	+	359	0.547018	0.212326	0.481016	0.754931	0.7398	cluster1238	hyp		Archaea	Euryarchaeota	Methanobacterium	0	0	K04654	hypD; hydrogenase expression/formation protein HypD	arCOG04428	O	HypD	Hydrogenase maturation factor
637	ATZ61136.1	ATZ61157.2	+	137	0.726446	1.35371	0.43369	0.461248	0.65713	cluster1237	hyp		Archaea	Euryarchaeota	Methanosarcina	0	0	K04651	hypA, hybF; hydrogenase nickel incorporation protein HypA/HybF	arCOG04426	R	HybF	Zn finger protein HypA/HybF (possibly regulating hydrogenase expression)
638	ATZ61137.1	ATZ61158.2	+	221	0.358479	0.0312396	0.458378	0.587002	0.357295	cluster1439	hyp		Archaea	Euryarchaeota	Methanosarcina	0	0	K04652	hypB; hydrogenase nickel incorporation protein HypB	arCOG01231	O	HypB	Ni2+-binding GTPase involved in regulation of expression and maturation of urease and hydrogenase
639	ATZ61138.1	ATZ61159.2	+	344	0.61015	0.542012	0.492393	0.837304	0.56889	cluster1236	hyp		Archaea	Euryarchaeota	Methanothermobacter	0	0	K04655	hypE; hydrogenase expression/formation protein HypE	arCOG00636	O	HypE	Hydrogenase maturation factor
640	ATZ61139.1	ATZ61776.2	-	370	0.917195	0.940773	0.925697	0.920982	0.881328	cluster419	-	Core	Archaea	Euryarchaeota	Methanosarcina	0	0	K06944	K06944; uncharacterized protein	arCOG00358	J	DRG	Ribosome-interacting GTPase 1
641	ATZ61140.1	ATZ61160.2	-	168	1.16208	1.1492	1.48579	1.11365	0.899689	cluster4255	-		Animals	Vertebrates	Falco	0	0
642	ATZ61141.1	ATZ61777.2	-	134	0.755547	0.623175	0.663226	1.02068	0.715112	cluster539	-	Core	Archaea	Euryarchaeota	Methanolobus	0	0			arCOG04153	K	-	RNA polymerase III subunit C34, Lrp/AsnC family
643	ATZ61142.1	ATZ61161.2	-	75	1.60533	2.25277	2.52281	1.09493	0.55083	cluster538	-	Core	Archaea	Euryarchaeota	Methanosalsum	0	0			arCOG00998	K	LSM1	Small nuclear ribonucleoprotein (snRNP) homolog
644	ATZ61143.1	ATZ61163.2	-	252	1.02151	0.947933	1.48971	1.05613	0.59229	cluster1017	-	Core	Archaea	Euryarchaeota	Methanolobus	0	0	K12234	cofE, fbiB; coenzyme F420-0:L-glutamate ligase / coenzyme F420-1:gamma-L-glutamate ligase [EC:6.3.2.31 6.3.2.34]	arCOG02714	H	CofE	F(420)-0:gamma-glutamyl ligase, F420 coenzyme biosynthesis enzyme
645	ATZ61144.1	WRQ72958.1	-	406	0.812484	0.775903	0.767804	1.07557	0.63066	cluster1018	-	Core	Archaea	Euryarchaeota	Methanococcoides	0	0	K00796	folP; dihydropteroate synthase [EC:2.5.1.15]	arCOG02817	H	FolC	Folylpolyglutamate synthase and Dihydropteroate synthase
646	ATZ61145.1	ATZ61164.2	-	312	0.718199	0.751066	0.321666	1.06206	0.738005	cluster1027	-	Core	Bacteria	Deferribacteres	Deferribacter	0	0	K00602	purH; phosphoribosylaminoimidazolecarboxamide formyltransferase / IMP cyclohydrolase [EC:2.1.2.3 3.5.4.10]	arCOG02824	F	PurH	AICAR transformylase/IMP cyclohydrolase PurH
647	ATZ61146.1	ATZ61165.2	-	407	0.640895	0.794377	0.449219	0.787216	0.53277	cluster1365	-		Archaea	Euryarchaeota	Methanohalobium	0	0	K03147	thiC; thiamine biosynthesis protein ThiC	arCOG02741	H	ThiC	Thiamine biosynthesis protein ThiC
648	ATZ61147.1	ATZ61167.2	+	204	1.81592	2.08136	2.36551	2.1283	0.688537	cluster9155	-	Singleton	Archaea	Thaumarchaeota	Nitrososphaera	0	0	K07076	K07076; uncharacterized protein	arCOG01208	V	-	Minimal nucleotidyltransferase
649	ATZ61148.1	ATZ61778.2	+	129	1.19409	1.31947	1.17784	1.46965	0.809382	cluster9180	-	Singleton	Bacteria	Firmicutes - Clostridia	Oscillibacter	0	0
650	ATZ61149.1	ATZ61168.2	+	76	0.861561	1.05582	1.04955	0.619103	0.721777	cluster9156	-	Singleton	Archaea	Bathyarchaeota	Candidatus Bathyarchaeota archaeon BA2	0	0			arCOG04141	V	-	Predicted antitoxin component of toxin-antitoxin system, DUF2283 family
651	ATZ61150.1	ATZ61169.2	+	76	0.828591	0.952517	0.666772	1.04704	0.648035	cluster1928	-		Bacteria	Cyanobacteria	Calothrix	0	0			arCOG03086	V	-	Toxic component of toxin-antitoxin system, dsRBD-like fold, HicA family
652	ATZ61151.1	ATZ61170.2	-	72	2.25777	3.96659	2.13149	1.051	1.882	cluster9152	-	Singleton	Archaea	Euryarchaeota	Methanosarcina	0	0			arCOG02411	R	-	HicB family component of toxin-antitoxin system, antitoxin, predicted nuclease of the RNAse H fold
653	ATZ61152.1	ATZ61173.2	+	111	0.827783	0.487776	1.15776	0.890354	0.775242	cluster9153	-	Singleton	Bacteria	Firmicutes - Clostridia	Hungateiclostridiaceae bacterium KB18	0	0
654	ATZ61153.1	ATZ61174.2	+	282	1.95374	3.11457	1.63096	1.65514	1.41429	cluster1813	-		Bacteria	Firmicutes - Clostridia	Halothermothrix	0	0	K06223	dam; DNA adenine methylase [EC:2.1.1.72]	arCOG03416	L	Dam	Site-specific DNA methylase
655	ATZ61154.1	WRQ72873.1	-	184	0.939017	1.18627	1.26326	0.811587	0.494948	cluster9154	-	Singleton	Archaea	Euryarchaeota	Methanocaldococcus	0	0			arCOG00129	L	-	DNA modification methylase
656	ATZ61155.1	ATZ61779.2	+	145	1.28707	1.27983	1.74305	1.14614	0.979253	cluster9157	-	Singleton	Archaea	Crenarchaeota	Thermoproteus	0	0	K01512	acyP; acylphosphatase [EC:3.6.1.7]
657	ATZ61156.1	ATZ61175.2	+	133	1.41046	1.44808	0.92101	1.24806	2.02467	cluster2951	-		Bacteria	Firmicutes - Clostridia	Desulfallas	0	3	K07113	fxsA; UPF0716 protein FxsA
658	ATZ61157.1	ATZ61176.2	+	63	1.45871	2.41904	1.40022	1.22237	0.793195	cluster11940	-	Singleton	Archaea	Euryarchaeota	Aciduliprofundum	0	0	K03636	moaD; molybdopterin synthase sulfur carrier subunit
659	ATZ61158.1	ATZ61177.2	+	87	1.27965	1.47842	1.86214	1.14022	0.637803	cluster1855	-		Archaea	Euryarchaeota	Methanococcus	0	0	K19158	yoeB; toxin YoeB [EC:3.1.-.-]	arCOG02414	V	RelE	Cytotoxic translational repressor of toxin-antitoxin stability system
660	ATZ61159.1	ATZ61178.2	-	203	0.409761	0.257778	0.438963	0.591048	0.351254	cluster1020	-	Core	Bacteria	Firmicutes - Clostridia	Acetohalobium	0	0	K11175	purN; phosphoribosylglycinamide formyltransferase 1 [EC:2.1.2.2]	arCOG02825	F	PurN	Folate-dependent phosphoribosylglycinamide formyltransferase PurN
661	ATZ61776.1	ATZ61179.2	-	268	0.624528	0.396673	0.507285	0.933158	0.660996	cluster1019	-	Core	Bacteria	Firmicutes - Clostridia	Thermoclostridium	0	0	K01491	folD; methylenetetrahydrofolate dehydrogenase (NADP+) / methenyltetrahydrofolate cyclohydrolase [EC:1.5.1.5 3.5.4.9]	arCOG04538	H	FolD	5,10-methylene-tetrahydrofolate dehydrogenase/Methenyl tetrahydrofolate cyclohydrolase
662	ATZ61160.1	ATZ61180.2	-	410	0.529539	0.628061	0.221588	0.680405	0.588104	cluster135	-	Core	Bacteria	Deferribacteres	Deferribacter	0	0	K00600	glyA, SHMT; glycine hydroxymethyltransferase [EC:2.1.2.1]	arCOG00070	E	GlyA	Glycine/serine hydroxymethyltransferase
663	ATZ61777.1	ATZ61181.2	+	163	0.432149	0.211834	0.689344	0.495592	0.331825	cluster353	-	Core	Archaea	Euryarchaeota	Methanocella	0	4	K19664	carS; CDP-2,3-bis-(O-geranylgeranyl)-sn-glycerol synthase [EC:2.7.7.67]	arCOG04106	I	CdsA	CDP-diglyceride synthetase
664	ATZ61161.1	ATZ61182.2	+	170	0.339886	0.0553298	0.629276	0.420708	0.254229	cluster575	-	Core	Archaea	Euryarchaeota	Methanocella	0	0	K00762	pyrE; orotate phosphoribosyltransferase [EC:2.4.2.10]	arCOG00029	F	PyrE	Orotate phosphoribosyltransferase
665	ATZ61162.1	ATZ61183.2	+	433	0.516632	0.357016	0.319305	0.752818	0.637389	cluster354	-	Core	Archaea	Euryarchaeota	Methanosalsum	0	0	K01945	purD; phosphoribosylamine--glycine ligase [EC:6.3.4.13]	arCOG04415	F	PurD	Phosphoribosylamine-glycine ligase
666	ATZ61163.1	ATZ61184.2	+	302	1.24794	2.13987	1.01965	1.21101	0.621237	cluster355	-	Core	Archaea	Euryarchaeota	Methanococcoides	0	0	K00611	OTC, argF, argI; ornithine carbamoyltransferase [EC:2.1.3.3]	arCOG00912	E	ArgF	Ornithine carbamoyltransferase
667	ATZ61164.1	ATZ61780.2	+	251	0.571949	0.561935	0.584407	0.708013	0.43344	cluster836	-		Archaea	Euryarchaeota	Methanolobus	0	0			arCOG01171	T	RAD55	RecA-superfamily ATPase implicated in signal transduction
668	ATZ61165.1	ATZ61186.2	-	524	0.968415	1.37786	0.733105	1.02506	0.737633	cluster722	-	Core	Archaea	Euryarchaeota	Methanocella	0	0	K06865	K06865; ATPase	arCOG04116	R	-	ATPase (PilT family)
669	ATZ61166.1	ATZ61781.2	+	79	0.580932	0.69508	0.749838	0.678506	0.200302	cluster2489	-		Archaea	Unclassified Archaea	archaeon GW2011_AR20	0	0			arCOG05071	S	-	Uncharacterized protein, DUF2683 family
670	ATZ61167.1	ATZ61187.2	+	89	0.68859	1.06642	0.362468	0.719556	0.605913	cluster2913	-		Archaea	Euryarchaeota	Methanolobus	0	0			arCOG02414	V	RelE	Cytotoxic translational repressor of toxin-antitoxin stability system
671	ATZ61778.1	ATZ61188.2	-	124	0.884808	1.11527	0.437778	0.926096	1.06009	cluster504	-	Core	Archaea	Euryarchaeota	Methanohalobium	0	0	K01496	hisI; phosphoribosyl-AMP cyclohydrolase [EC:3.5.4.19]	arCOG02676	E	HisI	Phosphoribosyl-AMP cyclohydrolase
672	ATZ61168.1	ATZ61189.2	-	300	1.003	1.09759	1.24202	1.0114	0.660996	cluster101	-	Core	Archaea	Euryarchaeota	Methanocella	0	2	K00721	DPM1; dolichol-phosphate mannosyltransferase [EC:2.4.1.83]	arCOG00894	M	-	Glycosyl transferase family 2
673	ATZ61169.1	ATZ61190.2	-	132	1.83739	3.2567	1.86689	1.37307	0.852898	cluster1706	-		Archaea	Euryarchaeota	Archaeoglobus	0	0	K18828	mvpA, vapC; tRNA(fMet)-specific endonuclease VapC [EC:3.1.-.-]	arCOG02219	V	VapC	PIN domain containing protein
674	ATZ61170.1	ATZ61191.2	-	74	1.3378	1.04059	1.20986	1.99909	1.10166	cluster2409	-		Archaea	Thaumarchaeota	Nitrososphaera	0	0			arCOG08146	V	VapB3	RHH/copG family antitoxin
675	ATZ61171.1	ATZ61192.2	-	73	1.51224	3.67858	1.01619	0.766637	0.587552	cluster5583	-		Archaea	Thaumarchaeota	Nitrososphaera	0	0			arCOG13240	S	-	Uncharacterized protein
676	ATZ61172.1	ATZ61193.2	+	115	1.2436	2.38595	0.777072	1.22063	0.590745	cluster3955	-		Archaea	Euryarchaeota	Methanothrix	0	0			arCOG01210	R	-	Predicted nucleotidyltransferase and HTH domain
677	ATZ61173.1	ATZ61194.2	-	868	0.893697	0.816474	1.01048	0.994252	0.753578	cluster95	-	Core	Archaea	Euryarchaeota	Methanomethylovorans	0	13	K07151	STT3; dolichyl-diphosphooligosaccharide--protein glycosyltransferase [EC:2.4.99.18]	arCOG02043	M	AglS	Dolichol phosphate-mannose mannosyltransferase
678	ATZ61174.1	ATZ61195.2	-	386	0.769276	0.752683	1.02455	0.776866	0.52301	cluster1749	-		Archaea	Euryarchaeota	Methanosarcina	0	0			arCOG01415	M	RfaG	Glycosyltransferase
679		ATZ61782.2	-	139.333	1.3082	1.61629	1.36476	1.52322	0.728517				Archaea	Euryarchaeota	Methanoculleus	0	0			arCOG02109	V	-	HEPN domain containing protein
680	ATZ61779.1	ATZ61197.2	-	134	1.48993	1.81236	1.27729	1.70484	1.16522	cluster10326	-	Singleton	Archaea	Euryarchaeota	Methanosarcina	0	0	K07076	K07076; uncharacterized protein	arCOG02105	V	-	Minimal nucleotidyltransferase
681	ATZ61175.1	ATZ61198.2	-	82	1.13644	1.21805	0.688693	1.53736	1.10166	cluster10325	-	Singleton	Archaea	Euryarchaeota	Methanohalobium	0	0
682	ATZ61176.1	ATZ61199.2	+	65	1.11074	1.70162	0.705526	1.31035	0.725483	cluster5812	-		Animals	Vertebrates	Mus	0	0
683	ATZ61177.1	ATZ61200.2	+	126	1.6092	1.71996	1.85769	1.71592	1.14323	cluster2688	-		Archaea	Bathyarchaeota	Candidatus Bathyarchaeota archaeon BA2	0	0			arCOG02221	V	-	PIN domain containing protein
684	ATZ61178.1	ATZ61201.2	+	168	2.20273	1.98816	2.2842	2.80938	1.72919	cluster2325	-		Archaea	Crenarchaeota	Sulfurisphaera	0	0	K07076	K07076; uncharacterized protein	arCOG01202	V	-	Minimal nucleotidyltransferase
685	ATZ61179.1	ATZ61202.2	+	149	1.14103	1.27582	0.730683	1.33202	1.2256	cluster3075	-		Archaea	Euryarchaeota	Methanocaldococcus	0	0			arCOG01191	V	-	HEPN domain containing protein
686	ATZ61180.1	ATZ61203.2	+	359	1.17466	1.14462	1.49919	0.977383	1.07745	cluster1609	-		Archaea	Euryarchaeota	Methanococcoides	0	0			arCOG01403	M	AglL	Glycosyltransferase
687	ATZ61181.1	ATZ61204.2	-	292	1.15361	1.47597	1.06662	1.2456	0.826245	cluster3050	-		Bacteria	Planctomycetes	Singulisphaera	0	0	K00573	pcm; protein-L-isoaspartate(D-aspartate) O-methyltransferase [EC:2.1.1.77]	arCOG01402	Q	AglP	SAM-dependent methyltransferase
688	ATZ61182.1	ATZ61205.2	+	257	1.12442	0.603138	1.45832	1.63884	0.797392	cluster2338	-		Archaea	Crenarchaeota	Sulfolobus	0	0	K00591	COQ3; hexaprenyldihydroxybenzoate methyltransferase [EC:2.1.1.114]	arCOG04347	Q	-	SAM-dependent methyltransferase
689	ATZ61183.1	ATZ61206.2	+	384	1.18676	1.35625	1.1586	1.24649	0.985695	cluster3713	-		Archaea	Euryarchaeota	Methanocella	0	0			arCOG01403	M	AglL	Glycosyltransferase
690	ATZ61184.1	ATZ61207.2	+	356	1.30517	1.58714	1.37976	1.18337	1.07041	cluster2354	-		Bacteria	Nitrospirae	Thermodesulfovibrio	0	0	K01784	galE, GALE; UDP-glucose 4-epimerase [EC:5.1.3.2]	arCOG01369	M	WcaG	Nucleoside-diphosphate-sugar epimerase
691	ATZ61185.1	ATZ61208.2	+	248	1.2753	1.74912	1.23911	1.09079	1.02216	cluster2986	-		Bacteria	Unclassified Bacteria	Candidatus Woesebacteria bacterium GW2011_GWF1_31_35	0	0	K00568	ubiG; 2-polyprenyl-6-hydroxyphenyl methylase / 3-demethylubiquinone-9 3-methyltransferase [EC:2.1.1.222 2.1.1.64]	arCOG03529	Q	-	SAM-dependent methyltransferase
692	ATZ61780.1	ATZ61209.2	+	81	1.16695	0.276649	2.03766	1.44626	0.907249	cluster13078	-	Singleton	Archaea	Crenarchaeota	Sulfolobus	0	0			arCOG00823	V	AbrB	AbrB family transcriptional regulator
693	ATZ61186.1	ATZ61210.2	+	130	1.73961	1.87025	2.20493	1.18565	1.69764	cluster2151	-		Archaea	Crenarchaeota	Pyrodictium	0	0	K07064	K07064; uncharacterized protein	arCOG00713	V	-	PIN domain containing protein
694	ATZ61781.1	ATZ61211.2	+	134	1.1926	1.21842	1.02237	1.3293	1.20032	cluster2883	-		Archaea	Euryarchaeota	Methanoculleus	0	0	K07076	K07076; uncharacterized protein	arCOG02106	V	-	Minimal nucleotidyltransferase
695	ATZ61187.1	ATZ61212.2	+	139	2.07059	2.76003	2.18405	1.81015	1.52811	cluster5813	-		Archaea	Euryarchaeota	Methanoculleus	0	0			arCOG02108	V	-	HEPN domain containing protein
696	ATZ61188.1	ATZ61213.2	+	369	2.1049	3.33638	1.46883	2.02668	1.58769	cluster2861	-		Archaea	Euryarchaeota	Methanosarcina	0	0			arCOG01403	M	AglL	Glycosyltransferase
697	ATZ61189.1	ATZ61214.2	-	298	1.37391	1.77177	1.40786	1.44535	0.870666	cluster1054	-		Bacteria	Deltaproteobacteria	Desulfomonile	0	2	K11936	pgaC; biofilm PGA synthesis N-glycosyltransferase PgaC [EC:2.4.-.-]	arCOG01385	M	-	Glycosyl transferase family 2
698	ATZ61190.1	ATZ61215.2	-	304	2.18728	3.1087	2.31277	1.99067	1.33697	cluster2491	-		Archaea	Euryarchaeota	Methanocella	0	1			arCOG01383	M	-	Glycosyl transferase family 2
699	ATZ61191.1	ATZ61783.2	-	292	2.1002	2.22426	2.48473	1.83037	1.86142	cluster1158	-		Archaea	Euryarchaeota	Methanocella	0	1			arCOG01383	M	-	Glycosyl transferase family 2
700	ATZ61192.1	ATZ61216.2	-	316	1.27692	1.30759	1.49808	1.42442	0.877593	cluster971	-		Archaea	Euryarchaeota	Methanobacterium	0	0	K01710	dTDP-glucose 4,6-dehydratase [EC:4.2.1.46]	arCOG01371	M	RfbB	dTDP-D-glucose 4,6-dehydratase
701	ATZ61193.1	ATZ61217.2	-	200	2.31681	2.11164	2.24942	2.44861	2.45755	cluster7646	-	Singleton	Archaea	Bathyarchaeota	Candidatus Bathyarchaeota archaeon BA2	0	0	K07076	K07076; uncharacterized protein
702	ATZ61194.1	ATZ61218.2	-	116	2.03193	2.38902	2.13954	2.54648	1.0527	cluster7644	-	Singleton	Bacteria	Actinobacteria	Pseudonocardia	0	0
703	ATZ61195.1	ATZ61219.2	-	119	1.26057	0.886479	1.63874	1.44043	1.07662	cluster7645	-	Singleton	Archaea	Euryarchaeota	Ferroglobus	0	0	K01710	dTDP-glucose 4,6-dehydratase [EC:4.2.1.46]	arCOG04188	M	RfbC	dTDP-4-dehydrorhamnose 3,5-epimerase or related enzyme
704	ATZ61782.1	ATZ61220.2	-	199	2.149	2.71854	1.313	2.4955	2.06897	cluster7643	-	Singleton	Bacteria	Firmicutes - Bacilli	Bacillus	0	0			arCOG03850	R	-	Predicted O-methyltransferase YrrM
705	ATZ61196.1	ATZ61221.2	-	417	1.91928	2.68146	1.92639	1.62139	1.4479	cluster4256	-		Bacteria	Deltaproteobacteria	Geobacter	0	0			arCOG04347	Q	-	SAM-dependent methyltransferase
706	ATZ61197.1	ATZ61222.2	-	160	2.22963	3.0989	2.46121	1.41738	1.94102	cluster1253	-		Archaea	Bathyarchaeota	Candidatus Bathyarchaeota archaeon BA2	0	0	K01790	rfbC; dTDP-4-dehydrorhamnose 3,5-epimerase [EC:5.1.3.13]	arCOG04188	M	RfbC	dTDP-4-dehydrorhamnose 3,5-epimerase or related enzyme
707	ATZ61198.1	ATZ61784.2	-	162	0.663638	0.202732	0.693714	1.00697	0.751131	cluster7647	-	Singleton	Bacteria	Actinobacteria	Mycobacterium	0	0
708	ATZ61199.1	ATZ61223.2	-	201	0.923173	1.41223	0.259513	1.13963	0.881328	cluster12426	-	Singleton	Bacteria	Actinobacteria	Mycobacterium	0	0
709	ATZ61200.1	ATZ61224.2	-	299	2.12315	2.63084	2.50671	1.88618	1.46888	cluster1024	-		Archaea	Euryarchaeota	Pyrococcus	0	0	K00067	rfbD; dTDP-4-dehydrorhamnose reductase [EC:1.1.1.133]	arCOG01367	M	RfbD	dTDP-4-dehydrorhamnose reductase
710	ATZ61201.1	ATZ61225.2	-	354	1.34475	1.39331	1.47735	1.37912	1.1292	cluster1580	-		Archaea	Euryarchaeota	Ferroglobus	0	0	K00973	glucose-1-phosphate thymidylyltransferase [EC:2.7.7.24]	arCOG00667	M	RfbA	dTDP-glucose pyrophosphorylase
711	ATZ61202.1	ATZ61226.2	-	521	1.69974	2.59314	1.80454	1.48323	0.918049	cluster1692	-		Archaea	Unclassified Archaea	archaeon GW2011_AR20	0	14			arCOG02209	M	AglR	MATE family membrane protein, Rfbx family
712	ATZ61203.1	ATZ61227.2	-	468	1.13852	0.453611	2.21999	1.06373	0.816747	cluster10342	-	Singleton	Bacteria	Planctomycetes	Planctomyces	0	12
713	ATZ61204.1	ATZ61228.2	-	421	1.96147	2.97817	1.95674	1.40491	1.50607	cluster2547	-		Bacteria	Verrucomicrobia	Verrucomicrobia bacterium IMCC26134	0	0	K00721	DPM1; dolichol-phosphate mannosyltransferase [EC:2.4.1.83]	arCOG02228	I	GtrA	GtrA-like flippase
714	ATZ61205.1	ATZ61229.2	-	318	1.3373	1.13799	1.24121	1.74837	1.22164	cluster906	-		Archaea	Unclassified Archaea	archaeon GW2011_AR10	0	0	K01711	gmd, GMDS; GDPmannose 4,6-dehydratase [EC:4.2.1.47]	arCOG01373	M	Gmd	GDP-D-mannose dehydratase
715	ATZ61206.1	ATZ61230.2	-	128	1.70882	1.90067	2.28765	1.32496	1.32199	cluster1223	-		Archaea	Euryarchaeota	Methanoregula	0	0	K07064	K07064; uncharacterized protein	arCOG00715	V	-	PIN domain containing protein
716	ATZ61207.1	ATZ61231.2	-	127	2.31965	3.55405	2.4984	1.53131	1.69486	cluster12427	-	Singleton	Archaea	Bathyarchaeota	Candidatus Bathyarchaeota archaeon BA1	0	0			arCOG03886	V	-	CopG/RHH family DNA-binding protein
717	ATZ61208.1	ATZ61232.2	-	142	2.70772	2.9315	2.66866	2.75762	2.47311	cluster5783	-		Archaea	Euryarchaeota	Methanospirillum	0	0			arCOG02109	V	-	HEPN domain containing protein
718	ATZ61209.1	WRQ72874.1	-	126	2.08147	2.4714	2.00557	1.89504	1.95389	cluster1851	-		Archaea	Euryarchaeota	Thermococcus	0	0	K07076	K07076; uncharacterized protein	arCOG02105	V	-	Minimal nucleotidyltransferase
719	ATZ61210.1	ATZ61233.2	-	62	1.96958	2.23704	1.86073	1.41984	2.3607	cluster9610	-	Singleton	Bacteria	Actinobacteria	Kutzneria	0	0	K00820	glmS; glucosamine--fructose-6-phosphate aminotransferase (isomerizing) [EC:2.6.1.16]	arCOG00057	M	GlmS	Glucosamine 6-phosphate synthetase
720	ATZ61211.1	ATZ61234.2	-	313	1.6419	0.87942	2.55643	1.12574	2.00601	cluster1443	-		Bacteria	Chloroflexi	Caldilinea	0	0	K01710	dTDP-glucose 4,6-dehydratase [EC:4.2.1.46]	arCOG01369	M	WcaG	Nucleoside-diphosphate-sugar epimerase
721	ATZ61212.1	ATZ61785.2	-	80	1.10546	1.7012	0.694655	1.19972	0.826245	cluster9611	-	Singleton	Archaea	Bathyarchaeota	Candidatus Bathyarchaeota archaeon BA1	0	0
722	ATZ61213.1	WRQ72875.1	-	100	1.03121	0.808462	1.14918	0.986858	1.18035	cluster9612	-	Singleton	Archaea	Euryarchaeota	Ferroglobus	0	0			arCOG04024	V	-	Uncharacterized protein, DUF4258 family; predicted component of toxin-antitoxin system
723	ATZ61214.1	ATZ61235.2	-	138	2.36192	2.21276	3.53679	1.99235	1.7058	cluster1223	-		Archaea	Euryarchaeota	Ferroplasma	0	0	K07064	K07064; uncharacterized protein	arCOG00713	V	-	PIN domain containing protein
724	ATZ61215.1	ATZ61237.2	-	332	1.13616	1.05917	1.49699	0.999032	0.989453	cluster1778	-		Archaea	Euryarchaeota	Methanocella	0	0	K00973	glucose-1-phosphate thymidylyltransferase [EC:2.7.7.24]	arCOG00669	M	RfbA	dTDP-glucose pyrophosphorylase
725	ATZ61783.1	ATZ61238.2	-	431	0.739718	0.639356	0.704088	0.959839	0.655589	cluster954	-		Archaea	Euryarchaeota	Methanosarcina	0	0	K00012	UGDH, ugd; UDPglucose 6-dehydrogenase [EC:1.1.1.22]	arCOG00253	M	AglM/Ugd	UDP-glucose 6-dehydrogenase
726	ATZ61216.1	ATZ61239.2	-	334	0.910576	0.949943	0.518317	0.868817	1.30523	cluster2111	-		Archaea	Euryarchaeota	Methanobacterium	0	0			arCOG02994	S	-	Cupin domain containing protein
727	ATZ61217.1	ATZ61240.2	-	139	0.768667	0.504035	1.0735	0.782018	0.715112	cluster1300	-		Archaea	Euryarchaeota	Methanocella	0	0	K09713	K09713; uncharacterized protein	arCOG04385	S	-	Predicted small methyltransferase
728	ATZ61218.1	ATZ61241.2	-	89	0.818467	0.383492	1.26829	0.700285	0.921797	cluster1114	-		Archaea	Euryarchaeota	Methanosalsum	0	0			arCOG02254	R	-	Predicted metal-binding protein
729	ATZ61219.1	WRQ72876.1	-	411	1.14266	1.10624	1.35612	0.968087	1.14018	cluster446	-	Core	Archaea	Euryarchaeota	Methanomethylovorans	0	0	K02316	dnaG; DNA primase [EC:2.7.7.-]	arCOG04281	L	DnaG	DNA primase (bacterial type)
730	ATZ61220.1	WRQ72960.1	-	134	0.896246	0.954438	1.01074	1.12596	0.493847	cluster145	-	Core	Archaea	Euryarchaeota	Methanosalsum	0	0			arCOG01486	L	RnmV	5S rRNA maturation endonuclease (Ribonuclease M5), contains TOPRIM domain
731	ATZ61221.1	WRQ72877.1	-	128	1.08387	0.834804	0.937657	1.58376	0.979253	cluster6778	-	Singleton	Bacteria	Gammaproteobacteria - Others	Nitrosococcus	0	0
732	ATZ61222.1	WRQ72878.1	-	432	0.644251	0.474628	0.971237	0.668311	0.462827	cluster500	-	Core	Archaea	Euryarchaeota	Methanosalsum	0	0	K01465	URA4, pyrC; dihydroorotase [EC:3.5.2.3]	arCOG00689	F	AllB	Dihydroorotase or related cyclic amidohydrolase
733	ATZ61784.1	ATZ61242.2	-	333	0.634787	0.571603	0.364261	0.90223	0.701056	cluster1312	-		Archaea	Euryarchaeota	Methanosarcina	0	0			arCOG00318	P	PhoU	Phosphate uptake regulator
734	ATZ61223.1	ATZ61243.2	+	73	0.504072	0.300575	0.375238	0.888514	0.451963	cluster6777	-	Singleton	Bacteria	Cyanobacteria	Stanieria	0	0
735	ATZ61224.1	ATZ61245.2	+	131	0.526782	0.267036	0.525586	0.751955	0.562549	cluster6776	-	Singleton	Archaea	Crenarchaeota	Pyrolobus	0	0			arCOG01153	T	CpdA	3',5'-cyclic AMP phosphodiesterase CpdA
736	ATZ61225.1	ATZ61246.2	+	111	1.9293	1.97249	0.507693	1.68263	3.55438	cluster6775	-	Singleton	Bacteria	Firmicutes - Clostridia	Thermacetogenium	0	2	K02040	pstS; phosphate transport system substrate-binding protein
737	ATZ61226.1	ATZ61247.2	+	163	1.84111	1.30764	1.8076	1.99189	2.25734	cluster24	-	Core	Bacteria	Firmicutes - Clostridia	Desulfotomaculum	0	0	K02040	pstS; phosphate transport system substrate-binding protein	arCOG00213	P	PstS	ABC-type phosphate transport system, periplasmic component
738	ATZ61227.1	ATZ61786.2	+	285	1.04116	0.987604	0.804147	0.969642	1.40327	cluster196	-	Core	Bacteria	Firmicutes - Clostridia	Desulfotomaculum	0	6	K02037	pstC; phosphate transport system permease protein	arCOG00167	P	PstC	ABC-type phosphate transport system, permease component
739	ATZ61228.1	ATZ61248.2	+	275	0.853664	0.656908	0.656262	0.975145	1.12634	cluster624	-	Core	Bacteria	Firmicutes - Clostridia	Desulfotomaculum	0	6	K02038	pstA; phosphate transport system permease protein	arCOG00168	P	PstA	ABC-type phosphate transport system, permease component
740	ATZ61229.1	ATZ61249.2	+	158	1.31604	0.931838	1.11195	1.55307	1.6673	cluster5814	-		Archaea	Euryarchaeota	Methanosalsum	0	4			arCOG01330	S	-	Uncharacterized membrane protein
741	ATZ61230.1	ATZ61250.2	+	254	1.26245	1.07961	1.23603	0.972354	1.76179	cluster625	-	Core	Bacteria	Firmicutes - Clostridia	Carboxydocella	0	0	K02036	pstB; phosphate transport system ATP-binding protein [EC:3.6.3.27]	arCOG00231	P	PstB	ABC-type phosphate transport system, ATPase component
742	ATZ61231.1	ATZ61251.2	+	219	1.00272	0.849162	1.19053	1.17696	0.79422	cluster499	-	Core	Bacteria	Firmicutes - Clostridia	Acetohalobium	0	0	K02039	phoU; phosphate transport system protein	arCOG00232	P	PhoU	Phosphate uptake regulator
743	ATZ61232.1	ATZ61252.2	-	203	0.666533	0.818046	0.677311	0.639855	0.53092	cluster368	-	Core	Archaea	Euryarchaeota	Ferroglobus	0	0	K09141	K09141; uncharacterized protein	arCOG01336	S	AMMECR1	Uncharacterized protein
744	ATZ61233.1	ATZ61253.2	+	191	0.702237	1.11003	0.658877	0.726632	0.313403	cluster11579	-	Singleton	Archaea	Unclassified Archaea	archaeon GW2011_AR20	0	0			arCOG01208	V	-	Minimal nucleotidyltransferase
745	ATZ61234.1	ATZ61254.2	+	180	0.915674	0.670432	1.70718	0.97968	0.305411	cluster11580	-	Singleton	Archaea	Unclassified Archaea	archaeon GW2011_AR20	0	0
746	ATZ61785.1	ATZ61255.2	-	81	1.48706	3.15103	0.471264	0.857069	1.46888	cluster806	-		Archaea	Euryarchaeota	Methanosalsum	0	0	K03154	thiS; sulfur carrier protein	arCOG00535	H	ThiS	Sulfur transfer protein involved in thiamine biosynthesis
747	ATZ61235.1	ATZ61257.2	+	397	1.31571	1.42105	1.61878	1.24763	0.975354	cluster1077	-		Archaea	Euryarchaeota	Methanosalsum	0	0			arCOG00943	R	-	Radical SAM superfamily enzyme
748	ATZ61236.1	ATZ61258.2	+	397	0.947659	0.966091	0.741823	1.22357	0.859156	cluster872	-		Archaea	Euryarchaeota	Methanomethylovorans	0	0			arCOG00941	R	-	Radical SAM superfamily enzyme
749	ATZ61237.1	ATZ61259.2	+	329	0.998983	0.860143	1.02944	1.16207	0.944279	cluster951	-		Archaea	Euryarchaeota	Methanohalobium	0	0			arCOG00938	R	-	Radical SAM superfamily enzyme
750	ATZ61238.1	ATZ61260.2	-	374	0.81222	0.852522	0.671993	0.745971	0.978397	cluster1112	-		Archaea	Euryarchaeota	Methanohalobium	0	0			arCOG00570	C	FixC	Dehydrogenase (flavoprotein)
751	ATZ61239.1	ATZ61261.2	-	427	1.11702	1.35259	1.02912	0.991017	1.09536	cluster1105	-		Archaea	Euryarchaeota	Methanohalophilus	0	0			arCOG00942	R	-	Radical SAM superfamily enzyme
752	ATZ61240.1	ATZ61262.2	-	309	0.629954	0.511323	0.994293	0.608871	0.405328	cluster5815	-	Singleton	Bacteria	Actinobacteria	Mycetocola	0	6	K02257	COX10; protoheme IX farnesyltransferase [EC:2.5.1.-]
753	ATZ61241.1	ATZ61263.2	-	293	0.74368	0.640564	0.515903	1.15726	0.660996	cluster616	-	Core	Bacteria	Cyanobacteria	Gloeocapsa	0	0	K02051	ABC.SN.S; NitT/TauT family transport system substrate-binding protein	arCOG01803	P	TauA	ABC-type nitrate/sulfonate/bicarbonate transport system, periplasmic component
754	ATZ61242.1	ATZ61269.2	+	384	0.84492	0.914216	0.879711	0.960486	0.625266	cluster927	-		Archaea	Euryarchaeota	Methanococcoides	0	0	K00966	GMPP; mannose-1-phosphate guanylyltransferase [EC:2.7.7.13]	arCOG00666	M	GCD1	N-acetylglucosamine-1-phosphate uridyltransferase
755	ATZ61243.1	ATZ61270.2	+	169	1.36694	2.22867	1.43055	1.17144	0.637104	cluster913	-		Archaea	Euryarchaeota	Methanohalophilus	0	0	K05520	pfpI; protease I [EC:3.2.-.-]	arCOG00769	R	ThiJ	Putative intracellular protease/amidase
756	ATZ61244.1	ATZ61271.2	-	337	1.31706	1.34282	1.44933	1.1701	1.306	cluster737	-		Archaea	Euryarchaeota	Methanoculleus	0	8	K07027	K07027; glycosyltransferase 2 family protein	arCOG00899	M	AglD2	Predicted flippase
757	ATZ61245.1	ATZ61272.2	-	351	0.802391	0.877073	0.742895	0.960078	0.62952	cluster3136	-		Archaea	Euryarchaeota	Archaeoglobus	0	2			arCOG01389	M	-	Glycosyl transferase family 2
758	ATZ61246.1	ATZ61273.2	-	371	0.849349	0.700504	0.971872	0.987468	0.737552	cluster753	-		Archaea	Euryarchaeota	Archaeoglobus	0	0	K00743	GGTA1; N-acetyllactosaminide 3-alpha-galactosyltransferase [EC:2.4.1.87]	arCOG01403	M	AglL	Glycosyltransferase
759	ATZ61247.1	ATZ61274.2	-	347	1.09122	1.27612	1.17402	1.10216	0.812571	cluster481	-	Core	Archaea	Euryarchaeota	Methanosalsum	0	0	K06965	PELO, DOM34, pelA; protein pelota	arCOG01741	J	PelA	Release factor eRF1
760	ATZ61786.1	ATZ61275.2	-	656	0.572402	0.255771	0.6948	0.849413	0.489626	cluster480	-	Core	Archaea	Euryarchaeota	Methanocella	0	0			arCOG01695	J	-	Predicted component of the ribosome quality control (RQC) complex, YloA/Tae2 family, contains fibronectin-binding (FbpA) and DUF814 domains
761	ATZ61248.1	ATZ61276.2	+	103	1.0045	1.68311	0.944322	0.687369	0.703187	cluster345	-	Core	Archaea	Euryarchaeota	Methanohalophilus	0	3			arCOG02206	S	-	Uncharacterized membrane protein
762	ATZ61249.1	ATZ61277.2	+	585	0.785441	0.850531	0.643994	0.902154	0.745084	cluster344	-	Core	Archaea	Euryarchaeota	Methanosalsum	0	0	K06174	ABCE1; ATP-binding cassette, sub-family E, member 1	arCOG00187	J	Rli1	Translation initiation factor RLI1, contains Fe-S and AAA+ ATPase domains
763	ATZ61250.1	ATZ61278.2	+	81	0.902606	0.526316	1.41908	1.07977	0.585257	cluster2395	-		Archaea	Euryarchaeota	Methanocella	0	0			arCOG12063	S	-	Uncharacterized protein
764	ATZ61251.1	ATZ61279.2	+	100	1.28202	1.63023	1.22601	1.31706	0.954771	cluster2326	-		Archaea	Euryarchaeota	Methanocella	0	0	K06193	phnA; phosphonoacetate hydrolase [EC:3.11.1.2]	arCOG00820	V	AbrB	AbrB family transcriptional regulator
765	ATZ61252.1	ATZ61280.2	-	430	1.09314	0.808563	1.14843	1.28433	1.13123	cluster285	-	Core	Archaea	Euryarchaeota	Methanomethylovorans	0	11			arCOG02245	I	-	Cytidylyltransferase family enzyme
766	ATZ61787.1	ATZ61789.2	+	214	1.30342	1.13925	1.5201	1.14875	1.40557	cluster421	-	Core	Archaea	Euryarchaeota	Methanococcoides	0	0	K00806	uppS; undecaprenyl diphosphate synthase [EC:2.5.1.31]	arCOG01532	I	UppS	Undecaprenyl pyrophosphate synthase
767	ATZ61253.1	ATZ61281.2	-	190	1.42511	1.39016	1.54304	1.37944	1.3878	cluster13541	-	Singleton	Viruses	Viruses	vg	0	0
768	ATZ61254.1	ATZ61282.2	-	217	1.21607	1.5874	1.1574	1.00712	1.11236	cluster10786	-	Singleton	Bacteria	Chloroflexi	Roseiflexus	0	0
769	ATZ61255.1	ATZ61283.2	-	273	1.55018	1.85355	1.5608	1.65302	1.13336	cluster3076	-		Archaea	Thaumarchaeota	Nitrosopumilus	0	0	K00571	site-specific DNA-methyltransferase (adenine-specific) [EC:2.1.1.72]	arCOG00115	L	-	DNA modification methylase
770	ATZ61256.1	ATZ61284.2	-	313	1.39542	1.04613	2.34225	0.948993	1.24432	cluster163	-	Core	Archaea	Euryarchaeota	Methanomethylovorans	0	0	K15888	tritrans,polycis-undecaprenyl-diphosphate synthase [geranylgeranyl-diphosphate specific] [EC:2.5.1.89]	arCOG01532	I	UppS	Undecaprenyl pyrophosphate synthase
771	ATZ61257.1	ATZ61285.2	-	101	1.09041	1.83224	0.324172	0.883243	1.32199	cluster581	-	Core	Archaea	Euryarchaeota	Methanothrix	0	0			arCOG04419	S	-	Uncharacterized protein, DUF2551 family
772	ATZ61258.1	ATZ61286.2	-	509	0.70639	0.364439	0.84607	0.880611	0.73444	cluster453	-	Core	Archaea	Euryarchaeota	Methanothrix	0	0	K04566	lysK; lysyl-tRNA synthetase, class I [EC:6.1.1.6]	arCOG00485	J	LysS	Lysyl-tRNA synthetase, class I
773	ATZ61259.1	ATZ61790.2	-	102	1.38151	0.819838	1.54574	1.11454	2.04594	cluster564	-	Core	Archaea	Euryarchaeota	Methanothermobacter	0	0	K03926	cutA; periplasmic divalent cation tolerance protein	arCOG04231	P	CutA	Uncharacterized protein involved in tolerance to divalent cations
774	ATZ61260.1	ATZ61287.2	+	417	0.611645	0.505982	0.616758	0.796451	0.52739	cluster10787	-	Singleton	Archaea	Euryarchaeota	Palaeococcus	0	7			arCOG04064	O	RseP	Membrane-associated protease RseP, regulator of RpoE activity in bacteria
775	ATZ61261.1	ATZ61791.2	+	533	0.592983	0.448267	0.664296	0.738049	0.521321	cluster323	-	Core	Archaea	Euryarchaeota	Methanohalobium	0	7			arCOG04064	O	RseP	Membrane-associated protease RseP, regulator of RpoE activity in bacteria
776	ATZ61262.1	ATZ61792.2	-	291	0.513489	0.585331	0.30475	0.67731	0.486566	cluster418	-	Core	Archaea	Euryarchaeota	Methanosalsum	0	0	K00826	ilvE; branched-chain amino acid aminotransferase [EC:2.6.1.42]	arCOG02297	E	IlvE	Branched-chain amino acid aminotransferase/4-amino-4-deoxychorismate lyase
777	ATZ61263.1	ATZ61793.2	-	98	0.938119	1.60912	0.597358	0.744786	0.801207	cluster10788	-	Singleton	Bacteria	Bacteroidetes	Polaribacter	0	0
778	ATZ61788.1	ATZ61288.2	-	231	1.31254	1.44865	1.70261	1.11963	0.979253	cluster454	-	Core	Archaea	Euryarchaeota	Methanocella	0	0	K02858	ribB, RIB3; 3,4-dihydroxy 2-butanone 4-phosphate synthase [EC:4.1.99.12]	arCOG01320	H	RibB	3,4-dihydroxy-2-butanone 4-phosphate synthase
779	ATZ61264.1	ATZ61289.2	-	225	0.752625	0.507711	1.29333	0.784068	0.425393	cluster612	-	Core	Archaea	Euryarchaeota	Methanosarcina	0	0	K07732	rfk; riboflavin kinase, archaea type [EC:2.7.1.161]	arCOG01904	H	-	CTP-dependent Riboflavin kinase
780	ATZ61265.1	ATZ61290.2	-	221	0.718555	0.652366	0.594848	0.619103	1.0079	cluster1639	-		Bacteria	Betaproteobacteria	Undibacterium	0	6	K02440	GLPF; glycerol uptake facilitator protein	arCOG04431	G	GlpF	Glycerol uptake facilitator or related permease (Major Intrinsic Protein Family)
781	ATZ61266.1	ATZ61291.2	-	243	0.815313	0.595176	1.16856	0.787793	0.709723	cluster1493	-		Archaea	Euryarchaeota	Methanosarcina	0	0			arCOG01143	T	ApaH	Serine/threonine protein phosphatase PP2A family
782	ATZ61267.1	ATZ61292.2	-	95	1.14718	1.27556	1.76754	0.994798	0.55083	cluster1137	-		Archaea	Thaumarchaeota	Nitrosopumilus	0	0	K21903	smtB; ArsR family transcriptional regulator, zinc-responsive transcriptional repressor	arCOG01680	K	ArsR	Transcriptional regulator containing HTH domain, ArsR family
783	ATZ61268.1	ATZ61293.2	-	231	0.676155	0.739828	0.494005	0.761799	0.708989	cluster2654	-		Archaea	Euryarchaeota	Methanocella	0	0	K00721	DPM1; dolichol-phosphate mannosyltransferase [EC:2.4.1.83]	arCOG00895	M	-	Glycosyl transferase family 2
784	ATZ61269.1	ATZ61294.2	-	517	1.11977	1.00647	1.21056	1.29808	0.963952	cluster498	-	Core	Archaea	Euryarchaeota	Methanothrix	0	0	K07587	sepRS; O-phosphoseryl-tRNA synthetase [EC:6.1.1.27]	arCOG00411	J	SepRS	O-phosphoseryl-tRNA(Cys) synthetase
785	ATZ61270.1	ATZ61295.2	-	310	0.470369	0.560681	0.235495	0.653881	0.431419	cluster390	-	Core	Archaea	Euryarchaeota	Methanocella	0	0	K15449	TYW1; tRNA wybutosine-synthesizing protein 1	arCOG04174	J	TYW1	Wybutosine (yW) biosynthesis enzyme, Fe-S oxidoreductase
786	ATZ61271.1	ATZ61794.2	-	100	1.02272	0.884647	0.886757	1.68995	0.62952	cluster3197	-		Protists	Alveolates	Tetrahymena	0	3	K00993	EPT1; ethanolaminephosphotransferase [EC:2.7.8.1]	arCOG00563	M	-	Oligosaccharyl transferase, PMT/STT3 family
787	ATZ61272.1	ATZ61296.2	-	610	0.774232	0.738914	0.92685	0.72667	0.704495	cluster1971	-		Archaea	Euryarchaeota	Methanocella	0	13			arCOG00563	M	-	Oligosaccharyl transferase, PMT/STT3 family
788	ATZ61273.1	ATZ61297.2	-	337	0.706441	0.796907	1.09959	0.597942	0.331326	cluster2347	-		Archaea	Euryarchaeota	Methanocella	0	8			arCOG03188	S	-	Uncharacterized membrane protein
789	ATZ61274.1	ATZ61298.2	-	160	0.497486	0.102265	0.682502	0.617626	0.587552	cluster2281	-		Archaea	Euryarchaeota	Methanocella	0	1			arCOG00563	M	-	Oligosaccharyl transferase, PMT/STT3 family
790	ATZ61275.1	ATZ61299.2	+	115	1.16455	1.21854	1.05205	1.33091	1.05669	cluster2337	-		Bacteria	Acidobacteria	Candidatus Solibacter	0	4			arCOG13210	S	-	Uncharacterized membrane protein
791	ATZ61276.1	ATZ61300.2	+	237	0.973262	0.954147	1.5114	0.782626	0.644874	cluster732	-		Archaea	Euryarchaeota	Methanothrix	0	0			arCOG00895	M	-	Glycosyl transferase family 2
792	ATZ61277.1	ATZ61301.2	-	566	0.933583	0.720625	1.04594	1.07706	0.890703	cluster412	-	Core	Archaea	Euryarchaeota	Methanocella	0	0	K01887	RARS, argS; arginyl-tRNA synthetase [EC:6.1.1.19]	arCOG00487	J	ArgS	Arginyl-tRNA synthetase
793	ATZ61278.1	ATZ61302.2	-	409	1.16598	1.67878	1.01591	1.17227	0.796945	cluster110	-	Core	Archaea	Euryarchaeota	Methanocella	0	0	K03265	ETF1, ERF1; peptide chain release factor subunit 1	arCOG01742	J	eRF1	Peptide chain release factor eRF1
794	ATZ61279.1	ATZ61795.2	-	63	0.908852	1.21193	0.780553	1.04201	0.600905	cluster897	-		Archaea	Unclassified Archaea	archaeon GW2011_AR10	0	0			arCOG00002	K	-	Transcriptional regulator, PadR family
795	ATZ61280.1		-	73	1.91792	1.47333	3.33978	1.45647	1.40211	cluster12692	-	Singleton	Plants	Eudicots	Momordica	0	2
796	ATZ61789.1	ATZ61796.2	-	230	1.01402	0.791619	1.17928	0.914684	1.17051	cluster380	-	Core	Archaea	Euryarchaeota	Methanococcoides	0	0	K09903	pyrH; uridylate kinase [EC:2.7.4.22]	arCOG00858	F	PyrH	Uridylate kinase
797	ATZ61281.1	ATZ61303.2	+	62	0.566701	1.55459	0.0943359	0.45666	0.161218	cluster2585	-		Archaea	Euryarchaeota	Ferroglobus	0	1			arCOG04390	S	-	Uncharacterized protein containing a Zn-ribbon
798	ATZ61282.1	ATZ61304.2	+	66	1.04293	1.59914	1.15776	0.627909	0.7869	cluster10225	-	Singleton	Bacteria	Bacteroidetes	Pedobacter	0	0
799	ATZ61283.1	ATZ61305.2	+	62	0.417216	0	0.0578879	1.04115	0.569824	cluster10224	-	Singleton	Animals	Vertebrates	Alligator	0	0	K16599	TTLL1; tubulin polyglutamylase TTLL1 [EC:6.-.-.-]
800	ATZ61284.1		+	105	0.962549	1.03454	1.07832	0.78455	0.952787	cluster10226	-	Singleton	Bacteria	Firmicutes - Clostridia	Paeniclostridium	0	0
801	ATZ61285.1	ATZ61306.2	+	159	1.15041	0.70503	1.5905	1.09645	1.20967	cluster352	-	Core	Archaea	Euryarchaeota	Methanothrix	0	1			arCOG03480	S	-	Uncharacterized protein
802	ATZ61286.1	ATZ61307.2	-	138	1.04752	0.407219	1.15458	1.31678	1.3115	cluster609	-	Core	Archaea	Euryarchaeota	Methanomethylovorans	0	0	K07163	K07163; uncharacterized protein	arCOG04417	S	-	Zn-ribbon containing protein
803	ATZ61790.1	ATZ61308.2	-	140	1.00437	1.37132	0.513363	1.11272	1.02005	cluster535	-	Core	Archaea	Euryarchaeota	halophilic archaeon DL31	0	0	K09743	K09743; uncharacterized protein	arCOG04416	S	-	Uncharacterized protein
804	ATZ61287.1	ATZ61309.2	-	214	0.531411	0.360412	0.444489	0.703813	0.616929	cluster534	-	Core	Archaea	Euryarchaeota	Methanothrix	0	0	K06883	K06883; uncharacterized protein	arCOG00354	R	-	GTPase SAR1 or related small G protein
805	ATZ61791.1	ATZ61797.2	+	185	1.50451	1.86926	2.2279	0.995469	0.925394	cluster449	-	Core	Archaea	Euryarchaeota	Methanothrix	0	0			arCOG00606	R	-	CBS domain
806	ATZ61792.1	ATZ61310.2	+	260	0.857051	0.71952	0.584328	1.27608	0.848278	cluster713	-	Core	Archaea	Euryarchaeota	Methanolobus	0	0			arCOG00602	R	-	CBS domain containing protein
807	ATZ61793.1	ATZ61798.2	+	307	0.604995	0.570998	0.641029	0.706384	0.501569	cluster611	-	Core	Archaea	Euryarchaeota	Methanosalsum	0	0			arCOG00600	R	-	CBS domain
808	ATZ61288.1	ATZ61311.2	+	285	1.46215	1.45636	1.84861	1.23615	1.30746	cluster714	-	Core	Archaea	Euryarchaeota	Methanosalsum	0	0			arCOG00600	R	-	CBS domain
809	ATZ61289.1	ATZ61312.2	+	261	0.920177	1.35625	0.774873	0.858345	0.691237	cluster715	-	Core	Archaea	Euryarchaeota	Methanohalobium	0	0			arCOG00600	R	-	CBS domain
810	ATZ61290.1	ATZ61313.2	+	188	0.806278	0.69508	0.642074	1.05125	0.836703	cluster2045	-		Archaea	Euryarchaeota	Methanocella	0	0	K07076	K07076; uncharacterized protein	arCOG01208	V	-	Minimal nucleotidyltransferase
811	ATZ61291.1	ATZ61314.2	+	95	2.02115	2.23441	2.99594	1.72697	1.12728	cluster1875	-		Archaea	Euryarchaeota	Methanocella	0	0			arCOG02123	V	-	HEPN domain containing protein
812	ATZ61292.1	ATZ61315.2	+	85	2.93271	4.46224	2.62667	2.5034	2.13852	cluster4645	-	Singleton	Archaea	Bathyarchaeota	Candidatus Bathyarchaeota archaeon BA2	0	0			arCOG04480	K	AbrB	AbrB family transcriptional regulator
813	ATZ61293.1	ATZ61799.2	+	141	1.72192	1.42694	1.69805	2.22454	1.53817	cluster2151	-		Archaea	Euryarchaeota	Archaeoglobus	0	0	K07064	K07064; uncharacterized protein	arCOG00715	V	-	PIN domain containing protein
814	ATZ61294.1	ATZ61800.2	+	918	1.3825	1.49368	1.42004	1.34871	1.26757	cluster1862	-		Bacteria	Nitrospirae	Thermodesulfovibrio	0	0	K01153	hsdR; type I restriction enzyme, R subunit [EC:3.1.21.3]	arCOG00880	V	HsdR	Type I site-specific restriction-modification system, R (restriction) subunit or related helicase
815	ATZ61295.1	ATZ61316.2	+	470	1.46495	1.35839	1.6401	1.64609	1.21523	cluster2227	-		Archaea	Euryarchaeota	Methanosarcina	0	0	K03655	recG; ATP-dependent DNA helicase RecG [EC:3.6.4.12]	arCOG03296	K	-	Predicted transcriptional regulator containing an HTH domain and diverged ATP-binding domain (Schlafen-like)
816	ATZ61794.1	ATZ61317.2	+	304	1.2596	1.41109	1.93284	1.18244	0.512039	cluster1458	-		Archaea	Euryarchaeota	Methanocella	0	0	K01154	hsdS; type I restriction enzyme, S subunit [EC:3.1.21.3]	arCOG02626	V	HsdS	Restriction endonuclease S subunit
817	ATZ61296.1	ATZ61801.2	+	486	1.13041	0.920871	1.11997	1.3731	1.10768	cluster920	-		Bacteria	Nitrospirae	Thermodesulfovibrio	0	0	K03427	hsdM; type I restriction enzyme M protein [EC:2.1.1.72]	arCOG02632	V	HsdM	Type I restriction-modification system methyltransferase subunit
818	ATZ61297.1	WRQ72879.1	-	234	1.08482	0.763693	1.26767	1.20627	1.10166	cluster1455	-		Archaea	Euryarchaeota	Methanosalsum	0	0	K03630	radC; DNA repair protein RadC	arCOG04919	L	RadC	DNA repair protein RadC, contains a helix-hairpin-helix DNA-binding motif
819	ATZ61298.1	ATZ61318.2	-	470	1.48961	1.7901	1.03064	2.05525	1.08244	cluster1723	-		Bacteria	Aquificae	Sulfurihydrogenibium	0	0	K06921	K06921; uncharacterized protein	arCOG03166	V	-	AAA+ superfamily ATPase fused to HTH and RecB nuclease domains
820	ATZ61299.1	ATZ61319.2	-	382	1.06327	1.40916	0.845022	1.04504	0.953876	cluster629	-	Core	Archaea	Euryarchaeota	Methanohalobium	0	0	K10907	aminotransferase [EC:2.6.1.-]	arCOG01130	E	-	Aspartate/tyrosine/aromatic aminotransferase
821	ATZ61300.1	ATZ61320.2	-	162	1.48436	2.34694	1.28024	1.16171	1.14854	cluster628	-	Core	Archaea	Euryarchaeota	Methanocella	0	0			arCOG01580	K	-	DNA-binding transcriptional regulator, Lrp family
822	ATZ61301.1	ATZ61321.2	+	410	0.838936	0.553298	0.884431	1.03379	0.884227	cluster121	-	Core	Archaea	Euryarchaeota	Methanohalobium	0	0	K00927	PGK, pgk; phosphoglycerate kinase [EC:2.7.2.3]	arCOG00496	G	Pgk	3-phosphoglycerate kinase
823	ATZ61302.1	ATZ61323.2	-	161	0.587137	0.420281	0.670555	0.592126	0.665586	cluster1512	-		Archaea	Euryarchaeota	Methanococcoides	0	0			arCOG02976	S	-	Uncharacterized protein
824	ATZ61795.1	ATZ61324.2	+	371	0.814411	0.685251	0.814248	1.0714	0.686749	cluster410	-	Core	Archaea	Euryarchaeota	Methanolobus	0	0	K03531	ftsZ; cell division protein FtsZ	arCOG02201	D	FtsZ	Cell division GTPase
825	ATZ61796.1	ATZ61325.2	+	51	0.725083	0.0674017	0.513215	0.850835	1.46888	cluster595	-	Core	Archaea	Euryarchaeota	Methanosalsum	0	1	K07342	SEC61G, SSS1, secE; protein transport protein SEC61 subunit gamma and related proteins	arCOG02204	U	Sss1	Preprotein translocase subunit Sss1
826	ATZ61303.1	ATZ61326.2	+	155	1.21308	1.04059	1.50378	1.0839	1.22407	cluster411	-	Core	Archaea	Euryarchaeota	Methanothrix	0	0	K02601	nusG; transcriptional antiterminator NusG	arCOG01920	K	NusG	Transcription antiterminator NusG
827	ATZ61304.1	WRQ72880.1	+	160	0.82798	0.667822	0.928371	0.845062	0.870666	cluster596	-	Core	Archaea	Euryarchaeota	Methanosphaerula	0	0	K02867	RP-L11, MRPL11, rplK; large subunit ribosomal protein L11	arCOG04372	J	RplK	Ribosomal protein L11
828	ATZ61305.1	ATZ61327.2	+	213	1.17127	1.82025	1.45614	0.79383	0.61488	cluster597	-	Core	Archaea	Euryarchaeota	Methanocella	0	0	K02863	RP-L1, MRPL1, rplA; large subunit ribosomal protein L1	arCOG04289	J	RplA	Ribosomal protein L1
829	ATZ61306.1	ATZ61328.2	+	312	1.13888	1.09741	1.67432	0.91821	0.86559	cluster598	-	Core	Archaea	Euryarchaeota	Methanococcoides	0	0	K02864	RP-L10, MRPL10, rplJ; large subunit ribosomal protein L10	arCOG04288	J	RplJ	Ribosomal protein L10
830	ATZ61307.1	WRQ72881.1	+	104	0.526544	0.374875	1.00266	0.545035	0.18361	cluster599	-	Core	Archaea	Euryarchaeota	Methanoregula	0	0	K02869	RP-L12, rpl12; large subunit ribosomal protein L12	arCOG04287	J	RPP1A	Ribosomal protein L12E/L44/L45/RPP1/RPP2
831	ATZ61308.1	ATZ61329.2	+	136	0.350068	0.540106	0.0518487	0.541246	0.267069	cluster7346	-	Singleton	Bacteria	Gammaproteobacteria - Enterobacteria	Cedecea	0	1			arCOG04619	S	-	Uncharacterized membrane protein, contains bPH2 (bacterial pleckstrin homology) domain
832	ATZ61309.1	ATZ61802.2	-	76	1.10535	1.47867	1.00571	0.835348	1.10166	cluster4257	-		Plants	Eudicots	Vigna	0	0
833	ATZ61797.1	ATZ61330.2	+	872	0.720001	0.702321	0.710667	0.779293	0.687722	cluster559	-	Core	Archaea	Euryarchaeota	Methanocella	0	0	K01872	AARS, alaS; alanyl-tRNA synthetase [EC:6.1.1.7]	arCOG01255	J	AlaS	Alanyl-tRNA synthetase
834	ATZ61310.1	ATZ61803.2	-	136	0.699538	0.311179	1.06476	0.98155	0.440664	cluster4206	-		Archaea	Crenarchaeota	Aeropyrum	0	0			arCOG07759	V	VapC	PIN domain containing protein
835	ATZ61798.1	ATZ61331.2	-	88	1.06799	2.18307	0.475049	0.794648	0.819183	cluster2405	-		Archaea	Euryarchaeota	Thermococcus	0	0			arCOG00818	V	AbrB	AbrB family transcriptional regulator
836	ATZ61311.1	ATZ61332.2	-	223	0.937321	0.875286	1.02054	0.937337	0.916117	cluster1823	-		Archaea	Euryarchaeota	Methanococcoides	0	1			arCOG06742	S	-	NosD-like cell surface protein
837	ATZ61312.1	ATZ61333.2	+	405	0.514342	0.452085	0.523127	0.703462	0.378695	cluster1151	-		Archaea	Euryarchaeota	Methanosalsum	0	0	K01733	thrC; threonine synthase [EC:4.2.3.1]	arCOG01434	E	ThrC	Threonine synthase and cysteate synthase
838	ATZ61313.1	ATZ61804.2	-	272	0.664162	0.471812	0.701418	0.792546	0.690871	cluster525	-	Core	Bacteria	Chloroflexi	Dehalogenimonas	0	0	K01591	pyrF; orotidine-5'-phosphate decarboxylase [EC:4.1.1.23]	arCOG00081	F	PyrF	Orotidine-5'-phosphate decarboxylase
839	ATZ61314.1	ATZ61334.2	-	200	1.29565	1.00221	1.94893	1.16221	1.06926	cluster1934	-		Archaea	Euryarchaeota	Methanocella	0	0	K11176	purO; IMP cyclohydrolase [EC:3.5.4.10]	arCOG04727	F	PurO	Archaeal IMP cyclohydrolase
840	ATZ61315.1	ATZ61335.2	-	120	1.04784	0.769693	0.949218	1.21705	1.25538	cluster904	-		Bacteria	Firmicutes - Bacilli	Kyrpidia	0	0			arCOG05024	V	-	HEPN domain containing protein
841	ATZ61799.1	ATZ61336.2	-	97	1.57385	0.630206	2.03193	3.03234	0.600905	cluster1219	-		Bacteria	Firmicutes - Clostridia	Halobacteroides	0	0	K07075	K07075; uncharacterized protein	arCOG01206	V	-	Minimal nucleotidyltransferase
842	ATZ61800.1	ATZ61337.2	-	317	0.764963	0.97696	0.50211	0.946225	0.634556	cluster779	-		Archaea	Euryarchaeota	Methanosarcina	0	0			arCOG04885	S	-	Uncharacterized protein, DUF1464 family
843	ATZ61316.1	ATZ61805.2	+	140	0.815206	0.345811	0.929882	1.00819	0.976943	cluster13870	-	Singleton	Archaea	Euryarchaeota	Methanocaldococcus	0	0			arCOG00606	R	-	CBS domain
844	ATZ61317.1	ATZ61338.2	+	149	1.0227	0.744125	1.64498	1.21877	0.482919	cluster2098	-		Archaea	Euryarchaeota	Methanocella	0	4			arCOG06067	S	-	Uncharacterized membrane protein, DUF373 family
845	ATZ61801.1	ATZ61339.2	-	409	0.643045	0.292391	0.981439	0.582989	0.715363	cluster657	-		Archaea	Euryarchaeota	Methanocella	0	13			arCOG04203	P	MgtC	Mg2+ transport system protein
846	ATZ61318.1	ATZ61341.2	-	152	0.796554	0.596359	0.855761	0.816045	0.918049	cluster683	-	Core	Archaea	Euryarchaeota	Methanocella	0	0	K02201	pantetheine-phosphate adenylyltransferase [EC:2.7.7.3]	arCOG01223	H	CAB4	Phosphopantetheine adenylyltransferase
847	ATZ61319.1	ATZ61342.2	-	271	0.495176	0.377419	0.698086	0.518653	0.386547	cluster136	-	Core	Archaea	Euryarchaeota	Methanolobus	0	0	K02500	hisF; cyclase [EC:4.1.3.-]	arCOG00617	E	HisF	Imidazoleglycerol-phosphate synthase
848	ATZ61320.1	ATZ61343.2	+	249	0.493684	0.480237	0.5555	0.585256	0.353744	cluster64	-	Core	Archaea	Euryarchaeota	Methanocella	0	0	K02379	fdhD; FdhD protein	arCOG04358	C	FdhD	Uncharacterized protein required for formate dehydrogenase activity
849	ATZ61321.1	ATZ61344.2	+	200	1.12516	1.49374	1.2984	0.882262	0.826245	cluster309	MPT	Core	Archaea	Euryarchaeota	Methanohalobium	0	0	K03752	mobA; molybdopterin-guanine dinucleotide biosynthesis protein A [EC:2.7.7.77]	arCOG01872	H	MobA	Molybdopterin-guanine dinucleotide biosynthesis protein A
850	ATZ61322.1	ATZ61345.2	+	175	1.43671	1.83757	1.62335	1.59468	0.691237	cluster1176	-		Archaea	Euryarchaeota	Methanobacterium	0	0			arCOG00723	S	-	Uncharacterized protein, DUF488 family
851	ATZ61323.1	ATZ61346.2	+	145	1.08112	1.07506	1.24143	1.20929	0.798703	cluster3994	-		Archaea	Euryarchaeota	Methanobacterium	0	0			arCOG00723	S	-	Uncharacterized protein, DUF488 family
852	ATZ61324.1	ATZ61347.2	+	917	1.3731	1.5558	1.23024	1.49242	1.21393	cluster1387	-		Bacteria	Planctomycetes	Candidatus Kuenenia	1	0	K03654	recQ; ATP-dependent DNA helicase RecQ [EC:3.6.4.12]	arCOG00560	L	RecQ	Superfamily II DNA helicase
853	ATZ61325.1	ATZ61348.2	+	80	1.31293	0.926774	1.61388	1.49546	1.21562	cluster9072	-	Singleton	Archaea	Euryarchaeota	Thermococcus	0	0			arCOG03886	V	-	CopG/RHH family DNA-binding protein
854	ATZ61326.1	ATZ61349.2	+	145	1.35441	1.88496	0.979194	1.29157	1.2619	cluster9071	-	Singleton	Archaea	Euryarchaeota	Methanoculleus	0	0	K07064	K07064; uncharacterized protein	arCOG00714	V	-	PIN domain containing protein
855		ATZ61806.2	+	29	0.463387	1.85355	0	0	0				Archaea	Euryarchaeota	Archaeoglobus	0	0			arCOG02411	R	-	HicB family component of toxin-antitoxin system, antitoxin, predicted nuclease of the RNAse H fold
856	ATZ61327.1	ATZ61350.2	+	80	1.68852	0.706113	3.61814	1.37825	1.05158	cluster2294	-		Bacteria	Nitrospirae	Thermodesulfovibrio	0	0			arCOG02411	R	-	HicB family component of toxin-antitoxin system, antitoxin, predicted nuclease of the RNAse H fold
857	ATZ61328.1	ATZ61351.2	+	76	1.094	0.888687	0.882648	1.12166	1.483	cluster8960	-	Singleton	Bacteria	Cyanobacteria	Stanieria	0	0			arCOG03086	V	-	Toxic component of toxin-antitoxin system, dsRBD-like fold, HicA family
858		ATZ61353.2	+	327.333	1.16477	1.17335	1.78782	1.15101	0.546923				Bacteria	Firmicutes - Clostridia	Clostridium	0	0			arCOG09558	S	-	Predicted metal-dependent enzyme, contains UPF0160 and COG3586 domains
859	ATZ61329.1	ATZ61354.2	+	331	0.942133	1.00141	1.12739	1.02153	0.618197	cluster8248	-	Singleton	Protists	Alveolates	Tetrahymena	0	0
860	ATZ61802.1	ATZ61355.2	-	102	0.89976	1.83122	0.560735	0.644018	0.56307	cluster1088	-		Archaea	Euryarchaeota	Methanolobus	0	0	K02019	modE; molybdate transport system regulatory protein	arCOG00228	H	MopI	Molybdopterin-binding protein
861	ATZ61330.1	ATZ61356.2	-	231	0.617713	0.433001	0.84623	0.715227	0.476393	cluster3731	-		Archaea	Bathyarchaeota	Candidatus Bathyarchaeota archaeon BA2	0	0	K03753	mobB; molybdopterin-guanine dinucleotide biosynthesis protein B	arCOG04467	S	-	Uncharacterized protein
862	ATZ61803.1	ATZ61357.2	-	403	0.733781	0.527945	0.874596	0.763799	0.768784	cluster176	MPT	Core	Bacteria	Other	Candidatus Methylomirabilis	0	0	K03750	moeA; molybdopterin molybdotransferase [EC:2.10.1.1]	arCOG00217	H	MoeA	Molybdopterin biosynthesis enzyme
863	ATZ61331.1	ATZ61807.2	-	168	0.576023	0.696723	0.792421	0.522939	0.292006	cluster306	MPT	Core	Bacteria	Chloroflexi	Thermomicrobium	0	0	K03638	moaB; molybdenum cofactor biosynthesis protein B	arCOG00214	H	MoaB	Molybdopterin biosynthesis enzyme
864	ATZ61332.1	ATZ61358.2	-	156	1.54732	1.97123	1.67289	1.42481	1.12033	cluster244	MPT	Core	Archaea	Euryarchaeota	Ferroglobus	0	0	K03637	moaC; molybdenum cofactor biosynthesis protein C	arCOG01530	H	MoaC	Molybdenum cofactor biosynthesis enzyme
865	ATZ61333.1	ATZ61359.2	-	143	1.13442	1.66649	0.430593	1.26863	1.17198	cluster130	MPT	Core	Archaea	Euryarchaeota	Methanotorris	0	0	K03635	MOCS2, moaE; molybdopterin synthase catalytic subunit [EC:2.-.-.-]	arCOG00534	H	MoaE	Molybdopterin converting factor, large subunit
866	ATZ61804.1	ATZ61360.2	-	306	0.807134	0.52153	0.988275	0.781352	0.937377	cluster527	MPT	Core	Archaea	Euryarchaeota	Aciduliprofundum	0	0	K03639	MOCS1, moaA; molybdenum cofactor biosynthesis protein	arCOG00930	H	MoaA	Molybdenum cofactor biosynthesis enzyme
867	ATZ61334.1	ATZ61361.2	-	240	0.549021	0.23453	0.822252	0.58847	0.55083	cluster1604	-		Archaea	Euryarchaeota	Methanosarcina	0	5	K03118	tatC; sec-independent protein translocase protein TatC	arCOG01919	U	TatC	Sec-independent protein secretion pathway component TatC
868	ATZ61335.1	ATZ61362.2	+	246	0.643414	1.11029	0.259758	0.670934	0.53267	cluster1603	-		Archaea	Euryarchaeota	Methanosarcina	0	6	K03118	tatC; sec-independent protein translocase protein TatC	arCOG01919	U	TatC	Sec-independent protein secretion pathway component TatC
869	ATZ61336.1	ATZ61363.2	+	236	0.77837	0.921764	0.800381	0.924867	0.466468	cluster1244	-		Archaea	Euryarchaeota	Methanococcoides	0	0	K01990	ABC-2.A; ABC-2 type transport system ATP-binding protein	arCOG00194	V	CcmA	ABC-type multidrug transport system, ATPase component
870	ATZ61337.1	ATZ61364.2	+	220	0.847505	1.17287	0.883043	0.810551	0.523561	cluster1243	-		Archaea	Euryarchaeota	Methanolobus	0	6	K02194	ccmB; heme exporter protein B	arCOG01328	O	CcmB	ABC-type transport system involved in cytochrome c biogenesis, permease component
871	ATZ61805.1	ATZ61365.2	+	231	1.06737	0.697206	1.30375	1.07394	1.19457	cluster988	-		Archaea	Euryarchaeota	Methanosarcina	0	6	K02195	ccmC; heme exporter protein C	arCOG00267	O	CcmC	ABC-type transport system involved in cytochrome c biogenesis, permease component
872		ATZ61366.2	+	246	0.935528	0.838126	1.441	0.801988	0.660996		-	Singleton	Bacteria	Bacteroidota	Siansivirga	0	0
873	ATZ61338.1	ATZ61368.2	-	201	0.742699	0.719469	0.61464	0.798109	0.838577	cluster5816	-	Singleton	Bacteria	Actinobacteria	Kitasatospora	0	4
874	ATZ61339.1	ATZ61369.2	-	102	0.833868	0.311983	0.9017	0.667599	1.45419	cluster11115	-	Singleton	Bacteria	Bacteroidetes	Emticicia	4	1
875	ATZ61340.1	ATZ61370.2	-	280	0.588107	0.674933	0.78677	0.450062	0.440664	cluster3355	>10 CXXCH	Singleton	Bacteria	Aquificae	Thermosulfidibacter	10	1
876		ATZ61371.2	+	316	0.848494	0.661489	0.897263	0.955916	0.879306	cluster1554	Hya		Bacteria	Acidobacteria	Alloacidobacterium	0	0	K06282	E1.12.99.6S; hydrogenase small subunit [EC:1.12.99.6]	arCOG02474	C	HyaA	Ni,Fe-hydrogenase I small subunit
877		ATZ61372.2	+	584	0.602617	0.625614	0.33393	0.79391	0.657014	cluster1308	Hya		Bacteria	Chloroflexi	Thermomicrobium	0	0	K06281	E1.12.99.6L; hydrogenase large subunit [EC:1.12.99.6]	arCOG01550	C	HyaB	Ni,Fe-hydrogenase I large subunit
878		ATZ61373.2	-	163	0.77293	0.705332	0.473226	1.11894	0.79422	cluster1336	-		Bacteria	Actinobacteria	Saccharomonospora	0	0	K03605	hyaD; hydrogenase 1 maturation protease [EC:3.4.24.-]	arCOG04429	C	HyaD	Ni,Fe-hydrogenase maturation factor
879		WRQ72882.1	-	201	0.717189	0.789252	0.546176	0.854222	0.679105	cluster5816	-	Singleton	Bacteria	Actinobacteria	Kitasatospora	0	4
880		ATZ61374.2	-	102	0.765622	0.498265	0.88638	0.84325	0.83459	cluster11115	-	Singleton	Bacteria	Bacteroidetes	Emticicia	4	1
881		ATZ61375.2	-	280	0.614135	0.78457	0.775376	0.46606	0.430534	cluster3355	>10 CXXCH	Singleton	Bacteria	Aquificae	Thermosulfidibacter	10	1
882	ATZ61341.1	ATZ61376.2	-	354	1.5225	1.83538	1.07719	1.74133	1.43609	cluster2695	-		Bacteria	Firmicutes - Clostridia	Thermosediminibacter	0	0	K00768	cobU; nicotinate-nucleotide--dimethylbenzimidazole phosphoribosyltransferase [EC:2.4.2.21]
883	ATZ61342.1	ATZ61377.2	-	202	1.65509	2.11655	1.75541	1.76424	0.984149	cluster5817	-	Singleton	Archaea	Bathyarchaeota	Candidatus Bathyarchaeota archaeon BA2	0	0			arCOG02103	K	-	Transcriptional regulator, contains wHTH domain
884	ATZ61343.1	WRQ72883.1	-	422	0.93268	1.0242	1.00981	1.00584	0.690871	cluster1612	-		Archaea	Euryarchaeota	Methanocella	0	0	K02013	ABC.FEV.A; iron complex transport system ATP-binding protein [EC:3.6.3.34]	arCOG00199	P	FepC	ABC-type cobalamin/Fe3+-siderophores transport system, ATPase component
885	ATZ61344.1	WRQ72961.1	-	362	0.62039	0.44462	0.870517	0.648978	0.517446	cluster1142	-		Bacteria	Firmicutes - Clostridia	Acetohalobium	0	10	K02015	ABC.FEV.P; iron complex transport system permease protein	arCOG01007	P	FepD	ABC-type Fe3+-siderophore transport system, permease component
886	ATZ61345.1	ATZ61378.2	-	533	0.976346	0.827239	1.39472	0.886338	0.797083	cluster1341	-		Archaea	Euryarchaeota	Methanosalsum	0	2	K02016	ABC.FEV.S; iron complex transport system substrate-binding protein	arCOG04233	P	FepB	ABC-type Fe3+-hydroxamate transport system, periplasmic component
887	ATZ61346.1	ATZ61808.2	+	297	1.12949	1.60928	0.948908	1.22533	0.73444	cluster678	-	Core	Archaea	Euryarchaeota	Methanobacterium	0	0	K02232	adenosylcobyric acid synthase [EC:6.3.5.10]	arCOG00105	H	CobQ	Cobyric acid synthase
888	ATZ61347.1		+	148	0.842539	0.687408	1.06791	0.960228	0.654609	cluster5818	-	Singleton	Archaea	Euryarchaeota	Methanosalsum	0	1	K02232	adenosylcobyric acid synthase [EC:6.3.5.10]	arCOG00105	H	CobQ	Cobyric acid synthase
889	ATZ61348.1	ATZ61380.2	+	444	0.581317	0.53779	0.519104	0.731965	0.53641	cluster161	-	Core	Archaea	Euryarchaeota	Methanohalobium	0	0	K00817	hisC; histidinol-phosphate aminotransferase [EC:2.6.1.9]	arCOG05056	R	-	Uncharacterized protein containing a Zn-finger-like domain
890	ATZ61349.1	ATZ61381.2	+	321	1.2515	1.12147	1.21544	1.41413	1.25493	cluster509	-	Core	Archaea	Euryarchaeota	Methanocella	0	3	K02227	cbiB, cobD; adenosylcobinamide-phosphate synthase [EC:6.3.1.10]	arCOG04274	H	CbiB	Cobalamin biosynthesis protein CobD/CbiB
891	ATZ61806.1	ATZ61382.2	+	179	0.526679	0.491757	0.0683777	0.945677	0.600905	cluster802	-	Core	Archaea	Euryarchaeota	Methanomethylovorans	0	0			arCOG01869	I	PgpA	Phosphatidylglycerophosphatase A fused to adenosylcobinamide amidohydrolase, CbiZ
892	ATZ61350.1	ATZ61383.2	+	249	0.480181	0.459056	0.333449	0.788344	0.339874	cluster508	-	Core	Archaea	Euryarchaeota	Methanohalobium	0	5	K02233	adenosylcobinamide-GDP ribazoletransferase [EC:2.7.8.26]	arCOG04338	H	CobS	Cobalamin-5-phosphate synthase
893	ATZ61351.1	ATZ61384.2	+	210	0.698042	0.529585	0.481878	1.04626	0.73444	cluster507	-	Core	Archaea	Euryarchaeota	Methanohalobium	0	0	K19712	cobY; adenosylcobinamide-phosphate guanylyltransferase [EC:2.7.7.62]	arCOG01871	H	-	GTP:adenosylcobinamide-phosphate guanylyltransferase
894	ATZ61352.1	ATZ61809.2	+	403	0.912918	1.28408	0.60718	1.03603	0.724379	cluster1630	rnf		Bacteria	Firmicutes - Clostridia	Thermoanaerobacterium	0	0	K03615	rnfC; electron transport complex protein RnfC	arCOG06548	C	RnfC	Predicted NADH:ubiquinone oxidoreductase, subunit RnfC
895	ATZ61353.1	ATZ61385.2	+	272	0.665346	0.679354	0.424512	0.92947	0.628049	cluster1631	rnf		Archaea	Euryarchaeota	Methanohalophilus	0	7	K03614	rnfD; electron transport complex protein RnfD	arCOG06547	C	RnfD	Predicted NADH:ubiquinone oxidoreductase, subunit RnfD
896	ATZ61354.1	ATZ61386.2	+	174	0.609495	0.543521	0.438126	0.928455	0.527878	cluster1632	rnf		Archaea	Euryarchaeota	Methanolobus	0	1	K03612	rnfG; electron transport complex protein RnfG	arCOG06546	C	RnfG	Predicted NADH:ubiquinone oxidoreductase, subunit RnfG
897	ATZ61355.1	ATZ61387.2	+	201	0.472061	0.55349	0.307666	0.589664	0.437424	cluster1633	rnf		Archaea	Euryarchaeota	Methanosalsum	0	6	K03613	rnfE; electron transport complex protein RnfE	arCOG03955	C	RnfE	Predicted NADH:ubiquinone oxidoreductase, subunit RnfE
898	ATZ61356.1	ATZ61388.2	+	193	0.733823	0.440783	0.812662	0.776914	0.904935	cluster1634	rnf		Bacteria	Fusobacteria	Ilyobacter	0	6	K03617	rnfA; electron transport complex protein RnfA	arCOG03954	C	RnfA	Predicted NADH:ubiquinone oxidoreductase, subunit RnfA
899	ATZ61357.1	ATZ61389.2	+	266	0.864639	0.667628	0.702774	1.02493	1.06323	cluster1635	rnf		Bacteria	Firmicutes - Clostridia	Natranaerobius	0	1	K03616	rnfB; electron transport complex protein RnfB	arCOG02186	C	-	Predicted NADH:ubiquinone oxidoreductase, subunit RnfB fused to ferredoxin domains
900	ATZ61807.1	ATZ61390.2	+	316	0.765705	0.93369	0.515058	0.847318	0.766755	cluster1629	-		Archaea	Euryarchaeota	Methanococcoides	0	0	K03734	apbE; thiamine biosynthesis lipoprotein	arCOG04785	H	ApbE	Membrane-associated lipoprotein involved in thiamine biosynthesis
901	ATZ61358.1	ATZ61391.2	+	65	1.63122	1.4656	2.27896	1.97244	0.807884	cluster12725	-	Singleton	Archaea	Crenarchaeota	Thermoproteus	0	0
902	ATZ61359.1	ATZ61392.2	+	164	2.29785	3.83949	1.71527	1.83725	1.79938	cluster5819	-		Archaea	Euryarchaeota	Halomicrobium	0	0	K07066	K07066; uncharacterized protein	arCOG00717	V	-	PIN domain containing protein
903	ATZ61360.1	ATZ61393.2	-	146	1.10368	1.82389	0.279479	1.1233	1.18806	cluster12723	-	Singleton	Bacteria	Chloroflexi	Dehalococcoides	0	0			arCOG02123	V	-	HEPN domain containing protein
904	ATZ61361.1	ATZ61394.2	-	179	1.76591	1.86471	2.1033	1.76274	1.33287	cluster12724	-	Singleton	Archaea	Euryarchaeota	Methanocella	0	0			arCOG01208	V	-	Minimal nucleotidyltransferase
905	ATZ61362.1	ATZ61395.2	+	83	1.39919	1.38483	1.18175	1.73966	1.29052	cluster7848	-	Singleton	Archaea	Euryarchaeota	Geoglobus	0	0
906	ATZ61363.1	ATZ61396.2	+	133	0.881581	0.877125	1.14697	1.16033	0.341894	cluster2151	-		Archaea	Bathyarchaeota	Candidatus Bathyarchaeota archaeon BA2	0	0	K07064	K07064; uncharacterized protein	arCOG00715	V	-	PIN domain containing protein
907	ATZ61364.1	ATZ61810.2	+	71	1.64823	2.01473	2.62879	1.24556	0.703838	cluster5820	-		Animals	Vertebrates	Scleropages	0	0	K13710	ARHGEF7, PIXB; Rho guanine nucleotide exchange factor 7
908	ATZ61365.1	ATZ61811.2	+	141	2.33299	3.00035	2.78837	2.56232	0.98093	cluster5821	-		Plants	Monocots	Elaeis	0	0
909	ATZ61366.1	ATZ61397.2	+	108	2.32045	1.82045	2.08634	1.93651	3.43851	cluster5822	-	Singleton	Animals	Mollusks	Mizuhopecten	0	0	K06225	PTCH1; patched 1
910	ATZ61367.1	WRQ72884.1	+	134	1.33748	0.982603	1.11114	1.57975	1.67644	cluster5823	-	Singleton	Archaea	Euryarchaeota	Halorientalis	0	0	K07065	K07065; uncharacterized protein	arCOG04502	V	-	PIN domain containing protein
911	ATZ61368.1	ATZ61398.2	+	100	1.43575	0.829218	2.42098	1.39115	1.10166	cluster1190	-		Archaea	Euryarchaeota	Thermococcus	0	0	K03609	minD; septum site-determining protein MinD	arCOG00589	N	FlhG	FleN family ATPase involved in flagellar biosynthesis
912	ATZ61369.1	ATZ61399.2	+	168	1.14195	0.718249	1.16314	1.24579	1.44063	cluster2056	-		Archaea	Euryarchaeota	Methanosarcina	0	0	K06928	nucleoside-triphosphatase THEP1 [EC:3.6.1.15]	arCOG01034	F	THEP1	Nucleoside-triphosphatase THEP1
913	ATZ61370.1	ATZ61400.2	+	61	0.610155	0.720824	0.387274	0.873496	0.459025	cluster7847	-	Singleton	Bacteria	Aquificae	Thermosulfidibacter	0	0	K03525	coaX; type III pantothenate kinase [EC:2.7.1.33]
914	ATZ61371.1	ATZ61401.2	+	121	1.45031	1.10294	2.15761	1.43902	1.10166	cluster2688	-		Archaea	Euryarchaeota	Geoglobus	0	0			arCOG02221	V	-	PIN domain containing protein
915	ATZ61372.1	ATZ61402.2	+	375	1.1182	1.18941	1.20327	0.986807	1.09331	cluster276	-	Core	Archaea	Euryarchaeota	Methanolobus	0	0	K00555	TRMT1, trm1; tRNA (guanine26-N2/guanine27-N2)-dimethyltransferase [EC:2.1.1.215 2.1.1.216]	arCOG01219	J	TRM1	N2,N2-dimethylguanosine tRNA methyltransferase
916	ATZ61373.1		-	163	0.571601	0.143965	1.05656	0.670761	0.415118	cluster259	-	Core	Archaea	Euryarchaeota	Methanolobus	0	0	K02427	rlmE, rrmJ, ftsJ; 23S rRNA (uridine2552-2'-O)-methyltransferase [EC:2.1.1.166]	arCOG01641	R	-	Predicted RNA-binding protein, contains TRAM domain
917	ATZ61374.1	ATZ61814.2	-	194	0.77618	0.288994	1.08335	0.895674	0.836703	cluster793	-	Core	Archaea	Euryarchaeota	Methanocella	0	0			arCOG02680	R	-	Uncharacterized archaeal Zn-finger protein
918	ATZ61375.1	ATZ61404.2	+	145	1.02075	0.99181	1.75588	0.72858	0.606711	cluster2332	-		Archaea	Euryarchaeota	Methanocella	0	0	K09738	K09738; uncharacterized protein	arCOG04171	S	-	Uncharacterized protein
919	ATZ61376.1	ATZ61405.2	-	142	1.36568	0.81865	2.16724	1.15486	1.32199	cluster829	-	Core	Archaea	Euryarchaeota	Methanosalsum	0	4			arCOG04960	S	-	Uncharacterized membrane protein
920	ATZ61377.1	ATZ61407.2	-	423	0.755766	1.05658	0.593889	0.846637	0.525954	cluster2510	-		Archaea	Bathyarchaeota	Candidatus Bathyarchaeota archaeon BA2	0	0	K01619	deoC, DERA; deoxyribose-phosphate aldolase [EC:4.1.2.4]	arCOG04320	F	DeoC	Deoxyribose-phosphate aldolase
921	ATZ61378.1	ATZ61410.2	+	96	1.01591	1.24958	1.1981	0.817258	0.798703	cluster12628	-	Singleton	Archaea	Thaumarchaeota	Candidatus Nitrosopelagicus	0	0			arCOG04290	R	-	PIN-domain and Zn ribbon
922	ATZ61808.1	ATZ61411.2	-	309	0.323031	0.233462	0.466267	0.337465	0.254929	cluster474	-	Core	Archaea	Euryarchaeota	Methanosarcina	0	0	K15429	TRM5, TRMT5; tRNA (guanine37-N1)-methyltransferase [EC:2.1.1.228]	arCOG00033	J	Trm5	Wybutosine (yW) biosynthesis enzyme, Trm5 methyltransferase
923	ATZ61379.1	ATZ61412.2	-	148	0.837296	1.11826	0.340849	0.976509	0.913571	cluster637	-	Core	Archaea	Euryarchaeota	Methanohalobium	0	0			arCOG04038	S	-	Uncharacterized protein
924	ATZ61380.1	ATZ61413.2	+	261	0.88281	1.18907	0.562888	0.966948	0.812335	cluster264	-	Core	Archaea	Euryarchaeota	Methanosarcina	0	0	K20215	dph5; diphthine synthase [EC:2.1.1.98]	arCOG04161	J	DPH5	Diphthamide biosynthesis methyltransferase
925	ATZ61381.1	ATZ61414.2	+	522	1.21259	1.2258	1.28454	1.18294	1.15709	cluster752	-	Core	Archaea	Euryarchaeota	Methanosalsum	0	0	K06915	K06915; uncharacterized protein	arCOG00280	L	-	HerA helicase
926	ATZ61382.1	ATZ61415.2	+	92	0.699204	1.1033	0.294328	0.723975	0.675211	cluster744	-		Archaea	Euryarchaeota	Methanococcoides	0	0	K09728	K09728; uncharacterized protein	arCOG01224	S	-	Uncharacterized protein
927	ATZ61383.1	ATZ61416.2	+	300	0.59539	0.445626	0.762875	0.826077	0.346979	cluster265	-		Archaea	Euryarchaeota	Methanosalsum	0	0	K22026	K22026; nucleoside kinase [EC:2.7.1.73 2.7.1.213 2.7.1.-]	arCOG00014	G	RbsK	Sugar kinase, ribokinase family
928	ATZ61384.1	ATZ61417.2	+	223	1.13818	1.04262	1.49157	1.10846	0.910066	cluster22	-	Core	Archaea	Euryarchaeota	Methanosarcina	0	0	K06927	DPH6; diphthine-ammonia ligase [EC:6.3.1.14]	arCOG00035	J	Dph6	Diphthamide synthase (EF-2-diphthine--ammonia ligase)
929	ATZ61809.1	ATZ61418.2	+	582	0.694169	0.619172	0.552047	0.915724	0.689735	cluster2116	-		Archaea	Euryarchaeota	Methanocella	0	6	K08979	K08979; putative membrane protein	arCOG04351	I	-	Predicted membrane associated lipid hydrolase, neutral ceramidase superfamily
930	ATZ61385.1	ATZ61420.2	-	954	1.0262	1.03082	1.11485	1.12856	0.83057	cluster284	-	Core	Archaea	Euryarchaeota	Methanocella	0	0	K01869	LARS, leuS; leucyl-tRNA synthetase [EC:6.1.1.4]	arCOG00809	J	LeuS	Leucyl-tRNA synthetase
931	ATZ61386.1	WRQ72885.1	-	202	0.976091	1.15292	0.774575	1.05882	0.918049	cluster723	-	Core	Archaea	Euryarchaeota	Methanosarcina	0	0	K00762	pyrE; orotate phosphoribosyltransferase [EC:2.4.2.10]	arCOG00028	F	-	Orotate phosphoribosyltransferase homolog
932	ATZ61387.1	ATZ61421.2	-	172	1.14431	1.64645	1.0916	1.00508	0.834114	cluster724	-	Core	Archaea	Euryarchaeota	Methanosarcina	0	0	K07060	nob1; endoribonuclease Nob1 [EC:3.1.-.-]	arCOG00721	J	Nob1	Endonuclease Nob1, consists of a PIN domain and a Zn-ribbon module
933	ATZ61388.1	ATZ61422.2	+	69	1.63766	2.72736	1.25453	1.40033	1.16843	cluster180	-	Core	Archaea	Euryarchaeota	Methanocella	0	0			arCOG02144	L	HHT1	Histones H3 and H4
934	ATZ61389.1	ATZ61423.2	+	274	0.917117	0.888477	0.907131	0.998014	0.874847	cluster13495	-	Singleton	Archaea	Euryarchaeota	Methanobacterium	0	8	K08974	K08974; putative membrane protein	arCOG04565	S	-	Predicted membrane protein, DUF368 family
935	ATZ61390.1	ATZ61424.2	-	322	0.949883	0.788743	1.18759	1.05878	0.764417	cluster120	-	Core	Archaea	Euryarchaeota	Methanocella	0	0	K03151	thiI; thiamine biosynthesis protein ThiI	arCOG00038	J	ThiI	tRNA S(4)U 4-thiouridine synthase
936	ATZ61391.1	ATZ61425.2	+	350	0.927393	0.695941	1.08265	1.06728	0.863701	cluster134	-		Archaea	Euryarchaeota	Methanothrix	0	0			arCOG00324	R	AcuC	Deacetylase, including yeast histone deacetylase and acetoin utilization protein
937	ATZ61392.1	ATZ61426.2	-	136	0.775354	0.338474	0.898966	1.15891	0.705062	cluster1223	-		Archaea	Bathyarchaeota	Candidatus Bathyarchaeota archaeon BA1	0	0	K07064	K07064; uncharacterized protein	arCOG00713	V	-	PIN domain containing protein
938	ATZ61393.1	ATZ61427.2	-	74	0.774192	1.227	0	0.996043	0.87373	cluster3141	-		Archaea	Euryarchaeota	Pyrococcus	0	0			arCOG00818	V	AbrB	AbrB family transcriptional regulator
939	ATZ61394.1	ATZ61428.2	-	444	1.11249	0.987622	1.22324	1.38686	0.852227	cluster366	-	Core	Archaea	Euryarchaeota	Methanococcoides	0	0	K07558	cca; tRNA nucleotidyltransferase (CCA-adding enzyme) [EC:2.7.7.72]	arCOG04249	J	CCA1	tRNA nucleotidyltransferase (CCA-adding enzyme)
940	ATZ61395.1	ATZ61429.2	-	189	0.494361	0.297043	0.5275	0.622473	0.530429	cluster482	-	Core	Archaea	Euryarchaeota	Methanohalobium	0	0	K01975	ligT; 2'-5' RNA ligase [EC:6.5.1.-]	arCOG01736	J	LigT	2'-5' RNA ligase
941	ATZ61396.1	ATZ61430.2	-	198	0.828912	0.750804	0.956253	0.798937	0.809653	cluster1170	-		Archaea	Euryarchaeota	Methanosarcina	0	0			arCOG03379	S	-	Uncharacterized protein
942	ATZ61810.1	ATZ61816.2	+	66	1.23629	0.339063	2.71409	0.980275	0.911718	cluster798	-	Core	Archaea	Euryarchaeota	Methanohalobium	0	0			arCOG02607	O	GrxC	Glutaredoxin
943	ATZ61811.1	ATZ61431.2	+	755	0.791379	0.901266	0.828646	0.8475	0.588104	cluster124	-	Core	Archaea	Euryarchaeota	Methanosalsum	0	0	K21636	nrdD; ribonucleoside-triphosphate reductase (formate) [EC:1.1.98.6]	arCOG04889	F	NrdD	Oxygen-sensitive ribonucleoside-triphosphate reductase
944	ATZ61397.1	ATZ61432.2	+	215	1.80451	2.17673	1.94961	1.49543	1.59628	cluster10720	-	Singleton	Bacteria	Firmicutes - Clostridia	Ruminococcus	0	0
945		ATZ61433.2	+	256	1.54519	1.70637	1.76317	1.31469	1.39652				Bacteria	Firmicutes - Clostridia	Syntrophothermus	0	0	K00571	site-specific DNA-methyltransferase (adenine-specific) [EC:2.1.1.72]	arCOG00115	L	-	DNA modification methylase
946	ATZ61398.1	ATZ61434.2	+	445	1.74682	2.25831	1.98698	1.5431	1.19889	cluster1785	-		Archaea	Euryarchaeota	Thermococcus	0	0	K07446	trm-G10; tRNA (guanine10-N2)-dimethyltransferase [EC:2.1.1.213]	arCOG00890	L	-	DNA modification methylase
947	ATZ61399.1	ATZ61435.2	+	421	2.15318	2.83092	2.0333	1.93391	1.81457	cluster11746	-	Singleton	Archaea	Thaumarchaeota	Nitrososphaera	0	0
948	ATZ61400.1	ATZ61436.2	+	254	1.78952	2.04503	2.3092	1.76985	1.03401	cluster486	-	Core	Archaea	Euryarchaeota	Methanosarcina	0	0	K04069	pflA, pflC, pflE; pyruvate formate lyase activating enzyme [EC:1.97.1.4]	arCOG00952	O	PflA	Pyruvate-formate lyase-activating enzyme
949	ATZ61401.1	ATZ61437.2	+	183	2.34449	2.49411	2.6969	2.16723	2.01971	cluster451	-	Core	Archaea	Euryarchaeota	Ferroglobus	0	0			arCOG01045	H	CoaE	Dephospho-CoA kinase
950	ATZ61402.1	ATZ61438.2	+	130	1.09464	0.398612	1.64431	1.30284	1.03281	cluster1116	-		Archaea	Euryarchaeota	Methanocella	0	0	K09736	K09736; uncharacterized protein	arCOG01045	H	CoaE	Dephospho-CoA kinase
951	ATZ61403.1	ATZ61439.2	+	252	0.745216	0.503785	0.531711	1.08381	0.861554	cluster450	-	Core	Archaea	Euryarchaeota	Methanothrix	0	0			arCOG01895	G	IolE	Sugar phosphate isomerase/epimerase
952	ATZ61812.1	ATZ61817.2	-	401	0.898842	0.877709	0.854138	0.991957	0.871566	cluster1071	-		Archaea	Euryarchaeota	Methanohalobium	0	0			arCOG01963	R	-	PhoU-like domain fused to TrkA-C domain
953	ATZ61813.1	ATZ61440.2	-	176	1.29363	1.59431	1.63172	1.08693	0.861554	cluster1449	-		Archaea	Euryarchaeota	Halobiforma	0	5	K07244	mgtE-like transporter	arCOG00624	P	MgtE2	Permease, similar to cation transporter
954	ATZ61814.1	ATZ61441.2	-	190	1.32821	1.3585	1.36905	1.18768	1.39763	cluster1072	-		Archaea	Euryarchaeota	Halomicrobium	0	4	K07244	mgtE-like transporter	arCOG00624	P	MgtE2	Permease, similar to cation transporter
955	ATZ61404.1	ATZ61442.2	-	130	0.817101	0.748221	0.487889	0.930634	1.10166	cluster4221	-		Bacteria	Bacteroidetes	Sphingobacteriaceae bacterium GW460-11-11-14-LB5	0	0	K12373	HEXA_B; hexosaminidase [EC:3.2.1.52]
956	ATZ61405.1	ATZ61443.2	-	130	0.763074	1.3582	0.386986	0.81136	0.495747	cluster5825	-		Bacteria	Firmicutes - Clostridia	Pelotomaculum	0	0			arCOG02221	V	-	PIN domain containing protein
957	ATZ61406.1	ATZ61444.2	-	71	0.709684	0.298959	0.515478	0.960629	1.06367	cluster3204	-		Bacteria	Gammaproteobacteria - Others	gamma proteobacterium HdN1	0	0
958	ATZ61407.1	ATZ61818.2	-	305	0.835934	0.951441	0.959624	0.847719	0.584952	cluster337	-	Core	Archaea	Euryarchaeota	Methanomethylovorans	0	0	K00784	rnz; ribonuclease Z [EC:3.1.26.11]	arCOG00501	J	Rnz	Ribonuclease Z, beta-lactamase superfamily hydrolase
959	ATZ61815.1	ATZ61445.2	-	335	0.564635	0.387799	0.687444	0.701833	0.481466	cluster315	-	Core	Archaea	Euryarchaeota	Methanolobus	0	0	K07446	trm-G10; tRNA (guanine10-N2)-dimethyltransferase [EC:2.1.1.213]	arCOG00047	J	Trm11	tRNA G10 N-methylase Trm11
960	ATZ61408.1	ATZ61446.2	+	189	1.20029	0.722767	1.49369	1.6427	0.941999	cluster100	-	Core	Archaea	Euryarchaeota	Methanocella	0	0	K03120	TBP, tbp; transcription initiation factor TFIID TATA-box-binding protein	arCOG01764	K	SPT15	TATA-box binding protein (TBP), component of TFIID and TFIIIB
961	ATZ61409.1	ATZ61819.2	+	83	0.71037	0.769935	0.422555	0.93824	0.710748	cluster413	-	Core	Archaea	Euryarchaeota	Methanohalobium	0	0	K00567	methylated-DNA-[protein]-cysteine S-methyltransferase [EC:2.1.1.63]	arCOG02724	L	Ada	Methylated DNA-protein cysteine methyltransferase
962	ATZ61410.1	ATZ61447.2	-	171	0.477458	0.608416	0.156653	0.787469	0.357295	cluster382	-	Core	Archaea	Euryarchaeota	Methanocaldococcus	0	0	K00952	nadM; nicotinamide-nucleotide adenylyltransferase [EC:2.7.7.1]	arCOG00972	H	NadR	Nicotinamide mononucleotide adenylyltransferase
963	ATZ61411.1	ATZ61448.2	-	322	0.473668	0.341634	0.436454	0.615829	0.500754	cluster690	mer	Core	Archaea	Euryarchaeota	Methanotorris	0	0	K00320	mer; coenzyme F420-dependent N5,N10-methenyltetrahydromethanopterin reductase [EC:1.5.99.11]	arCOG02410	C	-	Coenzyme F420-dependent N5,N10-methylene tetrahydromethanopterin reductase or related flavin-dependent oxidoreductase
964	ATZ61412.1	ATZ61449.2	+	68	0.630076	0.505513	0.888209	0.840966	0.285615	cluster5826	-	Singleton	Bacteria	Firmicutes - Clostridia	Clostridium	0	0
965	ATZ61413.1	ATZ61450.2	+	109	1.12766	2.10346	0.713511	0.901852	0.791818	cluster5827	-	Singleton	Archaea	Euryarchaeota	Methanocella	0	0			arCOG06969	S	-	Zn-finger protein
966	ATZ61414.1	ATZ61451.2	-	288	0.685367	0.419355	0.543993	0.847591	0.930528	cluster835	-		Archaea	Euryarchaeota	Methanococcoides	0	0	K04070	pflX; putative pyruvate formate lyase activating enzyme [EC:1.97.1.4]	arCOG00934	R	PflX	Radical SAM superfamily enzyme
967	ATZ61415.1	ATZ61820.2	-	200	0.739673	0.40778	0.863746	1.02903	0.658134	cluster9819	-	Singleton	Archaea	Euryarchaeota	Archaeoglobus	0	0			arCOG00710	V	-	PIN domain containing protein
968	ATZ61416.1	ATZ61452.2	-	60	0.900043	1.52256	0.849023	0.878063	0.350528	cluster9820	-	Singleton	Archaea	Euryarchaeota	Archaeoglobus	0	0			arCOG00710	V	-	PIN domain containing protein
969	ATZ61417.1	ATZ61453.2	-	438	0.580981	0.253363	0.625477	0.720707	0.724379	cluster574	-	Core	Archaea	Euryarchaeota	Methanosarcina	0	0	K03592	pmbA; PmbA protein	arCOG00322	O	TldE	Inactivated Zn-dependent protease, component of TldD/TldE system
970	ATZ61418.1	ATZ61454.2	-	444	0.438714	0.438862	0.314176	0.548849	0.452967	cluster171	-	Core	Archaea	Euryarchaeota	Methanohalobium	0	0	K03568	tldD; TldD protein	arCOG00321	O	TldD	Zn-dependent protease, component of TldD/TldE system
971	ATZ61419.1	ATZ61455.2	-	628	0.640993	0.736752	0.352547	0.740234	0.73444	cluster351	-	Core	Archaea	Euryarchaeota	Methanocella	0	1	K04076	lonB; Lon-like ATP-dependent protease [EC:3.4.21.-]	arCOG02160	O	LonB	Predicted ATP-dependent protease
972	ATZ61420.1	ATZ61456.2	+	281	0.532525	0.474333	0.339825	0.552125	0.763817	cluster243	-	Core	Archaea	Euryarchaeota	Methanococcoides	0	0	K00948	PRPS, prsA; ribose-phosphate pyrophosphokinase [EC:2.7.6.1]	arCOG00067	F	PrsA	Phosphoribosylpyrophosphate synthetase
973		ATZ61457.2	+	206.333	0.951682	1.42661	0.718273	1.03917	0.622677				Bacteria	Firmicutes - Clostridia	Caldanaerobacter	0	0
974	ATZ61421.1	ATZ61458.2	+	335	0.578507	0.709561	0.611172	0.631949	0.361344	cluster447	-	Core	Archaea	Euryarchaeota	Methanococcoides	0	0	K01974	rtcA, RTCD1; RNA 3'-terminal phosphate cyclase [EC:6.5.1.4]	arCOG04125	J	RCL1	RNA 3'-terminal phosphate cyclase
975	ATZ61422.1	ATZ61459.2	-	210	0.861218	0.586566	0.904285	1.05127	0.902749	cluster876	-		Archaea	Euryarchaeota	Methanosalsum	0	0	K07559	kptA; putative RNA 2'-phosphotransferase [EC:2.7.1.-]	arCOG04063	J	KptA	RNA:NAD 2'-phosphotransferase
976	ATZ61423.1	ATZ61460.2	-	393	0.344338	0.229487	0.425483	0.461682	0.260698	cluster321	-	Core	Archaea	Euryarchaeota	Methanococcoides	0	0	K11717	sufS; cysteine desulfurase / selenocysteine lyase [EC:2.8.1.7 4.4.1.16]	arCOG00065	O	csdA	Selenocysteine lyase/Cysteine desulfurase
977	ATZ61424.1	ATZ61461.2	+	449	0.647999	0.623317	0.594154	0.984065	0.390462	cluster516	-		Archaea	Euryarchaeota	Methanococcoides	0	0	K15778	pmm-pgm; phosphomannomutase / phosphoglucomutase [EC:5.4.2.8 5.4.2.2]	arCOG00767	G	{ManB}	Phosphomannomutase
978	ATZ61425.1	ATZ61462.2	+	82	1.57866	2.29487	1.40399	1.43251	1.18326	cluster5828	-		Archaea	Euryarchaeota	Pyrococcus	0	0			arCOG00812	V	AbrB	AbrB family transcriptional regulator
979	ATZ61426.1	ATZ61822.2	+	146	0.66272	0.703536	0.409579	0.7877	0.750066	cluster1223	-		Archaea	Bathyarchaeota	Candidatus Bathyarchaeota archaeon BA1	0	0	K07064	K07064; uncharacterized protein	arCOG00713	V	-	PIN domain containing protein
980	ATZ61427.1	ATZ61463.2	-	188	0.968733	1.16173	0.584573	1.39419	0.73444	cluster6982	-	Singleton	Bacteria	Alphaproteobacteria	Rhizobium	0	0	K07066	K07066; uncharacterized protein
981	ATZ61428.1	ATZ61464.2	-	106	0.865009	1.19935	0.471264	1.01826	0.771162	cluster2758	-		Bacteria	Gammaproteobacteria - Others	Thiodictyon	0	0
982	ATZ61429.1	ATZ61466.2	-	742	3.43917	3.86757	1.42475	5.01182	3.45252	cluster2421	-		Archaea	Euryarchaeota	Methanoculleus	0	2
983	ATZ61430.1	ATZ61467.2	-	67	1.08177	0.64727	0.801616	1.22571	1.65249	cluster6983	-	Singleton	Viruses	Viruses	vg	0	0
984	ATZ61816.1	ATZ61468.2	+	69	0.506595	0	0.725778	0.853055	0.447549	cluster1047	-		Archaea	Euryarchaeota	Archaeoglobus	0	0			arCOG02411	R	-	HicB family component of toxin-antitoxin system, antitoxin, predicted nuclease of the RNAse H fold
985	ATZ61431.1	ATZ61469.2	+	74	0.446188	1.00274	0	0.70857	0.073444	cluster1822	-		Archaea	Euryarchaeota	Methanosarcina	0	0			arCOG03086	V	-	Toxic component of toxin-antitoxin system, dsRBD-like fold, HicA family
986	ATZ61432.1	ATZ61470.2	-	185	1.17519	1.35452	0.969826	1.17757	1.19886	cluster12	-	Core	Archaea	Euryarchaeota	Methanocaldococcus	0	0	K01512	acyP; acylphosphatase [EC:3.6.1.7]	arCOG01674	C	AcyP	Acylphosphatase
987	ATZ61433.1	ATZ61471.2	-	136	1.27103	0.875991	2.0281	1.25402	0.926033	cluster2190	-		Archaea	Euryarchaeota	Methanolobus	0	0	K07064	K07064; uncharacterized protein	arCOG00713	V	-	PIN domain containing protein
988	ATZ61434.1	ATZ61472.2	-	60	0.692658	0.641612	0.785346	0.976455	0.36722	cluster4141	-		Archaea	Euryarchaeota	Archaeoglobus	0	0
989	ATZ61435.1	ATZ61473.2	-	282	0.702437	0.679101	0.745747	0.710609	0.674292	cluster4258	-		Bacteria	Gammaproteobacteria - Enterobacteria	Serratia	0	2
990	ATZ61436.1	ATZ61474.2	-	390	0.728205	0.641843	0.68545	0.916057	0.66947	cluster1204	-		Archaea	Euryarchaeota	Haloarculaceae archaeon HArcel1	0	0	K22222	cetZ; tubulin-like protein CetZ	arCOG02202	D	FtsZ	Cell division GTPase
991	ATZ61437.1	ATZ61475.2	-	243	0.817592	0.846798	0.879658	0.765567	0.778346	cluster3211	-		Archaea	Euryarchaeota	Halovivax	0	0			arCOG02155	R	-	Protein implicated in RNA metabolism, contains PRC-barrel domain
992	ATZ61438.1	ATZ61476.2	-	317	1.0458	1.42581	1.17256	1.18569	0.399152	cluster3212	-		Animals	Vertebrates	Canis	0	0	K06674	SMC2; structural maintenance of chromosome 2
993	ATZ61439.1	ATZ61477.2	+	390	0.48761	0.593135	0.469481	0.574346	0.31348	cluster533	-	Core	Archaea	Euryarchaeota	Methanolobus	0	0	K15635	apgM; 2,3-bisphosphoglycerate-independent phosphoglycerate mutase [EC:5.4.2.12]	arCOG01696	G	ApgM	2,3-bisphosphoglycerate-independent phosphoglycerate mutase
994	ATZ61817.1	ATZ61478.2	+	255	0.702185	0.949378	0.633374	0.724121	0.501867	cluster167	F420	Core	Archaea	Euryarchaeota	Methanosalsum	0	0	K12234	cofE, fbiB; coenzyme F420-0:L-glutamate ligase / coenzyme F420-1:gamma-L-glutamate ligase [EC:6.3.2.31 6.3.2.34]	arCOG02714	H	CofE	F(420)-0:gamma-glutamyl ligase, F420 coenzyme biosynthesis enzyme
995	ATZ61440.1	ATZ61479.2	-	210	0.677769	0.773904	0.792303	0.564425	0.580444	cluster304	-	Core	Archaea	Euryarchaeota	Methanohalophilus	0	0	K03238	EIF2S2; translation initiation factor 2 subunit 2	arCOG01641	R	-	Predicted RNA-binding protein, contains TRAM domain
996	ATZ61441.1	ATZ61480.2	-	177	0.62278	1.09032	0.256632	0.60068	0.543485	cluster305	-	Core	Archaea	Euryarchaeota	Methanococcoides	0	0	K02866	RP-L10e, RPL10; large subunit ribosomal protein L10e	arCOG04113	J	RplP	Ribosomal protein L10AE/L16
997	ATZ61442.1	ATZ61481.2	-	315	0.754248	0.677641	0.847836	0.90134	0.590175	cluster577	-	Core	Archaea	Euryarchaeota	Methanosarcina	0	0	K06984	beta-ribofuranosylaminobenzene 5'-phosphate synthase [EC:2.4.2.54]	arCOG01026	R	-	Predicted sugar kinase
998	ATZ61443.1	ATZ61482.2	-	74	0.44985	0.297891	0.866003	0.5437	0.0918049	cluster1476	-		Bacteria	Firmicutes - Clostridia	Moorella	0	0
999	ATZ61444.1	ATZ61483.2	-	102	0.567967	0.91636	0.0837065	0.514412	0.757391	cluster1953	-		Archaea	Bathyarchaeota	Candidatus Bathyarchaeota archaeon BA1	0	0			arCOG07672	S	-	Uncharacterized protein, DUF4258 family
1000	ATZ61818.1	ATZ61823.2	-	1078	0.484166	0.333175	0.510338	0.606509	0.486641	cluster563	-	Core	Archaea	Euryarchaeota	Methanolobus	0	0	K01870	IARS, ileS; isoleucyl-tRNA synthetase [EC:6.1.1.5]	arCOG00807	J	IleS	Isoleucyl-tRNA synthetase
1001	ATZ61445.1	ATZ61484.2	+	328	0.700929	0.523521	0.903144	0.7726	0.60445	cluster483	-	Core	Archaea	Euryarchaeota	Methanohalobium	0	0	K04801	rfcS; replication factor C small subunit	arCOG00469	L	HolB	ATPase involved in DNA replication HolB, small subunit
1002	ATZ61446.1	ATZ61485.2	-	75	1.4742	2.78032	1.06721	1.60861	0.440664	cluster5829	-		Bacteria	Cyanobacteria	Halomicronema	0	0
1003	ATZ61819.1	ATZ61486.2	-	106	1.7153	2.31121	1.25345	1.70525	1.59129	cluster5830	-		Bacteria	Cyanobacteria	Chondrocystis	0	0			arCOG02270	V	-	Predicted antitoxin component of toxin-antitoxin system, DUF2283 family
1004	ATZ61447.1	ATZ61487.2	-	156	0.713626	0.479366	0.375103	1.12937	0.870666	cluster794	-	Core	Archaea	Euryarchaeota	Methanothrix	0	0			arCOG04418	R	-	Predicted HTH domain, homologous to N-terminal domain of RPA1 protein family
1005	ATZ61448.1	ATZ61488.2	+	126	0.898121	1.24249	1.3207	0.545637	0.483655	cluster627	-	Core	Archaea	Euryarchaeota	Methanothrix	0	0	K02995	RP-S8e, RPS8; small subunit ribosomal protein S8e	arCOG04154	J	RPS8A	Ribosomal protein S8E
1006	ATZ61449.1	ATZ61489.2	-	324	0.832016	1.0984	0.738617	0.881622	0.609429	cluster5791	-	Singleton	Archaea	Thaumarchaeota	Candidatus Caldiarchaeum	0	0	K01597	MVD, mvaD; diphosphomevalonate decarboxylase [EC:4.1.1.33]	arCOG02937	I	MVD1	Mevalonate pyrophosphate decarboxylase
1007	ATZ61450.1	ATZ61490.2	+	96	0.733079	0.71095	1.04935	0.721335	0.450679	cluster329	-	Core	Archaea	Euryarchaeota	Methanosarcina	0	0	K03105	SRP19; signal recognition particle subunit SRP19	arCOG01217	U	SEC65	Signal recognition particle 19 kDa protein
1008	ATZ61451.1	ATZ61491.2	-	98	1.43967	1.74006	1.99789	1.35462	0.66612	cluster1206	-		Archaea	Euryarchaeota	Methanohalophilus	0	0	K09732	K09732; uncharacterized protein	arCOG04140	S	-	Uncharacterized protein
1009	ATZ61820.1	ATZ61492.2	+	229	0.864799	0.588567	0.999826	1.04788	0.822926	cluster139	-	Core	Archaea	Euryarchaeota	Methanolobus	0	0			arCOG00304	E	HIS2	Histidinol phosphatase or related hydrolase of the PHP family
1010	ATZ61452.1	ATZ61493.2	+	81	0.95463	1.02079	0.796714	1.19981	0.801207	cluster716	-	Core	Archaea	Euryarchaeota	Methanocella	0	0	K07569	gar1; RNA-binding protein	arCOG02466	J	GAR1	RNA-binding protein involved in rRNA processing
1011	ATZ61453.1	ATZ61494.2	+	355	0.91289	1.07077	0.858252	0.863613	0.858921	cluster125	-	Core	Archaea	Euryarchaeota	Methanocella	0	0	K03124	TFIIB, GTF2B, SUA7, tfb; transcription initiation factor TFIIB	arCOG01981	K	SUA7	Transcription initiation factor TFIIB, Brf1 subunit/Transcription initiation factor TFIIB
1012	ATZ61454.1	ATZ61495.2	-	178	0.740843	0.679162	0.561028	0.638212	1.08497	cluster4225	-		Archaea	Euryarchaeota	Methanoculleus	0	4			arCOG01330	S	-	Uncharacterized membrane protein
1013	ATZ61455.1	ATZ61496.2	-	135	0.711104	0.908114	0.658381	0.645824	0.6321	cluster5786	-	Singleton	Fungi	Ascomycetes	Coccidioides	0	1	K14997	SLC38A11; solute carrier family 38 (sodium-coupled neutral amino acid transporter), member 11
1014	ATZ61456.1	ATZ61497.2	+	86	1.79423	3.05835	0.649452	2.18385	1.28527	cluster3204	-		Bacteria	Chloroflexi	Candidatus Promineofilum	0	0			arCOG00818	V	AbrB	AbrB family transcriptional regulator
1015	ATZ61457.1	ATZ61498.2	+	127	1.23944	2.02678	0.549539	1.00439	1.37707	cluster9877	-	Singleton	Bacteria	Other	Candidatus Methylomirabilis	0	0			arCOG02222	V	-	PIN domain containing protein
1016	ATZ61458.1	ATZ61499.2	-	415	0.902108	1.27854	0.950947	0.775297	0.603649	cluster5792	-	Singleton	Archaea	Euryarchaeota	Methanocella	0	2
1017	ATZ61459.1	ATZ61500.2	-	205	0.648905	0.809707	0.579077	0.681626	0.52521	cluster1787	-		Bacteria	Gammaproteobacteria - Others	Pseudoalteromonas	0	1			arCOG06117	N	-	Predicted pilin/flagellin
1018	ATZ61460.1	ATZ61501.2	-	154	0.424246	0.493283	0.277331	0.367318	0.559051	cluster1788	-		Protists	Alveolates	Theileria	0	1
1019	ATZ61461.1	ATZ61502.2	-	289	0.610197	0.735686	0.202608	0.673008	0.829485	cluster639	-		Archaea	Euryarchaeota	Methanocella	0	1			arCOG02911	N	-	Predicted pilin/flagellin
1020	ATZ61821.1	ATZ61503.2	+	517	0.653572	0.666118	0.638474	0.794023	0.51567	cluster20	-		Archaea	Euryarchaeota	Methanocella	0	0	K07332	flaI-A, flaI; archaeal flagellar protein FlaI	arCOG01817	N	VirB11	ATPase involved in archaellum/pili biosynthesis
1021	ATZ61462.1	ATZ61504.2	+	643	0.990531	1.15011	1.2312	0.860871	0.719944	cluster1280	-		Archaea	Euryarchaeota	Methanolobus	0	9	K07333	flaJ-A, flaJ; archaeal flagellar protein FlaJ	arCOG01808	N	TadC	Pilus assembly protein TadC
1022	ATZ61822.1	ATZ61505.2	+	225	0.837851	0.784768	0.642191	0.988626	0.935818	cluster1092	-		Archaea	Euryarchaeota	Archaeoglobus	0	0			arCOG01175	T	RAD55	RecA-superfamily ATPase implicated in signal transduction, inactivated
1023	ATZ61463.1	ATZ61506.2	+	244	1.14241	1.20614	1.7625	0.866558	0.73444	cluster496	-	Core	Archaea	Euryarchaeota	Methanocella	0	0	K06859	pgi1; glucose-6-phosphate isomerase, archaeal [EC:5.3.1.9]	arCOG02602	G	OxdD	Oxalate decarboxylase/archaeal phosphoglucose isomerase, cupin superfamily
1024	ATZ61464.1	ATZ61507.2	-	139	0.604173	0.524106	0.684287	0.745283	0.463016	cluster1223	-		Archaea	Euryarchaeota	Ferroplasma	0	0	K07064	K07064; uncharacterized protein	arCOG00713	V	-	PIN domain containing protein
1025	ATZ61465.1	ATZ61508.2	-	79	1.1362	1.43857	0.759447	1.20958	1.1372	cluster10781	-	Singleton	Archaea	Euryarchaeota	Archaeoglobus	0	0			arCOG00818	V	AbrB	AbrB family transcriptional regulator
1026	ATZ61466.1	ATZ61510.2	+	657	0.549139	0.528641	0.596542	0.680715	0.390659	cluster809	-		Bacteria	Firmicutes - Clostridia	Natranaerobius	0	14	K15987	hppA; K(+)-stimulated pyrophosphate-energized sodium pump [EC:3.6.1.1]	arCOG04949	C	OVP1	Na+ or H+-translocating membrane pyrophosphatase
1027	ATZ61467.1	ATZ61511.2	-	109	0.531678	0.364632	0.72194	0.502745	0.537395	cluster2397	-		Archaea	Euryarchaeota	Methanocella	0	0			arCOG01210	R	-	Predicted nucleotidyltransferase and HTH domain
1028	ATZ61468.1	ATZ61512.2	+	94	0.711225	0.628882	0.835105	1.06108	0.319837	cluster3954	-		Archaea	Euryarchaeota	Methanomethylovorans	0	0			arCOG13240	S	-	Uncharacterized protein
1029	ATZ61469.1	ATZ61513.2	+	494	0.598629	0.61202	0.56253	0.634468	0.585497	cluster384	-	Core	Archaea	Euryarchaeota	Methanomethylovorans	0	0	K09011	cimA; D-citramalate synthase [EC:2.3.1.182]	arCOG02092	E	LeuA	Isopropylmalate/homocitrate/citramalate synthase
1030	ATZ61470.1	ATZ61514.2	+	130	1.21654	1.34967	1.74313	0.866104	0.907249	cluster10782	-	Singleton	Plants	Eudicots	Solanum	0	0	K14538	NUG1, GNL3; nuclear GTP-binding protein
1031	ATZ61471.1	ATZ61515.2	+	559	0.665257	0.667763	0.727163	0.628594	0.637508	cluster86	-	Core	Archaea	Euryarchaeota	Methanocella	0	0	K01652	acetolactate synthase I/II/III large subunit [EC:2.2.1.6]	arCOG01998	E	IlvB	Acetolactate synthase large subunit or other thiamine pyrophosphate-requiring enzyme
1032	ATZ61472.1	ATZ61824.2	+	163	0.887793	0.319577	1.44761	0.894922	0.889058	cluster383	-	Core	Archaea	Euryarchaeota	Methanocella	0	0	K01653	acetolactate synthase I/III small subunit [EC:2.2.1.6]	arCOG04445	E	IlvH	Acetolactate synthase, small subunit
1033	ATZ61473.1	WRQ72886.1	+	332	0.877422	0.941032	0.965239	0.841977	0.761441	cluster582	-	Core	Archaea	Euryarchaeota	Methanohalobium	0	0	K00053	ilvC; ketol-acid reductoisomerase [EC:1.1.1.86]	arCOG04465	E	IlvC	Ketol-acid reductoisomerase
1034	ATZ61474.1	WRQ72887.1	-	67	2.67893	4.24031	3.51187	1.89861	1.06494	cluster10780	-	Singleton	Archaea	Euryarchaeota	Methanosphaerula	0	0			arCOG01665	V	RelE	Cytotoxic translational repressor of toxin-antitoxin stability system
1035	ATZ61475.1	WRQ72888.1	-	67	0.89532	0.872257	0.387055	1.29375	1.02822	cluster7906	-	Singleton	Bacteria	Cyanobacteria	Oscillatoria	0	0			arCOG10629	S	-	Uncharacterized protein
1036	ATZ61476.1	ATZ61516.2	-	157	0.989466	1.0546	0.727734	1.15701	1.01852	cluster7907	-	Singleton	Bacteria	Firmicutes - Others	Faecalibaculum	0	0
1037	ATZ61477.1		-	63	1.16601	1.9486	0	1.45641	1.25904	cluster7908	-	Singleton	Bacteria	Firmicutes - Bacilli	Paenibacillus	0	0	K16898	addA; ATP-dependent helicase/nuclease subunit A [EC:3.1.-.- 3.6.4.12]
1038	ATZ61478.1	WRQ72889.1	+	1058	1.06495	1.1627	0.974375	1.15688	0.965838	cluster146	-		Archaea	Euryarchaeota	Pyrococcus	0	1	K17734	aprX; serine protease AprX [EC:3.4.21.-]	arCOG06823	O	AprE	Subtilisin-like serine protease
1039	ATZ61479.1	ATZ61517.2	+	71	0.662608	0	0.751294	0.797477	1.10166	cluster7909	-	Singleton	Archaea	Unclassified Archaea	archaeon GW2011_AR10	0	0
1040	ATZ61480.1	ATZ61518.2	+	124	1.05204	0.642563	1.77367	1.16241	0.62952	cluster7910	-	Singleton	Bacteria	Gammaproteobacteria - Others	Thiohalobacter	0	0			arCOG02221	V	-	PIN domain containing protein
1041	ATZ61481.1	ATZ61519.2	-	136	1.60791	2.4654	1.59952	1.00724	1.35949	cluster1223	-		Archaea	Euryarchaeota	Ferroplasma	0	0	K07064	K07064; uncharacterized protein	arCOG00713	V	-	PIN domain containing protein
1042	ATZ61482.1	ATZ61520.2	-	84	1.90554	1.50932	3.30577	1.58301	1.22407	cluster5793	-	Singleton	Archaea	Euryarchaeota	Picrophilus	0	0			arCOG00816	V	AbrB	AbrB family transcriptional regulator
1043	ATZ61483.1	ATZ61521.2	-	217	0.976609	1.14641	1.18604	0.675259	0.898722	cluster2292	-		Bacteria	Alphaproteobacteria	Rhodomicrobium	0	7			arCOG02159	S	-	Uncharacterized membrane protein
1044	ATZ61823.1	ATZ61522.2	-	62	1.24565	2.09743	0.701159	1.2563	0.927713	cluster1780	-		Archaea	Euryarchaeota	Methanocella	0	0			arCOG04481	S	-	Uncharacterized protein
1045	ATZ61484.1	ATZ61523.2	-	624	0.960446	0.88086	1.08421	1.04718	0.829536	cluster327	-	Core	Archaea	Euryarchaeota	Methanothrix	0	0	K03330	gatE; glutamyl-tRNA(Gln) amidotransferase subunit E [EC:6.3.5.7]	arCOG01719	J	GatE	Archaeal Glu-tRNAGln amidotransferase subunit E (contains GAD domain)
1046	ATZ61485.1	ATZ61825.2	-	415	0.638159	0.475744	0.516759	0.765366	0.794769	cluster260	-	Core	Archaea	Euryarchaeota	Methanococcoides	0	0	K09482	gatD; glutamyl-tRNA(Gln) amidotransferase subunit D [EC:6.3.5.7]	arCOG01924	E	AnsB	L-asparaginase/archaeal Glu-tRNAGln amidotransferase subunit D
1047	ATZ61486.1	ATZ61524.2	-	492	0.697332	0.637502	0.649886	0.887059	0.61488	cluster261	-	Core	Archaea	Euryarchaeota	Methanosarcina	0	0	K01755	argH, ASL; argininosuccinate lyase [EC:4.3.2.1]	arCOG01748	E	ArgH	Argininosuccinate lyase
1048	ATZ61487.1	ATZ61525.2	+	97	0.808585	0.690537	1.17491	0.856492	0.5124	cluster5794	-		Bacteria	Thermotogae	Petrotoga	0	0			arCOG03086	V	-	Toxic component of toxin-antitoxin system, dsRBD-like fold, HicA family
1049	ATZ61488.1	ATZ61526.2	-	244	1.12476	1.55407	0.950962	0.732677	1.26132	cluster1462	-		Bacteria	Firmicutes - Clostridia	Candidatus Desulforudis	0	1			arCOG00288	C	NfnB	Nitroreductase
1050	ATZ61489.1	ATZ61527.2	+	325	0.831916	0.667877	1.08751	0.884916	0.68736	cluster484	-	Core	Archaea	Euryarchaeota	Methanomethylovorans	0	0	K00946	thiL; thiamine-monophosphate kinase [EC:2.7.4.16]	arCOG00638	H	ThiL	Thiamine monophosphate kinase
1051	ATZ61490.1	ATZ61528.2	-	340	0.142862	0	0.0162856	0.254711	0.300453	cluster2458	>10 CXXCH		Bacteria	Deltaproteobacteria	Geoalkalibacter	10	1			arCOG06549	C	-	Membrane-bound multiheme cytochrome c subunit
1052	ATZ61491.1	ATZ61529.2	+	339	0.680739	0.841326	0.487212	0.84359	0.55083	cluster172	-	Core	Archaea	Euryarchaeota	Methanolobus	0	0	K04069	pflA, pflC, pflE; pyruvate formate lyase activating enzyme [EC:1.97.1.4]	arCOG00946	O	PflA	Pyruvate-formate lyase-activating enzyme
1053	ATZ61492.1	ATZ61530.2	+	76	1.41756	1.73586	1.55716	1.09194	1.28527	cluster8766	-	Singleton	Archaea	Bathyarchaeota	Candidatus Bathyarchaeota archaeon BA2	0	0			arCOG00818	V	AbrB	AbrB family transcriptional regulator
1054	ATZ61493.1	ATZ61531.2	+	135	1.14375	1.08859	1.47149	1.19335	0.821576	cluster1223	-		Archaea	Bathyarchaeota	Candidatus Bathyarchaeota archaeon BA2	0	0	K07064	K07064; uncharacterized protein	arCOG00713	V	-	PIN domain containing protein
1055	ATZ61494.1	ATZ61532.2	+	137	0.89214	0.712903	1.55166	0.740924	0.56307	cluster4250	-		Animals	Hemichordates	Saccoglossus	0	1
1056	ATZ61495.1	ATZ61533.2	+	172	8.97174	14.0732	3.70923	10.4204	7.68407	cluster1814	cytC4		Archaea	Euryarchaeota	Geoglobus	4	1			arCOG10904	S	-	Uncharacterized protein
1057	ATZ61496.1	WRQ72890.1	+	320	0.498662	0.434304	0.489338	0.71371	0.357295	cluster1814	cytC4		Archaea	Euryarchaeota	Ferroglobus	7	1			arCOG10904	S	-	Uncharacterized protein
1058	ATZ61497.1	ATZ61534.2	+	149	1.17116	0.743858	1.71977	1.42442	0.796584	cluster4204	-		Bacteria	Nitrospirae	Thermodesulfovibrio	0	0			arCOG09590	V	-	PIN domain containing protein, often a toxin of type II toxin-antitoxin systems
1059	ATZ61498.1	ATZ61826.2	+	71	1.22158	2.03292	0.434293	1.08792	1.33117	cluster5795	-		Bacteria	Thermotogae	Thermosipho	0	0	K03621	plsX; glycerol-3-phosphate acyltransferase PlsX [EC:2.3.1.15]
1060	ATZ61499.1	ATZ61535.2	-	397	0.966985	0.898843	1.07159	1.07537	0.822134	cluster3487	-		Archaea	Euryarchaeota	Methanosarcina	0	0	K06921	K06921; uncharacterized protein	arCOG03169	R	-	AAA+ superfamily ATPase
1061	ATZ61500.1	ATZ61537.2	+	248	1.16543	1.50991	1.60371	0.975824	0.572291	cluster2680	-		Archaea	Euryarchaeota	Ferroglobus	0	3	K13280	SEC11, sipW; signal peptidase, endoplasmic reticulum-type [EC:3.4.-.-]	arCOG05454	S	-	Uncharacterized protein
1062	ATZ61501.1	ATZ61538.2	+	275	0.591077	0.599406	0.586574	0.527346	0.650981	cluster2700	-		Archaea	Thaumarchaeota	Nitrosopumilus	0	6	K01992	ABC-2.P; ABC-2 type transport system permease protein	arCOG13399	S	-	Uncharacterized membrane protein
1063	ATZ61502.1	ATZ61539.2	-	205	1.15049	1.32396	0.664453	1.22697	1.38657	cluster13537	-	Singleton	Bacteria	Actinobacteria	Pontimonas	0	0
1064	ATZ61503.1	ATZ61827.2	-	195	0.571983	0.573473	0.690905	0.66626	0.357295	cluster13538	-	Singleton	Bacteria	Fusobacteria	Sebaldella	0	0
1065	ATZ61504.1	ATZ61540.2	-	367	1.02425	1.44504	0.996091	0.966494	0.689382	cluster548	-	Core	Archaea	Euryarchaeota	Archaeoglobus	0	0	K03166	top6A; DNA topoisomerase VI subunit A [EC:5.99.1.3]	arCOG04143	L	-	DNA topoisomerase VI, subunit A
1066	ATZ61505.1	ATZ61541.2	-	625	1.15978	1.6167	1.05287	1.09289	0.87664	cluster662	-	Core	Archaea	Euryarchaeota	Methanolobus	0	0	K03167	top6B; DNA topoisomerase VI subunit B [EC:5.99.1.3]	arCOG01165	L	-	DNA topoisomerase VI, subunit B
1067	ATZ61506.1	ATZ61542.2	+	402	0.504577	0.460739	0.368588	0.72422	0.464763	cluster5670	-	Singleton	Bacteria	Cyanobacteria	Chondrocystis	0	0	K03547	sbcD; exonuclease SbcD	arCOG00397	L	SbcD	DNA repair exonuclease, SbcD
1068	ATZ61507.1	ATZ61543.2	+	793	1.01426	1.11451	1.00407	1.17123	0.767227	cluster5246	-	Singleton	Archaea	Crenarchaeota	Acidianus	0	0	K03546	sbcC; exonuclease SbcC	arCOG00368	L	SbcC	ATPase involved in DNA repair, SbcC
1069	ATZ61508.1	ATZ61828.2	+	352	0.694547	0.806413	0.743451	0.723399	0.504927	cluster3040	-		Archaea	Euryarchaeota	Methanoculleus	0	0			arCOG00367	L	-	NurA 5'-3' nuclease
1070	ATZ61509.1	ATZ61544.2	+	510	0.632517	0.747398	0.420135	0.708249	0.654285	cluster3032	-		Bacteria	Bacteroidetes	Rhodothermaceae bacterium RA	0	0	K06915	K06915; uncharacterized protein	arCOG00280	L	-	HerA helicase
1071	ATZ61510.1	ATZ61545.2	+	148	0.695983	0.285161	0.661071	0.785003	1.0527	cluster3582	-		Bacteria	Coprothermobacterota	Coprothermobacter	0	1			arCOG05252	F	-	Predicted secreted endonuclease distantly related to archaeal Holliday junction resolvase
1072	ATZ61511.1	ATZ61546.2	+	659	1.15568	0.895433	1.0272	1.53388	1.16619	cluster1810	-		Bacteria	Chlorobi	Chloroherpeton	0	0	K01921	ddl; D-alanine-D-alanine ligase [EC:6.3.2.4]	arCOG01791	Q	-	SAM-dependent methyltransferase
1073	ATZ61512.1	ATZ61547.2	+	76	0.557724	0.170721	0.014472	0.811844	1.23386	cluster3159	-		Bacteria	Other	Candidatus Methylomirabilis	0	0			arCOG02411	R	-	HicB family component of toxin-antitoxin system, antitoxin, predicted nuclease of the RNAse H fold
1074	ATZ61513.1		+	65	0.882783	0.0783189	1.55654	1.16183	0.73444	cluster5719	-		Bacteria	Cyanobacteria	Crinalium	0	0			arCOG03086	V	-	Toxic component of toxin-antitoxin system, dsRBD-like fold, HicA family
1075	ATZ61514.1	ATZ61548.2	-	408	0.779873	0.559354	0.860559	1.00594	0.693637	cluster601	-	Core	Bacteria	Deltaproteobacteria	Geobacter	0	0	K07033	K07033; uncharacterized protein	arCOG01715	O	SufB	Cysteine desulfurase activator SufB
1076	ATZ61515.1	ATZ61549.2	-	243	0.605553	0.130839	0.737652	0.879238	0.674485	cluster198	-	Core	Archaea	Euryarchaeota	Methanocella	0	0	K09013	sufC; Fe-S cluster assembly ATP-binding protein	arCOG04236	O	SufC	Cysteine desulfurase activator ATPase
1077	ATZ61824.1	ATZ61550.2	+	414	0.56352	0.313203	0.53687	0.83252	0.571486	cluster87	-	Core	Archaea	Euryarchaeota	Methanosarcina	0	0	K22585	nreA; DNA repair protein NreA	arCOG04269	S	-	Protein, predicted to be involved in DNA repair
1078	ATZ61516.1	ATZ61553.2	-	124	0.606012	1.18541	0.210068	0.597487	0.431084	cluster851	-	Core	Archaea	Euryarchaeota	Methanohalophilus	0	1			arCOG03400	R	-	Predicted RNA-binding protein, contains TRAM domain
1079	ATZ61517.1		+	77	0.375283	0.201473	0.247104	0.636373	0.416182	cluster11575	-	Singleton	Plants	Eudicots	Solanum	0	0
1080	ATZ61518.1	ATZ61556.2	-	103	0.534624	0.262294	0.723599	0.862694	0.28991	cluster78	-	Core	Archaea	Euryarchaeota	Methanocella	0	0			arCOG04743	R	-	Helicase associated uncharacterized terminal domain
1081	ATZ61519.1	ATZ61830.2	-	439	0.638702	0.696556	0.658094	0.750089	0.450068	cluster558	-	Core	Archaea	Euryarchaeota	Methanosarcina	0	11	K08971	K08971; putative membrane protein	arCOG04469	R	-	Tripartite tricarboxylate transporter (TTT) class transporter
1082	ATZ61520.1	ATZ61557.2	-	314	1.251	1.13916	1.61284	1.07436	1.17764	cluster313	-		Archaea	Euryarchaeota	Methanothermus	0	4	K03799	htpX; heat shock protein HtpX [EC:3.4.24.-]	arCOG01331	O	HtpX	Zn-dependent protease with chaperone function
1083	ATZ61521.1	ATZ61831.2	-	153	1.16292	1.31293	1.08316	1.1699	1.08569	cluster11576	-	Singleton	Archaea	Lokiarchaeota	Lokiarchaeum	0	0
1084	ATZ61522.1	ATZ61832.2	-	380	0.896784	0.955555	1.22666	0.797878	0.607037	cluster302	-	Core	Archaea	Euryarchaeota	Methanosarcina	0	0	K00812	aspB; aspartate aminotransferase [EC:2.6.1.1]	arCOG01130	E	-	Aspartate/tyrosine/aromatic aminotransferase
1085	ATZ61523.1	ATZ61559.2	-	138	0.636805	0.574743	0.548937	0.824812	0.598728	cluster301	-	Core	Archaea	Euryarchaeota	Methanothrix	0	0	K00794	ribH, RIB4; 6,7-dimethyl-8-ribityllumazine synthase [EC:2.5.1.78]	arCOG01323	H	RibH	Riboflavin synthase beta-chain
1086	ATZ61825.1	ATZ61560.2	-	154	0.376126	0	0.641022	0.422817	0.440664	cluster300	-	Core	Archaea	Euryarchaeota	Methanocella	0	0	K00793	ribE, RIB5; riboflavin synthase [EC:2.5.1.9]	arCOG01322	H	RibC2	Archaeal riboflavin synthase
1087	ATZ61524.1	ATZ61561.2	-	378	0.811742	1.02777	0.727734	0.685776	0.805691	cluster299	-	Core	Archaea	Euryarchaeota	Methanococcoides	0	0			arCOG00082	EF	PucG	Serine-pyruvate aminotransferase/archaeal aspartate aminotransferase
1088	ATZ61525.1	ATZ61562.2	-	421	0.66228	0.498433	0.773128	0.711975	0.665586	cluster554	-	Core	Archaea	Euryarchaeota	Methanosarcina	0	0	K03147	thiC; thiamine biosynthesis protein ThiC	arCOG02741	H	ThiC	Thiamine biosynthesis protein ThiC
1089	ATZ61526.1	ATZ61833.2	-	183	0.860512	0.741419	0.351805	0.998404	1.35042	cluster4647	-	Singleton	Animals	Poriferans	Amphimedon	0	2	K18655	DDX19, DBP5; ATP-dependent RNA helicase DDX19/DBP5 [EC:3.6.4.13]
1090	ATZ61527.1	ATZ61563.2	-	85	0.971717	1.00807	0.959082	0.739367	1.18035	cluster12958	-	Singleton	Archaea	Euryarchaeota	Natronolimnobius	0	0	K03529	smc; chromosome segregation protein
1091	ATZ61528.1	ATZ61564.2	+	212	0.552975	0.491991	0.43831	0.56876	0.712838	cluster445	-	Core	Archaea	Euryarchaeota	Methanothrix	0	0	K01069	gloB; hydroxyacylglutathione hydrolase [EC:3.1.2.6]	arCOG00504	R	-	Metal-dependent hydrolase of the beta-lactamase superfamily II
1092	ATZ61529.1	ATZ61565.2	-	77	1.08268	1.26256	0.806035	1.01357	1.24855	cluster12959	-	Singleton	Plants	Eudicots	Helianthus	0	1
1093	ATZ61530.1	WRQ72891.1	+	168	1.44755	1.24781	2.12777	0.752129	1.6625	cluster1288	-		Bacteria	Deltaproteobacteria	Desulfurivibrio	0	3	K05569	mnhE, mrpE; multicomponent Na+:H+ antiporter subunit E	arCOG03099	P	MnhE	Multisubunit Na+/H+ antiporter, MnhE subunit
1094	ATZ61531.1	ATZ61566.2	+	88	0.749207	0.719287	0.663928	0.907421	0.706192	cluster1287	-		Bacteria	Deltaproteobacteria	Desulfobacula	0	3	K05570	mnhF, mrpF; multicomponent Na+:H+ antiporter subunit F	arCOG03120	P	MnhF	Multisubunit Na+/H+ antiporter, MnhF subunit
1095	ATZ61532.1	ATZ61567.2	+	110	0.859957	1.06214	0.287362	0.857511	1.23281	cluster1286	-		Bacteria	Deferribacteres	Flexistipes	0	2	K05571	mnhG, mrpG; multicomponent Na+:H+ antiporter subunit G	arCOG03082	P	MnhG	Multisubunit Na+/H+ antiporter, MnhG subunit
1096	ATZ61533.1	ATZ61568.2	+	82	0.836406	1.42988	0.433175	0.931739	0.55083	cluster3157	-		Bacteria	Firmicutes - Clostridia	Natranaerobius	0	3	K14113	ehbD; energy-converting hydrogenase B subunit D	arCOG03077	P	MnhB	Multisubunit Na+/H+ antiporter, MnhB subunit
1097		ATZ61569.2	+	232.667	0.62189	0.500294	0.548037	0.459975	0.979253				Bacteria	Alphaproteobacteria	Rhodospirillum	0	2	K05565	mnhA, mrpA; multicomponent Na+:H+ antiporter subunit A	arCOG03078	P	-	Predicted subunit of the Multisubunit Na+/H+ antiporter
1098	ATZ61534.1	ATZ61834.2	+	116	1.2204	1.92034	0.721841	1.06177	1.17764	cluster1290	-		Bacteria	Gammaproteobacteria - Others	Candidatus Tenderia	0	3	K05567	mnhC, mrpC; multicomponent Na+:H+ antiporter subunit C	arCOG03072	P	MnhC	Multisubunit Na+/H+ antiporter, MnhC subunit
1099	ATZ61826.1	ATZ61571.2	+	494	0.701365	0.750485	0.748678	0.745359	0.560937	cluster1289	-		Archaea	Euryarchaeota	Geoglobus	0	14	K05568	mnhD, mrpD; multicomponent Na+:H+ antiporter subunit D	arCOG01537	C	NuoM	NADH:ubiquinone oxidoreductase subunit 4 (chain M)
1100	ATZ61535.1	ATZ61835.2	+	500	0.818893	0.627071	0.599725	0.822736	1.22604	cluster955	ech		Bacteria	Firmicutes - Clostridia	Natranaerobius	0	13	K05568	mnhD, mrpD; multicomponent Na+:H+ antiporter subunit D	arCOG01541	C	HyfB	Multisubunit Na+/H+ antiporter, MnhD subunit
1101	ATZ61536.1	ATZ61836.2	+	496	0.725066	0.585331	0.811048	0.64511	0.858774	cluster1932	fqo		Bacteria	Deltaproteobacteria	Desulfohalobium	0	14	K05568	mnhD, mrpD; multicomponent Na+:H+ antiporter subunit D	arCOG01541	C	HyfB	Multisubunit Na+/H+ antiporter, MnhD subunit
1102	ATZ61537.1	ATZ61572.2	+	106	0.927162	0.671575	0.540651	1.16525	1.33117	cluster10181	-	Singleton	Bacteria	Gammaproteobacteria - Enterobacteria	Brenneria	0	3	K02063	thiP; thiamine transport system permease protein
1103	ATZ61538.1	ATZ61573.2	+	694	0.714593	0.533069	0.948395	0.633618	0.743288	cluster5481	-	Singleton	Bacteria	Firmicutes - Clostridia	Alkaliphilus	0	18	K05568	mnhD, mrpD; multicomponent Na+:H+ antiporter subunit D	arCOG01537	C	NuoM	NADH:ubiquinone oxidoreductase subunit 4 (chain M)
1104	ATZ61539.1	ATZ61574.2	-	216	1.06215	1.34705	1.02898	1.15224	0.720316	cluster178	ntp	Core	Archaea	Euryarchaeota	Methanothermobacter	0	0	K02120	ATPVD, ntpD; V-type H+-transporting ATPase subunit D [EC:3.6.3.14]	arCOG04101	C	NtpD	Archaeal/vacuolar-type H+-ATPase subunit D
1105	ATZ61827.1	ATZ61575.2	-	469	0.940467	1.05917	0.816772	1.12717	0.758759	cluster98	ntp	Core	Archaea	Euryarchaeota	Pyrococcus	0	0	K02118	ATPVB, ntpB; V-type H+-transporting ATPase subunit B [EC:3.6.3.14]	arCOG00865	C	NtpB	Archaeal/vacuolar-type H+-ATPase subunit B
1106	ATZ61540.1	ATZ61576.2	-	587	0.790084	0.692243	0.924766	0.792399	0.750927	cluster97	ntp	Core	Archaea	Euryarchaeota	Methanopyrus	0	0	K02117	ATPVA, ntpA; V-type H+-transporting ATPase subunit A [EC:3.6.3.14]	arCOG00868	C	NtpA	Archaeal/vacuolar-type H+-ATPase subunit A
1107	ATZ61541.1	ATZ61577.2	-	111	1.64256	2.83948	1.15936	1.34164	1.22976	cluster407	ntp	Core	Archaea	Euryarchaeota	Aciduliprofundum	0	0	K02122	ATPVF, ntpF; V-type H+-transporting ATPase subunit F [EC:3.6.3.14]	arCOG04102	C	NtpG	Archaeal/vacuolar-type H+-ATPase subunit F
1108	ATZ61542.1	ATZ61578.2	-	396	1.24937	1.28603	1.80518	1.02343	0.882837	cluster592	ntp	Core	Archaea	Euryarchaeota	Methanotorris	0	1	K02119	ATPVC, ntpC; V-type H+-transporting ATPase subunit C [EC:3.6.3.14]	arCOG02459	C	NtpC	Archaeal/vacuolar-type H+-ATPase subunit C
1109	ATZ61543.1	ATZ61579.2	-	196	0.800361	0.607377	0.915581	1.15389	0.5246	cluster699	ntp	Core	Archaea	Euryarchaeota	Palaeococcus	0	0	K02121	ATPVE, ntpE; V-type H+-transporting ATPase subunit E [EC:3.6.3.14]	arCOG00869	C	NtpE	Archaeal/vacuolar-type H+-ATPase subunit E
1110	ATZ61828.1	ATZ61580.2	-	251	0.700517	0.471376	0.675291	0.873578	0.781823	cluster123	ntp	Core	Archaea	Euryarchaeota	Methanospirillum	0	6	K02124	ATPVK, ntpK; V-type H+-transporting ATPase subunit K [EC:3.6.3.14]	arCOG02455	C	AtpK	Archaeal/vacuolar-type Na+/H+-ATPase, subunit K
1111	ATZ61544.1	ATZ61581.2	-	665	0.910053	1.20399	0.641283	0.863897	0.931048	cluster177	ntp	Core	Archaea	Euryarchaeota	Methanospirillum	0	7	K02123	ATPVI, ntpI; V-type H+-transporting ATPase subunit I [EC:3.6.3.14]	arCOG04138	C	NtpI	Archaeal/vacuolar-type H+-ATPase subunit I
1112	ATZ61545.1	ATZ61582.2	-	106	1.90926	3.22716	1.08227	2.03602	1.2916	cluster5797	-	Singleton	Archaea	Euryarchaeota	Methanobrevibacter	0	0	K02107	ATPVG, ahaH, atpH; V/A-type H+/Na+-transporting ATPase subunit G/H
1113	ATZ61546.1	ATZ61583.2	-	221	0.853889	0.667277	1.15546	0.841688	0.751131	cluster1733	-		Archaea	Euryarchaeota	Methanolobus	0	1			arCOG02425	N	-	Pilin/Flagellin, FlaG/FlaF family
1114	ATZ61547.1	ATZ61584.2	-	136	0.874197	0.51329	1.17842	1.11654	0.688537	cluster2749	-		Archaea	Euryarchaeota	Archaeoglobus	0	0	K07064	K07064; uncharacterized protein	arCOG00710	V	-	PIN domain containing protein
1115	ATZ61548.1	ATZ61585.2	-	66	1.40302	1.18197	0.76871	2.42201	1.23937	cluster1664	-		Archaea	Euryarchaeota	Archaeoglobus	0	0			arCOG10049	V	-	DNA-binding protein, potential antitoxin AbrB/MazE fold
1116	ATZ61549.1	ATZ61586.2	+	67	1.17822	1.10424	1.79135	1.30882	0.508458	cluster10324	-	Singleton	Bacteria	Thermodesulfobacteria	Thermodesulfobacterium	0	0
1117	ATZ61550.1	ATZ61587.2	+	76	1.31535	2.2598	0.461968	1.43798	1.10166	cluster10323	-	Singleton	Bacteria	Cyanobacteria	Cyanobacterium	0	0
1118	ATZ61829.1	ATZ61588.2	+	263	1.0627	1.37076	0.87719	1.21946	0.783402	cluster1190	-		Archaea	Euryarchaeota	Methanocella	0	0	K03609	minD; septum site-determining protein MinD	arCOG00589	N	FlhG	FleN family ATPase involved in flagellar biosynthesis
1119	ATZ61551.1	WRQ72892.1	+	583	1.16013	1.40905	1.16215	1.13028	0.939033	cluster20	-		Archaea	Euryarchaeota	Methanomethylovorans	0	0	K07332	flaI-A, flaI; archaeal flagellar protein FlaI	arCOG01817	N	VirB11	ATPase involved in archaellum/pili biosynthesis
1120	ATZ61552.1	WRQ72893.1	+	287	0.907456	0.741419	1.10082	1.0754	0.712184	cluster2099	-		Archaea	Euryarchaeota	Methanomethylovorans	0	4	K07333	flaJ-A, flaJ; archaeal flagellar protein FlaJ	arCOG01808	N	TadC	Pilus assembly protein TadC
1121	ATZ61553.1	ATZ61589.2	+	305	0.636237	0.397696	0.764121	0.731713	0.651416	cluster2076	-		Archaea	Euryarchaeota	Methanolobus	0	5	K07333	flaJ-A, flaJ; archaeal flagellar protein FlaJ	arCOG01808	N	TadC	Pilus assembly protein TadC
1122	ATZ61554.1	ATZ61591.2	-	246	0.98792	0.935355	0.886817	1.22923	0.900281	cluster1593	-		Archaea	Euryarchaeota	Methanomethylovorans	0	0			arCOG01175	T	RAD55	RecA-superfamily ATPase implicated in signal transduction, inactivated
1123	ATZ61555.1	ATZ61592.2	-	74	1.54252	2.34783	1.20212	1.67587	0.944279	cluster3510	-		Archaea	Euryarchaeota	Methanoculleus	0	0			arCOG03086	V	-	Toxic component of toxin-antitoxin system, dsRBD-like fold, HicA family
1124	ATZ61556.1	ATZ61593.2	-	78	1.59333	1.89632	1.97888	1.37979	1.11835	cluster2267	-		Archaea	Euryarchaeota	Methanocella	0	0			arCOG02411	R	-	HicB family component of toxin-antitoxin system, antitoxin, predicted nuclease of the RNAse H fold
1125	ATZ61830.1	ATZ61594.2	-	144	2.25553	1.76087	1.4056	3.65233	2.20332	cluster820	-		Archaea	Euryarchaeota	Methanomethylovorans	0	1			arCOG02416	N	-	Pilin/Flagellin, FlaG/FlaF family
1126	ATZ61557.1	ATZ61595.2	-	64	9.43634	3.29099	3.02135	18.2711	13.1619	cluster1325	-		Archaea	Euryarchaeota	Methanococcoides	0	0			arCOG06141	N	-	Predicted pilin/flagellin
1127	ATZ61558.1	ATZ61596.2	+	219	0.616771	0.772311	0.128027	0.860554	0.706192	cluster5494	-	Singleton	Bacteria	Gammaproteobacteria - Others	Candidatus Tenderia	0	6			arCOG02159	S	-	Uncharacterized membrane protein
1128	ATZ61831.1	ATZ61597.2	+	264	0.588697	0.507189	0.24029	0.770046	0.837261	cluster1650	-		Archaea	Euryarchaeota	Methanocella	0	0			arCOG00622	D	Spo0J	Chromosome segregation protein Spo0J, contains ParB-like nuclease domain
1129	ATZ61832.1	ATZ61837.2	+	104	0.483456	0.22909	0.513363	0.719232	0.47214	cluster1146	-		Archaea	Euryarchaeota	Methanohalobium	0	0	K01523	hisE; phosphoribosyl-ATP pyrophosphohydrolase [EC:3.6.1.31]	arCOG02677	E	HisI	Phosphoribosyl-ATP pyrophosphohydrolase
1130	ATZ61559.1	ATZ61598.2	-	292	0.83061	0.976354	0.576628	0.96825	0.801207	cluster268	-	Core	Archaea	Euryarchaeota	Methanohalobium	0	0	K07744	K07744; transcriptional regulator	arCOG00610	K	-	Predicted transcriptional regulator, contains C-terminal CBS domains
1131	ATZ61560.1	ATZ61599.2	+	317	0.594899	0.479672	0.532511	0.838185	0.529229	cluster536	-	Core	Archaea	Euryarchaeota	Methanosarcina	0	0	K06943	NOG1; nucleolar GTP-binding protein	arCOG00352	R	Nog1	GTP-binding protein, GTP1/Obg family
1132	ATZ61561.1	ATZ61600.2	+	104	1.01997	1.42165	1.11377	0.951253	0.593201	cluster1102	-		Archaea	Euryarchaeota	Methanolobus	0	2			arCOG04995	N	-	Predicted component of type IV pili like system
1133	ATZ61562.1	ATZ61601.2	+	252	0.773552	0.833653	0.755724	0.830876	0.673956	cluster1034	-	Core	Archaea	Euryarchaeota	Methanosphaera	0	0	K03424	tatD; TatD DNase family protein [EC:3.1.21.-]	arCOG00891	L	TatD	Mg-dependent DNase
1134	ATZ61833.1	ATZ61602.2	-	110	1.03853	1.27921	1.55565	0.537441	0.781823	cluster1415	-		Archaea	Euryarchaeota	Methanocella	0	0			arCOG07113	R	-	TBP-like domain
1135	ATZ61563.1	ATZ61603.2	+	338	0.531552	0.637526	0.373221	0.628498	0.486965	cluster391	-	Core	Archaea	Euryarchaeota	Methanosarcina	0	0	K04799	FEN1, RAD2; flap endonuclease-1 [EC:3.-.-.-]	arCOG04050	L	FEN1	5'-3' exonuclease
1136	ATZ61564.1	ATZ61604.2	+	121	0.585355	0.468067	0.470967	0.667946	0.73444	cluster1429	-		Archaea	Unclassified Archaea	archaeon GW2011_AR10	0	0	K07341	doc; death on curing protein	arCOG06831	V	Doc	Prophage maintenance system killer protein
1137	ATZ61565.1	ATZ61605.2	-	212	0.650341	0.788526	0.690561	0.583168	0.53911	cluster517	-	Core	Archaea	Euryarchaeota	Methanothrix	0	0	K00573	pcm; protein-L-isoaspartate(D-aspartate) O-methyltransferase [EC:2.1.1.77]	arCOG00976	O	Pcm	Protein-L-isoaspartate carboxylmethyltransferase
1138	ATZ61566.1	ATZ61607.2	-	97	0.727044	0.844394	0.713541	0.458423	0.89182	cluster615	-	Core	Archaea	Euryarchaeota	Methanocella	0	0			arCOG01345	K	-	Predicted transcriptional regulator
1139	ATZ61567.1	ATZ61608.2	+	427	0.740537	0.788526	0.420944	0.888789	0.863891	cluster434	-	Core	Archaea	Euryarchaeota	Methanohalobium	0	0	K00800	aroA; 3-phosphoshikimate 1-carboxyvinyltransferase [EC:2.5.1.19]	arCOG04134	E	AroA	5-enolpyruvylshikimate-3-phosphate synthase
1140	ATZ61568.1	ATZ61609.2	+	363	0.62295	0.592371	0.700521	0.817883	0.381025	cluster455	-	Core	Archaea	Euryarchaeota	Methanosarcina	0	0	K01736	aroC; chorismate synthase [EC:4.2.3.5]	arCOG04133	E	AroC	Chorismate synthase
1141	ATZ61569.1	ATZ61610.2	-	224	0.260775	0.0801534	0.100732	0.499314	0.3629	cluster12216	-	Singleton	Archaea	Euryarchaeota	Methanococcus	0	6			arCOG06621	S	-	Uncharacterized membrane protein
1142	ATZ61570.1	ATZ61611.2	-	159	0.775826	1.16705	0.40935	0.850171	0.676734	cluster27	-	Core	Archaea	Euryarchaeota	Methanocella	0	0	K03709	troR; DtxR family transcriptional regulator, Mn-dependent transcriptional regulator	arCOG02099	K	TroR	Mn-dependent transcriptional regulator (DtxR family)
1143	ATZ61834.1	ATZ61612.2	+	292	0.7492	0.31986	0.756912	1.01207	0.907961	cluster652	-	Core	Archaea	Euryarchaeota	Methanolobus	0	0	K00891	shikimate kinase [EC:2.7.1.71]	arCOG01025	E	AroK2	Archaeal shikimate kinase
1144	ATZ61571.1	ATZ61613.2	+	112	1.01197	0.625873	1.04526	1.21553	1.16121	cluster267	-	Core	Archaea	Euryarchaeota	Methanosalsum	0	0	K04093	pheA1; chorismate mutase [EC:5.4.99.5]	arCOG02098	E	PheA	Chorismate mutase
1145	ATZ61835.1	WRQ72894.1	-	130	0.655044	0.766504	0.217841	1.1336	0.502227	cluster2190	-		Bacteria	Firmicutes - Clostridia	Desulfallas	0	0			arCOG00713	V	-	PIN domain containing protein
1146	ATZ61836.1	ATZ61614.2	-	79	0.745604	0.973112	0.676924	0.79729	0.535092	cluster4251	-		Bacteria	Firmicutes - Clostridia	Moorella	0	0			arCOG00819	V	-	AbrB family transcriptional regulator
1147	ATZ61572.1	ATZ61615.2	+	71	1.0994	1.42988	1.29147	1.00566	0.670575	cluster1953	-		Bacteria	Firmicutes - Clostridia	Moorella	0	0			arCOG07672	S	-	Uncharacterized protein, DUF4258 family
1148	ATZ61573.1	ATZ61616.2	-	411	0.895725	1.06015	0.783714	0.916033	0.823004	cluster146	-		Bacteria	Alphaproteobacteria	Magnetospirillum	0	2	K13276	bpr; bacillopeptidase F [EC:3.4.21.-]
1149	ATZ61574.1	ATZ61617.2	-	437	0.591701	0.690653	0.584382	0.655696	0.436074	cluster610	-	Core	Archaea	Euryarchaeota	Methanolobus	0	0	K04517	tyrA2; prephenate dehydrogenase [EC:1.3.1.12]	arCOG00245	E	TyrA	Prephenate dehydrogenase
1150	ATZ61575.1	ATZ61618.2	-	274	0.530977	0.497712	0.590625	0.531072	0.504498	cluster441	-	Core	Archaea	Euryarchaeota	Methanolobus	0	0	K00014	aroE; shikimate dehydrogenase [EC:1.1.1.25]	arCOG01033	E	AroE	Shikimate 5-dehydrogenase
1151	ATZ61576.1	ATZ61839.2	-	247	0.44914	0.128171	0.517697	0.489696	0.660996	cluster440	-	Core	Archaea	Euryarchaeota	Methanomethylovorans	0	0	K03785	aroD; 3-dehydroquinate dehydratase I [EC:4.2.1.10]	arCOG02097	E	AroD	3-dehydroquinate dehydratase
1152	ATZ61577.1	ATZ61619.2	-	380	0.969556	0.907174	1.06449	1.14152	0.765041	cluster439	-	Core	Archaea	Euryarchaeota	Methanohalobium	0	0	K11646	3-dehydroquinate synthase II [EC:1.4.1.24]	arCOG04353	E	-	3-dehydroquinate synthase
1153	ATZ61578.1	ATZ61620.2	-	266	0.773566	0.667591	0.751665	0.810961	0.864047	cluster438	-	Core	Archaea	Euryarchaeota	Methanococcoides	0	0	K16306	fructose-bisphosphate aldolase / 2-amino-3,7-dideoxy-D-threo-hept-6-ulosonate synthase [EC:4.1.2.13 2.2.1.10]	arCOG04044	E	-	2-amino-3,7-dideoxy-D-threo-hept-6-ulosonic acid synthase, DhnA-aldolase family
1154	ATZ61579.1	WRQ72895.1	-	262	0.548075	0.32169	0.582532	0.755406	0.53267	cluster333	-	Core	Archaea	Euryarchaeota	Methanolobus	0	0	K01695	trpA; tryptophan synthase alpha chain [EC:4.2.1.20]	arCOG01086	E	TrpA	Tryptophan synthase alpha chain
1155	ATZ61580.1	ATZ61840.2	-	387	0.594607	0.517401	0.590308	0.780304	0.490416	cluster334	-	Core	Archaea	Euryarchaeota	Methanococcoides	0	0	K01696	trpB; tryptophan synthase beta chain [EC:4.2.1.20]	arCOG01433	E	TrpB	Tryptophan synthase beta chain
1156	ATZ61581.1	ATZ61621.2	-	252	0.89893	0.719728	1.20986	0.967901	0.698235	cluster572	-	Core	Archaea	Euryarchaeota	Methanosarcina	0	0	K01609	trpC; indole-3-glycerol phosphate synthase [EC:4.1.1.48]	arCOG01088	E	TrpC	Indole-3-glycerol phosphate synthase
1157	ATZ61582.1	ATZ61622.2	-	195	0.672174	0.370709	1.09467	0.640087	0.583231	cluster672	-	Core	Archaea	Euryarchaeota	Methanomethylovorans	0	0	K01658	trpG; anthranilate synthase component II [EC:4.1.3.27]	arCOG00086	E	PabA	Anthranilate/para-aminobenzoate synthase component II
1158	ATZ61583.1	ATZ61623.2	-	505	0.908239	1.12867	0.855343	0.977199	0.671744	cluster330	-	Core	Archaea	Euryarchaeota	Methanolobus	0	0	K01657	trpE; anthranilate synthase component I [EC:4.1.3.27]	arCOG02014	E	TrpE	Anthranilate/para-aminobenzoate synthase component I
1159	ATZ61584.1	ATZ61624.2	-	222	0.756212	1.10969	0.549096	0.740118	0.625943	cluster331	-	Core	Archaea	Euryarchaeota	Methanosarcina	0	0	K01817	trpF; phosphoribosylanthranilate isomerase [EC:5.3.1.24]	arCOG01983	E	TrpF	Phosphoribosylanthranilate isomerase
1160	ATZ61585.1	ATZ61625.2	-	342	0.847267	0.815306	0.69207	1.1348	0.746888	cluster332	-	Core	Archaea	Euryarchaeota	Methanosalsum	0	0	K00766	trpD; anthranilate phosphoribosyltransferase [EC:2.4.2.18]	arCOG02012	E	TrpD	Anthranilate phosphoribosyltransferase
1161	ATZ61586.1	ATZ61626.2	+	272	0.600727	0.553657	0.550901	0.747518	0.55083	cluster340	-	Core	Archaea	Euryarchaeota	Methanosalsum	0	0	K04518	pheA2; prephenate dehydratase [EC:4.2.1.51]	arCOG00255	E	PheA	Prephenate dehydratase
1162	ATZ61587.1	ATZ61627.2	+	77	1.05562	1.7316	0.636767	1.06723	0.7869	cluster6560	-	Singleton	Protists	Stramenopiles	Fragilariopsis	0	1
1163	ATZ61588.1	ATZ61628.2	-	102	0.59288	0.529585	0.411078	1.00963	0.421223	cluster107	-	Core	Archaea	Euryarchaeota	Methanothrix	0	0	K03113	EIF1, SUI1; translation initiation factor 1	arCOG04223	J	SUI1	Translation initiation factor 1 (eIF-1/SUI1)
1164	ATZ61589.1	ATZ61632.2	+	238	0.861891	1.12906	0.50211	0.91503	0.901358	cluster641	-	Core	Archaea	Euryarchaeota	Methanocella	0	0	K07731	K07731; putative transcriptional regulator	arCOG04060	K	-	Predicted transcriptional regulator
1165	ATZ61590.1	ATZ61633.2	+	347	0.841988	0.629507	0.990188	0.958574	0.789685	cluster392	-	Core	Archaea	Euryarchaeota	Methanomethylovorans	0	0	K01641	hydroxymethylglutaryl-CoA synthase [EC:2.3.3.10]	arCOG01767	I	PksG	3-hydroxy-3-methylglutaryl CoA synthase
1166	ATZ61591.1	ATZ61634.2	+	391	0.654934	0.449172	0.799991	0.627175	0.743396	cluster393	-	Core	Archaea	Euryarchaeota	Methanohalobium	0	0	K00626	atoB; acetyl-CoA C-acetyltransferase [EC:2.3.1.9]	arCOG01278	I	PaaJ	Acetyl-CoA acetyltransferase
1167	ATZ61592.1	ATZ61635.2	+	133	0.638541	0.744457	0.389319	0.838377	0.582009	cluster394	-	Core	Archaea	Euryarchaeota	Methanocella	0	0	K07068	K07068; uncharacterized protein	arCOG01285	R	-	OB-fold domain and Zn-ribbon containing protein, possible acyl-CoA-binding protein
1168	ATZ61593.1	ATZ61636.2	+	426	0.765967	0.610383	0.552871	1.04377	0.856846	cluster1471	-		Archaea	Euryarchaeota	Methanocella	0	0	K00054	mvaA; hydroxymethylglutaryl-CoA reductase [EC:1.1.1.88]	arCOG04260	I	HMG1	Hydroxymethylglutaryl-CoA reductase
1169	ATZ61594.1	WRQ72896.1	+	266	1.08706	1.02265	1.38702	1.25005	0.688537	cluster5798	-	Singleton	Bacteria	Firmicutes - Clostridia	Desulfofundulus	0	0	K00606	panB; 3-methyl-2-oxobutanoate hydroxymethyltransferase [EC:2.1.2.11]	arCOG00584	H	PanB	Ketopantoate hydroxymethyltransferase
1170	ATZ61595.1	ATZ61637.2	-	158	1.26112	1.06119	0.767189	1.29219	1.92389	cluster1591	-		Bacteria	Verrucomicrobia	Opitutus	0	1			arCOG05123	S	-	TIR domain containing protein
1171	ATZ61596.1	ATZ61638.2	+	265	0.717865	0.733892	0.96953	0.558886	0.609153	cluster593	-	Core	Archaea	Euryarchaeota	Methanosalsum	0	0	K02585	nifB; nitrogen fixation protein NifB	arCOG00956	R	-	Radical SAM superfamily enzyme
1172	ATZ61597.1	ATZ61639.2	-	156	0.696895	0.360412	0.94812	0.71636	0.762687	cluster427	-	Core	Archaea	Euryarchaeota	Methanohalobium	0	0	K00610	pyrI; aspartate carbamoyltransferase regulatory subunit	arCOG04229	F	PyrI	Aspartate carbamoyltransferase, regulatory subunit
1173	ATZ61837.1	ATZ61640.2	-	310	0.870665	0.968583	0.620363	0.965999	0.927713	cluster428	-	Core	Archaea	Euryarchaeota	Methanocella	0	0	K00609	pyrB, PYR2; aspartate carbamoyltransferase catalytic subunit [EC:2.1.3.2]	arCOG00911	F	PyrB	Aspartate carbamoyltransferase, catalytic chain
1174	ATZ61598.1	ATZ61641.2	+	436	0.527338	0.598758	0.562063	0.63377	0.31476	cluster967	-	Core	Bacteria	Firmicutes - Clostridia	Natranaerobius	0	5	K07403	nfeD; membrane-bound serine protease (ClpP class)	arCOG01910	O	NfeD	Membrane-bound serine protease S46, ClpP class
1175	ATZ61599.1	ATZ61642.2	+	252	0.358122	0.363938	0.246889	0.532335	0.289325	cluster81	-	Core	Archaea	Euryarchaeota	Ferroglobus	0	2			arCOG01915	O	HflC	Membrane protease subunit, stomatin/prohibitin homolog
1176	ATZ61600.1	ATZ61643.2	-	247	0.632702	0.148284	1.06734	0.689547	0.625634	cluster1041	-		Archaea	Euryarchaeota	Methanolobus	0	0	K07442	TRM61, GCD14; tRNA (adenine57-N1/adenine58-N1)-methyltransferase [EC:2.1.1.219 2.1.1.220]	arCOG00978	J	GCD14	tRNA(1-methyladenosine) methyltransferase
1177	ATZ61601.1	ATZ61644.2	-	114	0.315486	0.213871	0.0165933	0.422666	0.608812	cluster503	-	Core	Archaea	Euryarchaeota	Methanosalsum	0	0	K03626	EGD2, NACA; nascent polypeptide-associated complex subunit alpha	arCOG04061	K	EGD2	Transcription factor homologous to NACalpha-BTF3
1178	ATZ61602.1	ATZ61645.2	+	484	0.619335	0.646405	0.453448	0.79034	0.587148	cluster530	-	Core	Archaea	Euryarchaeota	Methanothrix	0	0	K17759	AIBP, nnrE; NAD(P)H-hydrate epimerase [EC:5.1.99.6]	arCOG00018	F	Nnr2	NAD(P)H-hydrate repair enzyme Nnr, NAD(P)H-hydrate dehydratase domain
1179	ATZ61603.1	ATZ61841.2	+	104	1.86098	3.33264	2.22992	1.33054	0.55083	cluster1976	-		Bacteria	Thermotogae	Defluviitoga	0	0			arCOG04141	V	-	Predicted antitoxin component of toxin-antitoxin system, DUF2283 family
1180	ATZ61604.1	ATZ61646.2	+	84	0.899772	1.40974	0.470785	1.01035	0.70821	cluster1809	-		Bacteria	Thermotogae	Defluviitoga	0	0			arCOG04141	V	-	Predicted antitoxin component of toxin-antitoxin system, DUF2283 family
1181	ATZ61838.1	ATZ61647.2	-	527	0.779531	0.851739	0.696767	0.753966	0.815652	cluster2330	-		Archaea	Euryarchaeota	Methanocella	0	0	K03231	EEF1A; elongation factor 1-alpha	arCOG01562	R	GTPBP1	GTPase
1182	ATZ61605.1	ATZ61648.2	-	276	0.804983	0.591558	1.28497	0.747422	0.59598	cluster311	-	Core	Archaea	Euryarchaeota	Methanomethylovorans	0	0	K07055	TRM12, TYW2; tRNA wybutosine-synthesizing protein 2 [EC:2.1.1.-]	arCOG10124	J	TYW2	Wybutosine (yW) biosynthesis enzyme, TYW2 transferase
1183	ATZ61606.1	ATZ61649.2	-	347	1.0256	1.26681	1.00169	1.05389	0.780007	cluster175	-	Core	Archaea	Euryarchaeota	Methanosarcina	0	0	K07562	NMD3; nonsense-mediated mRNA decay protein 3	arCOG04149	J	NMD3	NMD protein affecting ribosome stability and mRNA decay
1184	ATZ61607.1	ATZ61650.2	-	74	1.18149	1.7377	0.303912	0.836409	1.84794	cluster4769	-		Archaea	Euryarchaeota	Ferroglobus	0	0			arCOG10887	S	-	Uncharacterized protein
1185	ATZ61608.1	ATZ61651.2	-	698	0.884804	0.861964	0.780983	0.985191	0.911077	cluster96	-	Core	Archaea	Euryarchaeota	Methanolobus	0	0	K10726	mcm, cdc21; replicative DNA helicase Mcm [EC:3.6.4.-]	arCOG00439	L	MCM2	Predicted ATPase involved in replication control, Cdc46/Mcm family
1186	ATZ61609.1	ATZ61652.2	-	160	1.08711	0.832923	1.42318	1.07673	1.01559	cluster1119	-		Archaea	Euryarchaeota	Methanosalsum	0	0			arCOG04970	L	-	Vsr-like endonucleases, PD-DExK superfamily
1187	ATZ61610.1	ATZ61653.2	+	373	0.506874	0.601801	0.319984	0.68603	0.41968	cluster801	-		Archaea	Euryarchaeota	Methanolobus	0	0	K10725	cdc6A; archaeal cell division control protein 6	arCOG00467	L	CDC6	Cdc6-related protein, AAA superfamily ATPase
1188	ATZ61611.1	ATZ61654.2	+	269	0.650552	0.90072	0.471547	0.733114	0.496827	cluster590	-	Core	Archaea	Euryarchaeota	Methanolobus	0	0	K07464	putative RecB family exonuclease	arCOG00793	V	-	PD-(D/E)XK superfamily nuclease
1189	ATZ61612.1	ATZ61655.2	-	220	0.85848	1.54645	0.254208	0.761112	0.872147	cluster1646	-		Archaea	Euryarchaeota	Methanocella	0	0	K06862	ehbQ; energy-converting hydrogenase B subunit Q	arCOG00813	R	-	ACT domain-containing protein
1190	ATZ61613.1	ATZ61656.2	-	342	1.07662	1.78985	0.889013	0.928997	0.698613	cluster493	-	Core	Archaea	Euryarchaeota	Methanohalobium	0	0	K08963	mtnA; methylthioribose-1-phosphate isomerase [EC:5.3.1.23]	arCOG01123	E	MtnA	Methylthioribose-1-phosphate isomerase (methionine salvage pathway), a paralog of eIF-2B alpha subunit
1191		ATZ61842.2	+	198.667	0.682129	0.798055	0.3499	0.673311	0.907249				Bacteria	Firmicutes - Bacilli	Streptococcus	0	0	K16785	ecfT; energy-coupling factor transport system permease protein
1192	ATZ61614.1	ATZ61657.2	-	536	0.689374	0.512596	0.992724	0.70982	0.542355	cluster555	-	Core	Archaea	Euryarchaeota	Methanohalobium	0	0	K01890	FARSB, pheT; phenylalanyl-tRNA synthetase beta chain [EC:6.1.1.20]	arCOG00412	J	PheT	Phenylalanyl-tRNA synthetase beta subunit
1193	ATZ61615.1	ATZ61658.2	-	266	0.610185	0.900593	0.423027	0.679694	0.437424	cluster5598	-		Archaea	Euryarchaeota	Methanoculleus	0	0			arCOG07100	R	-	RNAse H superfamily ribonuclease
1194	ATZ61616.1	ATZ61659.2	-	679	1.15799	1.33896	1.32047	1.12066	0.851865	cluster3208	-		Archaea	Thaumarchaeota	Nitrosopumilus	0	0			arCOG03235	L	-	Predicted ATP-dependent endonuclease of the OLD family
1195	ATZ61617.1	ATZ61660.2	-	504	0.94888	1.11607	1.11784	0.855696	0.705918	cluster293	-	Core	Archaea	Euryarchaeota	Methanococcoides	0	0	K01889	FARSA, pheS; phenylalanyl-tRNA synthetase alpha chain [EC:6.1.1.20]	arCOG00410	J	PheS	Phenylalanyl-tRNA synthetase alpha subunit
1196	ATZ61618.1	ATZ61843.2	+	99	1.44517	2.32226	1.21895	1.50501	0.73444	cluster1935	-		Bacteria	Bacteroidetes	Myroides	0	0	K03797	carboxyl-terminal processing protease [EC:3.4.21.102]	arCOG06692	S	-	Uncharacterized protein
1197	ATZ61839.1	ATZ61661.2	+	190	1.30388	1.21439	1.73877	1.6175	0.644874	cluster3135	-		Bacteria	Thermodesulfobacteria	Thermodesulfobacterium	0	0			arCOG01943	Q	PncA	Amidase related to nicotinamidase
1198	ATZ61619.1	ATZ61662.2	-	428	0.680373	0.70307	0.781678	0.6446	0.592142	cluster553	-	Core	Archaea	Euryarchaeota	Methanolobus	0	0	K01867	WARS, trpS; tryptophanyl-tRNA synthetase [EC:6.1.1.2]	arCOG01887	J	TrpS	Tryptophanyl-tRNA synthetase
1199	ATZ61620.1	ATZ61663.2	-	353	1.19343	1.19347	1.19808	1.2805	1.10166	cluster369	-	Core	Archaea	Euryarchaeota	Methanolobus	0	0	K01170	tRNA-intron endonuclease, archaea type [EC:3.1.27.9]	arCOG01701	J	SEN2	tRNA splicing endonuclease
1200	ATZ61840.1	ATZ61665.2	+	142	0.600759	1.11912	0.251311	0.450595	0.582009	cluster602	-	Core	Archaea	Euryarchaeota	Methanoculleus	0	0	K01494	dcd; dCTP deaminase [EC:3.5.4.13]	arCOG04048	F	Dcd	Deoxycytidine deaminase
1201	ATZ61621.1	ATZ61666.2	+	98	0.948534	0.605967	1.47514	1.00984	0.703187	cluster9993	-	Singleton	Bacteria	Cyanobacteria	Chroococcidiopsis	0	0	K07075	K07075; uncharacterized protein	arCOG01206	V	-	Minimal nucleotidyltransferase
1202	ATZ61622.1	ATZ61667.2	+	118	2.02959	2.96911	1.39599	1.74823	2.00502	cluster904	-		Archaea	Euryarchaeota	Thermococcus	0	0			arCOG05024	V	-	HEPN domain containing protein
1203	ATZ61623.1	ATZ61668.2	-	150	0.715589	0.365298	0.907657	0.959881	0.62952	cluster3047	-		Archaea	Euryarchaeota	Archaeoglobus	0	0	K03718	asnC; Lrp/AsnC family transcriptional regulator, regulator for asnA, asnC and gidA	arCOG01580	K	-	DNA-binding transcriptional regulator, Lrp family
1204	ATZ61624.1	ATZ61669.2	+	443	0.963144	1.2202	0.933561	0.885379	0.813435	cluster33	-	Core	Archaea	Euryarchaeota	Methanothrix	0	0	K01915	glnA; glutamine synthetase [EC:6.3.1.2]	arCOG01909	E	GlnA	Glutamine synthetase
1205	ATZ61625.1	ATZ61670.2	-	77	0.477559	0	0.907866	0.45154	0.55083	cluster5799	-		Bacteria	Deltaproteobacteria	Hippea	0	0	K03183	ubiE; ubiquinone/menaquinone biosynthesis methyltransferase [EC:2.1.1.163 2.1.1.201]	arCOG04348	H	UbiE	Ubiquinone/menaquinone biosynthesis C-methylase UbiE
1206	ATZ61626.1	ATZ61671.2	+	213	0.731892	1.1033	0.638986	0.600022	0.585257	cluster2113	-		Archaea	Euryarchaeota	Methanocella	0	1			arCOG04453	T	DisA_N	Diadenylate cyclase (c-di-AMP synthetase), DisA_N domain
1207	ATZ61627.1	ATZ61672.2	+	530	1.12033	1.34567	1.04856	1.11503	0.972052	cluster1061	-		Archaea	Euryarchaeota	Methanocella	0	0			arCOG00619	E	GltB	Glutamate synthase domain 2 and ferredoxin domain
1208	ATZ61628.1	ATZ61673.2	-	271	0.409735	0	0.559556	0.523208	0.556178	cluster211	-	Core	Archaea	Euryarchaeota	Methanocella	0	0	K00767	nadC, QPRT; nicotinate-nucleotide pyrophosphorylase (carboxylating) [EC:2.4.2.19]	arCOG01482	H	NadC	Nicotinate-nucleotide pyrophosphorylase
1209	ATZ61629.1	ATZ61674.2	+	271	0.475156	0.478064	0.284306	0.624146	0.514108	cluster212	-	Core	Archaea	Euryarchaeota	Methanosarcina	0	0	K06989	nadX; aspartate dehydrogenase [EC:1.4.1.21]	arCOG00254	R	-	Predicted dinucleotide-utilizing enzyme
1210	ATZ61630.1	ATZ61675.2	+	302	0.922486	1.3604	0.586643	0.898638	0.844262	cluster84	-	Core	Archaea	Euryarchaeota	Methanohalobium	0	0	K03517	nadA; quinolinate synthase [EC:2.5.1.72]	arCOG04459	H	NadA	Quinolinate synthase
1211	ATZ61631.1	ATZ61676.2	+	276	0.823723	0.592527	0.856848	1.02714	0.818376	cluster165	-	Core	Archaea	Euryarchaeota	Methanococcoides	0	7	K17105	geranylgeranylglycerol-phosphate geranylgeranyltransferase [EC:2.5.1.42]	arCOG00476	H	UbiA	4-hydroxybenzoate polyprenyltransferase or related prenyltransferase
1212	ATZ61632.1	ATZ61677.2	+	364	0.832029	0.687606	1.13593	0.839779	0.664794	cluster1640	-		Archaea	Crenarchaeota	Ignicoccus	0	0	K01622	fructose 1,6-bisphosphate aldolase/phosphatase [EC:4.1.2.13 3.1.3.11]	arCOG04180	G	-	Bifunctional fructose-1,6-bisphosphate aldolase/phosphatase FBPA/FBPase
1213	ATZ61633.1	WRQ72897.1	+	169	0.932754	0.872257	1.03628	1.27165	0.55083	cluster335	-	Core	Archaea	Euryarchaeota	Methanocella	0	0			arCOG04366	K	-	ArsR family transcriptional regulator
1214	ATZ61634.1	WRQ72898.1	-	121	0.706438	0.294214	0.809837	0.926056	0.795643	cluster2915	-		Bacteria	Betaproteobacteria	Thauera	0	0	K07038	K07038; inner membrane protein
1215	ATZ61635.1	ATZ61678.2	-	189	1.17324	1.63633	1.12712	1.12993	0.799591	cluster757	-		Archaea	Euryarchaeota	Methanohalobium	0	0	K01678	fumB; fumarate hydratase subunit beta [EC:4.2.1.2]	arCOG04406	C	FumA	Tartrate dehydratase beta subunit/Fumarate hydratase class I, C-terminal domain
1216	ATZ61636.1	WRQ72962.1	-	278	1.06839	1.19368	1.20237	0.996169	0.881328	cluster756	-		Archaea	Euryarchaeota	Methanohalobium	0	0	K01677	fumA; fumarate hydratase subunit alpha [EC:4.2.1.2]	arCOG04407	C	TtdA	Tartrate dehydratase alpha subunit/Fumarate hydratase class I, N-terminal domain
1217	ATZ61637.1	ATZ61680.2	-	468	0.540628	0.531016	0.616003	0.650039	0.365454	cluster341	-	Core	Archaea	Euryarchaeota	Methanohalobium	0	0	K00764	purF, PPAT; amidophosphoribosyltransferase [EC:2.4.2.14]	arCOG00093	F	PurF	Glutamine phosphoribosylpyrophosphate amidotransferase
1218	ATZ61638.1	ATZ61844.2	-	61	0.541551	0.0896878	0	0.974856	1.10166	cluster852	-	Core	Archaea	Euryarchaeota	Methanosarcina	0	0	K02922	RP-L37e, RPL37; large subunit ribosomal protein L37e	arCOG04126	J	RPL37A	Ribosomal protein L37E
1219	ATZ61639.1	ATZ61681.2	-	81	0.540686	0.720824	0.160371	0.641877	0.639673	cluster342	-	Core	Archaea	Euryarchaeota	Methanohalobium	0	0	K04796	RUXX; small nuclear ribonucleoprotein	arCOG00998	K	LSM1	Small nuclear ribonucleoprotein (snRNP) homolog
1220	ATZ61640.1	ATZ61682.2	+	168	0.711079	0.133262	1.12389	0.926172	0.660996	cluster780	-		Archaea	Euryarchaeota	Methanocella	0	0	K07575	PUA domain protein	arCOG00985	J	Tma20	Predicted RNA-binding protein, contains PUA domain
1221	ATZ61641.1	ATZ61683.2	+	126	0.559057	0.518196	0.360712	0.967149	0.390171	cluster388	-	Core	Archaea	Euryarchaeota	Methanohalophilus	0	0	K09152	K09152; uncharacterized protein	arCOG02263	D	-	Predicted cell division protein, SepF homolog
1222	ATZ61642.1	ATZ61845.2	-	333	1.05215	0.963577	1.10486	1.14244	0.997729	cluster262	-	Core	Archaea	Euryarchaeota	Methanothrix	0	0	K01933	purM; phosphoribosylformylglycinamidine cyclo-ligase [EC:6.3.3.1]	arCOG00639	F	PurM	Phosphoribosylaminoimidazole (AIR) synthetase
1223	ATZ61643.1	ATZ61685.2	-	469	0.769338	0.911327	0.828592	0.837711	0.499722	cluster263	-	Core	Archaea	Euryarchaeota	Methanocella	0	0	K00928	lysC; aspartate kinase [EC:2.7.2.4]	arCOG00861	E	LysC	Aspartokinase
1224	ATZ61644.1	ATZ61686.2	-	207	0.571293	0.944711	0.640739	0.366931	0.332793	cluster1653	-		Archaea	Euryarchaeota	Methanospirillum	0	6			arCOG00614	R	SpoIVFB	Zn-dependent protease
1225	ATZ61645.1	ATZ61687.2	-	388	0.889618	0.970607	0.737809	1.05033	0.799723	cluster618	-	Core	Archaea	Euryarchaeota	Methanococcoides	0	4			arCOG02142	S	-	Pheromone shutdown protein TraB, contains GTxH motif
1226	ATZ61841.1	ATZ61688.2	-	373	0.645595	0.871444	0.353303	0.773848	0.583785	cluster456	-	Core	Archaea	Euryarchaeota	Methanomethylovorans	0	5			arCOG00607	R	-	Zn-dependent protease fused to CBS domain
1227	ATZ61646.1	ATZ61689.2	+	97	1.58367	1.67978	1.61845	1.81237	1.22407	cluster495	-	Core	Archaea	Euryarchaeota	Methanolobus	0	0			arCOG02155	R	-	Protein implicated in RNA metabolism, contains PRC-barrel domain
1228	ATZ61647.1	ATZ61846.2	+	244	0.690921	0.886479	0.475101	0.730616	0.671488	cluster803	-		Archaea	Euryarchaeota	Methanohalobium	0	0			arCOG03218	J	Thg1	tRNAHis guanylyltransferase
1229	ATZ61648.1	ATZ61691.2	-	97	0.822971	0.362187	0.666616	1.44572	0.81736	cluster1062	-		Archaea	Euryarchaeota	Methanocella	0	0	K03622	ssh10b; archaea-specific DNA-binding protein	arCOG01753	K	Ssh10b	Archaeal DNA-binding protein
1230	ATZ61649.1	WRQ72900.1	+	335	0.670284	0.810233	0.712821	0.665236	0.492848	cluster406	-	Core	Archaea	Euryarchaeota	Methanocella	0	0	K01939	purA; adenylosuccinate synthase [EC:6.3.4.4]	arCOG04387	F	PurA	Adenylosuccinate synthase
1231	ATZ61650.1	WRQ72901.1	+	140	1.06948	1.58448	1.18621	0.842982	0.664236	cluster5800	-	Singleton	Animals	Arthropods	Folsomia	0	1
1232	ATZ61651.1	WRQ72902.1	+	418	1.26842	1.23949	1.75219	1.19455	0.887448	cluster275	-	Core	Archaea	Euryarchaeota	Methanosalsum	0	0	K07583	PUS10; tRNA pseudouridine synthase 10 [EC:5.4.99.-]	arCOG01015	J	Pus10	tRNA U54 and U55 pseudouridine synthase Pus10
1233	ATZ61652.1	WRQ72903.1	+	97	0.881703	0.529585	1.21244	0.986083	0.798703	cluster274	-	Core	Archaea	Euryarchaeota	Methanomethylovorans	0	0	K02889	RP-L21e, RPL21; large subunit ribosomal protein L21e	arCOG04129	J	RPL21A	Ribosomal protein L21E
1234	ATZ61653.1	WRQ72904.1	+	117	0.727509	0.529585	0.833753	1.02827	0.518428	cluster273	-	Core	Archaea	Euryarchaeota	Methanohalobium	0	0	K03051	rpoF; DNA-directed RNA polymerase subunit F [EC:2.7.7.6]	arCOG01016	K	Rpo4	DNA-directed RNA polymerase, subunit Rpo4/RpoF
1235	ATZ61654.1	WRQ72963.1	+	188	1.14597	0.733271	1.67835	1.35675	0.815514	cluster272	-	Core	Archaea	Euryarchaeota	Methanosalsum	0	0	K07572	putative nucleotide binding protein	arCOG04130	J	-	Predicted RNA-binding protein
1236	ATZ61655.1	WRQ72905.1	+	258	1.15272	1.53025	1.21943	1.17128	0.689928	cluster271	-	Core	Archaea	Euryarchaeota	Methanolobus	0	0	K02528	ksgA; 16S rRNA (adenine1518-N6/adenine1519-N6)-dimethyltransferase [EC:2.1.1.182]	arCOG04131	J	RsmA	16S rRNA A1518 and A1519 N6-dimethyltransferase RsmA/KsgA/DIM1
1237	ATZ61656.1	WRQ72906.1	+	189	1.31031	0.966635	1.11965	2.08347	1.07148	cluster747	-		Archaea	Euryarchaeota	Methanosarcina	0	0	K02493	hemK, prmC; release factor glutamine methyltransferase [EC:2.1.1.-]	arCOG00109	J	HemK	Methylase of polypeptide chain release factors
1238	ATZ61842.1	WRQ72907.1	+	100	1.40688	1.68157	1.37001	1.06713	1.50879	cluster1515	-		Archaea	Crenarchaeota	Thermofilum	0	0	K07075	K07075; uncharacterized protein	arCOG01206	V	-	Minimal nucleotidyltransferase
1239	ATZ61657.1	WRQ72908.1	+	140	0.589743	0.478335	0.47406	0.814945	0.591632	cluster754	-		Archaea	Euryarchaeota	Methanocella	0	0			arCOG04214	S	-	Uncharacterized protein
1240	ATZ61658.1	WRQ72964.1	-	517	0.785609	0.547547	0.881255	0.862697	0.850937	cluster497	-	Core	Archaea	Euryarchaeota	Methanocella	0	0	K07739	ELP3, KAT9; elongator complex protein 3 [EC:2.3.1.48]	arCOG01361	K	ELP3	Histone acetyltransferase
1241	ATZ61659.1	WRQ72909.1	-	173	0.427863	0.330084	0.297158	0.388426	0.695785	cluster1359	-		Archaea	Euryarchaeota	Methanocella	0	0			arCOG00288	C	NfnB	Nitroreductase
1242	ATZ61660.1	WRQ72910.1	+	169	0.883331	0.632218	0.568008	1.48567	0.84743	cluster325	-	Core	Archaea	Euryarchaeota	Methanosalsum	0	0			arCOG04396	E	-	ACT-domain-containing protein, predicted allosteric regulator of homoserine dehydrogenase
1243	ATZ61843.1	WRQ72965.1	+	331	0.969894	1.29953	1.04282	0.914149	0.62307	cluster568	-	Core	Archaea	Euryarchaeota	Methanococcoides	0	0	K00003	homoserine dehydrogenase [EC:1.1.1.3]	arCOG01351	E	ThrA	Homoserine dehydrogenase
1244	ATZ61661.1	WRQ72911.1	+	555	0.895201	0.74051	1.03755	1.14279	0.659956	cluster324	-	Core	Archaea	Euryarchaeota	Methanohalobium	0	0	K10747	LIG1; DNA ligase 1 [EC:6.5.1.1]	arCOG01347	L	CDC9	ATP-dependent DNA ligase
1245	ATZ61662.1	WRQ72912.1	-	361	1.37417	1.47686	1.28478	1.33898	1.39607	cluster537	-	Core	Archaea	Euryarchaeota	Methanohalophilus	0	6	K08975	K08975; putative membrane protein	arCOG04151	R	-	ABC-type multidrug transport system, permease component
1246	ATZ61663.1	WRQ72913.1	-	287	1.06671	1.04395	1.51805	1.0339	0.670935	cluster422	-	Core	Archaea	Euryarchaeota	Methanocella	0	0			arCOG01159	S	-	Uncharacterized archaeal coiled-coil protein
1247	ATZ61664.1	WRQ72914.1	-	215	0.871623	0.873952	1.2345	0.860261	0.51778	cluster423	-	Core	Archaea	Euryarchaeota	Methanomethylovorans	0	0	K01079	serB, PSPH; phosphoserine phosphatase [EC:3.1.3.3]	arCOG01158	E	SerB	Phosphoserine phosphatase
1248	ATZ61665.1	WRQ72915.1	-	422	1.01687	0.993654	1.05628	1.01838	0.999179	cluster135	-	Core	Archaea	Euryarchaeota	Methanocella	0	0	K00600	glyA, SHMT; glycine hydroxymethyltransferase [EC:2.1.2.1]	arCOG00070	E	GlyA	Glycine/serine hydroxymethyltransferase
1249	ATZ61666.1	WRQ72916.1	+	241	1.06696	1.27367	1.36822	0.972239	0.653732	cluster1828	-		Archaea	Euryarchaeota	Methanoculleus	0	7			arCOG03637	S	-	Uncharacterized membrane protein, DUF1538 family
1250	ATZ61667.1	WRQ72917.1	+	123	1.60246	1.9222	2.329	1.60782	0.55083	cluster1829	-		Bacteria	Firmicutes - Clostridia	Thermosediminibacter	0	0			arCOG02309	E	GlnK	Nitrogen regulatory protein PII
1251	ATZ61668.1	WRQ72918.1	+	261	1.46872	1.32503	1.74601	1.4351	1.36873	cluster362	-	Core	Archaea	Euryarchaeota	Methanolobus	0	0	K01916	nadE; NAD+ synthase [EC:6.3.1.5]	arCOG00069	H	NadE	NH3-dependent NAD+ synthetase
1252	ATZ61669.1	WRQ72919.1	+	70	1.63803	2.31693	1.86132	1.12024	1.25361	cluster11937	-	Singleton	Bacteria	Betaproteobacteria	Burkholderia	0	0
1253	ATZ61670.1	WRQ72920.1	+	115	1.5253	2.32203	1.62776	1.50045	0.650981	cluster11936	-	Singleton	Archaea	Euryarchaeota	Methanocella	0	0
1254	ATZ61671.1	WRQ72921.1	+	188	1.32476	1.6747	0.974254	1.23367	1.41642	cluster11935	-	Singleton	Fungi	Ascomycetes	Magnaporthe	0	0
1255	ATZ61672.1	WRQ72922.1	+	204	0.93048	0.470103	1.49292	1.31537	0.443525	cluster9145	-	Singleton	Bacteria	Gammaproteobacteria - Others	Marinobacter	0	0
1256	ATZ61673.1	WRQ72923.1	+	428	0.923925	0.913023	1.00221	0.937531	0.842936	cluster348	-	Core	Archaea	Euryarchaeota	Methanococcoides	0	0	K06176	truD, PUS7; tRNA pseudouridine13 synthase [EC:5.4.99.27]	arCOG04252	J	TruD	tRNA(Glu) U13 pseudouridine synthase TruD
1257	ATZ61674.1	WRQ72924.1	-	354	1.3459	1.8166	1.24264	1.09797	1.22638	cluster783	-		Archaea	Euryarchaeota	Methanosarcina	0	1	K04773	sppA; protease IV [EC:3.4.21.-]	arCOG01311	O	SppA	Periplasmic serine protease (ClpP class)
1258	ATZ61675.1	WRQ72925.1	-	194	1.49166	0.947068	1.44153	1.48487	2.09315	cluster1149	-		Archaea	Euryarchaeota	Methanocella	0	5			arCOG02054	S	-	Uncharacterized conserved membrane protein, Yip1 family
1259	ATZ61676.1	WRQ72927.1	-	719	0.63933	0.558675	0.592714	0.782197	0.623734	cluster153	-	Core	Bacteria	Firmicutes - Clostridia	Halanaerobium	0	8	K17686	copA, ATP7; Cu+-exporting ATPase [EC:3.6.3.54]	arCOG02764	P	CopZ	Copper-ion-binding protein
1260	ATZ61677.1	WRQ72928.1	-	113	1.0467	1.52991	0.914332	1.19172	0.55083	cluster3459	-		Bacteria	Acidobacteria	Acidobacteriaceae bacterium SBC82	0	1	K02275	coxB; cytochrome c oxidase subunit II [EC:1.9.3.1]	arCOG01236	C	CyoA	Heme/copper-type cytochrome/quinol oxidase, subunit 2
1261	ATZ61678.1	WRQ72929.1	+	80	0.672933	0.401602	0.790932	0.821254	0.677944	cluster697	-		Bacteria	Actinobacteria	Candidatus Planktophila	0	0			arCOG01060	K	ArsR	Transcriptional regulator containing HTH domain, ArsR family
1262	ATZ61679.1	WRQ72930.1	-	618	0.778329	0.943692	0.94587	0.739616	0.484137	cluster328	-	Core	Archaea	Euryarchaeota	Methanosalsum	0	0	K01868	TARS, thrS; threonyl-tRNA synthetase [EC:6.1.1.3]	arCOG00401	J	ThrS	Threonyl-tRNA synthetase
1263	ATZ61680.1	WRQ72931.1	-	69	1.04126	1.36737	0.905284	1.29919	0.593201	cluster4218	-		Archaea	Lokiarchaeota	Lokiarchaeum	0	2
1264	ATZ61844.1	WRQ72932.1	+	215	0.986422	1.24238	0.73582	1.19506	0.772428	cluster656	-	Core	Archaea	Euryarchaeota	Methanosalsum	0	0	K07096	K07096; uncharacterized protein	arCOG01145	R	-	Phosphohydrolase, Icc/MPP superfamily
1265	ATZ61681.1	WRQ72933.1	-	174	0.421965	0.0253911	0.415848	0.619814	0.626806	cluster866	-		Archaea	Euryarchaeota	Ferroglobus	0	0	K05873	cyaB; adenylate cyclase, class 2 [EC:4.6.1.1]	arCOG01723	F	CyaB	Adenylate cyclase, class 2 (thermophilic)
1266	ATZ61682.1	WRQ72934.1	+	246	0.879569	1.06749	0.484962	0.950234	1.01559	cluster671	-	Core	Archaea	Euryarchaeota	Methanosalsum	0	0	K03775	slyD; FKBP-type peptidyl-prolyl cis-trans isomerase SlyD [EC:5.2.1.8]	arCOG00980	O	SlpA	FKBP-type peptidyl-prolyl cis-trans isomerase 2
1267	ATZ61683.1	WRQ72935.1	-	269	1.32291	1.26928	1.67076	1.20098	1.15062	cluster6252	-	Singleton	Bacteria	Betaproteobacteria	Betaproteobacteria bacterium GR16-43	0	1
1268	ATZ61684.1	WRQ72936.1	-	89	1.62389	1.88121	1.76498	1.40872	1.44063	cluster2973	-		Bacteria	Cyanobacteria	Stanieria	0	0	K06218	relE; RelE protein
1269	ATZ61845.1	WRQ72937.1	-	348	0.950487	1.23338	0.979887	0.945239	0.643447	cluster370	-	Core	Archaea	Euryarchaeota	Methanocella	0	0	K00096	araM, egsA; glycerol-1-phosphate dehydrogenase [NAD(P)+] [EC:1.1.1.261]	arCOG00982	C	GldA	Glycerol dehydrogenase or related enzyme
1270	ATZ61685.1	WRQ72938.1	+	277	0.743113	0.596635	1.013	0.750788	0.612033	cluster371	-	Core	Archaea	Euryarchaeota	Methanococcoides	0	6			arCOG02177	S	-	Uncharacterized membrane protein
1271	ATZ61686.1	WRQ72939.1	+	473	1.03998	0.997733	1.19368	0.937471	1.03104	cluster586	-	Core	Archaea	Euryarchaeota	Methanococcoides	0	0	K01881	PARS, proS; prolyl-tRNA synthetase [EC:6.1.1.15]	arCOG00402	J	ProS	Prolyl-tRNA synthetase
1272	ATZ61687.1	WRQ72940.1	+	194	1.81671	2.75384	1.53114	1.45072	1.53112	cluster6251	-	Singleton	Bacteria	Firmicutes - Clostridia	Alkaliphilus	0	0
1273	ATZ61688.1	WRQ72941.1	+	205	1.25187	0.960111	1.45699	1.4732	1.11718	cluster58	-		Bacteria	Firmicutes - Clostridia	Hungateiclostridium	0	0	K04763	xerD; integrase/recombinase XerD	arCOG01241	X	XerC	XerD/XerC family integrase
1274	ATZ61689.1	WRQ72942.1	+	117	1.0584	0.606492	0.511767	1.22821	1.88715	cluster6253	-	Singleton	Bacteria	Cyanobacteria	Synechococcus	1	0
1275	ATZ61846.1	WRQ72943.1	+	195	0.481047	0.591165	0.544453	0.524612	0.263959	cluster18	-	Core	Archaea	Euryarchaeota	Archaeoglobus	0	0			arCOG01097	C	-	Rubrerythrin
1276	ATZ61690.1	WRQ72944.1	+	196	0.858309	1.0604	1.03298	0.573016	0.766841	cluster1328	-		Bacteria	Planctomycetes	Candidatus Kuenenia	0	0	K04564	SOD2; superoxide dismutase, Fe-Mn family [EC:1.15.1.1]	arCOG04147	P	SodA	Superoxide dismutase
1277	ATZ61691.1	WRQ72945.1	+	202	1.51655	1.35094	2.7582	1.14383	0.813217	cluster11180	-	Singleton	Bacteria	Firmicutes - Bacilli	Vagococcus	0	5	K02072	metI; D-methionine transport system permease protein
1278																0			CRISPR repeat (ATTTCAATCCCACTATGGTCTGATTTTAAT)x15
