# Supplementary material for: A non-methanogenic archaeon within the order Methanocellales
Source: Nat Commun. 2024 Jun 13;15:4858. doi: 10.1038/s41467-024-48185-5 (PMC11176372; doi:10.1038/s41467-024-48185-5)
Supplement: Supplementary file 9 — Supplementary Dataset 6 [file 41467_2024_48185_MOESM9_ESM.xlsx]

## Sheet: Data6
Supplementary Data 6. Close relatives of MmcX of Met12 that was highly expressed in the Cedars serpentinization setting.
Accession	Length	No of TMHMM	No of CXXCH domain	Name of microbe	Source of microbe
ATZ61495.1	171	1	4	Ca Serpentinarchaeum aceticum Met12	Cedars, California (Serpentinized groundwater)
ATZ61496.1	319	1	8	Ca Serpentinarchaeum aceticum Met12	Cedars, California (Serpentinized groundwater)
RLG19317.1	214	1	4	Methanosarcinales archaeon B9_G1	Guaymas Basin, Gulf of California (deep-sea hydrothermal vent sediments from dive 4569_9 depth 0-3 cm)
OEU64068.1	237	1	4	Desulfuromonadales bacterium C00003094	combined push core samples #3730, #5133, and #5579 collected at Hydrate Ridge
RLG29493.1	231	1	3	Methanosarcinales archaeon B131_G9	Guaymas Basin, Gulf of California (deep-sea hydrothermal vent sediments from dive 4569_2 depth 12-15 cm)
RZN37861.1	229	1	4	Methanosarcinales archaeon ANME-2c-GOS	Gulf of Mexico natural oil seep
PKL54274.1	201	1	3	HGW-Methanoperedenaceae-1	Horonobe groundwater metagenome
RCU60933.1	228	1	3	ANME-2 cluster archaeon S7142MS2	cold methane seep, Pacific Ocean:Santa Monica Mounds
TFH38476.1	215	1	5	ANME-2 cluster archaeon BS_MAG_concoct.12	Bothnian Sea sediment, site NB8
PPA80389.1	237	1	3	ANME-2 cluster archaeon HR1	Hydrate Ridge North during Jason II dive J2-593
RLG32678.1	232	1	5	Methanosarcinales archaeon B49_G1	Gulf of Mexico, deep-sea hydrothermal vent sediments from dive 4569_9 depth 0-3 cm
RZN15545.1	222	1	4	Methanosarcinales archaeon GoM-Arc1-GOS	Gulf of Mexico natural oil seep
WP_116482480.1	212	1	4	Ca Methanoperedenaceae archaeon FeB_1_FeB1_33	ISMEJ Iron-reducing ANME paper
OFV67992.1	231	1	5	Ca Syntrophoarchaeum caldarius BOX2	Guaymas Basin, Gulf of California (deep-sea hydrothermal vent, thermophilic sediments)
TFH38405.1	237	1	3	ANME-2 cluster archaeon BS_MAG_concoct.12	Bothnian Sea sediment, site NB8
WP_048094539.1	230	1	3	Geoglobus ahangari	anaerobic, Fe(III)-reducing microorganism was isolated from the Guaymas Basin hydrothermal system at a depth of 2000 m
TFH42591.1	188	1	4	ANME-2 cluster archaeon das_tool.concoct.12	Bothnian Sea sediment, site NB8
OFV68274.1	252	1	5	Ca Syntrophoarchaeum caldarius BOX2	Guaymas Basin, Gulf of California (deep-sea hydrothermal vent, thermophilic sediments)
RCV63936.1	236	1	4	Methanophagales archaeon CONS3730B06UFb1	Pacific Ocean:Hydrate Ridge methane seep, Oregon
RJS68588.1	232	1	4	Methanophagales archaeon WYZ-LMO13	Oily marine sediment covered with a white microbial mat at a deep sea vent site during cruise AT15-25 on Alvin dive 4460
PXF58169.1	226	1	3	ANME-2 cluster archaeon E20ANME2	AOM enrichment by Italy: Mediterranean Sea
PKL53513.1	245	1	4	HGW-Methanoperedenaceae-1	Horonobe groundwater metagenome
WP_012965184.1	252	1	5	Ferroglobus placidus	shallow marine hydrothermal system at Vulcano, Italy
OFV66235.1	235	1	4	Ca Syntrophoarchaeum butanivorans BOX1	Guaymas Basin, Gulf of California (deep-sea hydrothermal vent, thermophilic sediments)
RJS80832.1	191	1	4	Methanophagales archaeon WYZ-LMO12	Oily marine sediment covered with a white microbial mat at a deep sea vent site during cruise AT15-25 on Alvin dive 4460
RLG20300.1	239	1	5	Methanosarcinales archaeon B9_G1	Guaymas Basin, Gulf of California (deep-sea hydrothermal vent sediments from dive 4569_9 depth 0-3 cm)
TFH42339.1	146	1	2	ANME-2 cluster archaeon das tool.concoct.12	Bothnian Sea sediment, site NB8
OFV66152.1	235	1	4	Ca Syntrophoarchaeum butanivorans BOX1	Guaymas Basin, Gulf of California (deep-sea hydrothermal vent, thermophilic sediments)
OFV67984.1	244	1	4	Ca Syntrophoarchaeum caldarius BOX2	Guaymas Basin, Gulf of California (deep-sea hydrothermal vent, thermophilic sediments)
RJS72612.1	236	1	4	Ca Syntrophoarchaeum sp WYZ-LMO15	Oily marine sediment covered with a white microbial mat at a deep sea vent site during cruise AT15-25 on Alvin dive 4460
RLG31141.1	164	1	4	Methanosarcinales archaeon B64 G16	Guaymas Basin, Gulf of California (deep-sea hydrothermal vent sediments from dive 4569_9 depth 0-4 cm)
WP_012965188.1	242	1	4	Ferroglobus placidus	shallow marine hydrothermal system at Vulcano, Italy
WP_012965183.1	248	1	3	Ferroglobus placidus	shallow marine hydrothermal system at Vulcano, Italy
PXF50406.1	276	1	4	Methanophagales archaeon G37ANME1	AOM enrichment by Guaymas Basin, Gulf of California
RZN37862.1	270	1	5	Methanosarcinales archaeon ANME-2c-GOS	Gulf of Mexico natural oil seep
RLG20957.1	182	1	4	Methanosarcinales archaeon B9 G1	Guaymas Basin, Gulf of California (deep-sea hydrothermal vent sediments from dive 4569_9 depth 0-3 cm)
RJS68587.1	243	1	5	Methanophagales archaeon WYZ-LMO13	Oily marine sediment covered with a white microbial mat at a deep sea vent site during cruise AT15-25 on Alvin dive 4460
OFV68714.1	246	1	4	Ca Syntrophoarchaeum caldarius BOX2	Guaymas Basin, Gulf of California (deep-sea hydrothermal vent, thermophilic sediments)
RZN40957.1	183	1	4	Methanosarcinales archaeon ANME-2c-GOS	Gulf of Mexico natural oil seep
WP_048092874.1	238	1	4	Geoglobus acetivorans	deep-sea hydrothermal vents.
RCV63935.1	231	1	5	Methanophagales archaeon CONS3730B06UFb1	Pacific Ocean:Hydrate Ridge methane seep, Oregon
RCV62949.1	234	1	4	Methanophagales archaeon CONS3730B06UFb1	Pacific Ocean:Hydrate Ridge methane seep, Oregon
OEU64066.1	181	1	4	Desulfuromonadales bacterium C00003094	combined push core samples #3730, #5133, and #5579 collected at Hydrate Ridge
AEA46122.1	262	1	4	Archaeoglobus veneficus SNP6	Walls of active “black smokers” at the Mid-Atlantic Ridge (depth 3500 meters)
RZB29223.1	255	1	3	Ca Argoarchaeum ethanivorans	Enrichment culture with oxidizing ethane and reducing sulfate from hydrocarbon seeps sediment in Green Canyon area,Gulf of Mexico
WP_096203760.1	274	1	3	Ca Methanoperedens nitroreducens Mnv1	Enrichment of anaerobic methanotrophs from an Italian paddy field soil
WP_097300794.1	227	1	4	Ca Methanoperedens sp. BLZ2	a bioreactor enriched from the sediment for the nitrate-dependent anaerobic methanotroph
RLE41793.1	413	1	9	Ca Woesearchaeota archaeon B66_G1	Guaymas Basin, Gulf of California (deep-sea hydrothermal vent sediments from dive 4569_9 depth 0-3 cm)
OFV67846.1	411	1	9	Ca Syntrophoarchaeum caldarius BOX2	Guaymas Basin, Gulf of California (deep-sea hydrothermal vent, thermophilic sediments)
CBH37856.1	41	1	0	uncultured archaeon ANME-1	a methanotrophic microbial mat in the Black Sea
WP_048094536.1	457	1	9	Geoglobus ahangari	anaerobic, Fe(III)-reducing microorganism was isolated from the Guaymas Basin hydrothermal system at a depth of 2000 m
WP_097300792.1	521	1	11	Ca Methanoperedens sp. BLZ2	a bioreactor enriched from the sediment for the nitrate-dependent anaerobic methanotroph
TKY92178.1	142	0	2	ANME-2 cluster archaeon CONS3730D10UFb2	Methane cold seep sediment at Pacific Ocean:Hydrate Ridge methane seep, Oregon
