# Supplementary material for: A non-methanogenic archaeon within the order Methanocellales
Source: Nat Commun. 2024 Jun 13;15:4858. doi: 10.1038/s41467-024-48185-5 (PMC11176372; doi:10.1038/s41467-024-48185-5)
Supplement: Supplementary file 10 — Supplementary Dataset 7 [file 41467_2024_48185_MOESM10_ESM.zip]

Archive with 1 entries (1 files):
- SupData3 MmcX_Met12.pdb
