# Supplementary material for: A non-methanogenic archaeon within the order Methanocellales
Source: Nat Commun. 2024 Jun 13;15:4858. doi: 10.1038/s41467-024-48185-5 (PMC11176372; doi:10.1038/s41467-024-48185-5)
Supplement: Supplementary file 10 — Supplementary Dataset 7 [file 41467_2024_48185_MOESM10_ESM.zip › SupData3 MmcX_Met12.pdb]

ATOM      1  N   MET A   1     -40.531 -11.625  45.906  1.00 69.56           N  
ATOM      2  CA  MET A   1     -40.938 -11.141  44.594  1.00 69.56           C  
ATOM      3  C   MET A   1     -40.156  -9.875  44.219  1.00 69.56           C  
ATOM      4  O   MET A   1     -40.000  -9.570  43.062  1.00 69.56           O  
ATOM      5  CB  MET A   1     -42.438 -10.867  44.562  1.00 69.56           C  
ATOM      6  CG  MET A   1     -43.281 -12.125  44.688  1.00 69.56           C  
ATOM      7  SD  MET A   1     -45.062 -11.766  44.562  1.00 69.56           S  
ATOM      8  CE  MET A   1     -45.156 -11.039  42.906  1.00 69.56           C  
ATOM      9  N   LYS A   2     -39.438  -9.234  45.219  1.00 84.50           N  
ATOM     10  CA  LYS A   2     -38.781  -7.961  44.969  1.00 84.50           C  
ATOM     11  C   LYS A   2     -37.406  -8.172  44.375  1.00 84.50           C  
ATOM     12  O   LYS A   2     -36.969  -7.410  43.500  1.00 84.50           O  
ATOM     13  CB  LYS A   2     -38.688  -7.133  46.250  1.00 84.50           C  
ATOM     14  CG  LYS A   2     -39.844  -6.148  46.438  1.00 84.50           C  
ATOM     15  CD  LYS A   2     -39.750  -5.418  47.750  1.00 84.50           C  
ATOM     16  CE  LYS A   2     -40.906  -4.469  47.969  1.00 84.50           C  
ATOM     17  NZ  LYS A   2     -40.781  -3.670  49.219  1.00 84.50           N1+
ATOM     18  N   ASN A   3     -36.844  -9.344  44.656  1.00 90.69           N  
ATOM     19  CA  ASN A   3     -35.500  -9.594  44.156  1.00 90.69           C  
ATOM     20  C   ASN A   3     -35.531 -10.062  42.688  1.00 90.69           C  
ATOM     21  O   ASN A   3     -34.625  -9.711  41.938  1.00 90.69           O  
ATOM     22  CB  ASN A   3     -34.781 -10.625  45.031  1.00 90.69           C  
ATOM     23  CG  ASN A   3     -34.500 -10.102  46.438  1.00 90.69           C  
ATOM     24  ND2 ASN A   3     -34.125 -11.000  47.344  1.00 90.69           N  
ATOM     25  OD1 ASN A   3     -34.625  -8.906  46.688  1.00 90.69           O  
ATOM     26  N   LYS A   4     -36.594 -10.758  42.375  1.00 92.88           N  
ATOM     27  CA  LYS A   4     -36.719 -11.234  41.000  1.00 92.88           C  
ATOM     28  C   LYS A   4     -36.938 -10.070  40.031  1.00 92.88           C  
ATOM     29  O   LYS A   4     -36.406 -10.055  38.906  1.00 92.88           O  
ATOM     30  CB  LYS A   4     -37.844 -12.250  40.875  1.00 92.88           C  
ATOM     31  CG  LYS A   4     -37.594 -13.547  41.625  1.00 92.88           C  
ATOM     32  CD  LYS A   4     -38.719 -14.547  41.406  1.00 92.88           C  
ATOM     33  CE  LYS A   4     -38.469 -15.859  42.094  1.00 92.88           C  
ATOM     34  NZ  LYS A   4     -39.656 -16.750  42.094  1.00 92.88           N1+
ATOM     35  N   THR A   5     -37.719  -9.094  40.562  1.00 94.00           N  
ATOM     36  CA  THR A   5     -38.000  -7.941  39.719  1.00 94.00           C  
ATOM     37  C   THR A   5     -36.750  -7.102  39.531  1.00 94.00           C  
ATOM     38  O   THR A   5     -36.500  -6.598  38.406  1.00 94.00           O  
ATOM     39  CB  THR A   5     -39.125  -7.062  40.312  1.00 94.00           C  
ATOM     40  CG2 THR A   5     -39.844  -6.262  39.219  1.00 94.00           C  
ATOM     41  OG1 THR A   5     -40.094  -7.902  40.969  1.00 94.00           O  
ATOM     42  N   LEU A   6     -35.969  -7.066  40.562  1.00 94.75           N  
ATOM     43  CA  LEU A   6     -34.719  -6.293  40.469  1.00 94.75           C  
ATOM     44  C   LEU A   6     -33.750  -6.953  39.500  1.00 94.75           C  
ATOM     45  O   LEU A   6     -33.125  -6.277  38.688  1.00 94.75           O  
ATOM     46  CB  LEU A   6     -34.094  -6.129  41.844  1.00 94.75           C  
ATOM     47  CG  LEU A   6     -32.812  -5.293  41.906  1.00 94.75           C  
ATOM     48  CD1 LEU A   6     -33.125  -3.852  42.281  1.00 94.75           C  
ATOM     49  CD2 LEU A   6     -31.812  -5.898  42.906  1.00 94.75           C  
ATOM     50  N   VAL A   7     -33.656  -8.203  39.531  1.00 95.19           N  
ATOM     51  CA  VAL A   7     -32.750  -8.945  38.688  1.00 95.19           C  
ATOM     52  C   VAL A   7     -33.188  -8.797  37.219  1.00 95.19           C  
ATOM     53  O   VAL A   7     -32.344  -8.594  36.344  1.00 95.19           O  
ATOM     54  CB  VAL A   7     -32.656 -10.438  39.062  1.00 95.19           C  
ATOM     55  CG1 VAL A   7     -31.875 -11.227  38.031  1.00 95.19           C  
ATOM     56  CG2 VAL A   7     -32.031 -10.594  40.469  1.00 95.19           C  
ATOM     57  N   LEU A   8     -34.438  -8.852  37.000  1.00 96.25           N  
ATOM     58  CA  LEU A   8     -34.969  -8.695  35.656  1.00 96.25           C  
ATOM     59  C   LEU A   8     -34.688  -7.297  35.125  1.00 96.25           C  
ATOM     60  O   LEU A   8     -34.281  -7.141  33.969  1.00 96.25           O  
ATOM     61  CB  LEU A   8     -36.469  -8.969  35.625  1.00 96.25           C  
ATOM     62  CG  LEU A   8     -37.062  -9.328  34.281  1.00 96.25           C  
ATOM     63  CD1 LEU A   8     -37.188 -10.836  34.125  1.00 96.25           C  
ATOM     64  CD2 LEU A   8     -38.438  -8.656  34.094  1.00 96.25           C  
ATOM     65  N   MET A   9     -34.750  -6.352  35.938  1.00 96.19           N  
ATOM     66  CA  MET A   9     -34.500  -4.977  35.500  1.00 96.19           C  
ATOM     67  C   MET A   9     -33.031  -4.781  35.156  1.00 96.19           C  
ATOM     68  O   MET A   9     -32.719  -4.141  34.125  1.00 96.19           O  
ATOM     69  CB  MET A   9     -34.906  -3.992  36.625  1.00 96.19           C  
ATOM     70  CG  MET A   9     -36.406  -3.828  36.781  1.00 96.19           C  
ATOM     71  SD  MET A   9     -36.875  -2.213  37.531  1.00 96.19           S  
ATOM     72  CE  MET A   9     -38.688  -2.328  37.438  1.00 96.19           C  
ATOM     73  N   VAL A  10     -32.188  -5.332  35.938  1.00 95.75           N  
ATOM     74  CA  VAL A  10     -30.766  -5.234  35.688  1.00 95.75           C  
ATOM     75  C   VAL A  10     -30.422  -5.941  34.375  1.00 95.75           C  
ATOM     76  O   VAL A  10     -29.641  -5.430  33.562  1.00 95.75           O  
ATOM     77  CB  VAL A  10     -29.938  -5.828  36.844  1.00 95.75           C  
ATOM     78  CG1 VAL A  10     -28.469  -5.930  36.469  1.00 95.75           C  
ATOM     79  CG2 VAL A  10     -30.109  -4.980  38.094  1.00 95.75           C  
ATOM     80  N   ALA A  11     -31.000  -7.078  34.156  1.00 96.25           N  
ATOM     81  CA  ALA A  11     -30.781  -7.836  32.938  1.00 96.25           C  
ATOM     82  C   ALA A  11     -31.219  -7.035  31.703  1.00 96.25           C  
ATOM     83  O   ALA A  11     -30.500  -6.992  30.688  1.00 96.25           O  
ATOM     84  CB  ALA A  11     -31.531  -9.164  32.969  1.00 96.25           C  
ATOM     85  N   VAL A  12     -32.312  -6.410  31.812  1.00 96.12           N  
ATOM     86  CA  VAL A  12     -32.844  -5.633  30.688  1.00 96.12           C  
ATOM     87  C   VAL A  12     -31.906  -4.469  30.391  1.00 96.12           C  
ATOM     88  O   VAL A  12     -31.609  -4.191  29.219  1.00 96.12           O  
ATOM     89  CB  VAL A  12     -34.281  -5.105  30.984  1.00 96.12           C  
ATOM     90  CG1 VAL A  12     -34.688  -4.086  29.938  1.00 96.12           C  
ATOM     91  CG2 VAL A  12     -35.250  -6.262  31.047  1.00 96.12           C  
ATOM     92  N   VAL A  13     -31.406  -3.885  31.422  1.00 96.19           N  
ATOM     93  CA  VAL A  13     -30.500  -2.748  31.250  1.00 96.19           C  
ATOM     94  C   VAL A  13     -29.203  -3.217  30.609  1.00 96.19           C  
ATOM     95  O   VAL A  13     -28.688  -2.572  29.688  1.00 96.19           O  
ATOM     96  CB  VAL A  13     -30.203  -2.047  32.594  1.00 96.19           C  
ATOM     97  CG1 VAL A  13     -29.078  -1.036  32.438  1.00 96.19           C  
ATOM     98  CG2 VAL A  13     -31.469  -1.363  33.125  1.00 96.19           C  
ATOM     99  N   CYS A  14     -28.750  -4.309  31.047  1.00 95.44           N  
ATOM    100  CA  CYS A  14     -27.516  -4.859  30.500  1.00 95.44           C  
ATOM    101  C   CYS A  14     -27.672  -5.230  29.031  1.00 95.44           C  
ATOM    102  O   CYS A  14     -26.797  -4.961  28.203  1.00 95.44           O  
ATOM    103  CB  CYS A  14     -27.078  -6.086  31.297  1.00 95.44           C  
ATOM    104  SG  CYS A  14     -26.375  -5.691  32.906  1.00 95.44           S  
ATOM    105  N   ILE A  15     -28.781  -5.875  28.688  1.00 93.62           N  
ATOM    106  CA  ILE A  15     -29.078  -6.215  27.297  1.00 93.62           C  
ATOM    107  C   ILE A  15     -29.188  -4.938  26.469  1.00 93.62           C  
ATOM    108  O   ILE A  15     -28.656  -4.867  25.344  1.00 93.62           O  
ATOM    109  CB  ILE A  15     -30.375  -7.047  27.172  1.00 93.62           C  
ATOM    110  CG1 ILE A  15     -30.172  -8.438  27.797  1.00 93.62           C  
ATOM    111  CG2 ILE A  15     -30.797  -7.160  25.703  1.00 93.62           C  
ATOM    112  CD1 ILE A  15     -31.453  -9.242  27.922  1.00 93.62           C  
ATOM    113  N   GLY A  16     -29.797  -3.959  27.062  1.00 94.94           N  
ATOM    114  CA  GLY A  16     -29.953  -2.693  26.375  1.00 94.94           C  
ATOM    115  C   GLY A  16     -28.641  -1.961  26.156  1.00 94.94           C  
ATOM    116  O   GLY A  16     -28.391  -1.429  25.078  1.00 94.94           O  
ATOM    117  N   LEU A  17     -27.703  -2.061  27.094  1.00 92.06           N  
ATOM    118  CA  LEU A  17     -26.500  -1.236  27.016  1.00 92.06           C  
ATOM    119  C   LEU A  17     -25.375  -1.987  26.312  1.00 92.06           C  
ATOM    120  O   LEU A  17     -24.547  -1.379  25.625  1.00 92.06           O  
ATOM    121  CB  LEU A  17     -26.062  -0.804  28.406  1.00 92.06           C  
ATOM    122  CG  LEU A  17     -26.906   0.277  29.094  1.00 92.06           C  
ATOM    123  CD1 LEU A  17     -26.453   0.484  30.531  1.00 92.06           C  
ATOM    124  CD2 LEU A  17     -26.828   1.583  28.312  1.00 92.06           C  
ATOM    125  N   PHE A  18     -25.547  -3.330  26.375  1.00 89.81           N  
ATOM    126  CA  PHE A  18     -24.328  -3.994  25.906  1.00 89.81           C  
ATOM    127  C   PHE A  18     -24.625  -4.871  24.688  1.00 89.81           C  
ATOM    128  O   PHE A  18     -23.828  -4.930  23.750  1.00 89.81           O  
ATOM    129  CB  PHE A  18     -23.703  -4.836  27.016  1.00 89.81           C  
ATOM    130  CG  PHE A  18     -23.203  -4.020  28.172  1.00 89.81           C  
ATOM    131  CD1 PHE A  18     -21.984  -3.354  28.094  1.00 89.81           C  
ATOM    132  CD2 PHE A  18     -23.938  -3.922  29.344  1.00 89.81           C  
ATOM    133  CE1 PHE A  18     -21.500  -2.600  29.172  1.00 89.81           C  
ATOM    134  CE2 PHE A  18     -23.469  -3.170  30.422  1.00 89.81           C  
ATOM    135  CZ  PHE A  18     -22.250  -2.510  30.328  1.00 89.81           C  
ATOM    136  N   VAL A  19     -25.734  -5.465  24.609  1.00 88.75           N  
ATOM    137  CA  VAL A  19     -26.016  -6.453  23.562  1.00 88.75           C  
ATOM    138  C   VAL A  19     -26.641  -5.770  22.359  1.00 88.75           C  
ATOM    139  O   VAL A  19     -26.234  -6.023  21.219  1.00 88.75           O  
ATOM    140  CB  VAL A  19     -26.938  -7.574  24.094  1.00 88.75           C  
ATOM    141  CG1 VAL A  19     -27.297  -8.547  22.969  1.00 88.75           C  
ATOM    142  CG2 VAL A  19     -26.297  -8.305  25.266  1.00 88.75           C  
ATOM    143  N   LEU A  20     -27.500  -4.812  22.531  1.00 85.88           N  
ATOM    144  CA  LEU A  20     -28.234  -4.234  21.422  1.00 85.88           C  
ATOM    145  C   LEU A  20     -27.344  -3.338  20.578  1.00 85.88           C  
ATOM    146  O   LEU A  20     -27.359  -3.412  19.344  1.00 85.88           O  
ATOM    147  CB  LEU A  20     -29.438  -3.432  21.938  1.00 85.88           C  
ATOM    148  CG  LEU A  20     -30.625  -4.246  22.438  1.00 85.88           C  
ATOM    149  CD1 LEU A  20     -31.672  -3.324  23.062  1.00 85.88           C  
ATOM    150  CD2 LEU A  20     -31.234  -5.074  21.312  1.00 85.88           C  
ATOM    151  N   PRO A  21     -26.469  -2.510  21.188  1.00 79.88           N  
ATOM    152  CA  PRO A  21     -25.594  -1.720  20.328  1.00 79.88           C  
ATOM    153  C   PRO A  21     -24.672  -2.586  19.469  1.00 79.88           C  
ATOM    154  O   PRO A  21     -24.422  -2.264  18.312  1.00 79.88           O  
ATOM    155  CB  PRO A  21     -24.781  -0.884  21.312  1.00 79.88           C  
ATOM    156  CG  PRO A  21     -25.641  -0.808  22.547  1.00 79.88           C  
ATOM    157  CD  PRO A  21     -26.453  -2.068  22.625  1.00 79.88           C  
ATOM    158  N   GLU A  22     -24.156  -3.678  20.125  1.00 77.69           N  
ATOM    159  CA  GLU A  22     -23.297  -4.594  19.375  1.00 77.69           C  
ATOM    160  C   GLU A  22     -24.047  -5.234  18.219  1.00 77.69           C  
ATOM    161  O   GLU A  22     -23.516  -5.375  17.125  1.00 77.69           O  
ATOM    162  CB  GLU A  22     -22.734  -5.676  20.297  1.00 77.69           C  
ATOM    163  CG  GLU A  22     -21.531  -6.414  19.719  1.00 77.69           C  
ATOM    164  CD  GLU A  22     -20.828  -7.293  20.750  1.00 77.69           C  
ATOM    165  OE1 GLU A  22     -19.812  -7.926  20.391  1.00 77.69           O  
ATOM    166  OE2 GLU A  22     -21.297  -7.355  21.906  1.00 77.69           O1-
ATOM    167  N   ALA A  23     -25.297  -5.645  18.453  1.00 77.50           N  
ATOM    168  CA  ALA A  23     -26.125  -6.242  17.406  1.00 77.50           C  
ATOM    169  C   ALA A  23     -26.438  -5.227  16.312  1.00 77.50           C  
ATOM    170  O   ALA A  23     -26.375  -5.551  15.125  1.00 77.50           O  
ATOM    171  CB  ALA A  23     -27.422  -6.793  18.016  1.00 77.50           C  
ATOM    172  N   LEU A  24     -26.812  -4.031  16.734  1.00 73.50           N  
ATOM    173  CA  LEU A  24     -27.109  -2.977  15.766  1.00 73.50           C  
ATOM    174  C   LEU A  24     -25.859  -2.621  14.953  1.00 73.50           C  
ATOM    175  O   LEU A  24     -25.953  -2.350  13.758  1.00 73.50           O  
ATOM    176  CB  LEU A  24     -27.641  -1.730  16.469  1.00 73.50           C  
ATOM    177  CG  LEU A  24     -29.156  -1.624  16.609  1.00 73.50           C  
ATOM    178  CD1 LEU A  24     -29.641  -2.398  17.828  1.00 73.50           C  
ATOM    179  CD2 LEU A  24     -29.594  -0.163  16.688  1.00 73.50           C  
ATOM    180  N   ALA A  25     -24.734  -2.576  15.695  1.00 69.25           N  
ATOM    181  CA  ALA A  25     -23.469  -2.309  15.008  1.00 69.25           C  
ATOM    182  C   ALA A  25     -23.188  -3.369  13.945  1.00 69.25           C  
ATOM    183  O   ALA A  25     -22.625  -3.068  12.898  1.00 69.25           O  
ATOM    184  CB  ALA A  25     -22.328  -2.246  16.016  1.00 69.25           C  
ATOM    185  N   LEU A  26     -23.594  -4.613  14.266  1.00 64.81           N  
ATOM    186  CA  LEU A  26     -23.391  -5.691  13.305  1.00 64.81           C  
ATOM    187  C   LEU A  26     -24.266  -5.500  12.078  1.00 64.81           C  
ATOM    188  O   LEU A  26     -23.859  -5.797  10.953  1.00 64.81           O  
ATOM    189  CB  LEU A  26     -23.672  -7.051  13.945  1.00 64.81           C  
ATOM    190  CG  LEU A  26     -22.719  -8.188  13.578  1.00 64.81           C  
ATOM    191  CD1 LEU A  26     -21.688  -8.398  14.680  1.00 64.81           C  
ATOM    192  CD2 LEU A  26     -23.500  -9.477  13.320  1.00 64.81           C  
ATOM    193  N   PHE A  27     -25.406  -4.703  12.250  1.00 66.12           N  
ATOM    194  CA  PHE A  27     -26.328  -4.633  11.133  1.00 66.12           C  
ATOM    195  C   PHE A  27     -26.359  -3.232  10.531  1.00 66.12           C  
ATOM    196  O   PHE A  27     -26.750  -3.051   9.383  1.00 66.12           O  
ATOM    197  CB  PHE A  27     -27.750  -5.031  11.586  1.00 66.12           C  
ATOM    198  CG  PHE A  27     -27.859  -6.473  12.000  1.00 66.12           C  
ATOM    199  CD1 PHE A  27     -27.891  -7.484  11.047  1.00 66.12           C  
ATOM    200  CD2 PHE A  27     -27.953  -6.816  13.344  1.00 66.12           C  
ATOM    201  CE1 PHE A  27     -28.000  -8.820  11.430  1.00 66.12           C  
ATOM    202  CE2 PHE A  27     -28.062  -8.148  13.734  1.00 66.12           C  
ATOM    203  CZ  PHE A  27     -28.078  -9.148  12.773  1.00 66.12           C  
ATOM    204  N   THR A  28     -25.969  -2.238  11.352  1.00 62.25           N  
ATOM    205  CA  THR A  28     -26.094  -0.875  10.852  1.00 62.25           C  
ATOM    206  C   THR A  28     -24.750  -0.387  10.297  1.00 62.25           C  
ATOM    207  O   THR A  28     -23.719  -0.486  10.961  1.00 62.25           O  
ATOM    208  CB  THR A  28     -26.578   0.089  11.953  1.00 62.25           C  
ATOM    209  CG2 THR A  28     -27.969  -0.295  12.445  1.00 62.25           C  
ATOM    210  OG1 THR A  28     -25.656   0.045  13.047  1.00 62.25           O  
ATOM    211  N   GLY A  29     -24.250  -0.953   9.234  1.00 56.75           N  
ATOM    212  CA  GLY A  29     -23.297  -0.149   8.484  1.00 56.75           C  
ATOM    213  C   GLY A  29     -22.031  -0.903   8.141  1.00 56.75           C  
ATOM    214  O   GLY A  29     -21.266  -0.471   7.281  1.00 56.75           O  
ATOM    215  N   MET A  30     -21.922  -2.145   8.695  1.00 53.56           N  
ATOM    216  CA  MET A  30     -20.688  -2.785   8.258  1.00 53.56           C  
ATOM    217  C   MET A  30     -20.969  -3.877   7.234  1.00 53.56           C  
ATOM    218  O   MET A  30     -20.062  -4.305   6.512  1.00 53.56           O  
ATOM    219  CB  MET A  30     -19.938  -3.375   9.453  1.00 53.56           C  
ATOM    220  CG  MET A  30     -19.547  -2.344  10.500  1.00 53.56           C  
ATOM    221  SD  MET A  30     -18.188  -2.928  11.594  1.00 53.56           S  
ATOM    222  CE  MET A  30     -19.062  -4.199  12.539  1.00 53.56           C  
ATOM    223  N   HIS A  31     -22.250  -4.055   6.797  1.00 55.25           N  
ATOM    224  CA  HIS A  31     -22.422  -5.008   5.703  1.00 55.25           C  
ATOM    225  C   HIS A  31     -23.359  -4.445   4.633  1.00 55.25           C  
ATOM    226  O   HIS A  31     -24.359  -5.074   4.281  1.00 55.25           O  
ATOM    227  CB  HIS A  31     -22.969  -6.332   6.234  1.00 55.25           C  
ATOM    228  CG  HIS A  31     -22.016  -7.074   7.109  1.00 55.25           C  
ATOM    229  CD2 HIS A  31     -20.938  -7.832   6.801  1.00 55.25           C  
ATOM    230  ND1 HIS A  31     -22.109  -7.082   8.484  1.00 55.25           N  
ATOM    231  CE1 HIS A  31     -21.141  -7.816   8.984  1.00 55.25           C  
ATOM    232  NE2 HIS A  31     -20.406  -8.281   7.984  1.00 55.25           N  
ATOM    233  N   ARG A  32     -23.516  -3.133   4.391  1.00 57.09           N  
ATOM    234  CA  ARG A  32     -24.312  -2.859   3.191  1.00 57.09           C  
ATOM    235  C   ARG A  32     -23.688  -3.533   1.969  1.00 57.09           C  
ATOM    236  O   ARG A  32     -22.484  -3.479   1.768  1.00 57.09           O  
ATOM    237  CB  ARG A  32     -24.422  -1.353   2.955  1.00 57.09           C  
ATOM    238  CG  ARG A  32     -25.109  -0.984   1.647  1.00 57.09           C  
ATOM    239  CD  ARG A  32     -25.406   0.506   1.566  1.00 57.09           C  
ATOM    240  NE  ARG A  32     -25.469   0.970   0.183  1.00 57.09           N  
ATOM    241  CZ  ARG A  32     -26.312   1.886  -0.271  1.00 57.09           C  
ATOM    242  NH1 ARG A  32     -27.203   2.457   0.544  1.00 57.09           N1+
ATOM    243  NH2 ARG A  32     -26.281   2.234  -1.549  1.00 57.09           N  
ATOM    244  N   TYR A  33     -24.109  -4.738   1.632  1.00 60.62           N  
ATOM    245  CA  TYR A  33     -23.656  -5.328   0.378  1.00 60.62           C  
ATOM    246  C   TYR A  33     -23.656  -4.301  -0.746  1.00 60.62           C  
ATOM    247  O   TYR A  33     -24.672  -3.645  -0.986  1.00 60.62           O  
ATOM    248  CB  TYR A  33     -24.531  -6.523   0.001  1.00 60.62           C  
ATOM    249  CG  TYR A  33     -24.391  -7.703   0.933  1.00 60.62           C  
ATOM    250  CD1 TYR A  33     -23.328  -8.602   0.794  1.00 60.62           C  
ATOM    251  CD2 TYR A  33     -25.297  -7.922   1.954  1.00 60.62           C  
ATOM    252  CE1 TYR A  33     -23.188  -9.688   1.649  1.00 60.62           C  
ATOM    253  CE2 TYR A  33     -25.172  -9.008   2.816  1.00 60.62           C  
ATOM    254  CZ  TYR A  33     -24.125  -9.883   2.656  1.00 60.62           C  
ATOM    255  OH  TYR A  33     -23.984 -10.961   3.506  1.00 60.62           O  
ATOM    256  N   VAL A  34     -22.625  -3.645  -0.856  1.00 62.03           N  
ATOM    257  CA  VAL A  34     -22.500  -2.803  -2.043  1.00 62.03           C  
ATOM    258  C   VAL A  34     -22.094  -3.652  -3.242  1.00 62.03           C  
ATOM    259  O   VAL A  34     -21.375  -4.648  -3.092  1.00 62.03           O  
ATOM    260  CB  VAL A  34     -21.500  -1.652  -1.831  1.00 62.03           C  
ATOM    261  CG1 VAL A  34     -22.203  -0.396  -1.332  1.00 62.03           C  
ATOM    262  CG2 VAL A  34     -20.406  -2.076  -0.851  1.00 62.03           C  
ATOM    263  N   ALA A  35     -22.891  -3.486  -4.238  1.00 66.69           N  
ATOM    264  CA  ALA A  35     -22.469  -4.141  -5.473  1.00 66.69           C  
ATOM    265  C   ALA A  35     -20.984  -3.908  -5.738  1.00 66.69           C  
ATOM    266  O   ALA A  35     -20.469  -2.830  -5.449  1.00 66.69           O  
ATOM    267  CB  ALA A  35     -23.312  -3.641  -6.652  1.00 66.69           C  
ATOM    268  N   ALA A  36     -20.188  -4.988  -5.926  1.00 66.25           N  
ATOM    269  CA  ALA A  36     -18.766  -4.945  -6.199  1.00 66.25           C  
ATOM    270  C   ALA A  36     -18.422  -3.803  -7.156  1.00 66.25           C  
ATOM    271  O   ALA A  36     -17.375  -3.160  -7.016  1.00 66.25           O  
ATOM    272  CB  ALA A  36     -18.281  -6.277  -6.781  1.00 66.25           C  
ATOM    273  N   ASN A  37     -19.250  -3.471  -8.094  1.00 67.31           N  
ATOM    274  CA  ASN A  37     -18.938  -2.477  -9.117  1.00 67.31           C  
ATOM    275  C   ASN A  37     -19.312  -1.069  -8.664  1.00 67.31           C  
ATOM    276  O   ASN A  37     -18.984  -0.088  -9.336  1.00 67.31           O  
ATOM    277  CB  ASN A  37     -19.656  -2.816 -10.430  1.00 67.31           C  
ATOM    278  CG  ASN A  37     -21.156  -2.693 -10.320  1.00 67.31           C  
ATOM    279  ND2 ASN A  37     -21.875  -3.148 -11.344  1.00 67.31           N  
ATOM    280  OD1 ASN A  37     -21.688  -2.193  -9.320  1.00 67.31           O  
ATOM    281  N   ARG A  38     -19.984  -0.943  -7.496  1.00 72.19           N  
ATOM    282  CA  ARG A  38     -20.406   0.367  -7.008  1.00 72.19           C  
ATOM    283  C   ARG A  38     -19.828   0.645  -5.621  1.00 72.19           C  
ATOM    284  O   ARG A  38     -20.375   1.445  -4.863  1.00 72.19           O  
ATOM    285  CB  ARG A  38     -21.922   0.466  -6.973  1.00 72.19           C  
ATOM    286  CG  ARG A  38     -22.578   0.452  -8.344  1.00 72.19           C  
ATOM    287  CD  ARG A  38     -24.062   0.789  -8.273  1.00 72.19           C  
ATOM    288  NE  ARG A  38     -24.734   0.544  -9.539  1.00 72.19           N  
ATOM    289  CZ  ARG A  38     -26.047   0.667  -9.742  1.00 72.19           C  
ATOM    290  NH1 ARG A  38     -26.844   1.035  -8.750  1.00 72.19           N1+
ATOM    291  NH2 ARG A  38     -26.547   0.419 -10.938  1.00 72.19           N  
ATOM    292  N   THR A  39     -18.609   0.103  -5.387  1.00 77.25           N  
ATOM    293  CA  THR A  39     -18.078   0.219  -4.027  1.00 77.25           C  
ATOM    294  C   THR A  39     -17.344   1.543  -3.844  1.00 77.25           C  
ATOM    295  O   THR A  39     -16.609   1.973  -4.727  1.00 77.25           O  
ATOM    296  CB  THR A  39     -17.141  -0.949  -3.693  1.00 77.25           C  
ATOM    297  CG2 THR A  39     -16.797  -0.963  -2.209  1.00 77.25           C  
ATOM    298  OG1 THR A  39     -17.781  -2.186  -4.035  1.00 77.25           O  
ATOM    299  N   ASP A  40     -17.734   2.256  -2.826  1.00 84.38           N  
ATOM    300  CA  ASP A  40     -16.922   3.375  -2.357  1.00 84.38           C  
ATOM    301  C   ASP A  40     -15.820   2.896  -1.421  1.00 84.38           C  
ATOM    302  O   ASP A  40     -16.062   2.660  -0.235  1.00 84.38           O  
ATOM    303  CB  ASP A  40     -17.797   4.414  -1.649  1.00 84.38           C  
ATOM    304  CG  ASP A  40     -17.047   5.688  -1.307  1.00 84.38           C  
ATOM    305  OD1 ASP A  40     -15.820   5.738  -1.502  1.00 84.38           O  
ATOM    306  OD2 ASP A  40     -17.703   6.648  -0.834  1.00 84.38           O1-
ATOM    307  N   CYS A  41     -14.609   2.768  -1.831  1.00 84.44           N  
ATOM    308  CA  CYS A  41     -13.484   2.199  -1.101  1.00 84.44           C  
ATOM    309  C   CYS A  41     -13.094   3.086   0.076  1.00 84.44           C  
ATOM    310  O   CYS A  41     -12.602   2.594   1.094  1.00 84.44           O  
ATOM    311  CB  CYS A  41     -12.281   2.010  -2.029  1.00 84.44           C  
ATOM    312  SG  CYS A  41     -12.711   1.328  -3.645  1.00 84.44           S  
ATOM    313  N   THR A  42     -13.359   4.363  -0.118  1.00 87.19           N  
ATOM    314  CA  THR A  42     -12.875   5.348   0.844  1.00 87.19           C  
ATOM    315  C   THR A  42     -13.695   5.297   2.129  1.00 87.19           C  
ATOM    316  O   THR A  42     -13.266   5.805   3.168  1.00 87.19           O  
ATOM    317  CB  THR A  42     -12.914   6.770   0.259  1.00 87.19           C  
ATOM    318  CG2 THR A  42     -12.102   6.859  -1.026  1.00 87.19           C  
ATOM    319  OG1 THR A  42     -14.273   7.125  -0.024  1.00 87.19           O  
ATOM    320  N   LYS A  43     -14.797   4.695   2.115  1.00 84.00           N  
ATOM    321  CA  LYS A  43     -15.648   4.602   3.297  1.00 84.00           C  
ATOM    322  C   LYS A  43     -15.070   3.621   4.316  1.00 84.00           C  
ATOM    323  O   LYS A  43     -15.148   3.855   5.523  1.00 84.00           O  
ATOM    324  CB  LYS A  43     -17.062   4.176   2.904  1.00 84.00           C  
ATOM    325  CG  LYS A  43     -17.906   5.301   2.328  1.00 84.00           C  
ATOM    326  CD  LYS A  43     -19.359   4.859   2.115  1.00 84.00           C  
ATOM    327  CE  LYS A  43     -20.203   5.973   1.503  1.00 84.00           C  
ATOM    328  NZ  LYS A  43     -21.594   5.531   1.253  1.00 84.00           N1+
ATOM    329  N   CYS A  44     -14.477   2.609   3.814  1.00 83.81           N  
ATOM    330  CA  CYS A  44     -13.977   1.562   4.695  1.00 83.81           C  
ATOM    331  C   CYS A  44     -12.453   1.597   4.777  1.00 83.81           C  
ATOM    332  O   CYS A  44     -11.875   1.196   5.789  1.00 83.81           O  
ATOM    333  CB  CYS A  44     -14.438   0.188   4.215  1.00 83.81           C  
ATOM    334  SG  CYS A  44     -16.234  -0.015   4.207  1.00 83.81           S  
ATOM    335  N   HIS A  45     -11.734   2.090   3.777  1.00 85.94           N  
ATOM    336  CA  HIS A  45     -10.281   2.172   3.703  1.00 85.94           C  
ATOM    337  C   HIS A  45      -9.812   3.623   3.705  1.00 85.94           C  
ATOM    338  O   HIS A  45      -9.133   4.059   2.773  1.00 85.94           O  
ATOM    339  CB  HIS A  45      -9.766   1.454   2.455  1.00 85.94           C  
ATOM    340  CG  HIS A  45     -10.078  -0.008   2.430  1.00 85.94           C  
ATOM    341  CD2 HIS A  45     -10.977  -0.711   1.700  1.00 85.94           C  
ATOM    342  ND1 HIS A  45      -9.430  -0.922   3.230  1.00 85.94           N  
ATOM    343  CE1 HIS A  45      -9.914  -2.129   2.994  1.00 85.94           C  
ATOM    344  NE2 HIS A  45     -10.859  -2.029   2.070  1.00 85.94           N  
ATOM    345  N   PRO A  46     -10.094   4.270   4.754  1.00 88.62           N  
ATOM    346  CA  PRO A  46      -9.781   5.699   4.766  1.00 88.62           C  
ATOM    347  C   PRO A  46      -8.281   5.977   4.828  1.00 88.62           C  
ATOM    348  O   PRO A  46      -7.809   6.969   4.270  1.00 88.62           O  
ATOM    349  CB  PRO A  46     -10.484   6.203   6.031  1.00 88.62           C  
ATOM    350  CG  PRO A  46     -10.617   4.996   6.898  1.00 88.62           C  
ATOM    351  CD  PRO A  46     -10.844   3.797   6.023  1.00 88.62           C  
ATOM    352  N   ALA A  47      -7.621   5.141   5.520  1.00 86.94           N  
ATOM    353  CA  ALA A  47      -6.180   5.344   5.621  1.00 86.94           C  
ATOM    354  C   ALA A  47      -5.512   5.242   4.254  1.00 86.94           C  
ATOM    355  O   ALA A  47      -4.660   6.062   3.910  1.00 86.94           O  
ATOM    356  CB  ALA A  47      -5.566   4.328   6.586  1.00 86.94           C  
ATOM    357  N   GLU A  48      -5.918   4.242   3.518  1.00 85.75           N  
ATOM    358  CA  GLU A  48      -5.383   4.062   2.172  1.00 85.75           C  
ATOM    359  C   GLU A  48      -5.793   5.219   1.260  1.00 85.75           C  
ATOM    360  O   GLU A  48      -4.992   5.688   0.447  1.00 85.75           O  
ATOM    361  CB  GLU A  48      -5.852   2.732   1.578  1.00 85.75           C  
ATOM    362  CG  GLU A  48      -5.219   1.512   2.230  1.00 85.75           C  
ATOM    363  CD  GLU A  48      -5.812   1.186   3.594  1.00 85.75           C  
ATOM    364  OE1 GLU A  48      -5.129   0.528   4.410  1.00 85.75           O  
ATOM    365  OE2 GLU A  48      -6.969   1.591   3.844  1.00 85.75           O1-
ATOM    366  N   ALA A  49      -6.992   5.602   1.449  1.00 87.12           N  
ATOM    367  CA  ALA A  49      -7.492   6.734   0.673  1.00 87.12           C  
ATOM    368  C   ALA A  49      -6.676   7.992   0.952  1.00 87.12           C  
ATOM    369  O   ALA A  49      -6.352   8.742   0.031  1.00 87.12           O  
ATOM    370  CB  ALA A  49      -8.969   6.980   0.982  1.00 87.12           C  
ATOM    371  N   ALA A  50      -6.371   8.172   2.201  1.00 86.44           N  
ATOM    372  CA  ALA A  50      -5.578   9.336   2.590  1.00 86.44           C  
ATOM    373  C   ALA A  50      -4.184   9.281   1.977  1.00 86.44           C  
ATOM    374  O   ALA A  50      -3.672  10.297   1.493  1.00 86.44           O  
ATOM    375  CB  ALA A  50      -5.484   9.438   4.109  1.00 86.44           C  
ATOM    376  N   GLU A  51      -3.674   8.117   1.952  1.00 82.94           N  
ATOM    377  CA  GLU A  51      -2.346   7.949   1.371  1.00 82.94           C  
ATOM    378  C   GLU A  51      -2.365   8.203  -0.134  1.00 82.94           C  
ATOM    379  O   GLU A  51      -1.471   8.859  -0.670  1.00 82.94           O  
ATOM    380  CB  GLU A  51      -1.807   6.547   1.662  1.00 82.94           C  
ATOM    381  CG  GLU A  51      -1.507   6.293   3.133  1.00 82.94           C  
ATOM    382  CD  GLU A  51      -0.406   7.188   3.682  1.00 82.94           C  
ATOM    383  OE1 GLU A  51      -0.399   7.461   4.902  1.00 82.94           O  
ATOM    384  OE2 GLU A  51       0.455   7.621   2.883  1.00 82.94           O1-
ATOM    385  N   LEU A  52      -3.336   7.672  -0.749  1.00 82.75           N  
ATOM    386  CA  LEU A  52      -3.449   7.824  -2.195  1.00 82.75           C  
ATOM    387  C   LEU A  52      -3.691   9.281  -2.572  1.00 82.75           C  
ATOM    388  O   LEU A  52      -3.123   9.773  -3.549  1.00 82.75           O  
ATOM    389  CB  LEU A  52      -4.582   6.949  -2.738  1.00 82.75           C  
ATOM    390  CG  LEU A  52      -4.762   6.938  -4.258  1.00 82.75           C  
ATOM    391  CD1 LEU A  52      -3.482   6.465  -4.938  1.00 82.75           C  
ATOM    392  CD2 LEU A  52      -5.941   6.051  -4.648  1.00 82.75           C  
ATOM    393  N   SER A  53      -4.516   9.883  -1.814  1.00 82.62           N  
ATOM    394  CA  SER A  53      -4.844  11.281  -2.096  1.00 82.62           C  
ATOM    395  C   SER A  53      -3.613  12.172  -1.977  1.00 82.62           C  
ATOM    396  O   SER A  53      -3.561  13.250  -2.574  1.00 82.62           O  
ATOM    397  CB  SER A  53      -5.938  11.773  -1.148  1.00 82.62           C  
ATOM    398  OG  SER A  53      -5.492  11.734   0.197  1.00 82.62           O  
ATOM    399  N   ALA A  54      -2.686  11.711  -1.245  1.00 80.56           N  
ATOM    400  CA  ALA A  54      -1.480  12.516  -1.048  1.00 80.56           C  
ATOM    401  C   ALA A  54      -0.432  12.195  -2.111  1.00 80.56           C  
ATOM    402  O   ALA A  54       0.588  12.883  -2.209  1.00 80.56           O  
ATOM    403  CB  ALA A  54      -0.907  12.281   0.347  1.00 80.56           C  
ATOM    404  N   SER A  55      -0.788  11.164  -2.799  1.00 77.50           N  
ATOM    405  CA  SER A  55       0.220  10.711  -3.752  1.00 77.50           C  
ATOM    406  C   SER A  55       0.247  11.602  -4.988  1.00 77.50           C  
ATOM    407  O   SER A  55      -0.786  11.828  -5.621  1.00 77.50           O  
ATOM    408  CB  SER A  55      -0.040   9.266  -4.164  1.00 77.50           C  
ATOM    409  OG  SER A  55       0.739   8.914  -5.297  1.00 77.50           O  
ATOM    410  N   PRO A  56       1.449  12.055  -5.355  1.00 74.81           N  
ATOM    411  CA  PRO A  56       1.515  12.867  -6.578  1.00 74.81           C  
ATOM    412  C   PRO A  56       1.438  12.023  -7.848  1.00 74.81           C  
ATOM    413  O   PRO A  56       1.168  12.555  -8.930  1.00 74.81           O  
ATOM    414  CB  PRO A  56       2.873  13.562  -6.465  1.00 74.81           C  
ATOM    415  CG  PRO A  56       3.666  12.711  -5.531  1.00 74.81           C  
ATOM    416  CD  PRO A  56       2.715  11.977  -4.629  1.00 74.81           C  
ATOM    417  N   TYR A  57       1.583  10.789  -7.715  1.00 75.62           N  
ATOM    418  CA  TYR A  57       1.804   9.969  -8.898  1.00 75.62           C  
ATOM    419  C   TYR A  57       0.527   9.250  -9.312  1.00 75.62           C  
ATOM    420  O   TYR A  57       0.275   9.047 -10.500  1.00 75.62           O  
ATOM    421  CB  TYR A  57       2.924   8.953  -8.648  1.00 75.62           C  
ATOM    422  CG  TYR A  57       4.250   9.586  -8.305  1.00 75.62           C  
ATOM    423  CD1 TYR A  57       4.969  10.312  -9.258  1.00 75.62           C  
ATOM    424  CD2 TYR A  57       4.789   9.461  -7.031  1.00 75.62           C  
ATOM    425  CE1 TYR A  57       6.191  10.898  -8.945  1.00 75.62           C  
ATOM    426  CE2 TYR A  57       6.012  10.039  -6.707  1.00 75.62           C  
ATOM    427  CZ  TYR A  57       6.703  10.758  -7.668  1.00 75.62           C  
ATOM    428  OH  TYR A  57       7.914  11.328  -7.352  1.00 75.62           O  
ATOM    429  N   HIS A  58      -0.285   8.773  -8.422  1.00 76.56           N  
ATOM    430  CA  HIS A  58      -1.436   7.961  -8.797  1.00 76.56           C  
ATOM    431  C   HIS A  58      -2.744   8.680  -8.484  1.00 76.56           C  
ATOM    432  O   HIS A  58      -3.818   8.219  -8.875  1.00 76.56           O  
ATOM    433  CB  HIS A  58      -1.396   6.613  -8.070  1.00 76.56           C  
ATOM    434  CG  HIS A  58      -0.259   5.738  -8.492  1.00 76.56           C  
ATOM    435  CD2 HIS A  58      -0.010   5.109  -9.664  1.00 76.56           C  
ATOM    436  ND1 HIS A  58       0.791   5.430  -7.652  1.00 76.56           N  
ATOM    437  CE1 HIS A  58       1.640   4.641  -8.297  1.00 76.56           C  
ATOM    438  NE2 HIS A  58       1.177   4.434  -9.516  1.00 76.56           N  
ATOM    439  N   TRP A  59      -2.703   9.906  -7.949  1.00 72.44           N  
ATOM    440  CA  TRP A  59      -3.945  10.656  -7.809  1.00 72.44           C  
ATOM    441  C   TRP A  59      -3.818  12.039  -8.438  1.00 72.44           C  
ATOM    442  O   TRP A  59      -4.520  12.359  -9.398  1.00 72.44           O  
ATOM    443  CB  TRP A  59      -4.332  10.789  -6.332  1.00 72.44           C  
ATOM    444  CG  TRP A  59      -5.395  11.812  -6.070  1.00 72.44           C  
ATOM    445  CD1 TRP A  59      -5.223  13.070  -5.574  1.00 72.44           C  
ATOM    446  CD2 TRP A  59      -6.801  11.656  -6.285  1.00 72.44           C  
ATOM    447  CE2 TRP A  59      -7.422  12.859  -5.898  1.00 72.44           C  
ATOM    448  CE3 TRP A  59      -7.598  10.609  -6.766  1.00 72.44           C  
ATOM    449  NE1 TRP A  59      -6.434  13.711  -5.469  1.00 72.44           N  
ATOM    450  CZ2 TRP A  59      -8.805  13.055  -5.980  1.00 72.44           C  
ATOM    451  CZ3 TRP A  59      -8.977  10.797  -6.848  1.00 72.44           C  
ATOM    452  CH2 TRP A  59      -9.555  12.016  -6.453  1.00 72.44           C  
ATOM    453  N   ARG A  60      -2.861  12.945  -7.789  1.00 65.50           N  
ATOM    454  CA  ARG A  60      -2.783  14.344  -8.203  1.00 65.50           C  
ATOM    455  C   ARG A  60      -2.113  14.469  -9.570  1.00 65.50           C  
ATOM    456  O   ARG A  60      -1.034  13.914  -9.789  1.00 65.50           O  
ATOM    457  CB  ARG A  60      -2.023  15.172  -7.168  1.00 65.50           C  
ATOM    458  CG  ARG A  60      -2.885  15.641  -6.008  1.00 65.50           C  
ATOM    459  CD  ARG A  60      -2.090  16.500  -5.023  1.00 65.50           C  
ATOM    460  NE  ARG A  60      -2.951  17.094  -4.008  1.00 65.50           N  
ATOM    461  CZ  ARG A  60      -3.297  18.375  -3.971  1.00 65.50           C  
ATOM    462  NH1 ARG A  60      -2.859  19.219  -4.895  1.00 65.50           N1+
ATOM    463  NH2 ARG A  60      -4.086  18.812  -3.002  1.00 65.50           N  
ATOM    464  N   GLY A  61      -2.441  13.672 -10.586  1.00 55.25           N  
ATOM    465  CA  GLY A  61      -2.053  13.781 -11.984  1.00 55.25           C  
ATOM    466  C   GLY A  61      -0.779  14.578 -12.188  1.00 55.25           C  
ATOM    467  O   GLY A  61      -0.556  15.586 -11.508  1.00 55.25           O  
ATOM    468  N   GLY A  62       0.447  14.055 -11.914  1.00 51.19           N  
ATOM    469  CA  GLY A  62       1.660  14.602 -12.500  1.00 51.19           C  
ATOM    470  C   GLY A  62       1.635  16.109 -12.633  1.00 51.19           C  
ATOM    471  O   GLY A  62       0.711  16.766 -12.148  1.00 51.19           O  
ATOM    472  N   PRO A  63       2.826  16.734 -12.891  1.00 48.25           N  
ATOM    473  CA  PRO A  63       2.939  18.203 -12.891  1.00 48.25           C  
ATOM    474  C   PRO A  63       1.778  18.875 -13.609  1.00 48.25           C  
ATOM    475  O   PRO A  63       1.393  18.453 -14.703  1.00 48.25           O  
ATOM    476  CB  PRO A  63       4.262  18.453 -13.625  1.00 48.25           C  
ATOM    477  CG  PRO A  63       4.840  17.094 -13.844  1.00 48.25           C  
ATOM    478  CD  PRO A  63       3.762  16.062 -13.617  1.00 48.25           C  
ATOM    479  N   GLY A  64       0.785  19.516 -12.781  1.00 56.31           N  
ATOM    480  CA  GLY A  64      -0.275  20.391 -13.250  1.00 56.31           C  
ATOM    481  C   GLY A  64      -1.617  20.109 -12.602  1.00 56.31           C  
ATOM    482  O   GLY A  64      -2.621  20.734 -12.945  1.00 56.31           O  
ATOM    483  N   GLY A  65      -1.628  19.172 -11.688  1.00 55.69           N  
ATOM    484  CA  GLY A  65      -2.719  19.062 -10.734  1.00 55.69           C  
ATOM    485  C   GLY A  65      -3.975  18.453 -11.336  1.00 55.69           C  
ATOM    486  O   GLY A  65      -5.047  18.516 -10.727  1.00 55.69           O  
ATOM    487  N   VAL A  66      -3.920  17.875 -12.633  1.00 54.84           N  
ATOM    488  CA  VAL A  66      -5.152  17.297 -13.148  1.00 54.84           C  
ATOM    489  C   VAL A  66      -5.285  15.852 -12.664  1.00 54.84           C  
ATOM    490  O   VAL A  66      -4.309  15.102 -12.672  1.00 54.84           O  
ATOM    491  CB  VAL A  66      -5.207  17.344 -14.695  1.00 54.84           C  
ATOM    492  CG1 VAL A  66      -6.273  18.328 -15.164  1.00 54.84           C  
ATOM    493  CG2 VAL A  66      -3.840  17.719 -15.258  1.00 54.84           C  
ATOM    494  N   PRO A  67      -6.488  15.547 -12.008  1.00 57.97           N  
ATOM    495  CA  PRO A  67      -6.680  14.148 -11.625  1.00 57.97           C  
ATOM    496  C   PRO A  67      -6.551  13.180 -12.805  1.00 57.97           C  
ATOM    497  O   PRO A  67      -7.156  13.406 -13.852  1.00 57.97           O  
ATOM    498  CB  PRO A  67      -8.102  14.125 -11.055  1.00 57.97           C  
ATOM    499  CG  PRO A  67      -8.461  15.570 -10.891  1.00 57.97           C  
ATOM    500  CD  PRO A  67      -7.578  16.391 -11.781  1.00 57.97           C  
ATOM    501  N   ARG A  68      -5.547  12.266 -12.836  1.00 64.19           N  
ATOM    502  CA  ARG A  68      -5.316  11.281 -13.891  1.00 64.19           C  
ATOM    503  C   ARG A  68      -6.352  10.164 -13.836  1.00 64.19           C  
ATOM    504  O   ARG A  68      -6.770   9.648 -14.875  1.00 64.19           O  
ATOM    505  CB  ARG A  68      -3.906  10.695 -13.773  1.00 64.19           C  
ATOM    506  CG  ARG A  68      -3.338  10.195 -15.094  1.00 64.19           C  
ATOM    507  CD  ARG A  68      -1.895   9.734 -14.953  1.00 64.19           C  
ATOM    508  NE  ARG A  68      -1.366   9.211 -16.203  1.00 64.19           N  
ATOM    509  CZ  ARG A  68      -0.102   8.844 -16.406  1.00 64.19           C  
ATOM    510  NH1 ARG A  68       0.791   8.938 -15.422  1.00 64.19           N1+
ATOM    511  NH2 ARG A  68       0.271   8.383 -17.594  1.00 64.19           N  
ATOM    512  N   TRP A  69      -6.887   9.977 -12.664  1.00 74.94           N  
ATOM    513  CA  TRP A  69      -7.621   8.727 -12.547  1.00 74.94           C  
ATOM    514  C   TRP A  69      -9.086   8.984 -12.211  1.00 74.94           C  
ATOM    515  O   TRP A  69      -9.812   8.062 -11.836  1.00 74.94           O  
ATOM    516  CB  TRP A  69      -6.988   7.824 -11.484  1.00 74.94           C  
ATOM    517  CG  TRP A  69      -5.699   7.188 -11.914  1.00 74.94           C  
ATOM    518  CD1 TRP A  69      -4.793   7.684 -12.805  1.00 74.94           C  
ATOM    519  CD2 TRP A  69      -5.180   5.934 -11.461  1.00 74.94           C  
ATOM    520  CE2 TRP A  69      -3.949   5.734 -12.133  1.00 74.94           C  
ATOM    521  CE3 TRP A  69      -5.629   4.961 -10.562  1.00 74.94           C  
ATOM    522  NE1 TRP A  69      -3.738   6.812 -12.945  1.00 74.94           N  
ATOM    523  CZ2 TRP A  69      -3.164   4.594 -11.922  1.00 74.94           C  
ATOM    524  CZ3 TRP A  69      -4.848   3.830 -10.359  1.00 74.94           C  
ATOM    525  CH2 TRP A  69      -3.629   3.658 -11.031  1.00 74.94           C  
ATOM    526  N   GLY A  70      -9.570  10.242 -12.406  1.00 74.94           N  
ATOM    527  CA  GLY A  70     -10.961  10.578 -12.133  1.00 74.94           C  
ATOM    528  C   GLY A  70     -11.117  11.734 -11.172  1.00 74.94           C  
ATOM    529  O   GLY A  70     -10.125  12.336 -10.742  1.00 74.94           O  
ATOM    530  N   ALA A  71     -12.469  12.047 -10.898  1.00 79.31           N  
ATOM    531  CA  ALA A  71     -12.875  13.234 -10.148  1.00 79.31           C  
ATOM    532  C   ALA A  71     -12.711  13.016  -8.641  1.00 79.31           C  
ATOM    533  O   ALA A  71     -12.500  13.969  -7.891  1.00 79.31           O  
ATOM    534  CB  ALA A  71     -14.320  13.602 -10.469  1.00 79.31           C  
ATOM    535  N   THR A  72     -12.703  11.695  -8.266  1.00 83.50           N  
ATOM    536  CA  THR A  72     -12.656  11.422  -6.832  1.00 83.50           C  
ATOM    537  C   THR A  72     -11.555  10.422  -6.504  1.00 83.50           C  
ATOM    538  O   THR A  72     -11.062   9.719  -7.391  1.00 83.50           O  
ATOM    539  CB  THR A  72     -14.008  10.875  -6.328  1.00 83.50           C  
ATOM    540  CG2 THR A  72     -15.156  11.805  -6.723  1.00 83.50           C  
ATOM    541  OG1 THR A  72     -14.242   9.586  -6.898  1.00 83.50           O  
ATOM    542  N   VAL A  73     -11.141  10.414  -5.289  1.00 82.56           N  
ATOM    543  CA  VAL A  73     -10.172   9.438  -4.805  1.00 82.56           C  
ATOM    544  C   VAL A  73     -10.711   8.023  -5.020  1.00 82.56           C  
ATOM    545  O   VAL A  73      -9.961   7.105  -5.355  1.00 82.56           O  
ATOM    546  CB  VAL A  73      -9.836   9.656  -3.314  1.00 82.56           C  
ATOM    547  CG1 VAL A  73      -8.953   8.523  -2.785  1.00 82.56           C  
ATOM    548  CG2 VAL A  73      -9.148  11.008  -3.119  1.00 82.56           C  
ATOM    549  N   ASN A  74     -11.977   7.883  -4.805  1.00 85.62           N  
ATOM    550  CA  ASN A  74     -12.594   6.578  -5.035  1.00 85.62           C  
ATOM    551  C   ASN A  74     -12.383   6.102  -6.469  1.00 85.62           C  
ATOM    552  O   ASN A  74     -12.172   4.914  -6.707  1.00 85.62           O  
ATOM    553  CB  ASN A  74     -14.094   6.629  -4.711  1.00 85.62           C  
ATOM    554  CG  ASN A  74     -14.734   5.258  -4.723  1.00 85.62           C  
ATOM    555  ND2 ASN A  74     -15.656   5.043  -5.656  1.00 85.62           N  
ATOM    556  OD1 ASN A  74     -14.414   4.402  -3.895  1.00 85.62           O  
ATOM    557  N   ASP A  75     -12.484   7.012  -7.461  1.00 82.56           N  
ATOM    558  CA  ASP A  75     -12.242   6.680  -8.867  1.00 82.56           C  
ATOM    559  C   ASP A  75     -10.836   6.121  -9.062  1.00 82.56           C  
ATOM    560  O   ASP A  75     -10.633   5.211  -9.867  1.00 82.56           O  
ATOM    561  CB  ASP A  75     -12.453   7.910  -9.750  1.00 82.56           C  
ATOM    562  CG  ASP A  75     -13.906   8.328  -9.852  1.00 82.56           C  
ATOM    563  OD1 ASP A  75     -14.805   7.500  -9.570  1.00 82.56           O  
ATOM    564  OD2 ASP A  75     -14.164   9.500 -10.211  1.00 82.56           O1-
ATOM    565  N   ALA A  76      -9.969   6.660  -8.305  1.00 82.75           N  
ATOM    566  CA  ALA A  76      -8.578   6.207  -8.398  1.00 82.75           C  
ATOM    567  C   ALA A  76      -8.438   4.777  -7.891  1.00 82.75           C  
ATOM    568  O   ALA A  76      -7.672   3.986  -8.453  1.00 82.75           O  
ATOM    569  CB  ALA A  76      -7.664   7.145  -7.613  1.00 82.75           C  
ATOM    570  N   CYS A  77      -9.156   4.445  -6.836  1.00 84.50           N  
ATOM    571  CA  CYS A  77      -9.133   3.080  -6.320  1.00 84.50           C  
ATOM    572  C   CYS A  77      -9.562   2.084  -7.395  1.00 84.50           C  
ATOM    573  O   CYS A  77      -8.930   1.036  -7.559  1.00 84.50           O  
ATOM    574  CB  CYS A  77     -10.047   2.953  -5.105  1.00 84.50           C  
ATOM    575  SG  CYS A  77      -9.797   4.242  -3.863  1.00 84.50           S  
ATOM    576  N   LEU A  78     -10.609   2.490  -8.133  1.00 81.38           N  
ATOM    577  CA  LEU A  78     -11.234   1.583  -9.086  1.00 81.38           C  
ATOM    578  C   LEU A  78     -10.375   1.434 -10.336  1.00 81.38           C  
ATOM    579  O   LEU A  78     -10.516   0.457 -11.078  1.00 81.38           O  
ATOM    580  CB  LEU A  78     -12.625   2.088  -9.469  1.00 81.38           C  
ATOM    581  CG  LEU A  78     -13.633   2.246  -8.320  1.00 81.38           C  
ATOM    582  CD1 LEU A  78     -14.945   2.822  -8.844  1.00 81.38           C  
ATOM    583  CD2 LEU A  78     -13.867   0.908  -7.629  1.00 81.38           C  
ATOM    584  N   ARG A  79      -9.477   2.293 -10.508  1.00 81.12           N  
ATOM    585  CA  ARG A  79      -8.617   2.240 -11.688  1.00 81.12           C  
ATOM    586  C   ARG A  79      -7.594   1.118 -11.570  1.00 81.12           C  
ATOM    587  O   ARG A  79      -7.188   0.532 -12.578  1.00 81.12           O  
ATOM    588  CB  ARG A  79      -7.910   3.580 -11.898  1.00 81.12           C  
ATOM    589  CG  ARG A  79      -8.828   4.695 -12.375  1.00 81.12           C  
ATOM    590  CD  ARG A  79      -8.047   5.852 -12.977  1.00 81.12           C  
ATOM    591  NE  ARG A  79      -8.914   6.969 -13.328  1.00 81.12           N  
ATOM    592  CZ  ARG A  79      -9.453   7.164 -14.531  1.00 81.12           C  
ATOM    593  NH1 ARG A  79      -9.211   6.320 -15.523  1.00 81.12           N1+
ATOM    594  NH2 ARG A  79     -10.234   8.219 -14.742  1.00 81.12           N  
ATOM    595  N   CYS A  80      -7.254   0.852 -10.250  1.00 80.06           N  
ATOM    596  CA  CYS A  80      -6.285  -0.221 -10.047  1.00 80.06           C  
ATOM    597  C   CYS A  80      -6.984  -1.510  -9.625  1.00 80.06           C  
ATOM    598  O   CYS A  80      -6.605  -2.598 -10.062  1.00 80.06           O  
ATOM    599  CB  CYS A  80      -5.258   0.178  -8.984  1.00 80.06           C  
ATOM    600  SG  CYS A  80      -4.273   1.625  -9.438  1.00 80.06           S  
ATOM    601  N   HIS A  81      -7.984  -1.452  -8.828  1.00 80.81           N  
ATOM    602  CA  HIS A  81      -8.547  -2.604  -8.133  1.00 80.81           C  
ATOM    603  C   HIS A  81      -9.680  -3.238  -8.938  1.00 80.81           C  
ATOM    604  O   HIS A  81     -10.023  -4.402  -8.719  1.00 80.81           O  
ATOM    605  CB  HIS A  81      -9.055  -2.199  -6.746  1.00 80.81           C  
ATOM    606  CG  HIS A  81      -7.957  -1.989  -5.746  1.00 80.81           C  
ATOM    607  CD2 HIS A  81      -7.512  -0.864  -5.141  1.00 80.81           C  
ATOM    608  ND1 HIS A  81      -7.184  -3.021  -5.266  1.00 80.81           N  
ATOM    609  CE1 HIS A  81      -6.305  -2.539  -4.406  1.00 80.81           C  
ATOM    610  NE2 HIS A  81      -6.480  -1.231  -4.312  1.00 80.81           N  
ATOM    611  N   GLN A  82     -10.109  -2.518  -9.953  1.00 76.94           N  
ATOM    612  CA  GLN A  82     -11.188  -3.080 -10.773  1.00 76.94           C  
ATOM    613  C   GLN A  82     -10.844  -3.004 -12.258  1.00 76.94           C  
ATOM    614  O   GLN A  82     -11.727  -2.793 -13.094  1.00 76.94           O  
ATOM    615  CB  GLN A  82     -12.500  -2.354 -10.500  1.00 76.94           C  
ATOM    616  CG  GLN A  82     -13.055  -2.584  -9.094  1.00 76.94           C  
ATOM    617  CD  GLN A  82     -14.469  -2.062  -8.930  1.00 76.94           C  
ATOM    618  NE2 GLN A  82     -15.148  -2.523  -7.883  1.00 76.94           N  
ATOM    619  OE1 GLN A  82     -14.945  -1.253  -9.727  1.00 76.94           O  
ATOM    620  N   VAL A  83      -9.617  -3.219 -12.531  1.00 74.19           N  
ATOM    621  CA  VAL A  83      -9.164  -3.189 -13.922  1.00 74.19           C  
ATOM    622  C   VAL A  83      -9.773  -4.355 -14.688  1.00 74.19           C  
ATOM    623  O   VAL A  83      -9.750  -5.500 -14.227  1.00 74.19           O  
ATOM    624  CB  VAL A  83      -7.621  -3.244 -14.008  1.00 74.19           C  
ATOM    625  CG1 VAL A  83      -7.164  -3.238 -15.469  1.00 74.19           C  
ATOM    626  CG2 VAL A  83      -7.000  -2.072 -13.250  1.00 74.19           C  
ATOM    627  N   ALA A  84     -10.391  -4.078 -15.789  1.00 70.44           N  
ATOM    628  CA  ALA A  84     -10.984  -5.105 -16.641  1.00 70.44           C  
ATOM    629  C   ALA A  84      -9.945  -6.133 -17.078  1.00 70.44           C  
ATOM    630  O   ALA A  84      -8.828  -5.770 -17.453  1.00 70.44           O  
ATOM    631  CB  ALA A  84     -11.641  -4.465 -17.859  1.00 70.44           C  
ATOM    632  N   GLY A  85     -10.375  -7.453 -17.062  1.00 71.31           N  
ATOM    633  CA  GLY A  85      -9.523  -8.508 -17.594  1.00 71.31           C  
ATOM    634  C   GLY A  85      -8.672  -9.180 -16.516  1.00 71.31           C  
ATOM    635  O   GLY A  85      -8.055 -10.211 -16.781  1.00 71.31           O  
ATOM    636  N   GLU A  86      -8.531  -8.523 -15.414  1.00 71.69           N  
ATOM    637  CA  GLU A  86      -7.699  -9.117 -14.375  1.00 71.69           C  
ATOM    638  C   GLU A  86      -8.555  -9.812 -13.312  1.00 71.69           C  
ATOM    639  O   GLU A  86      -8.078 -10.695 -12.602  1.00 71.69           O  
ATOM    640  CB  GLU A  86      -6.809  -8.055 -13.719  1.00 71.69           C  
ATOM    641  CG  GLU A  86      -5.621  -7.641 -14.578  1.00 71.69           C  
ATOM    642  CD  GLU A  86      -4.484  -8.648 -14.555  1.00 71.69           C  
ATOM    643  OE1 GLU A  86      -3.725  -8.734 -15.547  1.00 71.69           O  
ATOM    644  OE2 GLU A  86      -4.348  -9.367 -13.539  1.00 71.69           O1-
ATOM    645  N   PHE A  87      -9.961  -9.578 -13.453  1.00 69.50           N  
ATOM    646  CA  PHE A  87     -10.766 -10.250 -12.445  1.00 69.50           C  
ATOM    647  C   PHE A  87     -12.250 -10.102 -12.742  1.00 69.50           C  
ATOM    648  O   PHE A  87     -12.641  -9.312 -13.602  1.00 69.50           O  
ATOM    649  CB  PHE A  87     -10.453  -9.695 -11.047  1.00 69.50           C  
ATOM    650  CG  PHE A  87     -10.812  -8.242 -10.875  1.00 69.50           C  
ATOM    651  CD1 PHE A  87      -9.891  -7.246 -11.141  1.00 69.50           C  
ATOM    652  CD2 PHE A  87     -12.086  -7.883 -10.453  1.00 69.50           C  
ATOM    653  CE1 PHE A  87     -10.219  -5.902 -10.984  1.00 69.50           C  
ATOM    654  CE2 PHE A  87     -12.430  -6.539 -10.297  1.00 69.50           C  
ATOM    655  CZ  PHE A  87     -11.492  -5.555 -10.555  1.00 69.50           C  
ATOM    656  N   ASN A  88     -13.172 -10.906 -11.891  1.00 65.50           N  
ATOM    657  CA  ASN A  88     -14.617 -10.797 -12.031  1.00 65.50           C  
ATOM    658  C   ASN A  88     -15.180  -9.664 -11.180  1.00 65.50           C  
ATOM    659  O   ASN A  88     -15.180  -9.758  -9.945  1.00 65.50           O  
ATOM    660  CB  ASN A  88     -15.297 -12.125 -11.672  1.00 65.50           C  
ATOM    661  CG  ASN A  88     -16.781 -12.125 -11.992  1.00 65.50           C  
ATOM    662  ND2 ASN A  88     -17.359 -13.312 -12.141  1.00 65.50           N  
ATOM    663  OD1 ASN A  88     -17.406 -11.062 -12.102  1.00 65.50           O  
ATOM    664  N   ARG A  89     -15.555  -8.602 -11.656  1.00 64.69           N  
ATOM    665  CA  ARG A  89     -16.062  -7.414 -10.977  1.00 64.69           C  
ATOM    666  C   ARG A  89     -17.375  -7.707 -10.266  1.00 64.69           C  
ATOM    667  O   ARG A  89     -17.812  -6.941  -9.398  1.00 64.69           O  
ATOM    668  CB  ARG A  89     -16.250  -6.270 -11.977  1.00 64.69           C  
ATOM    669  CG  ARG A  89     -14.953  -5.711 -12.531  1.00 64.69           C  
ATOM    670  CD  ARG A  89     -15.188  -4.500 -13.422  1.00 64.69           C  
ATOM    671  NE  ARG A  89     -13.945  -3.998 -13.992  1.00 64.69           N  
ATOM    672  CZ  ARG A  89     -13.508  -2.746 -13.891  1.00 64.69           C  
ATOM    673  NH1 ARG A  89     -14.219  -1.838 -13.219  1.00 64.69           N1+
ATOM    674  NH2 ARG A  89     -12.359  -2.396 -14.445  1.00 64.69           N  
ATOM    675  N   THR A  90     -17.922  -8.875 -10.531  1.00 64.38           N  
ATOM    676  CA  THR A  90     -19.266  -9.133 -10.031  1.00 64.38           C  
ATOM    677  C   THR A  90     -19.219  -9.891  -8.711  1.00 64.38           C  
ATOM    678  O   THR A  90     -20.188  -9.867  -7.941  1.00 64.38           O  
ATOM    679  CB  THR A  90     -20.094  -9.945 -11.055  1.00 64.38           C  
ATOM    680  CG2 THR A  90     -20.281  -9.164 -12.352  1.00 64.38           C  
ATOM    681  OG1 THR A  90     -19.422 -11.172 -11.344  1.00 64.38           O  
ATOM    682  N   ILE A  91     -18.125 -10.523  -8.406  1.00 63.69           N  
ATOM    683  CA  ILE A  91     -18.125 -11.453  -7.277  1.00 63.69           C  
ATOM    684  C   ILE A  91     -17.375 -10.836  -6.098  1.00 63.69           C  
ATOM    685  O   ILE A  91     -17.781 -11.000  -4.945  1.00 63.69           O  
ATOM    686  CB  ILE A  91     -17.500 -12.812  -7.664  1.00 63.69           C  
ATOM    687  CG1 ILE A  91     -18.203 -13.391  -8.898  1.00 63.69           C  
ATOM    688  CG2 ILE A  91     -17.578 -13.789  -6.488  1.00 63.69           C  
ATOM    689  CD1 ILE A  91     -17.562 -14.664  -9.430  1.00 63.69           C  
ATOM    690  N   GLN A  92     -16.406  -9.977  -6.309  1.00 64.62           N  
ATOM    691  CA  GLN A  92     -15.555  -9.531  -5.219  1.00 64.62           C  
ATOM    692  C   GLN A  92     -15.453  -8.008  -5.195  1.00 64.62           C  
ATOM    693  O   GLN A  92     -15.375  -7.367  -6.246  1.00 64.62           O  
ATOM    694  CB  GLN A  92     -14.164 -10.148  -5.340  1.00 64.62           C  
ATOM    695  CG  GLN A  92     -14.156 -11.672  -5.289  1.00 64.62           C  
ATOM    696  CD  GLN A  92     -12.773 -12.258  -5.512  1.00 64.62           C  
ATOM    697  NE2 GLN A  92     -12.422 -13.250  -4.703  1.00 64.62           N  
ATOM    698  OE1 GLN A  92     -12.039 -11.828  -6.406  1.00 64.62           O  
ATOM    699  N   HIS A  93     -15.828  -7.359  -4.059  1.00 65.56           N  
ATOM    700  CA  HIS A  93     -15.531  -5.938  -3.906  1.00 65.56           C  
ATOM    701  C   HIS A  93     -14.070  -5.711  -3.527  1.00 65.56           C  
ATOM    702  O   HIS A  93     -13.617  -4.570  -3.455  1.00 65.56           O  
ATOM    703  CB  HIS A  93     -16.453  -5.309  -2.855  1.00 65.56           C  
ATOM    704  CG  HIS A  93     -16.188  -5.789  -1.465  1.00 65.56           C  
ATOM    705  CD2 HIS A  93     -16.016  -5.105  -0.306  1.00 65.56           C  
ATOM    706  ND1 HIS A  93     -16.062  -7.121  -1.148  1.00 65.56           N  
ATOM    707  CE1 HIS A  93     -15.828  -7.242   0.148  1.00 65.56           C  
ATOM    708  NE2 HIS A  93     -15.797  -6.035   0.682  1.00 65.56           N  
ATOM    709  N   SER A  94     -13.312  -6.891  -3.012  1.00 58.41           N  
ATOM    710  CA  SER A  94     -12.008  -6.816  -2.369  1.00 58.41           C  
ATOM    711  C   SER A  94     -10.914  -6.484  -3.379  1.00 58.41           C  
ATOM    712  O   SER A  94     -11.039  -6.797  -4.566  1.00 58.41           O  
ATOM    713  CB  SER A  94     -11.680  -8.133  -1.668  1.00 58.41           C  
ATOM    714  OG  SER A  94     -11.492  -9.180  -2.613  1.00 58.41           O  
ATOM    715  N   ALA A  95     -10.117  -5.406  -3.135  1.00 57.94           N  
ATOM    716  CA  ALA A  95      -8.883  -4.941  -3.756  1.00 57.94           C  
ATOM    717  C   ALA A  95      -8.016  -6.113  -4.199  1.00 57.94           C  
ATOM    718  O   ALA A  95      -7.855  -7.090  -3.463  1.00 57.94           O  
ATOM    719  CB  ALA A  95      -8.109  -4.043  -2.793  1.00 57.94           C  
ATOM    720  N   VAL A  96      -8.062  -6.527  -5.414  1.00 65.38           N  
ATOM    721  CA  VAL A  96      -7.043  -7.438  -5.930  1.00 65.38           C  
ATOM    722  C   VAL A  96      -5.727  -6.688  -6.109  1.00 65.38           C  
ATOM    723  O   VAL A  96      -5.719  -5.473  -6.316  1.00 65.38           O  
ATOM    724  CB  VAL A  96      -7.477  -8.078  -7.266  1.00 65.38           C  
ATOM    725  CG1 VAL A  96      -8.078  -9.461  -7.027  1.00 65.38           C  
ATOM    726  CG2 VAL A  96      -8.469  -7.176  -7.992  1.00 65.38           C  
ATOM    727  N   THR A  97      -4.691  -7.426  -5.625  1.00 71.88           N  
ATOM    728  CA  THR A  97      -3.381  -6.914  -6.016  1.00 71.88           C  
ATOM    729  C   THR A  97      -3.236  -6.898  -7.535  1.00 71.88           C  
ATOM    730  O   THR A  97      -3.598  -7.863  -8.211  1.00 71.88           O  
ATOM    731  CB  THR A  97      -2.250  -7.758  -5.398  1.00 71.88           C  
ATOM    732  CG2 THR A  97      -2.088  -7.457  -3.910  1.00 71.88           C  
ATOM    733  OG1 THR A  97      -2.551  -9.148  -5.562  1.00 71.88           O  
ATOM    734  N   ILE A  98      -3.008  -5.715  -8.117  1.00 80.62           N  
ATOM    735  CA  ILE A  98      -2.832  -5.555  -9.555  1.00 80.62           C  
ATOM    736  C   ILE A  98      -1.345  -5.555  -9.898  1.00 80.62           C  
ATOM    737  O   ILE A  98      -0.508  -5.219  -9.055  1.00 80.62           O  
ATOM    738  CB  ILE A  98      -3.502  -4.258 -10.062  1.00 80.62           C  
ATOM    739  CG1 ILE A  98      -3.332  -4.129 -11.578  1.00 80.62           C  
ATOM    740  CG2 ILE A  98      -2.926  -3.035  -9.344  1.00 80.62           C  
ATOM    741  CD1 ILE A  98      -4.645  -4.043 -12.344  1.00 80.62           C  
ATOM    742  N   ARG A  99      -1.099  -5.988 -11.195  1.00 85.19           N  
ATOM    743  CA  ARG A  99       0.290  -5.914 -11.641  1.00 85.19           C  
ATOM    744  C   ARG A  99       0.646  -4.500 -12.086  1.00 85.19           C  
ATOM    745  O   ARG A  99      -0.083  -3.887 -12.867  1.00 85.19           O  
ATOM    746  CB  ARG A  99       0.546  -6.902 -12.781  1.00 85.19           C  
ATOM    747  CG  ARG A  99       0.233  -8.344 -12.422  1.00 85.19           C  
ATOM    748  CD  ARG A  99       0.270  -9.250 -13.648  1.00 85.19           C  
ATOM    749  NE  ARG A  99       1.562  -9.188 -14.328  1.00 85.19           N  
ATOM    750  CZ  ARG A  99       1.827  -9.742 -15.508  1.00 85.19           C  
ATOM    751  NH1 ARG A  99       0.891 -10.414 -16.156  1.00 85.19           N1+
ATOM    752  NH2 ARG A  99       3.039  -9.625 -16.031  1.00 85.19           N  
ATOM    753  N   CYS A 100       1.667  -3.904 -11.477  1.00 87.38           N  
ATOM    754  CA  CYS A 100       2.129  -2.578 -11.867  1.00 87.38           C  
ATOM    755  C   CYS A 100       2.297  -2.484 -13.375  1.00 87.38           C  
ATOM    756  O   CYS A 100       1.987  -1.452 -13.977  1.00 87.38           O  
ATOM    757  CB  CYS A 100       3.453  -2.246 -11.172  1.00 87.38           C  
ATOM    758  SG  CYS A 100       3.539  -2.801  -9.461  1.00 87.38           S  
ATOM    759  N   ALA A 101       2.701  -3.650 -13.969  1.00 86.88           N  
ATOM    760  CA  ALA A 101       3.059  -3.678 -15.383  1.00 86.88           C  
ATOM    761  C   ALA A 101       1.815  -3.598 -16.266  1.00 86.88           C  
ATOM    762  O   ALA A 101       1.918  -3.377 -17.469  1.00 86.88           O  
ATOM    763  CB  ALA A 101       3.855  -4.941 -15.703  1.00 86.88           C  
ATOM    764  N   ILE A 102       0.689  -3.766 -15.664  1.00 83.50           N  
ATOM    765  CA  ILE A 102      -0.510  -3.703 -16.500  1.00 83.50           C  
ATOM    766  C   ILE A 102      -0.616  -2.328 -17.156  1.00 83.50           C  
ATOM    767  O   ILE A 102      -1.024  -2.215 -18.312  1.00 83.50           O  
ATOM    768  CB  ILE A 102      -1.782  -4.004 -15.672  1.00 83.50           C  
ATOM    769  CG1 ILE A 102      -2.973  -4.266 -16.594  1.00 83.50           C  
ATOM    770  CG2 ILE A 102      -2.084  -2.854 -14.703  1.00 83.50           C  
ATOM    771  CD1 ILE A 102      -4.176  -4.891 -15.906  1.00 83.50           C  
ATOM    772  N   CYS A 103      -0.316  -1.311 -16.375  1.00 85.12           N  
ATOM    773  CA  CYS A 103      -0.332   0.038 -16.922  1.00 85.12           C  
ATOM    774  C   CYS A 103       1.074   0.490 -17.297  1.00 85.12           C  
ATOM    775  O   CYS A 103       1.256   1.223 -18.266  1.00 85.12           O  
ATOM    776  CB  CYS A 103      -0.942   1.021 -15.922  1.00 85.12           C  
ATOM    777  SG  CYS A 103      -2.703   0.757 -15.625  1.00 85.12           S  
ATOM    778  N   HIS A 104       2.027   0.073 -16.594  1.00 87.31           N  
ATOM    779  CA  HIS A 104       3.422   0.383 -16.875  1.00 87.31           C  
ATOM    780  C   HIS A 104       4.070  -0.713 -17.719  1.00 87.31           C  
ATOM    781  O   HIS A 104       5.109  -1.257 -17.344  1.00 87.31           O  
ATOM    782  CB  HIS A 104       4.207   0.579 -15.578  1.00 87.31           C  
ATOM    783  CG  HIS A 104       3.750   1.754 -14.773  1.00 87.31           C  
ATOM    784  CD2 HIS A 104       2.969   1.826 -13.672  1.00 87.31           C  
ATOM    785  ND1 HIS A 104       4.098   3.051 -15.086  1.00 87.31           N  
ATOM    786  CE1 HIS A 104       3.551   3.871 -14.203  1.00 87.31           C  
ATOM    787  NE2 HIS A 104       2.859   3.154 -13.336  1.00 87.31           N  
ATOM    788  N   ALA A 105       3.484  -1.025 -18.797  1.00 84.81           N  
ATOM    789  CA  ALA A 105       3.773  -2.217 -19.594  1.00 84.81           C  
ATOM    790  C   ALA A 105       5.184  -2.164 -20.172  1.00 84.81           C  
ATOM    791  O   ALA A 105       5.836  -3.199 -20.328  1.00 84.81           O  
ATOM    792  CB  ALA A 105       2.748  -2.371 -20.703  1.00 84.81           C  
ATOM    793  N   HIS A 106       5.699  -0.989 -20.422  1.00 89.44           N  
ATOM    794  CA  HIS A 106       7.000  -0.889 -21.078  1.00 89.44           C  
ATOM    795  C   HIS A 106       8.125  -1.263 -20.125  1.00 89.44           C  
ATOM    796  O   HIS A 106       9.211  -1.667 -20.562  1.00 89.44           O  
ATOM    797  CB  HIS A 106       7.219   0.524 -21.625  1.00 89.44           C  
ATOM    798  CG  HIS A 106       6.203   0.942 -22.641  1.00 89.44           C  
ATOM    799  CD2 HIS A 106       5.203   1.854 -22.562  1.00 89.44           C  
ATOM    800  ND1 HIS A 106       6.141   0.393 -23.891  1.00 89.44           N  
ATOM    801  CE1 HIS A 106       5.148   0.952 -24.562  1.00 89.44           C  
ATOM    802  NE2 HIS A 106       4.562   1.842 -23.781  1.00 89.44           N  
ATOM    803  N   VAL A 107       7.781  -1.170 -18.875  1.00 89.56           N  
ATOM    804  CA  VAL A 107       8.812  -1.372 -17.859  1.00 89.56           C  
ATOM    805  C   VAL A 107       9.234  -2.840 -17.844  1.00 89.56           C  
ATOM    806  O   VAL A 107      10.422  -3.146 -17.750  1.00 89.56           O  
ATOM    807  CB  VAL A 107       8.320  -0.937 -16.469  1.00 89.56           C  
ATOM    808  CG1 VAL A 107       9.328  -1.348 -15.391  1.00 89.56           C  
ATOM    809  CG2 VAL A 107       8.086   0.571 -16.422  1.00 89.56           C  
ATOM    810  N   SER A 108       8.219  -3.664 -17.969  1.00 86.44           N  
ATOM    811  CA  SER A 108       8.539  -5.086 -17.906  1.00 86.44           C  
ATOM    812  C   SER A 108       9.422  -5.500 -19.094  1.00 86.44           C  
ATOM    813  O   SER A 108      10.328  -6.320 -18.938  1.00 86.44           O  
ATOM    814  CB  SER A 108       7.258  -5.926 -17.906  1.00 86.44           C  
ATOM    815  OG  SER A 108       6.426  -5.578 -19.000  1.00 86.44           O  
ATOM    816  N   VAL A 109       9.180  -4.906 -20.203  1.00 89.75           N  
ATOM    817  CA  VAL A 109       9.977  -5.184 -21.391  1.00 89.75           C  
ATOM    818  C   VAL A 109      11.406  -4.676 -21.188  1.00 89.75           C  
ATOM    819  O   VAL A 109      12.367  -5.371 -21.516  1.00 89.75           O  
ATOM    820  CB  VAL A 109       9.359  -4.535 -22.656  1.00 89.75           C  
ATOM    821  CG1 VAL A 109      10.289  -4.691 -23.859  1.00 89.75           C  
ATOM    822  CG2 VAL A 109       7.992  -5.152 -22.953  1.00 89.75           C  
ATOM    823  N   GLU A 110      11.516  -3.551 -20.641  1.00 92.25           N  
ATOM    824  CA  GLU A 110      12.820  -2.943 -20.391  1.00 92.25           C  
ATOM    825  C   GLU A 110      13.617  -3.740 -19.359  1.00 92.25           C  
ATOM    826  O   GLU A 110      14.828  -3.912 -19.500  1.00 92.25           O  
ATOM    827  CB  GLU A 110      12.664  -1.494 -19.922  1.00 92.25           C  
ATOM    828  CG  GLU A 110      12.109  -0.564 -21.000  1.00 92.25           C  
ATOM    829  CD  GLU A 110      11.914   0.863 -20.516  1.00 92.25           C  
ATOM    830  OE1 GLU A 110      11.484   1.725 -21.312  1.00 92.25           O  
ATOM    831  OE2 GLU A 110      12.203   1.123 -19.312  1.00 92.25           O1-
ATOM    832  N   LEU A 111      12.836  -4.227 -18.375  1.00 92.06           N  
ATOM    833  CA  LEU A 111      13.500  -4.953 -17.297  1.00 92.06           C  
ATOM    834  C   LEU A 111      14.008  -6.305 -17.781  1.00 92.06           C  
ATOM    835  O   LEU A 111      14.922  -6.879 -17.188  1.00 92.06           O  
ATOM    836  CB  LEU A 111      12.539  -5.152 -16.109  1.00 92.06           C  
ATOM    837  CG  LEU A 111      12.352  -3.953 -15.188  1.00 92.06           C  
ATOM    838  CD1 LEU A 111      11.188  -4.203 -14.234  1.00 92.06           C  
ATOM    839  CD2 LEU A 111      13.633  -3.662 -14.414  1.00 92.06           C  
ATOM    840  N   MET A 112      13.461  -6.684 -18.891  1.00 90.75           N  
ATOM    841  CA  MET A 112      13.883  -7.980 -19.406  1.00 90.75           C  
ATOM    842  C   MET A 112      15.039  -7.824 -20.391  1.00 90.75           C  
ATOM    843  O   MET A 112      15.555  -8.820 -20.906  1.00 90.75           O  
ATOM    844  CB  MET A 112      12.711  -8.688 -20.094  1.00 90.75           C  
ATOM    845  CG  MET A 112      11.688  -9.258 -19.125  1.00 90.75           C  
ATOM    846  SD  MET A 112      12.391 -10.586 -18.078  1.00 90.75           S  
ATOM    847  CE  MET A 112      10.883 -11.156 -17.234  1.00 90.75           C  
ATOM    848  N   ASN A 113      15.484  -6.641 -20.594  1.00 94.62           N  
ATOM    849  CA  ASN A 113      16.688  -6.406 -21.375  1.00 94.62           C  
ATOM    850  C   ASN A 113      17.922  -6.992 -20.703  1.00 94.62           C  
ATOM    851  O   ASN A 113      18.078  -6.883 -19.484  1.00 94.62           O  
ATOM    852  CB  ASN A 113      16.891  -4.906 -21.625  1.00 94.62           C  
ATOM    853  CG  ASN A 113      17.984  -4.621 -22.641  1.00 94.62           C  
ATOM    854  ND2 ASN A 113      17.625  -3.977 -23.734  1.00 94.62           N  
ATOM    855  OD1 ASN A 113      19.141  -4.977 -22.422  1.00 94.62           O  
ATOM    856  N   ALA A 114      18.844  -7.629 -21.531  1.00 92.94           N  
ATOM    857  CA  ALA A 114      20.000  -8.359 -21.031  1.00 92.94           C  
ATOM    858  C   ALA A 114      20.953  -7.434 -20.281  1.00 92.94           C  
ATOM    859  O   ALA A 114      21.688  -7.867 -19.391  1.00 92.94           O  
ATOM    860  CB  ALA A 114      20.734  -9.062 -22.172  1.00 92.94           C  
ATOM    861  N   THR A 115      20.859  -6.168 -20.609  1.00 92.62           N  
ATOM    862  CA  THR A 115      21.812  -5.242 -20.000  1.00 92.62           C  
ATOM    863  C   THR A 115      21.172  -4.488 -18.844  1.00 92.62           C  
ATOM    864  O   THR A 115      21.812  -3.619 -18.234  1.00 92.62           O  
ATOM    865  CB  THR A 115      22.344  -4.234 -21.047  1.00 92.62           C  
ATOM    866  CG2 THR A 115      23.094  -4.949 -22.172  1.00 92.62           C  
ATOM    867  OG1 THR A 115      21.250  -3.504 -21.594  1.00 92.62           O  
ATOM    868  N   GLU A 116      19.922  -4.789 -18.516  1.00 92.75           N  
ATOM    869  CA  GLU A 116      19.234  -4.082 -17.438  1.00 92.75           C  
ATOM    870  C   GLU A 116      19.766  -4.527 -16.062  1.00 92.75           C  
ATOM    871  O   GLU A 116      19.828  -5.723 -15.773  1.00 92.75           O  
ATOM    872  CB  GLU A 116      17.734  -4.309 -17.516  1.00 92.75           C  
ATOM    873  CG  GLU A 116      16.953  -3.674 -16.359  1.00 92.75           C  
ATOM    874  CD  GLU A 116      17.281  -2.203 -16.156  1.00 92.75           C  
ATOM    875  OE1 GLU A 116      17.547  -1.793 -15.008  1.00 92.75           O  
ATOM    876  OE2 GLU A 116      17.266  -1.454 -17.172  1.00 92.75           O1-
ATOM    877  N   ALA A 117      20.094  -3.555 -15.242  1.00 86.88           N  
ATOM    878  CA  ALA A 117      20.703  -3.822 -13.945  1.00 86.88           C  
ATOM    879  C   ALA A 117      19.719  -4.473 -12.984  1.00 86.88           C  
ATOM    880  O   ALA A 117      20.109  -5.191 -12.062  1.00 86.88           O  
ATOM    881  CB  ALA A 117      21.250  -2.531 -13.344  1.00 86.88           C  
ATOM    882  N   HIS A 118      18.453  -4.227 -13.250  1.00 89.19           N  
ATOM    883  CA  HIS A 118      17.453  -4.723 -12.320  1.00 89.19           C  
ATOM    884  C   HIS A 118      16.797  -6.000 -12.844  1.00 89.19           C  
ATOM    885  O   HIS A 118      15.852  -6.516 -12.242  1.00 89.19           O  
ATOM    886  CB  HIS A 118      16.375  -3.658 -12.070  1.00 89.19           C  
ATOM    887  CG  HIS A 118      16.906  -2.430 -11.398  1.00 89.19           C  
ATOM    888  CD2 HIS A 118      17.312  -2.227 -10.125  1.00 89.19           C  
ATOM    889  ND1 HIS A 118      17.031  -1.223 -12.047  1.00 89.19           N  
ATOM    890  CE1 HIS A 118      17.516  -0.326 -11.203  1.00 89.19           C  
ATOM    891  NE2 HIS A 118      17.703  -0.909 -10.031  1.00 89.19           N  
ATOM    892  N   ARG A 119      17.391  -6.484 -13.930  1.00 91.88           N  
ATOM    893  CA  ARG A 119      16.766  -7.637 -14.570  1.00 91.88           C  
ATOM    894  C   ARG A 119      16.656  -8.812 -13.609  1.00 91.88           C  
ATOM    895  O   ARG A 119      15.578  -9.406 -13.461  1.00 91.88           O  
ATOM    896  CB  ARG A 119      17.547  -8.047 -15.812  1.00 91.88           C  
ATOM    897  CG  ARG A 119      16.984  -9.250 -16.547  1.00 91.88           C  
ATOM    898  CD  ARG A 119      17.734  -9.547 -17.828  1.00 91.88           C  
ATOM    899  NE  ARG A 119      17.141 -10.680 -18.547  1.00 91.88           N  
ATOM    900  CZ  ARG A 119      17.391 -11.953 -18.281  1.00 91.88           C  
ATOM    901  NH1 ARG A 119      18.203 -12.297 -17.297  1.00 91.88           N1+
ATOM    902  NH2 ARG A 119      16.797 -12.898 -19.000  1.00 91.88           N  
ATOM    903  N   ARG A 120      17.734  -9.188 -12.992  1.00 90.31           N  
ATOM    904  CA  ARG A 120      17.766 -10.344 -12.109  1.00 90.31           C  
ATOM    905  C   ARG A 120      16.812 -10.156 -10.930  1.00 90.31           C  
ATOM    906  O   ARG A 120      16.125 -11.102 -10.523  1.00 90.31           O  
ATOM    907  CB  ARG A 120      19.188 -10.602 -11.594  1.00 90.31           C  
ATOM    908  CG  ARG A 120      20.109 -11.234 -12.625  1.00 90.31           C  
ATOM    909  CD  ARG A 120      21.453 -11.594 -12.023  1.00 90.31           C  
ATOM    910  NE  ARG A 120      21.344 -12.625 -11.000  1.00 90.31           N  
ATOM    911  CZ  ARG A 120      22.297 -12.961 -10.141  1.00 90.31           C  
ATOM    912  NH1 ARG A 120      23.469 -12.336 -10.164  1.00 90.31           N1+
ATOM    913  NH2 ARG A 120      22.078 -13.922  -9.258  1.00 90.31           N  
ATOM    914  N   PHE A 121      16.828  -8.953 -10.469  1.00 87.75           N  
ATOM    915  CA  PHE A 121      15.922  -8.617  -9.383  1.00 87.75           C  
ATOM    916  C   PHE A 121      14.469  -8.852  -9.789  1.00 87.75           C  
ATOM    917  O   PHE A 121      13.703  -9.477  -9.055  1.00 87.75           O  
ATOM    918  CB  PHE A 121      16.109  -7.160  -8.945  1.00 87.75           C  
ATOM    919  CG  PHE A 121      15.164  -6.723  -7.855  1.00 87.75           C  
ATOM    920  CD1 PHE A 121      14.281  -5.672  -8.062  1.00 87.75           C  
ATOM    921  CD2 PHE A 121      15.164  -7.367  -6.625  1.00 87.75           C  
ATOM    922  CE1 PHE A 121      13.406  -5.266  -7.059  1.00 87.75           C  
ATOM    923  CE2 PHE A 121      14.297  -6.965  -5.617  1.00 87.75           C  
ATOM    924  CZ  PHE A 121      13.422  -5.914  -5.836  1.00 87.75           C  
ATOM    925  N   TYR A 122      14.078  -8.375 -10.922  1.00 90.69           N  
ATOM    926  CA  TYR A 122      12.719  -8.516 -11.422  1.00 90.69           C  
ATOM    927  C   TYR A 122      12.383  -9.984 -11.672  1.00 90.69           C  
ATOM    928  O   TYR A 122      11.312 -10.453 -11.281  1.00 90.69           O  
ATOM    929  CB  TYR A 122      12.531  -7.719 -12.719  1.00 90.69           C  
ATOM    930  CG  TYR A 122      11.148  -7.848 -13.312  1.00 90.69           C  
ATOM    931  CD1 TYR A 122      10.961  -8.453 -14.555  1.00 90.69           C  
ATOM    932  CD2 TYR A 122      10.031  -7.363 -12.641  1.00 90.69           C  
ATOM    933  CE1 TYR A 122       9.695  -8.570 -15.117  1.00 90.69           C  
ATOM    934  CE2 TYR A 122       8.758  -7.477 -13.195  1.00 90.69           C  
ATOM    935  CZ  TYR A 122       8.602  -8.078 -14.422  1.00 90.69           C  
ATOM    936  OH  TYR A 122       7.344  -8.195 -14.969  1.00 90.69           O  
ATOM    937  N   ILE A 123      13.281 -10.781 -12.250  1.00 92.19           N  
ATOM    938  CA  ILE A 123      13.078 -12.195 -12.539  1.00 92.19           C  
ATOM    939  C   ILE A 123      12.891 -12.969 -11.234  1.00 92.19           C  
ATOM    940  O   ILE A 123      11.977 -13.789 -11.117  1.00 92.19           O  
ATOM    941  CB  ILE A 123      14.250 -12.781 -13.352  1.00 92.19           C  
ATOM    942  CG1 ILE A 123      14.227 -12.250 -14.789  1.00 92.19           C  
ATOM    943  CG2 ILE A 123      14.203 -14.312 -13.328  1.00 92.19           C  
ATOM    944  CD1 ILE A 123      15.469 -12.609 -15.594  1.00 92.19           C  
ATOM    945  N   ASN A 124      13.750 -12.625 -10.312  1.00 91.94           N  
ATOM    946  CA  ASN A 124      13.664 -13.312  -9.031  1.00 91.94           C  
ATOM    947  C   ASN A 124      12.375 -12.953  -8.289  1.00 91.94           C  
ATOM    948  O   ASN A 124      11.781 -13.805  -7.625  1.00 91.94           O  
ATOM    949  CB  ASN A 124      14.883 -12.992  -8.164  1.00 91.94           C  
ATOM    950  CG  ASN A 124      16.141 -13.672  -8.656  1.00 91.94           C  
ATOM    951  ND2 ASN A 124      17.297 -13.227  -8.164  1.00 91.94           N  
ATOM    952  OD1 ASN A 124      16.094 -14.594  -9.477  1.00 91.94           O  
ATOM    953  N   ALA A 125      12.031 -11.711  -8.383  1.00 90.81           N  
ATOM    954  CA  ALA A 125      10.781 -11.281  -7.773  1.00 90.81           C  
ATOM    955  C   ALA A 125       9.586 -12.016  -8.383  1.00 90.81           C  
ATOM    956  O   ALA A 125       8.688 -12.445  -7.660  1.00 90.81           O  
ATOM    957  CB  ALA A 125      10.602  -9.766  -7.934  1.00 90.81           C  
ATOM    958  N   THR A 126       9.641 -12.148  -9.648  1.00 90.88           N  
ATOM    959  CA  THR A 126       8.570 -12.844 -10.344  1.00 90.88           C  
ATOM    960  C   THR A 126       8.539 -14.320  -9.953  1.00 90.88           C  
ATOM    961  O   THR A 126       7.465 -14.883  -9.727  1.00 90.88           O  
ATOM    962  CB  THR A 126       8.727 -12.719 -11.875  1.00 90.88           C  
ATOM    963  CG2 THR A 126       7.566 -13.398 -12.602  1.00 90.88           C  
ATOM    964  OG1 THR A 126       8.750 -11.336 -12.234  1.00 90.88           O  
ATOM    965  N   ALA A 127       9.656 -14.898  -9.820  1.00 93.38           N  
ATOM    966  CA  ALA A 127       9.781 -16.312  -9.477  1.00 93.38           C  
ATOM    967  C   ALA A 127       9.367 -16.562  -8.031  1.00 93.38           C  
ATOM    968  O   ALA A 127       8.812 -17.625  -7.719  1.00 93.38           O  
ATOM    969  CB  ALA A 127      11.219 -16.781  -9.711  1.00 93.38           C  
ATOM    970  N   ALA A 128       9.648 -15.664  -7.164  1.00 90.94           N  
ATOM    971  CA  ALA A 128       9.352 -15.820  -5.742  1.00 90.94           C  
ATOM    972  C   ALA A 128       7.852 -15.922  -5.500  1.00 90.94           C  
ATOM    973  O   ALA A 128       7.410 -16.578  -4.555  1.00 90.94           O  
ATOM    974  CB  ALA A 128       9.938 -14.656  -4.945  1.00 90.94           C  
ATOM    975  N   GLY A 129       7.160 -15.180  -6.293  1.00 87.12           N  
ATOM    976  CA  GLY A 129       5.707 -15.273  -6.238  1.00 87.12           C  
ATOM    977  C   GLY A 129       5.117 -14.680  -4.973  1.00 87.12           C  
ATOM    978  O   GLY A 129       4.027 -15.070  -4.551  1.00 87.12           O  
ATOM    979  N   ILE A 130       5.867 -13.891  -4.297  1.00 87.00           N  
ATOM    980  CA  ILE A 130       5.359 -13.258  -3.086  1.00 87.00           C  
ATOM    981  C   ILE A 130       4.195 -12.336  -3.434  1.00 87.00           C  
ATOM    982  O   ILE A 130       3.145 -12.383  -2.789  1.00 87.00           O  
ATOM    983  CB  ILE A 130       6.465 -12.469  -2.352  1.00 87.00           C  
ATOM    984  CG1 ILE A 130       7.574 -13.422  -1.881  1.00 87.00           C  
ATOM    985  CG2 ILE A 130       5.879 -11.688  -1.173  1.00 87.00           C  
ATOM    986  CD1 ILE A 130       8.805 -12.711  -1.333  1.00 87.00           C  
ATOM    987  N   GLN A 131       4.516 -11.352  -4.398  1.00 87.31           N  
ATOM    988  CA  GLN A 131       3.453 -10.523  -4.969  1.00 87.31           C  
ATOM    989  C   GLN A 131       3.137 -10.953  -6.398  1.00 87.31           C  
ATOM    990  O   GLN A 131       3.893 -11.711  -7.008  1.00 87.31           O  
ATOM    991  CB  GLN A 131       3.838  -9.047  -4.930  1.00 87.31           C  
ATOM    992  CG  GLN A 131       4.141  -8.523  -3.533  1.00 87.31           C  
ATOM    993  CD  GLN A 131       2.904  -8.430  -2.660  1.00 87.31           C  
ATOM    994  NE2 GLN A 131       3.070  -8.695  -1.368  1.00 87.31           N  
ATOM    995  OE1 GLN A 131       1.809  -8.133  -3.143  1.00 87.31           O  
ATOM    996  N   ARG A 132       1.985 -10.445  -6.809  1.00 85.62           N  
ATOM    997  CA  ARG A 132       1.547 -10.797  -8.156  1.00 85.62           C  
ATOM    998  C   ARG A 132       2.498 -10.234  -9.203  1.00 85.62           C  
ATOM    999  O   ARG A 132       2.822  -9.047  -9.180  1.00 85.62           O  
ATOM   1000  CB  ARG A 132       0.126 -10.289  -8.406  1.00 85.62           C  
ATOM   1001  CG  ARG A 132      -0.505 -10.828  -9.680  1.00 85.62           C  
ATOM   1002  CD  ARG A 132      -1.972 -10.438  -9.789  1.00 85.62           C  
ATOM   1003  NE  ARG A 132      -2.576 -10.961 -11.016  1.00 85.62           N  
ATOM   1004  CZ  ARG A 132      -3.365 -10.266 -11.828  1.00 85.62           C  
ATOM   1005  NH1 ARG A 132      -3.662  -8.992 -11.562  1.00 85.62           N1+
ATOM   1006  NH2 ARG A 132      -3.861 -10.836 -12.914  1.00 85.62           N  
ATOM   1007  N   ALA A 133       2.986 -11.016 -10.086  1.00 85.81           N  
ATOM   1008  CA  ALA A 133       3.727 -10.672 -11.297  1.00 85.81           C  
ATOM   1009  C   ALA A 133       4.941  -9.805 -10.969  1.00 85.81           C  
ATOM   1010  O   ALA A 133       5.266  -8.875 -11.703  1.00 85.81           O  
ATOM   1011  CB  ALA A 133       2.820  -9.945 -12.289  1.00 85.81           C  
ATOM   1012  N   GLY A 134       5.551 -10.094  -9.883  1.00 89.00           N  
ATOM   1013  CA  GLY A 134       6.832  -9.484  -9.562  1.00 89.00           C  
ATOM   1014  C   GLY A 134       6.699  -8.086  -8.992  1.00 89.00           C  
ATOM   1015  O   GLY A 134       7.617  -7.270  -9.109  1.00 89.00           O  
ATOM   1016  N   ASN A 135       5.562  -7.789  -8.484  1.00 90.38           N  
ATOM   1017  CA  ASN A 135       5.316  -6.453  -7.949  1.00 90.38           C  
ATOM   1018  C   ASN A 135       6.312  -6.098  -6.852  1.00 90.38           C  
ATOM   1019  O   ASN A 135       6.594  -4.918  -6.621  1.00 90.38           O  
ATOM   1020  CB  ASN A 135       3.883  -6.340  -7.426  1.00 90.38           C  
ATOM   1021  CG  ASN A 135       2.877  -6.078  -8.531  1.00 90.38           C  
ATOM   1022  ND2 ASN A 135       1.595  -6.207  -8.211  1.00 90.38           N  
ATOM   1023  OD1 ASN A 135       3.248  -5.766  -9.664  1.00 90.38           O  
ATOM   1024  N   GLU A 136       6.809  -6.969  -6.250  1.00 87.31           N  
ATOM   1025  CA  GLU A 136       7.746  -6.688  -5.172  1.00 87.31           C  
ATOM   1026  C   GLU A 136       8.977  -5.945  -5.688  1.00 87.31           C  
ATOM   1027  O   GLU A 136       9.609  -5.195  -4.945  1.00 87.31           O  
ATOM   1028  CB  GLU A 136       8.164  -7.980  -4.469  1.00 87.31           C  
ATOM   1029  CG  GLU A 136       7.012  -8.750  -3.846  1.00 87.31           C  
ATOM   1030  CD  GLU A 136       6.293  -9.656  -4.832  1.00 87.31           C  
ATOM   1031  OE1 GLU A 136       5.324 -10.336  -4.430  1.00 87.31           O  
ATOM   1032  OE2 GLU A 136       6.703  -9.688  -6.012  1.00 87.31           O1-
ATOM   1033  N   ALA A 137       9.273  -6.215  -6.906  1.00 88.12           N  
ATOM   1034  CA  ALA A 137      10.414  -5.527  -7.500  1.00 88.12           C  
ATOM   1035  C   ALA A 137      10.141  -4.035  -7.645  1.00 88.12           C  
ATOM   1036  O   ALA A 137      11.070  -3.221  -7.617  1.00 88.12           O  
ATOM   1037  CB  ALA A 137      10.758  -6.137  -8.859  1.00 88.12           C  
ATOM   1038  N   CYS A 138       9.039  -3.697  -7.777  1.00 89.69           N  
ATOM   1039  CA  CYS A 138       8.648  -2.303  -7.949  1.00 89.69           C  
ATOM   1040  C   CYS A 138       8.375  -1.644  -6.602  1.00 89.69           C  
ATOM   1041  O   CYS A 138       8.844  -0.532  -6.344  1.00 89.69           O  
ATOM   1042  CB  CYS A 138       7.402  -2.203  -8.836  1.00 89.69           C  
ATOM   1043  SG  CYS A 138       7.531  -3.127 -10.375  1.00 89.69           S  
ATOM   1044  N   ILE A 139       7.629  -2.365  -5.730  1.00 87.25           N  
ATOM   1045  CA  ILE A 139       7.117  -1.840  -4.473  1.00 87.25           C  
ATOM   1046  C   ILE A 139       8.273  -1.600  -3.506  1.00 87.25           C  
ATOM   1047  O   ILE A 139       8.234  -0.667  -2.699  1.00 87.25           O  
ATOM   1048  CB  ILE A 139       6.082  -2.797  -3.838  1.00 87.25           C  
ATOM   1049  CG1 ILE A 139       4.801  -2.828  -4.680  1.00 87.25           C  
ATOM   1050  CG2 ILE A 139       5.777  -2.387  -2.395  1.00 87.25           C  
ATOM   1051  CD1 ILE A 139       3.838  -3.947  -4.301  1.00 87.25           C  
ATOM   1052  N   ALA A 140       9.203  -2.326  -3.691  1.00 83.00           N  
ATOM   1053  CA  ALA A 140      10.328  -2.240  -2.770  1.00 83.00           C  
ATOM   1054  C   ALA A 140      10.961  -0.852  -2.805  1.00 83.00           C  
ATOM   1055  O   ALA A 140      11.367  -0.322  -1.769  1.00 83.00           O  
ATOM   1056  CB  ALA A 140      11.375  -3.303  -3.107  1.00 83.00           C  
ATOM   1057  N   CYS A 141      10.906  -0.227  -3.975  1.00 84.12           N  
ATOM   1058  CA  CYS A 141      11.602   1.050  -4.094  1.00 84.12           C  
ATOM   1059  C   CYS A 141      10.633   2.164  -4.473  1.00 84.12           C  
ATOM   1060  O   CYS A 141      10.820   3.316  -4.082  1.00 84.12           O  
ATOM   1061  CB  CYS A 141      12.719   0.957  -5.137  1.00 84.12           C  
ATOM   1062  SG  CYS A 141      14.078  -0.132  -4.652  1.00 84.12           S  
ATOM   1063  N   HIS A 142       9.609   1.847  -5.184  1.00 86.31           N  
ATOM   1064  CA  HIS A 142       8.766   2.900  -5.734  1.00 86.31           C  
ATOM   1065  C   HIS A 142       7.590   3.211  -4.809  1.00 86.31           C  
ATOM   1066  O   HIS A 142       6.820   4.141  -5.062  1.00 86.31           O  
ATOM   1067  CB  HIS A 142       8.242   2.504  -7.121  1.00 86.31           C  
ATOM   1068  CG  HIS A 142       9.289   2.547  -8.188  1.00 86.31           C  
ATOM   1069  CD2 HIS A 142       9.945   1.553  -8.836  1.00 86.31           C  
ATOM   1070  ND1 HIS A 142       9.781   3.729  -8.703  1.00 86.31           N  
ATOM   1071  CE1 HIS A 142      10.695   3.459  -9.617  1.00 86.31           C  
ATOM   1072  NE2 HIS A 142      10.812   2.145  -9.719  1.00 86.31           N  
ATOM   1073  N   THR A 143       7.578   2.445  -3.740  1.00 80.19           N  
ATOM   1074  CA  THR A 143       6.551   2.742  -2.748  1.00 80.19           C  
ATOM   1075  C   THR A 143       7.180   2.977  -1.376  1.00 80.19           C  
ATOM   1076  O   THR A 143       8.398   2.848  -1.214  1.00 80.19           O  
ATOM   1077  CB  THR A 143       5.516   1.606  -2.654  1.00 80.19           C  
ATOM   1078  CG2 THR A 143       4.949   1.267  -4.027  1.00 80.19           C  
ATOM   1079  OG1 THR A 143       6.145   0.441  -2.107  1.00 80.19           O  
ATOM   1080  N   MET A 144       6.309   3.287  -0.438  1.00 74.94           N  
ATOM   1081  CA  MET A 144       6.863   3.605   0.875  1.00 74.94           C  
ATOM   1082  C   MET A 144       6.883   2.371   1.771  1.00 74.94           C  
ATOM   1083  O   MET A 144       6.926   2.488   2.996  1.00 74.94           O  
ATOM   1084  CB  MET A 144       6.059   4.723   1.542  1.00 74.94           C  
ATOM   1085  CG  MET A 144       6.094   6.039   0.785  1.00 74.94           C  
ATOM   1086  SD  MET A 144       5.926   7.492   1.895  1.00 74.94           S  
ATOM   1087  CE  MET A 144       6.352   8.828   0.741  1.00 74.94           C  
ATOM   1088  N   VAL A 145       7.020   1.351   1.130  1.00 78.44           N  
ATOM   1089  CA  VAL A 145       7.129   0.145   1.945  1.00 78.44           C  
ATOM   1090  C   VAL A 145       8.570  -0.040   2.402  1.00 78.44           C  
ATOM   1091  O   VAL A 145       9.508   0.382   1.717  1.00 78.44           O  
ATOM   1092  CB  VAL A 145       6.648  -1.105   1.177  1.00 78.44           C  
ATOM   1093  CG1 VAL A 145       5.145  -1.029   0.905  1.00 78.44           C  
ATOM   1094  CG2 VAL A 145       7.422  -1.259  -0.130  1.00 78.44           C  
ATOM   1095  N   GLY A 146       8.672  -0.415   3.648  1.00 79.81           N  
ATOM   1096  CA  GLY A 146      10.016  -0.704   4.125  1.00 79.81           C  
ATOM   1097  C   GLY A 146      10.648  -1.897   3.434  1.00 79.81           C  
ATOM   1098  O   GLY A 146       9.953  -2.844   3.059  1.00 79.81           O  
ATOM   1099  N   PHE A 147      11.938  -1.733   3.180  1.00 80.19           N  
ATOM   1100  CA  PHE A 147      12.633  -2.869   2.590  1.00 80.19           C  
ATOM   1101  C   PHE A 147      14.094  -2.898   3.037  1.00 80.19           C  
ATOM   1102  O   PHE A 147      14.633  -1.882   3.480  1.00 80.19           O  
ATOM   1103  CB  PHE A 147      12.555  -2.816   1.062  1.00 80.19           C  
ATOM   1104  CG  PHE A 147      13.367  -1.708   0.448  1.00 80.19           C  
ATOM   1105  CD1 PHE A 147      12.852  -0.425   0.334  1.00 80.19           C  
ATOM   1106  CD2 PHE A 147      14.656  -1.951  -0.013  1.00 80.19           C  
ATOM   1107  CE1 PHE A 147      13.602   0.602  -0.233  1.00 80.19           C  
ATOM   1108  CE2 PHE A 147      15.414  -0.930  -0.581  1.00 80.19           C  
ATOM   1109  CZ  PHE A 147      14.883   0.345  -0.690  1.00 80.19           C  
ATOM   1110  N   ASN A 148      14.570  -4.141   2.986  1.00 79.56           N  
ATOM   1111  CA  ASN A 148      16.000  -4.355   3.211  1.00 79.56           C  
ATOM   1112  C   ASN A 148      16.656  -5.070   2.029  1.00 79.56           C  
ATOM   1113  O   ASN A 148      16.172  -6.109   1.582  1.00 79.56           O  
ATOM   1114  CB  ASN A 148      16.219  -5.148   4.500  1.00 79.56           C  
ATOM   1115  CG  ASN A 148      17.672  -5.105   4.969  1.00 79.56           C  
ATOM   1116  ND2 ASN A 148      17.922  -5.672   6.141  1.00 79.56           N  
ATOM   1117  OD1 ASN A 148      18.531  -4.562   4.285  1.00 79.56           O  
ATOM   1118  N   TYR A 149      17.641  -4.449   1.519  1.00 71.44           N  
ATOM   1119  CA  TYR A 149      18.328  -5.012   0.364  1.00 71.44           C  
ATOM   1120  C   TYR A 149      19.844  -5.055   0.595  1.00 71.44           C  
ATOM   1121  O   TYR A 149      20.422  -4.074   1.061  1.00 71.44           O  
ATOM   1122  CB  TYR A 149      18.016  -4.203  -0.897  1.00 71.44           C  
ATOM   1123  CG  TYR A 149      18.844  -4.602  -2.096  1.00 71.44           C  
ATOM   1124  CD1 TYR A 149      19.969  -3.861  -2.473  1.00 71.44           C  
ATOM   1125  CD2 TYR A 149      18.516  -5.715  -2.855  1.00 71.44           C  
ATOM   1126  CE1 TYR A 149      20.734  -4.223  -3.578  1.00 71.44           C  
ATOM   1127  CE2 TYR A 149      19.266  -6.090  -3.963  1.00 71.44           C  
ATOM   1128  CZ  TYR A 149      20.375  -5.336  -4.316  1.00 71.44           C  
ATOM   1129  OH  TYR A 149      21.125  -5.699  -5.410  1.00 71.44           O  
ATOM   1130  N   THR A 150      20.484  -6.270   0.433  1.00 69.00           N  
ATOM   1131  CA  THR A 150      21.938  -6.402   0.490  1.00 69.00           C  
ATOM   1132  C   THR A 150      22.516  -6.668  -0.899  1.00 69.00           C  
ATOM   1133  O   THR A 150      22.312  -7.746  -1.463  1.00 69.00           O  
ATOM   1134  CB  THR A 150      22.359  -7.531   1.446  1.00 69.00           C  
ATOM   1135  CG2 THR A 150      22.156  -7.125   2.902  1.00 69.00           C  
ATOM   1136  OG1 THR A 150      21.562  -8.695   1.176  1.00 69.00           O  
ATOM   1137  N   PRO A 151      22.969  -5.629  -1.685  1.00 61.66           N  
ATOM   1138  CA  PRO A 151      23.547  -6.016  -2.975  1.00 61.66           C  
ATOM   1139  C   PRO A 151      24.938  -6.637  -2.840  1.00 61.66           C  
ATOM   1140  O   PRO A 151      25.578  -6.512  -1.791  1.00 61.66           O  
ATOM   1141  CB  PRO A 151      23.609  -4.691  -3.740  1.00 61.66           C  
ATOM   1142  CG  PRO A 151      23.188  -3.656  -2.748  1.00 61.66           C  
ATOM   1143  CD  PRO A 151      22.812  -4.344  -1.468  1.00 61.66           C  
ATOM   1144  N   ARG A 152      25.422  -7.516  -3.795  1.00 59.75           N  
ATOM   1145  CA  ARG A 152      26.797  -7.973  -3.904  1.00 59.75           C  
ATOM   1146  C   ARG A 152      27.594  -7.102  -4.879  1.00 59.75           C  
ATOM   1147  O   ARG A 152      27.281  -7.055  -6.070  1.00 59.75           O  
ATOM   1148  CB  ARG A 152      26.859  -9.438  -4.352  1.00 59.75           C  
ATOM   1149  CG  ARG A 152      27.062 -10.422  -3.215  1.00 59.75           C  
ATOM   1150  CD  ARG A 152      27.125 -11.859  -3.717  1.00 59.75           C  
ATOM   1151  NE  ARG A 152      27.344 -12.805  -2.625  1.00 59.75           N  
ATOM   1152  CZ  ARG A 152      28.375 -13.641  -2.545  1.00 59.75           C  
ATOM   1153  NH1 ARG A 152      29.297 -13.664  -3.494  1.00 59.75           N1+
ATOM   1154  NH2 ARG A 152      28.469 -14.461  -1.507  1.00 59.75           N  
ATOM   1155  N   PRO A 153      28.516  -6.059  -4.461  1.00 58.50           N  
ATOM   1156  CA  PRO A 153      29.391  -5.766  -3.332  1.00 58.50           C  
ATOM   1157  C   PRO A 153      28.750  -4.844  -2.297  1.00 58.50           C  
ATOM   1158  O   PRO A 153      27.766  -4.176  -2.596  1.00 58.50           O  
ATOM   1159  CB  PRO A 153      30.594  -5.082  -3.998  1.00 58.50           C  
ATOM   1160  CG  PRO A 153      30.094  -4.652  -5.340  1.00 58.50           C  
ATOM   1161  CD  PRO A 153      28.672  -5.102  -5.480  1.00 58.50           C  
ATOM   1162  N   PRO A 154      29.078  -4.941  -0.864  1.00 51.78           N  
ATOM   1163  CA  PRO A 154      28.078  -4.688   0.170  1.00 51.78           C  
ATOM   1164  C   PRO A 154      27.609  -3.234   0.199  1.00 51.78           C  
ATOM   1165  O   PRO A 154      28.375  -2.346   0.576  1.00 51.78           O  
ATOM   1166  CB  PRO A 154      28.797  -5.055   1.467  1.00 51.78           C  
ATOM   1167  CG  PRO A 154      30.234  -4.730   1.204  1.00 51.78           C  
ATOM   1168  CD  PRO A 154      30.375  -4.348  -0.241  1.00 51.78           C  
ATOM   1169  N   ILE A 155      26.750  -2.832  -0.708  1.00 62.97           N  
ATOM   1170  CA  ILE A 155      25.953  -1.657  -0.375  1.00 62.97           C  
ATOM   1171  C   ILE A 155      24.609  -2.092   0.220  1.00 62.97           C  
ATOM   1172  O   ILE A 155      23.938  -2.957  -0.333  1.00 62.97           O  
ATOM   1173  CB  ILE A 155      25.719  -0.761  -1.613  1.00 62.97           C  
ATOM   1174  CG1 ILE A 155      27.062  -0.346  -2.229  1.00 62.97           C  
ATOM   1175  CG2 ILE A 155      24.891   0.468  -1.243  1.00 62.97           C  
ATOM   1176  CD1 ILE A 155      26.938   0.305  -3.598  1.00 62.97           C  
ATOM   1177  N   ASN A 156      24.422  -1.843   1.563  1.00 65.75           N  
ATOM   1178  CA  ASN A 156      23.141  -2.086   2.217  1.00 65.75           C  
ATOM   1179  C   ASN A 156      22.203  -0.892   2.068  1.00 65.75           C  
ATOM   1180  O   ASN A 156      22.594   0.245   2.344  1.00 65.75           O  
ATOM   1181  CB  ASN A 156      23.344  -2.420   3.695  1.00 65.75           C  
ATOM   1182  CG  ASN A 156      24.062  -3.738   3.902  1.00 65.75           C  
ATOM   1183  ND2 ASN A 156      24.828  -3.834   4.980  1.00 65.75           N  
ATOM   1184  OD1 ASN A 156      23.938  -4.664   3.098  1.00 65.75           O  
ATOM   1185  N   LEU A 157      21.109  -1.204   1.314  1.00 72.88           N  
ATOM   1186  CA  LEU A 157      20.047  -0.205   1.301  1.00 72.88           C  
ATOM   1187  C   LEU A 157      18.922  -0.604   2.242  1.00 72.88           C  
ATOM   1188  O   LEU A 157      18.453  -1.742   2.203  1.00 72.88           O  
ATOM   1189  CB  LEU A 157      19.516  -0.019  -0.118  1.00 72.88           C  
ATOM   1190  CG  LEU A 157      20.500   0.494  -1.162  1.00 72.88           C  
ATOM   1191  CD1 LEU A 157      19.969   0.242  -2.568  1.00 72.88           C  
ATOM   1192  CD2 LEU A 157      20.781   1.978  -0.949  1.00 72.88           C  
ATOM   1193  N   THR A 158      18.781   0.247   3.252  1.00 73.69           N  
ATOM   1194  CA  THR A 158      17.641   0.047   4.148  1.00 73.69           C  
ATOM   1195  C   THR A 158      16.750   1.278   4.160  1.00 73.69           C  
ATOM   1196  O   THR A 158      17.234   2.408   4.051  1.00 73.69           O  
ATOM   1197  CB  THR A 158      18.109  -0.265   5.578  1.00 73.69           C  
ATOM   1198  CG2 THR A 158      18.875  -1.589   5.637  1.00 73.69           C  
ATOM   1199  OG1 THR A 158      18.984   0.784   6.035  1.00 73.69           O  
ATOM   1200  N   TYR A 159      15.422   0.940   3.986  1.00 79.81           N  
ATOM   1201  CA  TYR A 159      14.406   1.973   4.145  1.00 79.81           C  
ATOM   1202  C   TYR A 159      13.328   1.531   5.129  1.00 79.81           C  
ATOM   1203  O   TYR A 159      12.852   0.399   5.062  1.00 79.81           O  
ATOM   1204  CB  TYR A 159      13.773   2.314   2.795  1.00 79.81           C  
ATOM   1205  CG  TYR A 159      12.586   3.246   2.898  1.00 79.81           C  
ATOM   1206  CD1 TYR A 159      11.281   2.758   2.850  1.00 79.81           C  
ATOM   1207  CD2 TYR A 159      12.773   4.617   3.045  1.00 79.81           C  
ATOM   1208  CE1 TYR A 159      10.195   3.613   2.943  1.00 79.81           C  
ATOM   1209  CE2 TYR A 159      11.688   5.480   3.141  1.00 79.81           C  
ATOM   1210  CZ  TYR A 159      10.406   4.973   3.088  1.00 79.81           C  
ATOM   1211  OH  TYR A 159       9.328   5.824   3.182  1.00 79.81           O  
ATOM   1212  N   SER A 160      13.039   2.543   6.129  1.00 81.12           N  
ATOM   1213  CA  SER A 160      11.914   2.354   7.035  1.00 81.12           C  
ATOM   1214  C   SER A 160      10.719   3.219   6.629  1.00 81.12           C  
ATOM   1215  O   SER A 160      10.859   4.434   6.469  1.00 81.12           O  
ATOM   1216  CB  SER A 160      12.320   2.674   8.477  1.00 81.12           C  
ATOM   1217  OG  SER A 160      11.180   2.729   9.320  1.00 81.12           O  
ATOM   1218  N   ALA A 161       9.594   2.496   6.391  1.00 74.62           N  
ATOM   1219  CA  ALA A 161       8.391   3.252   6.051  1.00 74.62           C  
ATOM   1220  C   ALA A 161       7.906   4.070   7.242  1.00 74.62           C  
ATOM   1221  O   ALA A 161       7.176   5.051   7.074  1.00 74.62           O  
ATOM   1222  CB  ALA A 161       7.293   2.311   5.570  1.00 74.62           C  
ATOM   1223  N   ILE A 162       8.406   3.723   8.453  1.00 78.31           N  
ATOM   1224  CA  ILE A 162       7.977   4.383   9.680  1.00 78.31           C  
ATOM   1225  C   ILE A 162       8.680   5.730   9.820  1.00 78.31           C  
ATOM   1226  O   ILE A 162       8.031   6.750  10.086  1.00 78.31           O  
ATOM   1227  CB  ILE A 162       8.250   3.508  10.922  1.00 78.31           C  
ATOM   1228  CG1 ILE A 162       7.453   2.201  10.844  1.00 78.31           C  
ATOM   1229  CG2 ILE A 162       7.922   4.273  12.211  1.00 78.31           C  
ATOM   1230  CD1 ILE A 162       7.773   1.212  11.961  1.00 78.31           C  
ATOM   1231  N   THR A 163      10.055   5.715   9.594  1.00 78.81           N  
ATOM   1232  CA  THR A 163      10.852   6.918   9.797  1.00 78.81           C  
ATOM   1233  C   THR A 163      11.008   7.699   8.500  1.00 78.81           C  
ATOM   1234  O   THR A 163      11.336   8.883   8.516  1.00 78.81           O  
ATOM   1235  CB  THR A 163      12.250   6.570  10.359  1.00 78.81           C  
ATOM   1236  CG2 THR A 163      12.141   5.805  11.672  1.00 78.81           C  
ATOM   1237  OG1 THR A 163      12.945   5.762   9.406  1.00 78.81           O  
ATOM   1238  N   GLY A 164      10.719   7.137   7.379  1.00 71.31           N  
ATOM   1239  CA  GLY A 164      10.930   7.734   6.070  1.00 71.31           C  
ATOM   1240  C   GLY A 164      12.391   7.922   5.727  1.00 71.31           C  
ATOM   1241  O   GLY A 164      12.734   8.719   4.852  1.00 71.31           O  
ATOM   1242  N   ALA A 165      13.297   7.273   6.500  1.00 73.94           N  
ATOM   1243  CA  ALA A 165      14.727   7.480   6.316  1.00 73.94           C  
ATOM   1244  C   ALA A 165      15.359   6.301   5.586  1.00 73.94           C  
ATOM   1245  O   ALA A 165      14.922   5.160   5.734  1.00 73.94           O  
ATOM   1246  CB  ALA A 165      15.414   7.699   7.664  1.00 73.94           C  
ATOM   1247  N   PHE A 166      16.234   6.578   4.555  1.00 66.00           N  
ATOM   1248  CA  PHE A 166      17.125   5.566   3.996  1.00 66.00           C  
ATOM   1249  C   PHE A 166      18.281   5.289   4.938  1.00 66.00           C  
ATOM   1250  O   PHE A 166      18.766   6.191   5.629  1.00 66.00           O  
ATOM   1251  CB  PHE A 166      17.641   6.008   2.627  1.00 66.00           C  
ATOM   1252  CG  PHE A 166      16.609   5.969   1.536  1.00 66.00           C  
ATOM   1253  CD1 PHE A 166      16.344   4.789   0.854  1.00 66.00           C  
ATOM   1254  CD2 PHE A 166      15.906   7.117   1.194  1.00 66.00           C  
ATOM   1255  CE1 PHE A 166      15.375   4.754  -0.155  1.00 66.00           C  
ATOM   1256  CE2 PHE A 166      14.945   7.086   0.186  1.00 66.00           C  
ATOM   1257  CZ  PHE A 166      14.680   5.906  -0.487  1.00 66.00           C  
ATOM   1258  N   GLY A 167      18.375   4.004   5.488  1.00 64.75           N  
ATOM   1259  CA  GLY A 167      19.578   3.615   6.211  1.00 64.75           C  
ATOM   1260  C   GLY A 167      20.859   4.047   5.516  1.00 64.75           C  
ATOM   1261  O   GLY A 167      20.812   4.871   4.598  1.00 64.75           O  
ATOM   1262  N   THR A 168      22.078   4.039   6.262  1.00 58.38           N  
ATOM   1263  CA  THR A 168      23.391   4.469   5.773  1.00 58.38           C  
ATOM   1264  C   THR A 168      23.656   3.902   4.383  1.00 58.38           C  
ATOM   1265  O   THR A 168      23.344   2.742   4.109  1.00 58.38           O  
ATOM   1266  CB  THR A 168      24.516   4.039   6.734  1.00 58.38           C  
ATOM   1267  CG2 THR A 168      24.562   4.941   7.961  1.00 58.38           C  
ATOM   1268  OG1 THR A 168      24.281   2.689   7.160  1.00 58.38           O  
ATOM   1269  N   ILE A 169      23.672   4.738   3.328  1.00 51.56           N  
ATOM   1270  CA  ILE A 169      24.234   4.363   2.037  1.00 51.56           C  
ATOM   1271  C   ILE A 169      25.766   4.352   2.123  1.00 51.56           C  
ATOM   1272  O   ILE A 169      26.391   5.367   2.441  1.00 51.56           O  
ATOM   1273  CB  ILE A 169      23.781   5.324   0.918  1.00 51.56           C  
ATOM   1274  CG1 ILE A 169      22.281   5.656   1.085  1.00 51.56           C  
ATOM   1275  CG2 ILE A 169      24.047   4.719  -0.461  1.00 51.56           C  
ATOM   1276  CD1 ILE A 169      21.766   6.668   0.075  1.00 51.56           C  
ATOM   1277  N   PRO A 170      26.453   3.219   2.412  1.00 48.44           N  
ATOM   1278  CA  PRO A 170      27.906   3.377   2.416  1.00 48.44           C  
ATOM   1279  C   PRO A 170      28.438   3.990   1.122  1.00 48.44           C  
ATOM   1280  O   PRO A 170      27.953   3.668   0.036  1.00 48.44           O  
ATOM   1281  CB  PRO A 170      28.422   1.945   2.590  1.00 48.44           C  
ATOM   1282  CG  PRO A 170      27.188   1.110   2.705  1.00 48.44           C  
ATOM   1283  CD  PRO A 170      26.000   1.971   2.383  1.00 48.44           C  
ATOM   1284  N   ARG A 171      28.766   5.363   1.112  1.00 48.47           N  
ATOM   1285  CA  ARG A 171      29.562   5.949   0.041  1.00 48.47           C  
ATOM   1286  C   ARG A 171      30.875   5.211  -0.126  1.00 48.47           C  
ATOM   1287  O   ARG A 171      31.500   4.812   0.860  1.00 48.47           O  
ATOM   1288  CB  ARG A 171      29.812   7.434   0.315  1.00 48.47           C  
ATOM   1289  CG  ARG A 171      28.641   8.336  -0.016  1.00 48.47           C  
ATOM   1290  CD  ARG A 171      29.062   9.797  -0.095  1.00 48.47           C  
ATOM   1291  NE  ARG A 171      27.984  10.688   0.326  1.00 48.47           N  
ATOM   1292  CZ  ARG A 171      27.625  11.805  -0.311  1.00 48.47           C  
ATOM   1293  NH1 ARG A 171      28.250  12.180  -1.417  1.00 48.47           N1+
ATOM   1294  NH2 ARG A 171      26.625  12.539   0.160  1.00 48.47           N  
TER   
HETATM 1295  CAA HEC A1001      -6.680  -6.489   1.946  1.00 19.62           C  
HETATM 1296  CAB HEC A1001     -13.099  -0.927  -3.454  1.00 18.79           C  
HETATM 1297  CAC HEC A1001     -16.486  -1.734   3.891  1.00 20.45           C  
HETATM 1298  CAD HEC A1001     -10.092  -6.353   6.259  1.00 20.89           C  
HETATM 1299  NA  HEC A1001      -9.782  -4.542   1.091  1.00 19.03           N  
HETATM 1300  CBA HEC A1001      -7.060  -7.963   1.852  1.00 20.26           C  
HETATM 1301  CBB HEC A1001     -13.350  -1.746  -4.758  1.00 20.51           C  
HETATM 1302  CBC HEC A1001     -17.943  -2.075   3.494  1.00 21.43           C  
HETATM 1303  CBD HEC A1001      -9.276  -5.433   7.162  1.00 25.46           C  
HETATM 1304  NB  HEC A1001     -11.667  -2.864  -0.486  1.00 19.30           N  
HETATM 1305  CGA HEC A1001      -5.903  -8.796   2.358  1.00 22.09           C  
HETATM 1306  CGD HEC A1001      -8.846  -6.309   8.312  1.00 28.95           C  
HETATM 1307  ND  HEC A1001     -11.569  -4.405   3.361  1.00 18.83           N  
HETATM 1308  CHA HEC A1001      -9.445  -5.675   3.232  1.00 19.45           C  
HETATM 1309  CHB HEC A1001      -9.461  -3.671  -1.193  1.00 19.38           C  
HETATM 1310  CHC HEC A1001     -13.854  -1.745  -0.469  1.00 19.40           C  
HETATM 1311  CHD HEC A1001     -13.696  -3.354   4.091  1.00 19.52           C  
HETATM 1312  CMA HEC A1001      -6.680  -5.173  -0.984  1.00 19.01           C  
HETATM 1313  CMB HEC A1001     -10.161  -2.195  -3.897  1.00 19.42           C  
HETATM 1314  CMC HEC A1001     -16.514  -0.749   0.731  1.00 21.19           C  
HETATM 1315  CMD HEC A1001     -12.975  -4.808   6.876  1.00 20.50           C  
HETATM 1316  C1A HEC A1001      -9.050  -5.305   1.962  1.00 19.06           C  
HETATM 1317  C1B HEC A1001     -10.644  -2.992  -1.406  1.00 20.27           C  
HETATM 1318  C1C HEC A1001     -14.212  -1.991   0.839  1.00 20.32           C  
HETATM 1319  C1D HEC A1001     -12.568  -4.135   4.288  1.00 20.58           C  
HETATM 1320  O1A HEC A1001      -5.300  -9.515   1.530  1.00 21.37           O  
HETATM 1321  O1D HEC A1001      -9.224  -6.016   9.471  1.00 29.87           O  
HETATM 1322  C2A HEC A1001      -7.794  -5.633   1.305  1.00 19.04           C  
HETATM 1323  C2B HEC A1001     -11.056  -2.340  -2.638  1.00 19.37           C  
HETATM 1324  C2C HEC A1001     -15.506  -1.696   1.439  1.00 20.96           C  
HETATM 1325  C2D HEC A1001     -12.218  -4.802   5.534  1.00 19.17           C  
HETATM 1326  O2A HEC A1001      -5.590  -8.749   3.577  1.00 22.10           O  
HETATM 1327  O2D HEC A1001      -8.149  -7.327   8.057  1.00 29.02           O  
HETATM 1328  C3A HEC A1001      -7.794  -5.071   0.082  1.00 18.73           C  
HETATM 1329  C3B HEC A1001     -12.259  -1.769  -2.437  1.00 19.26           C  
HETATM 1330  C3C HEC A1001     -15.424  -2.004   2.763  1.00 20.44           C  
HETATM 1331  C3D HEC A1001     -10.897  -5.504   5.269  1.00 20.09           C  
HETATM 1332  C4A HEC A1001      -9.053  -4.362  -0.074  1.00 19.67           C  
HETATM 1333  C4B HEC A1001     -12.678  -2.125  -1.085  1.00 20.14           C  
HETATM 1334  C4C HEC A1001     -14.153  -2.733   2.947  1.00 20.59           C  
HETATM 1335  C4D HEC A1001     -10.568  -5.219   3.893  1.00 20.92           C  
HETATM 1336  NC  HEC A1001     -13.455  -2.691   1.758  1.00 19.21           N  
HETATM 1337 FE   HEC A1001     -11.636  -3.676   1.433  1.00 17.68          FE  
HETATM 1338  CAA HEC A1002      -4.989  -4.620   0.414  1.00 19.62           C  
HETATM 1339  CAB HEC A1002      -8.712   4.066  -3.050  1.00 18.79           C  
HETATM 1340  CAC HEC A1002      -2.934   1.858  -8.324  1.00 20.45           C  
HETATM 1341  CAD HEC A1002      -1.377  -4.799  -3.732  1.00 20.89           C  
HETATM 1342  NA  HEC A1002      -5.384  -1.597  -1.788  1.00 19.03           N  
HETATM 1343  CBA HEC A1002      -3.774  -4.352   1.294  1.00 20.26           C  
HETATM 1344  CBB HEC A1002      -8.630   5.053  -1.845  1.00 20.51           C  
HETATM 1345  CBC HEC A1002      -2.194   3.205  -8.513  1.00 21.43           C  
HETATM 1346  CBD HEC A1002      -1.994  -5.951  -4.518  1.00 25.46           C  
HETATM 1347  NB  HEC A1002      -6.506   0.950  -2.840  1.00 19.30           N  
HETATM 1348  CGA HEC A1002      -3.456  -5.608   2.078  1.00 22.09           C  
HETATM 1349  CGD HEC A1002      -0.989  -7.071  -4.407  1.00 28.95           C  
HETATM 1350  ND  HEC A1002      -3.536  -1.694  -4.010  1.00 18.83           N  
HETATM 1351  CHA HEC A1002      -3.661  -3.299  -2.127  1.00 19.45           C  
HETATM 1352  CHB HEC A1002      -7.293  -0.318  -0.894  1.00 19.38           C  
HETATM 1353  CHC HEC A1002      -6.295   2.668  -4.584  1.00 19.40           C  
HETATM 1354  CHD HEC A1002      -2.953  -0.486  -6.099  1.00 19.52           C  
HETATM 1355  CMA HEC A1002      -7.391  -2.655   1.242  1.00 19.01           C  
HETATM 1356  CMB HEC A1002      -9.374   2.043  -0.620  1.00 19.42           C  
HETATM 1357  CMC HEC A1002      -5.192   3.974  -7.150  1.00 21.19           C  
HETATM 1358  CMD HEC A1002      -0.859  -2.915  -6.427  1.00 20.50           C  
HETATM 1359  C1A HEC A1002      -4.741  -2.759  -1.455  1.00 19.06           C  
HETATM 1360  C1B HEC A1002      -7.342   0.758  -1.757  1.00 20.27           C  
HETATM 1361  C1C HEC A1002      -5.306   2.082  -5.345  1.00 20.32           C  
HETATM 1362  C1D HEC A1002      -2.812  -1.516  -5.183  1.00 20.58           C  
HETATM 1363  O1A HEC A1002      -3.616  -5.572   3.319  1.00 21.37           O  
HETATM 1364  O1D HEC A1002      -0.460  -7.514  -5.454  1.00 29.87           O  
HETATM 1365  C2A HEC A1002      -5.409  -3.310  -0.287  1.00 19.04           C  
HETATM 1366  C2B HEC A1002      -8.231   1.904  -1.660  1.00 19.37           C  
HETATM 1367  C2C HEC A1002      -4.622   2.697  -6.475  1.00 20.96           C  
HETATM 1368  C2D HEC A1002      -1.875  -2.625  -5.305  1.00 19.17           C  
HETATM 1369  O2A HEC A1002      -3.040  -6.630   1.472  1.00 22.10           O  
HETATM 1370  O2D HEC A1002      -0.692  -7.494  -3.258  1.00 29.02           O  
HETATM 1371  C3A HEC A1002      -6.422  -2.489   0.050  1.00 18.73           C  
HETATM 1372  C3B HEC A1002      -7.989   2.722  -2.701  1.00 19.26           C  
HETATM 1373  C3C HEC A1002      -3.786   1.763  -7.006  1.00 20.44           C  
HETATM 1374  C3D HEC A1002      -2.109  -3.499  -4.085  1.00 20.09           C  
HETATM 1375  C4A HEC A1002      -6.429  -1.390  -0.900  1.00 19.67           C  
HETATM 1376  C4B HEC A1002      -6.868   2.148  -3.441  1.00 20.14           C  
HETATM 1377  C4C HEC A1002      -3.756   0.634  -6.053  1.00 20.59           C  
HETATM 1378  C4D HEC A1002      -3.147  -2.846  -3.324  1.00 20.92           C  
HETATM 1379  NC  HEC A1002      -4.696   0.874  -5.072  1.00 19.21           N  
HETATM 1380 FE   HEC A1002      -4.984  -0.358  -3.402  1.00 17.68          FE  
HETATM 1381  CAA HEC A1003       5.912   7.992 -11.706  1.00 19.62           C  
HETATM 1382  CAB HEC A1003       2.864  -1.160  -8.832  1.00 18.79           C  
HETATM 1383  CAC HEC A1003      -2.939   1.671 -13.771  1.00 20.45           C  
HETATM 1384  CAD HEC A1003       1.303   8.678 -14.631  1.00 20.89           C  
HETATM 1385  NA  HEC A1003       3.700   4.968 -11.378  1.00 19.03           N  
HETATM 1386  CBA HEC A1003       5.329   9.051 -10.777  1.00 20.26           C  
HETATM 1387  CBB HEC A1003       2.936  -1.142  -7.275  1.00 20.51           C  
HETATM 1388  CBC HEC A1003      -4.205   1.298 -12.962  1.00 21.43           C  
HETATM 1389  CBD HEC A1003       1.908   8.583 -16.028  1.00 25.46           C  
HETATM 1390  NB  HEC A1003       2.809   2.248 -10.565  1.00 19.30           N  
HETATM 1391  CGA HEC A1003       6.071  10.352 -10.998  1.00 22.09           C  
HETATM 1392  CGD HEC A1003       1.750   9.967 -16.607  1.00 28.95           C  
HETATM 1393  ND  HEC A1003       1.294   5.278 -12.953  1.00 18.83           N  
HETATM 1394  CHA HEC A1003       3.067   6.977 -12.621  1.00 19.45           C  
HETATM 1395  CHB HEC A1003       4.941   3.331 -10.015  1.00 19.38           C  
HETATM 1396  CHC HEC A1003       0.991   0.603 -10.712  1.00 19.40           C  
HETATM 1397  CHD HEC A1003      -0.729   4.028 -13.665  1.00 19.52           C  
HETATM 1398  CMA HEC A1003       7.160   5.590  -9.977  1.00 19.01           C  
HETATM 1399  CMB HEC A1003       5.495   0.666  -8.412  1.00 19.42           C  
HETATM 1400  CMC HEC A1003      -1.695  -0.567 -11.673  1.00 21.19           C  
HETATM 1401  CMD HEC A1003      -1.288   6.717 -15.352  1.00 20.50           C  
HETATM 1402  C1A HEC A1003       3.936   6.233 -11.848  1.00 19.06           C  
HETATM 1403  C1B HEC A1003       4.047   2.281  -9.950  1.00 20.27           C  
HETATM 1404  C1C HEC A1003       0.165   1.274 -11.589  1.00 20.32           C  
HETATM 1405  C1D HEC A1003       0.102   5.137 -13.653  1.00 20.58           C  
HETATM 1406  O1A HEC A1003       6.784  10.780 -10.062  1.00 21.37           O  
HETATM 1407  O1D HEC A1003       1.053  10.115 -17.640  1.00 29.87           O  
HETATM 1408  C2A HEC A1003       5.261   6.627 -11.395  1.00 19.04           C  
HETATM 1409  C2B HEC A1003       4.210   1.054  -9.189  1.00 19.37           C  
HETATM 1410  C2C HEC A1003      -1.181   0.869 -11.970  1.00 20.96           C  
HETATM 1411  C2D HEC A1003      -0.126   6.364 -14.405  1.00 19.17           C  
HETATM 1412  O2A HEC A1003       5.946  10.959 -12.094  1.00 22.10           O  
HETATM 1413  O2D HEC A1003       2.297  10.931 -16.008  1.00 29.02           O  
HETATM 1414  C3A HEC A1003       5.784   5.614 -10.679  1.00 18.73           C  
HETATM 1415  C3B HEC A1003       3.136   0.271  -9.405  1.00 19.26           C  
HETATM 1416  C3C HEC A1003      -1.619   1.743 -12.919  1.00 20.44           C  
HETATM 1417  C3D HEC A1003       1.056   7.264 -14.092  1.00 20.09           C  
HETATM 1418  C4A HEC A1003       4.807   4.540 -10.661  1.00 19.67           C  
HETATM 1419  C4B HEC A1003       2.218   1.033 -10.248  1.00 20.14           C  
HETATM 1420  C4C HEC A1003      -0.643   2.850 -12.952  1.00 20.59           C  
HETATM 1421  C4D HEC A1003       1.886   6.522 -13.173  1.00 20.92           C  
HETATM 1422  NC  HEC A1003       0.418   2.515 -12.136  1.00 19.21           N  
HETATM 1423 FE   HEC A1003       2.030   3.790 -11.729  1.00 17.68          FE  
HETATM 1424  CAA HEC A1004      11.244   6.124 -14.324  1.00 19.62           C  
HETATM 1425  CAB HEC A1004       8.997  -3.180 -11.210  1.00 18.79           C  
HETATM 1426  CAC HEC A1004      14.949  -0.572  -6.325  1.00 20.45           C  
HETATM 1427  CAD HEC A1004      15.199   6.511 -10.519  1.00 20.89           C  
HETATM 1428  NA  HEC A1004      11.450   2.940 -12.332  1.00 19.03           N  
HETATM 1429  CBA HEC A1004      12.390   6.075 -15.328  1.00 20.26           C  
HETATM 1430  CBB HEC A1004       9.081  -4.068 -12.489  1.00 20.51           C  
HETATM 1431  CBC HEC A1004      15.865  -1.820  -6.307  1.00 21.43           C  
HETATM 1432  CBD HEC A1004      14.523   7.520  -9.595  1.00 25.46           C  
HETATM 1433  NB  HEC A1004      10.765   0.206 -11.380  1.00 19.30           N  
HETATM 1434  CGA HEC A1004      12.469   7.409 -16.039  1.00 22.09           C  
HETATM 1435  CGD HEC A1004      15.365   8.766  -9.711  1.00 28.95           C  
HETATM 1436  ND  HEC A1004      13.483   3.138 -10.285  1.00 18.83           N  
HETATM 1437  CHA HEC A1004      12.972   4.830 -12.021  1.00 19.45           C  
HETATM 1438  CHB HEC A1004       9.636   1.481 -13.145  1.00 19.38           C  
HETATM 1439  CHC HEC A1004      11.361  -1.577  -9.797  1.00 19.40           C  
HETATM 1440  CHD HEC A1004      14.416   1.886  -8.355  1.00 19.52           C  
HETATM 1441  CMA HEC A1004       9.036   3.917 -15.079  1.00 19.01           C  
HETATM 1442  CMB HEC A1004       7.850  -1.111 -13.409  1.00 19.42           C  
HETATM 1443  CMC HEC A1004      12.867  -2.888  -7.448  1.00 21.19           C  
HETATM 1444  CMD HEC A1004      16.213   4.543  -8.033  1.00 20.50           C  
HETATM 1445  C1A HEC A1004      11.907   4.196 -12.632  1.00 19.06           C  
HETATM 1446  C1B HEC A1004       9.808   0.355 -12.365  1.00 20.27           C  
HETATM 1447  C1C HEC A1004      12.340  -0.916  -9.087  1.00 20.32           C  
HETATM 1448  C1D HEC A1004      14.336   2.983  -9.199  1.00 20.58           C  
HETATM 1449  O1A HEC A1004      12.193   7.432 -17.260  1.00 21.37           O  
HETATM 1450  O1D HEC A1004      15.935   9.208  -8.685  1.00 29.87           O  
HETATM 1451  C2A HEC A1004      11.062   4.728 -13.689  1.00 19.04           C  
HETATM 1452  C2B HEC A1004       9.064  -0.889 -12.469  1.00 19.37           C  
HETATM 1453  C2C HEC A1004      13.203  -1.506  -8.073  1.00 20.96           C  
HETATM 1454  C2D HEC A1004      15.134   4.195  -9.077  1.00 19.17           C  
HETATM 1455  O2A HEC A1004      12.812   8.436 -15.397  1.00 22.10           O  
HETATM 1456  O2D HEC A1004      15.491   9.298 -10.846  1.00 29.02           O  
HETATM 1457  C3A HEC A1004      10.132   3.804 -13.996  1.00 18.73           C  
HETATM 1458  C3B HEC A1004       9.509  -1.733 -11.519  1.00 19.26           C  
HETATM 1459  C3C HEC A1004      13.965  -0.506  -7.550  1.00 20.44           C  
HETATM 1460  C3D HEC A1004      14.673   5.106 -10.201  1.00 20.09           C  
HETATM 1461  C4A HEC A1004      10.356   2.655 -13.135  1.00 19.67           C  
HETATM 1462  C4B HEC A1004      10.616  -1.065 -10.842  1.00 20.14           C  
HETATM 1463  C4C HEC A1004      13.759   0.675  -8.413  1.00 20.59           C  
HETATM 1464  C4D HEC A1004      13.655   4.372 -10.913  1.00 20.92           C  
HETATM 1465  NC  HEC A1004      12.764   0.377  -9.321  1.00 19.21           N  
HETATM 1466 FE   HEC A1004      12.160   1.664 -10.859  1.00 17.68          FE  
CONECT 1295 1300 1322
CONECT 1296 1301 1329
CONECT 1297 1302 1330
CONECT 1298 1303 1331
CONECT 1299 1316 1332
CONECT 1300 1295 1305
CONECT 1301 1296
CONECT 1302 1297
CONECT 1303 1298 1306
CONECT 1304 1317 1333
CONECT 1305 1300 1320 1326
CONECT 1306 1303 1321 1327
CONECT 1307 1319 1335
CONECT 1308 1316 1335
CONECT 1309 1317 1332
CONECT 1310 1318 1333
CONECT 1311 1319 1334
CONECT 1312 1328
CONECT 1313 1323
CONECT 1314 1324
CONECT 1315 1325
CONECT 1316 1299 1308 1322
CONECT 1317 1304 1309 1323
CONECT 1318 1310 1324 1336
CONECT 1319 1307 1311 1325
CONECT 1320 1305
CONECT 1321 1306
CONECT 1322 1295 1316 1328
CONECT 1323 1313 1317 1329
CONECT 1324 1314 1318 1330
CONECT 1325 1315 1319 1331
CONECT 1326 1305
CONECT 1327 1306
CONECT 1328 1312 1322 1332
CONECT 1329 1296 1323 1333
CONECT 1330 1297 1324 1334
CONECT 1331 1298 1325 1335
CONECT 1332 1299 1309 1328
CONECT 1333 1304 1310 1329
CONECT 1334 1311 1330 1336
CONECT 1335 1307 1308 1331
CONECT 1336 1318 1334
CONECT 1338 1343 1365
CONECT 1339 1344 1372
CONECT 1340 1345 1373
CONECT 1341 1346 1374
CONECT 1342 1359 1375
CONECT 1343 1338 1348
CONECT 1344 1339
CONECT 1345 1340
CONECT 1346 1341 1349
CONECT 1347 1360 1376
CONECT 1348 1343 1363 1369
CONECT 1349 1346 1364 1370
CONECT 1350 1362 1378
CONECT 1351 1359 1378
CONECT 1352 1360 1375
CONECT 1353 1361 1376
CONECT 1354 1362 1377
CONECT 1355 1371
CONECT 1356 1366
CONECT 1357 1367
CONECT 1358 1368
CONECT 1359 1342 1351 1365
CONECT 1360 1347 1352 1366
CONECT 1361 1353 1367 1379
CONECT 1362 1350 1354 1368
CONECT 1363 1348
CONECT 1364 1349
CONECT 1365 1338 1359 1371
CONECT 1366 1356 1360 1372
CONECT 1367 1357 1361 1373
CONECT 1368 1358 1362 1374
CONECT 1369 1348
CONECT 1370 1349
CONECT 1371 1355 1365 1375
CONECT 1372 1339 1366 1376
CONECT 1373 1340 1367 1377
CONECT 1374 1341 1368 1378
CONECT 1375 1342 1352 1371
CONECT 1376 1347 1353 1372
CONECT 1377 1354 1373 1379
CONECT 1378 1350 1351 1374
CONECT 1379 1361 1377
CONECT 1381 1386 1408
CONECT 1382 1387 1415
CONECT 1383 1388 1416
CONECT 1384 1389 1417
CONECT 1385 1402 1418
CONECT 1386 1381 1391
CONECT 1387 1382
CONECT 1388 1383
CONECT 1389 1384 1392
CONECT 1390 1403 1419
CONECT 1391 1386 1406 1412
CONECT 1392 1389 1407 1413
CONECT 1393 1405 1421
CONECT 1394 1402 1421
CONECT 1395 1403 1418
CONECT 1396 1404 1419
CONECT 1397 1405 1420
CONECT 1398 1414
CONECT 1399 1409
CONECT 1400 1410
CONECT 1401 1411
CONECT 1402 1385 1394 1408
CONECT 1403 1390 1395 1409
CONECT 1404 1396 1410 1422
CONECT 1405 1393 1397 1411
CONECT 1406 1391
CONECT 1407 1392
CONECT 1408 1381 1402 1414
CONECT 1409 1399 1403 1415
CONECT 1410 1400 1404 1416
CONECT 1411 1401 1405 1417
CONECT 1412 1391
CONECT 1413 1392
CONECT 1414 1398 1408 1418
CONECT 1415 1382 1409 1419
CONECT 1416 1383 1410 1420
CONECT 1417 1384 1411 1421
CONECT 1418 1385 1395 1414
CONECT 1419 1390 1396 1415
CONECT 1420 1397 1416 1422
CONECT 1421 1393 1394 1417
CONECT 1422 1404 1420
CONECT 1424 1429 1451
CONECT 1425 1430 1458
CONECT 1426 1431 1459
CONECT 1427 1432 1460
CONECT 1428 1445 1461
CONECT 1429 1424 1434
CONECT 1430 1425
CONECT 1431 1426
CONECT 1432 1427 1435
CONECT 1433 1446 1462
CONECT 1434 1429 1449 1455
CONECT 1435 1432 1450 1456
CONECT 1436 1448 1464
CONECT 1437 1445 1464
CONECT 1438 1446 1461
CONECT 1439 1447 1462
CONECT 1440 1448 1463
CONECT 1441 1457
CONECT 1442 1452
CONECT 1443 1453
CONECT 1444 1454
CONECT 1445 1428 1437 1451
CONECT 1446 1433 1438 1452
CONECT 1447 1439 1453 1465
CONECT 1448 1436 1440 1454
CONECT 1449 1434
CONECT 1450 1435
CONECT 1451 1424 1445 1457
CONECT 1452 1442 1446 1458
CONECT 1453 1443 1447 1459
CONECT 1454 1444 1448 1460
CONECT 1455 1434
CONECT 1456 1435
CONECT 1457 1441 1451 1461
CONECT 1458 1425 1452 1462
CONECT 1459 1426 1453 1463
CONECT 1460 1427 1454 1464
CONECT 1461 1428 1438 1457
CONECT 1462 1433 1439 1458
CONECT 1463 1440 1459 1465
CONECT 1464 1436 1437 1460
CONECT 1465 1447 1463
END
