# Supplementary material for: A non-methanogenic archaeon within the order Methanocellales
Source: Nat Commun. 2024 Jun 13;15:4858. doi: 10.1038/s41467-024-48185-5 (PMC11176372; doi:10.1038/s41467-024-48185-5)
Supplement: Supplementary file 12 — Source Data [file 41467_2024_48185_MOESM12_ESM.zip]

Archive with 12 entries (12 files):
- SourceData/SourceData for Fig2a.nwk
- SourceData/SourceData for Fig4a SupFig3.nwk
- SourceData/SourceData for Fig4a SupFig3.phy
- SourceData/SourceData for Fig5a.xlsx
- SourceData/SourceData for Fig5b.xlsx
- SourceData/SourceData for Fig6.aln
- SourceData/SourceData for Fig6.nwk
- SourceData/SourceData for Fig7a.zip
- SourceData/SourceData for Fig8.xlsx
- SourceData/SourceData for SupFig1a.xlsx
- SourceData/SourceData for SupFig1b.xlsx
- SourceData/SourceData for SupFig2.zip
