# Supplementary material for: A non-methanogenic archaeon within the order Methanocellales
Source: Nat Commun. 2024 Jun 13;15:4858. doi: 10.1038/s41467-024-48185-5 (PMC11176372; doi:10.1038/s41467-024-48185-5)
Supplement: Supplementary file 12 — Source Data [file 41467_2024_48185_MOESM12_ESM.zip › SourceData/SourceData for Fig2a.nwk]

(((((Methanocaldococcus_infernus_ME:0.13697000,Methanocaldococcus_sp_FS406_22:0.06580000):0.08068000,(Methanotorris_formicicus_Mc_S_70:0.06934000,((Methanococcus_aeolicus_Nankai_3:0.13657000,Methanothermococcus_okinawensis_IH1:0.05371000):0.05304000,(Methanothermococcus_thermolithotrophicus_DSM_2095:0.06270000,(Methanococcus_voltae_A3:0.13498000,(Methanococcus_vannielii_SB:0.07197000,Methanococcus_maripaludis_X1:0.06069000):0.04659000):0.07257000):0.02758000):0.08994000):0.06357000):0.23766000,(((Thermococcus_sp_AM4:0.07476000,Palaeococcus_ferrophilus_DMJ:0.10697000):0.02791000,(Thermococcus_barophilus_MP:0.04476000,(Thermococcus_sibiricus_MM_739:0.07410000,Thermococcus_sp_PK:0.02436000):0.05121000):0.02095000):0.02177000,(Pyrococcus_yayanosii_CH1:0.04254000,Pyrococcus_sp_NA2:0.07966000):0.03261000):0.32006000):0.05052000,((Methanothermus_fervidus:0.17904000,((Methanothermobacter_thermautotrophicus:0.09239000,Methanothermobacter_marburgensis:0.01876000):0.11317000,((Methanobrevibacter_ruminantium:0.12543000,(Methanobrevibacter_wolinii:0.12916000,Methanobrevibacter_smithii:0.11373000):0.03476000):0.11165000,(Methanosphaera_stadtmanae:0.24504000,((Methanobacterium_formicicum:0.08609010,Met13:0.14051800):0.03891990,(Methanobacterium_paludis:0.08307000,Methanobacterium_lacus:0.10930000):0.03861000):0.04704000):0.05053000):0.04900000):0.11978000):0.16345000,Methanopyrus_kandleri:0.42813000):0.04959000):0.03464000,(((Archaeoglobus_fulgidus_VC_16:0.13483000,(Archaeoglobus_profundus_Av18:0.12624000,(Ferroglobus_placidus_AEDII12DO:0.13127000,Archaeoglobus_veneficus_SNP6:0.11719000):0.02974000):0.02660000):0.24387000,(((((Methermicoccus_shengliensis:0.34031000,((Methanothrix_harundinacea:0.17511000,(Methanothrix_soehngenii:0.18411000,Methanothrix_thermoacetophila:0.14448000):0.05108000):0.14367000,(Ca_Methanoperedens_nitroreducens:0.26825000,((Methanosarcina_barkeri:0.03969000,Methanosarcina_acetivorans:0.04400000):0.16160000,(Methanohalobium_evestigatum:0.21039000,(Methanosalsum_zhilinae:0.15581000,((Methanomethylovorans_hollandica:0.13650000,(Methanolobus_psychrophilus:0.09921000,Methanolobus_tindarius:0.07954000):0.03967000):0.04684000,(Methanohalophilus_mahii:0.15901000,Methanococcoides_burtonii:0.11951000):0.03264000):0.03567000):0.03110000):0.03595000):0.10826000):0.04088000):0.03860000):0.02449390,Ca_Syntrophoarchaeum_caldarius:0.40109900):0.00073238,Ca_Syntrophoarchaeum_butanivorans:0.38492400):0.02412370,(((Methanocella_arvoryzae:0.10545000,(Methanocella_conradii:0.05248000,Methanocella_paludicola:0.06724000):0.07472000):0.23298300,Met12:0.32096800):0.10447700,Methanoflorens_stordalenmirensis:0.38921000):0.04914000):0.03852000,((Methanocorpusculum_bavaricum:0.27535000,((((IMG_2507262043:0.16093000,(Methanosphaerula_palustris_E1_9c:0.16303000,(Methanoregula_formicica:0.07981000,Methanoregula_boonei_6A8:0.08069000):0.08234000):0.02503000):0.02794000,Methanospirillum_hungatei_JF_1:0.23447000):0.02971000,Methanofollis_liminatans_GKZPZ:0.19324000):0.01943000,((Methanoplanus_limicola_M3:0.11200000,Methanolacinia_petrolearia_DSM_11571:0.10072000):0.11477000,Methanoculleus_marisnigri_JR1:0.15933000):0.02859000):0.05364000):0.23176000,((((Halomicrobium_katesii_DSM_19301:0.08198000,Haloarcula_vallismortis_J_F__54:0.07766000):0.03417000,(Halosimplex_carlsbadense_2_9_1:0.09954000,Halorhabdus_utahensis_AX_2:0.12211000):0.02036000):0.05531000,((Halovivax_ruber_XH_70__DSM_18193:0.08413000,(Halostagnicola_larsenii_XH_48:0.06786000,(Natronococcus_occultus_SP4:0.04257000,(Natronorubrum_tibetense_DSM_13204:0.05056000,Halobiforma_lacisalsi_AJ5:0.06935000):0.01314000):0.02113000):0.02633000):0.06944000,((Haloplanus_natans_DSM_17983:0.09143000,(Haloferax_mediterranei_R_4:0.09517000,(Halogeometricum_borinquense_PR3:0.04944000,Haloquadratum_walsbyi_J07HQW2:0.13970000):0.02267000):0.03759000):0.02166000,(halophilic_archaeon_DL31:0.14239000,(IMG_2506783051:0.11636000,Halorubrum_lacusprofundi_ATCC_49239:0.12449000):0.02042000):0.01427000):0.05695000):0.01721000):0.06930000,(((Halobacterium_sp_DL1:0.06137000,Halobacterium_salinarum_R1:0.07664000):0.09973000,Haladaptatus_paucihalophilus_DX253:0.12091000):0.02463000,(Natronomonas_pharaonis_Gabara:0.15819000,(Halalkalicoccus_jeotgali_B3:0.12175000,(Halococcus_morrhuae_DSM_1307:0.06887000,Halococcus_hamelinensis_100A6:0.07413000):0.09568000):0.02098000):0.01497000):0.02329000):0.39309000):0.05072000):0.09091000):0.07700000,((Thermoplasmatales_archaeon_BRNA1:0.42235000,Methanomassiliicoccus_luminyensis_B10:0.23834000):0.21059000,((Aciduliprofundum_sp_MAR08_339:0.06026000,Aciduliprofundum_boonei_T469:0.06524000):0.20957000,((Thermoplasma_volcanium_GSS1:0.09444000,Thermoplasma_acidophilum_DSM_1728:0.08738000):0.17300000,(Ferroplasma_acidarmanus_Fer1:0.20606000,Picrophilus_torridus_DSM_9790:0.15375000):0.14898000):0.35527000):0.07910000):0.16374000):0.05677000);
