# Supplementary material for: A non-methanogenic archaeon within the order Methanocellales
Source: Nat Commun. 2024 Jun 13;15:4858. doi: 10.1038/s41467-024-48185-5 (PMC11176372; doi:10.1038/s41467-024-48185-5)
Supplement: Supplementary file 12 — Source Data [file 41467_2024_48185_MOESM12_ESM.zip › SourceData/SourceData for Fig4a SupFig3.nwk]

((RZB29223.1:0.8271503798904262,WP_096203760.1:0.8271503798904262)70:0.11899418741415003,((((((((PKL53513.1:0.5089972520855642,PKL54274.1:0.5089972520855642)62:0.04602630540991137,'116482480':0.5550235574954754)57:0.050013646728229846,TFH42591.1:0.6050372042237054)56:0.05942458269247282,(((((AEA46122.1:0.40511785617189383,PXF50406.1:0.40511785617189383)62:0.043111195364267794,RLG31141.1:0.4482290515361617)47:0.05642316264111186,((((RCV63935.1:0.25261728768401476,RCV63936.1:0.25261728768401476)97:0.0772299776460504,RJS68587.1:0.32984726533006514)39:0.043293504239585015,((OFV67992.1:0.01451334628834438,RLG32678.1:0.01451334628834438)100:0.2803659317998129,OFV68274.1:0.29487927808815734)52:0.07826149148149289)71:0.037872873503502325,(((((OFV66152.1:0.021542783002076883,OFV66235.1:0.021542783002076883)85:0.014894790290414558,(RJS72612.1:5.812410994409978E-17,RJS72612.1:5.812410994409978E-17)100:0.03643757329249138)100:0.11548284461768486,OFV68714.1:0.15192041791017633)100:0.07915441412045282,OFV67984.1:0.23107483203062912)91:0.05009788502707117,(RJS68588.1:0.1574128686342686,RCV62949.1:0.1574128686342686)100:0.12375984842343167)96:0.12984092601545222)84:0.09363857110412106)52:0.06586711471868724,WP_097300794.1:0.5705193288959607)39:0.01592916402973621,(((('012965183':0.2417619238740911,'012965184':0.2417619238740911)100:0.16378905715353784,'048092874':0.40555098102762904)99:0.1057293006484083,'048094539':0.5112802816760372)29:0.01999785970622207,'012965188':0.5312781413822594)59:0.05517035154343767)81:0.07801329399048124)26:0.009000781528074927,(((RZN37862.1:0.3692847753621671,RLG19317.1:0.3692847753621671)88:0.1237477075753944,RLG20300.1:0.49303248293756163)58:0.0555600757187369,(RZN37861.1:0.18980257152207422,OEU64068.1:0.18980257152207422)100:0.3587899871342243)97:0.1248700097879547)31:0.03452910922464898,(((PPA80389.1:0.391193220465394,TFH38405.1:0.391193220465394)28:0.02043376491378966,((PXF58169.1:0.18378799901358514,RCU60933.1:0.18378799901358514)100:0.16975636338615635,RLG29493.1:0.35354436239974163)60:0.05808262297944207)77:0.047907383013768665,RZN15545.1:0.45953436839295236)100:0.24845730927594986)32:0.0104790401658878,((Query_2825:0.38414687668478925,'gb|ATZ61496.1|':0.38414687668478925)100:0.23225579245113437,TFH38476.1:0.6164026691359239)49:0.10206804869886621)72:0.10895614040161553,((OEU64066.1:0.19292307139102335,RLG20957.1:0.19292307139102335)91:0.05323750241907049,RZN40957.1:0.24616057381009387)100:0.5812662844263116)70:0.11871770906817088):0.0;
