# Supplementary material for: A non-methanogenic archaeon within the order Methanocellales
Source: Nat Commun. 2024 Jun 13;15:4858. doi: 10.1038/s41467-024-48185-5 (PMC11176372; doi:10.1038/s41467-024-48185-5)
Supplement: Supplementary file 12 — Source Data [file 41467_2024_48185_MOESM12_ESM.zip › SourceData/SourceData for Fig4a SupFig3.phy]

45  536
096203760   ----MIGYKKMLIIFASIVVIAVLLIISRVPLILATYAGTHSVEA-----STGNLDCLLCHKYIENE--FNHSPQTLIVFEKHKAA-------------AGNANYTTFIKYGYKYNSSEERIYTSSNN------------STWDKGANAD--STTYLQWYAAAGWI-DNRTGEY--KNVTLSLDVNGIAGIQNEEMCLLCHKS-------DMYDVEAHGVTIIG------------------------CTDIKCHGNADREGYADTFYAAG----KAGTVL-----------AQDNVHSEWFRVSRNSSEFFNYAA----------------------HNSTM----VSDDFLTCIGCHANVGANIN--------------------------------------------------------------------TTRK-TRYAHNN-------KSTPSQR-YS------------------------------------------------------------------------
RZB29223.1  -----MKRSNIILLLLALISLTMFVV----PDIFSMFSGQHVFYN--------QINCQKCHEEEYGEV-WATSA----AGDAHIRA-------------ANNTNYTTYLAIGG-----------------------------IDYHPSG---GTIDTVEDKIWTWNGSSWINDT--ESRLEKLDADGSNEIDGNEICHLCHNS-------SLADKHSHALIVRT------------------------CDDDWCHGNRNYTFNDPQLFDTLPT-VDAGNVLN----------ESGNLHNAFYLSLVNEPTGFVAGEPFNH------------------TPGNLAGDYTSKSYLACISCHSTVPIDIT--------------------------------------------------------------------IAQS--RSNH--------------------------TGEER---------------------RKYS-----------------------------------
RZN40957.1  ----MKTSVWFLLVAAGIIALSLTFV----TAGLGF--GEHLSD---------PTNCRKCHATIYEE----FT-----TTGAHASI-----------------------TCGDCHQN-----------------------TDLDYSVPL------SFNLS----WL--NVPADT--PHTAVSVE------------CVDCHPH-------VMNELS----------------------------------------------------------------------------NSGEVHARFYEK----------------------------------SLAYQ----PDRPNAACIACHTHADVELK--------------------------------------------------------------------RTRM-AYISYIV-------SCDGRGYNVSLNGSDD-LGMNR---------------------TSYDN----------------------------------
RLG20957.1  ----MNMYARFLYLAVGVASLSFTFA----TIGFGF--G-HTSD---------PSNCRECHARVYEE----FT-----TTGAHANL-----------------------TCGNCHQN-----------------------SDLDYSIPI------SFNLS----WL--HAPADT--PHSAISVK------------CVDCHPD-------VLDELQ----------------------------------------------------------------------------NESEVHRRFYIN-----------------------------------SRKL----AISSNAACVACHTHADVDLR--------------------------------------------------------------------RMRR-AYVSYTV-------SCDRTGYDVRWNESDE-LGMNR---------------------TGFGNT---------------------------------
OEU64066.1  ----MKMYARFLYLAAGLMALSMVFV----TAGFGI--E-DSCD---------PSNCRKCHVQIYEE----FT-----TTGAHTSL-----------------------VCDDCHQN-----------------------SDLDYSVPV------SFNLS----WL--NVPADT--PHSAISVM------------CADCHPN-------VLDELQ----------------------------------------------------------------------------DGLEAHRRFYMK-----------------------------------SREL----AVTPNAACIACHTHTDVNFK--------------------------------------------------------------------QMRK-AYVSYDV-------SCDKNGYNVQWNESDE-LGMNR---------------------TGFGD----------------------------------
TFH38476.1  -------MTKFNIILLATLAIGLFAL----PAVVSTFSGSHEYIAPE------NVKCQKCHPEVYAE-LMSSQ-----SDHTHANA---------------DWTKKQALDCNECHTV-----------------------SDLGGSPGG---------------------------GHAAQLVD------------CAICHNK-------VLFESTGESYLNWGHNVIDGTGMY----------YEYGMRCEDCHIVGANGYYGNLS-AVYFEIV-----------------DPNSAHYNFYMN------S---------------------------VNDST----LLGGSESCVGCHTHVDFTFT--------------------------------------------------------------------QPIGISNLSYNP----------KTGK-FGKE----------------------------------------------------------------------
ATZ61496.1  -------MNKKLLLLIAVTVIGLIAL----PQVLGLFTGMHRYIRAN------ETNCVRCHVSEGAE----LL-----ASPYHHAVTGGGRNITLYGIGTAFWGRTLNSACVTCHNI------------------------NFTGRPSG---------------------------AHAAVTVD------------CLVCHTR-------VRVELN----------------------------------------------------------------------------HSRERHRGFWTN------A---------------------------TIAGI----QVSGNEVCIACHTNVGFGFTTAPGVVPGTLVGMHRFLPNASTIQPVVGLPPSEPHFRNEDCRKCHAAAYASWFLDAHGNNTSRAVRGAWMTHNQIAPCVSCHVGALNITYISPVTYRIPDLGVHAGFMV--------RPVNDTAAEISRVRTIWFDTVCRHCHAGRICAVGEPCTVCHNMAHIPWHRSV
Query_2825  ------MKNKTLVLMVAVVCIGLFVL----PEALALFTGMHRYVAAN------RTDCTKCHPAEAAE----LS-----ASPYHWR---GGPG------GVPRWGATVNDACLRCHQV------------------------------AG------EF-------------NRTI--QHSAVTIR------------CAICHAH-------VSVELM----------------------------------------------------------------------------NATEAHRRFYIN------A---------------------------TAAGI----QRAGNEACIACHTMVGFNYT--------------------------------------------------------------------PRPP-INLTYSA----------ITGA-F--------GTIPR------------------------------------------------------------
RZN15545.1  -----MKGKHILLLSCSILAIGLFIL----PSTLSMFVGQHTWYSVKNPDDM-ENLCAKCHQPEVEEWNTNLA-----RGGAHATF---------------EVNYVGTSGCSICHQI-NETILETDYGLN---ITSLKGYNFEDFTRQG------LTNTSNSADFQGNWRNQTT--PHAAIKVD------------CGDCHYN-------ATVQLA----------------------------------------------------------------------------DSSSAHSDFYNQ----------------------------------STGAA------TDSSACIGCHTMTDINIT--------------------------------------------------------------------WYKF-GGLNINA-------SINTTSEDWNITVTTN-TTLVN------------------------------------------------------------
TFH38405.1  -----MRGKQILLLGFAVIAIGLFVI----PSTMSMFMGQHSWFSVRSASDQ-YRLCERCHFAEVGEWEA--------NTGAHSAY-----------RDYYNNQFGADPGCF-CHQI-NTTLLN-DWNL-----MGVDNKNYTFFNQSG------SVNGSDPDTW--QWRNTSV--PHAATTVF------------CVDCHVN-------STSQLE----------------------------------------------------------------------------NDQEAHKAFFMQ------A---------------------------SNSSL--NAVATNNTPCMACHTMIGLNVT--------------------------------------------------------------------MDRVHGGLRINA--------THLDDYTWTVNVTVNNTRTNS---------------------SQYWCPNCTNLSGT-------------------------
PPA80389.1  -----MDKRAIIVLGIAVIAIGIFII----PSTISMFVGQHQWFSVRTAQSQ-YEMCERCHAAEVGEWRANVA-----RGGAHSSY--------------VNEGNSGDAGCF-CHQV-NESRLS-MYGID---TTNIEGYGFEIFNESG------SLTGV--GDWNTSWRTQDT--PHAALTIA------------CVDCHLN-------ASSQLN----------------------------------------------------------------------------NPQEAHGAFYNA------T---------------------------LALNG---DDVSENTACLACHTMIGLNIT--------------------------------------------------------------------MERNQGGIIIVA------NHTNYTSDGWELDISMN-SSERT-------------------SSSTYWASNQTG-----------------------------
RLG29493.1  -----MKGKNMILLSVAVLAIGLFVL----PQTMAMFVGQHNWFSVRTPASQ-YELCQRCHEAEVQEWRA--------NTGAHAQY----------------AHDNPNDGCF-CHQI-NASKLSDDWNL-----DDVDQLGFIHWNKSG------EVKDQ--GNW--TWRANTT--PHAALTVE------------CIDCHTN-------ASAQLQ----------------------------------------------------------------------------NPNSAHRQFYTE----------------------------------TLGKP----EGSNNTACMACHTMVGLNIT--------------------------------------------------------------------MERWDSGLTIYA-------NHTNYTYGWTVDAAVN-TSSRT-------------------INSTYWAPGERPNTTTT------------------------
RCU60933.1  -----MKGKNMILLSVAILAIGLFVL----PQTMAMFIGQHTWFSVRTPTDE-YAMCEKCHINEVAEWNANND-----GGGAHSRY-----------------VAEYGEGCF-CHQI-NETRLA-EYNLFEN-NSNVSEFNFTIWSEMD------TLNDS--SNW--AWRPTTT--PHAAVIID------------CVDCHWN-------ESQQIM----------------------------------------------------------------------------NINSAHYAFWNQ----------------------------------TKNAA----NTDNNTACMACHTHTHLNIT--------------------------------------------------------------------WVRL-SGINIVA--NHTDATAAPYDA-WDINVTIN-ETLDY---------------------NTTTFP---------------------------------
PXF58169.1  -----MKGKNMILLSVAVLAIGLFVL----PQTVAMFAGQHTWFSVRTSESQ-YELCEKCHVNEVAEWRA--------NTGAHATY------------------NDGRPGCF-CHQI-NESALQ-EFGLTRAMAPGAYGKNFEHWNSTG------NVTGS-GTGW--YWRSNNT--PHAAVIID------------CVDCHYT-------EMEQIN----------------------------------------------------------------------------NPDSAHYAFWNQ----------------------------------TKNAE----NTDNNTVCMACHTHTHLNIT--------------------------------------------------------------------WVRL-SGINIVA--NHTDATAPPYDA-WDINVTIN-ETLDY---------------------NTTTTN---------------------------------
OEU64068.1  ------MKNKILLLSVAVVAIGLFAL----PSALSMFAGQHSWYD---PTESGGIPCAKCHFLEKEE---LAA-----SGGPHSTS------------------------YGNLVNT-----------------------TMDYGPGPG------AGGGS-------AFWGGDG------VDDR------------CYGCHQR-------AGSASGHEFLNGSWDAHRDDQHAAI------------AVWCIDCHPWVLNELR-----------------------------DGKAAHRWFYDGLNDTDEP---------------------------DTDIL---ALQQPNRACLGCHTHVGVNIT--------------------------------------------------------------------WQRN-AYVSYDVTCDALGETVGGYGVVWNTSDA---LGVNA---------------------SRFSSTPGYT-----------------------------
RZN37861.1  ------MNSKILMLSVAVIAIGLFAL----PSTLSMFAGQHSWYD---PNDSGGIPCQKCHFLEKDE---LSG-----SGGPHDV------------------------GYMTLVNT-----------------------TMDYGNGVG------EGGGD-------TFWGGTA-----DIDSR------------CYGCHQR-------AGSASDHAFLNGSWDTSRNEKHAAV------------AVWCIDCHPWVETELT-----------------------------HTKAAHKPFYEQL---NTT---------------------------DDDNH----LQTPNRACLGCHTHVGVNIT--------------------------------------------------------------------WERN-EFVSYDV-------SCDGAGYDVTWNTSDD-GGVNE---------------------SRFSSTPGYT-----------------------------
RLG19317.1  ------MSARTILLCIAVIAIGIFML----PQTISMFAGQHSWYD---PKGH-DIPCEKCHFLEMAEL----------ASGPHSLL------------------------YSELYNR------------------------SANYSTQG------QVGGA-------AFWGGNT--THHR----------------CYGCHQV-------GNNVSGEGGWADRNDTAHAAV----------------TIACTDCHPWVDDALN-----------------------------EDVSSHREFYNKL----NL---------------------------TGDGL----LLGSNEACIGCHTSSGVNVS--------------------------------------------------------------------WTRS-ANITFAA--------DKPDGE-WQIGGMNA-TGSNT---------------------TFISRDG--------------------------------
RZN37862.1  ------MSARTIILCIAVIAIGIFML----PQTLSMFSGQHSWYD---PSDD-AIPCEKCHWLESGE--LTSC-----AYGLHSPH----------------RSADREFECTECHNV---------------------TMDVSYYFETG------AVGEH------------TP--AHAATTVS------------CLACHGDLFSNGTFCAASCHDTIGDANEVNVMHILATKYNMVHSVHSQQRTTTECLKCHKYYDDSVSVMKANVF-INHIDTELS------------HSLESHREFFLGMSGENIT---------------------------KSESG----LSGPNEACIGCHTSSGVNIS--------------------------------------------------------------------WTRY-GTIEFTA--------GKPDGK-WHVGEMSA-TGDNV---------------------TFISTDG--------------------------------
RLG20300.1  ------MKNRLVLLSIAVVATGLFVL----PQTVSMFAGQHSWYD---PKDD-GIPCEKCHWLEYEELHGLTD-----EGGHTPHV--------------YKNGTTHYFECEECHNV---------------------TMNVSYYQHTG------NVGEH------------TP--AHAATTVS------------CLDCHGG-------TLYGNLSMANNHFYDIPMHQLQK-----------KYGDMDCKKCHRVMPGRTFIENVDTELS--------------------NPRAAHRSFFLAM--KNNS---------------------------KDESQ----LSGANEACLGCHSRTGVNIT--------------------------------------------------------------------WTRN-QYVSYKV-------TCDKNGYNVSWNGTDD-LG---------------------------------------------------------------
116482480   ------MNQKMTVLSIAIITIGVFLL----PNTLALFSGQHTFD----KPGN-TTICAKCHSDVVTE----IQ-----NGNYHKSL---------------IPTSGSNTECKGCHTT-------------ATILSNLIPLGNGSGNASGNYNVGLNITTGNFTMANGTNLTGKT--VHAAISVE------------CASCHNS-------VL--------------------------------------------------------------------------------FTDDSHKSFADN------S---------------------------TSQTW----LKGTNEICVGCHTKTNVQMT--------------------------------------------------------------------WIRK-GGYNYSYD------FQNTTG------IFTF-NSTNV---------------------TTTTNNTG-------------------------------
PKL54274.1  MTLGTGIPRKTVLLSIALLAVGMYFL----PATLSIFSGQHTFVNGS------DVNCRKCHEDIYQQLNPSY------GDTPHRSL----------------------TTCNVCHRT-----------------------GFQPGGFPG------ATPGF-LGYKEVNVSADYN--AHSAITLE------------CVFCHDL-------ITNEIT----------------------------------------------------------------------------GSDEAHGSYYNA------S---------------------------NQSTI----LKGGNEACVGCHTHTTVNIT--------------------------------------------------------------------WVRN-TGYGMDV--------DILSGT-WNM-SFSL-NETTV---------------------NTTSAGQ--------------------------------
PKL53513.1  ------MNSKILLLSVAVIAVGLFAM----PSTLSLFSGQHTFYDGV------NVSCAKCHQDIEDE--IKST-----ANEVHTSM----------------------DTCEGCHRT-----------------------ETSWYSNTS------TGADIKNSTWRLSNVSNVSIKAHAAVTVE------------CLACHGK-------YNSSKKWGVAEQIQ--------------------------------------------------------------------SASEAHRDFYWGSVSDKEIGDINYSSIAAAQGAAGASVSPSWYDTAGPANQTVIKLKGTNTACVGCHTHAAVNIT--------------------------------------------------------------------WTRS-TGFGMVVL------ANTTSGK-LEIDSWSI-NESTN---------------------TTYTNGS--------------------------------
TFH42591.1  ------MVNKIGLFIAATIAVGMFAL----PATMAYFDGQHTFVDGA------DVDCEKCHTTIGEE----FA-----STQSHDAM-----------------------ACRDCHVT------------------------TLMGGTSG------YQNNA-----------SKV--GHASTAVE------------CMDCHNS-------LQSSAPQAGPEGDHDIT-----------------------------------------------------------------NTSAAHNAWYLSALD---N---------------------------EDTTL----KNGANEVCVACHTHTAVTII--------------------------------------------------------------------WLPG-TNMTYNQ----------------SSDTFSN-SADAG---------------------RTLNATV--------------------------------
012965188   -------MKRTLTLILVIFSFSIYIL----PSTVSLFPGEHLWYDLE-QSGT-GVPCVKCHADIYDE----LN-----NSAYHKIW--------------GDPNKADSQDCYTCHTI-----------------------NQSITYADA------DIGVT-----------GKE--AHAASTIN------------CGYCHFN-------SSIASAMGTIVAGGFGKSDLTGDT----------------------------------------------------------GEVEAHREFLESAMLDDPV---------------------------YGSNL----LEKENEACIACHSAVPVKIH--------------------------------------------------------------------FAHR-EKLSFRA-------EKNSKGL-WNHPSFGS-SGYVN--TTVWGNAMGSGGFYNNSTTKKAWGDATWP-----------------------------
048092874   ------MNGRLILGAIVLLAVGVLVL----PPTVSLFVGQHDWYDID-ATGN-QIPCQKCHADVYEE----LN-----NSPYHKGW--------------GTPGVADEDDCRGCHQA-----------------------NTSIAYASG------TANGP------TDATLEWG--AHAASTVE------------CMYCHDQ-------KQVGGAPAAGGFGITGLANDT-------------------------------------------------------------GSLAAHSDFVSSA-----D---------------------------LSSDV----LLAENEACIACHTHVAVKIN--------------------------------------------------------------------FTHY-GAMEFDVN------WDTLLQQ-YATSNYTI-NTSTAVTNVIWGNATGQGWV------NTYPGSANWPGQ---------------------------
012965184   -----MLTPRVILSIVILLAVGVLVL----PSTVSLFAGQHDWYNID-ARGN-DIPCEKCHADVYDE----LK-----NNPYHENF-----------------------TCDLCHRA------------------------INISYASG------YSNGP-------DMSYEWG--AHAASTVS------------CLVCHSG-------PNSGEGAMHEHHEVVAD-----------------------CSVCHSPSPTDYPPVAGGFGLTGEANDT--------------GTYAAHRQFVLD------A---------------------------KNNSL----MTSANEACIACHTHVPVRIN--------------------------------------------------------------------WSHA-VSLELNA--------TQILSE-WTTENYNA-NGTAV--RIVWGNAEGTGGLLYNGTTTKSWGTGTWP-----------------------------
012965183   ----MSVSGRVLLGIVILLAVGVLVL----PSTVSLFAGQHDWYNID-NPEN-DIPCQKCHADVFDE----LS-----NSPYHINF------------SGGTANQADEADCGACHQA---------------------AAVVGGGLTLA------NGSGA-------FGSPGKE--AHAAASIS------------CMWCHGYP------GNFTAPTAGGFGISGDPADT--------------------------------------------------------------GAYAAHRPWVLSAMADNPA---------------------------NNTDL----LTGPNEACIGCHTHVAVRIN--------------------------------------------------------------------WTHA-VSLEFNA---------TNTGTGWTTENYNA-NGTAV--RIVWGNAEGTGGLLYNGTTTKSWGTGTWP-----------------------------
048094539   ----MVSAGKIFLIIIGVFAVGLIAL----PSTISLFAGQHYWYDVN-PGGN-QIPCEKCHADVLEE----LS-----RGIYHIKQ-------------KGDPYSADGQDCTFCHRV-----------------------NSSITYAKG------DGAGT---------WVGKE--AHAATNIQ------------CLYCHAP-------SLYGAPRAGGFGLTNDSTDT--------------------------------------------------------------GALAAHREFVLE------A---------------------------RGITL----LLGENEACIACHTQIELNYN--------------------------------------------------------------------YTTV-RSMGVTIEESYASDGTGVTQS-WTFSPASN-ITYAI---------------------NSADRTAKGTYEVVR------------------------
097300794   ------MTNKMILIGIAIAAIGLVAL----PQTLALFAGQHNFYDTI-GAGAASVPCEKCHADVFSELSQPGS-----VNAIHMAQ-----------------------GCEGCHVT-------------------------TAPTKEG------LTQGG---------ALGSD--FHAAALPL------------CLDCHSG-------TGPGLDARSILS----------------------------------------------------------------------GPAEAHVAFAGQ------A---------------------------NDSLL----LRGSNEACISCHTHVAVDIN--------------------------------------------------------------------WTKA-YKISFNAMEN----ATTGLHE-WTVNNFAT-EGTVQ--IQTYGNRSGEINSATEPVVSISPTPLGFDPANP-------------------------
RCV62949.1  -----MNSSKLVLVAIAIVAVGLFAL----PSSVSLFSGQHTWYDLGVTAGS-DVPCEKCHADIQDE--MISA-----GNGVHESL--------------------AGPGCD-CHRV------------------------NGTGVAKG------GYGGN-------APVPGTT--SHAAETIA------------CMICHED----------GKQPAYPFAGGFSQTAI-----------------EESAGTTTPYNYSYPDGSG--------------------------GEHAAHNQFIGQ------A---------------------------IHDDL----MEDSNEACIACHTRVGVCIT--------------------------------------------------------------------WTKN-EIMDFQA-------HEDDQGD-WTVSDFKA-TGSNV---------------------TVVNSPNEWT-----------------------------
RJS68588.1  -----MNSNKVVLVAIAIVAIGLFAL----PSSVSLFSGQHTWYNLN-DQGN-QLPCQKCHADIQDE--MVST-----DNGVHTTL--------------------AGPGCN-CHRV--------------------NDTRIKTGVANG------DGAGN--------SKPGTK--SHAAETIA------------CMICHEQ----------GNQPTYPFAGGFNQSAI-----------------EASAGKTTPYHYSHSDGSG--------------------------GEHAAHNQFIGQ------A---------------------------IADDL----MEDSNEACVSCHTRVGVNIT--------------------------------------------------------------------WTKN-ENLEFTA-------NENETGT-WTVSNFAA-TGSNE---------------------TKVHTPNNWTS----------------------------
OFV67984.1  -----MRRNTTGLLLVAIVAIGIFAL----PQTAALFSGQHSWYNLS-DDGN-QLPCVKCHGDINAE--MIDS-----DNGVHKGL--------------------ASPGCD-CHRV------------------NSSQVQKPTGVASG------DTSGS---------TPGTT--SHAAETIA------------CMICHEY-------GNDGLGGYPHAGGFDQPDGVGD---------------YNGDETNDPYQYSYDAGGRN-------------------------GTKAAHNAFIQQ------A---------------------------IDDDL----MIDSNEACIGCHTRVGVNIS--------------------------------------------------------------------WTKN-VVLDFDA-------EEDEDGE-WTVDNFQA-LGDNV---------------------TESGYENAYVESYTYP-----------------------
OFV68714.1  -----MRRNTIGLLMIAIISIGIFAL----PQTAALFSGQHSWYNLS-DSGS-QVPCMKCHGDINAE--MIDS-----ANGVHTTL--------------------ASPTCD-CHRV------------------------SGTGVADG------DGTGS---------NPGTT--SHAAETIA------------CMLCHEN-------NTRTGGS-YPFAGGFNTTLV-----------------YQGTGASTQYNYSWGDGTG--------------------------GGYAAHTDFLRE------S---------------------------INDSL----MTDSNEACIACHTRVGVNIS--------------------------------------------------------------------WTKS-TTMHFNA-------SETNQGV-WTIDDFTA-HGSNV---------------------TTSTYQNNWTNSY--------------------------
RJS72612.1  -----MRRNTLGLLMVAIVSIGIFAL----PSTAALFSGQHSWYNLS-DSGS-QVPCDKCHGDINAE--MIDD-----NNGVHRGL----------------NASAGTDTCL-CHRV------------------------TGTGVASG------DGTGA---------TAGTT--SHAAETIA------------CMLCHEN-------STRTGETRFPFAGGFNKTAV-----------------YQGTDATTEYNYSWGDGTG--------------------------GEHAAHNAFIQQ------A---------------------------IKDDL----MEDSNEACIGCHTRVGVNIS--------------------------------------------------------------------WTKK-TVLEFDA-------TEDETGG-WTVTDFHA-TGSNT---------------------TNSSYMNNWTKSY--------------------------
OFV66235.1  -----MRRNTLGLLMVAIVSIGIFAL----PSTAALFSGQHSWYNLS-DSGS-QVPCDKCHGDINAE--MIDD-----NNGVHRGL----------------NGSAGTDTCL-CHRV------------------------TGTGVASG------DGTGA---------TAGTT--SHAAETIA------------CMLCHEN-------NTRTGGT-YPFAGGFSTTAV-----------------YQGTGATTQYNYSWGNGTG--------------------------GEHAAHNAFINQ------A---------------------------IKDDL----MEDSNEACIACHTRVGVNIS--------------------------------------------------------------------WTKN-TVLDFDA-------TENETGG-WTVTDFQA-TGDNT---------------------TNSSYMNNWTNSY--------------------------
OFV66152.1  -----MRRNTLGLLMVAIVSIGIFAL----PSTAALFSGQHSWYNLS-DSGS-QVPCDKCHGDINAE--MIDD-----NNGVHRGL----------------NGSAGTDTCL-CHRV------------------------TGTGVASG------DGTGA---------TAGTT--SHAAETIA------------CMLCHEN-------NTRTGGT-YPFAGGFSTTAV-----------------YQGTGATTQYNYSWGDGTG--------------------------GEHAAHNAFIQQ------A---------------------------IKDDL----MEDSNEACIGCHTRVGVNIS--------------------------------------------------------------------WTKN-TVLEFNA-------TEDETGG-WTVTDFHA-TGNNT---------------------TSSSYMNNWTNSY--------------------------
RLG32678.1  -----MRKNTLLLLMIAVLAIGIFAL----PQSVALFSGQHSWYNLT-PQGN-DVPCEKCHGDIASE----IA-----SSGAHKNI-----------------------ECGGCHRA------------------------DARVGYAG------DWEGD--------VDPGQG--AHAASTIE------------CMICHDR-------GTNFTHYNIG---------------------------SDECSDCHTSPFVAPGAGGFNLTDPSVLPSDT-------------GTKAAHMQFVHD------A---------------------------INETL----MEGANEACIACHTHVGVNIT--------------------------------------------------------------------WTKN-VVLNFEA-------SENETGS-WSIPDFSA-TGDNV---------------------TESNYTNTWVNP---------------------------
OFV67992.1  -----MKKHTPLLLMIAVLAIGIFAL----PQSVALFSGQHSWYNLT-PQGN-DVPCEKCHGDIASE----IA-----SSGAHKNI-----------------------ECGGCHRA------------------------DARVGYAG------DWEGD--------VDPGQG--AHAASTIE------------CMICHDR-------GTNFTHSNIG---------------------------SDECSDCHTSPFVAPGAGGFNLTDPSVLPSDT-------------GTKAAHMQFVHD------A---------------------------INETL----MEGANEACIACHTHVGVNIT--------------------------------------------------------------------WTKN-VVLNFEA-------SENETGS-WSIPEFSA-TGDNV---------------------TESNYTNTWVNT---------------------------
OFV68274.1  -----MNHKNLSLLLVAVITIGIFAL----PQSVALFSGQHSWYDLS-AGPN-DVPCEKCHGDIADE--MIDS-----DNGAHRNL-----------------------TCAMCHRT----------------------CFSNYTYASG------EGSGS---------TAGEE--AHAASTVE------------CMDCHGI-------YHEIYH--GSYYTWDHWSYSEYSG---------------NCDKCHWSG----GYSDF-IS-AGGFGIEDPANPGHNTTATDTGEKAAHRKFVLD------A---------------------------MNESL----MEGANEACIGCHTRVGVNIT--------------------------------------------------------------------WTKN-VVLEFSA-------SENEYGN-WSIPDFSA-AGSNV---------------------TASTYRNNWTNSY--------------------------
RCV63936.1  -----MNSRKFVLMAIAVLAIGLFAL----PSSISLFSGQHTWYDLG-RAGS-QVPCEKCHAEIGDE----MA-----STGAHEGF-----------------------TCECCHRT-----------------------DAAVGSYAG------ESSKT-----------GTG--AHAASTED------------CMICHDY-------ETQGHLDYTHDYIDA----------------------AVNCKACHPGFFGSGGSPFPPTA-GGFNLTTDPEDS---------GAKAAHKPFVVD------S---------------------------KDSEL----MIGPNEACITCHTRVGVSIT--------------------------------------------------------------------WTKR-ENLNFNA-------TEDADGV-WTIQSFTA-SGENV---------------------TQVNSPNEWTR----------------------------
RCV63935.1  -----MGIGKSVLVVIAVVAIGLFAL----PSSISLFSGQHTWYDLS-GAGN-DIPCEKCHAEIRDE--MMSS-----DNGVHENI-----------------------KCEGCHRT----------------------DARVGYAGVG------DWGSG------PETYPGQG--AHAASTQE------------CMICHGG-------GNFTHY---------NL--------------------KQDCSDCH-------GTPFIAPH-AGGLGLTEAPDT---------GDKAAHLPFVDD------A---------------------------IDEPL----MEGANEACIACHTRVGVSIT--------------------------------------------------------------------WTKK-ENLNFNA-------GEDAVGV-WTIQAFTA-SGENV---------------------TQVNSPNAWTNP---------------------------
RJS68587.1  -----MNSKKIALMAIAIVAIGIFAL----PSTVSLFSGQHTWYDLG-EGKN-DVPCEKCHAEIKDE--MMSS-----DNGVHRDL-----------------------TCAMCHRA----------------------PFTGYGYARG------HAGPP----YPGPPLPGEE--AHAASTVE------------CMDCHDG-------KGDKGTIHYADPEYGGV-----------------------CGKCHKGWGYNSTKLSASGF-GLTPWAADT------------GEKAAHTKFVLD------A---------------------------MNETL----MDGANEACIACHTRVGVNIT--------------------------------------------------------------------WTKN-ENLEFTA-------NENETGY-WTIPSFAA-SGENV---------------------TQVNTPNNWTQP---------------------------
RLG31141.1  ------MSGKIALAAMAIVAIGIFAL----PSTISVFGGLHTWYDLGVRSGK-YMPCIKCHADVYEEYAVMAR-----THAPHWKL----------------KGYDPNKACYACHRA------------------------RQIQYAEG------GGFGA---------TPGEQ--AHAASTIA------------CLECHEF-------KNN-------------------------------------------------------------------------------DVHNKHRTYVQA------A---------------------------ANYNL----MESSNEACIACHTDIELYIE--------------------------------------------------------------------WTDG-G-----------------------------------------------------------------------------------------------
PXF50406.1  -----MNTNKLVLLGVAVVAIGIFAL----PSTVSLFAGQHVWYDIS-QPEN-NVPCIKCHADIYGE----FL-----MSGAHQTL-----AGGESSNSTNSTTYDSNKACAACHRV----------------------DSVDYKFASG------DGGSF---------TRGNK--AHAAATIA------------CMACHEF-------GSTAEDKGPAAGGFAQPS-------------------YGVGFEGQQYHYTDDMHK---------------------------GEHAAHNPFIAQ------A---------------------------INSEM----LEDSNEACLACHTYIPVKIN--------------------------------------------------------------------WSHA-RSLEFNIEPEIN--TTDWSHD-WNVTEWGI-NTSSYANATVWGNTTGY---------GNTTYYKNWPGDIDEIYENENSD----------------
AEA46122.1  -----MNGGKLALLMVTLAAMGTLVL----PSTTSLFLGQHMWYNIS-GTGN-NLPCEKCHADVFAE---FKN-----NPGAHKTI--GGG---------TDTVEHIRAACGECHRT-----------------------SVVGTFASG------DGTSA---------TPGQE--AHAAATIA------------CMACHEF-------GPNGNAPYSGAPVAGGFDN------------------VTTDTASSPYNYDNGDTTY--------------------------GTKEAHQTFIER------A---------------------------VEDKT----LIDSNEACIACHTYVPVKIN--------------------------------------------------------------------WTHK-VSLEFNCTYEYNTGTSGVTTH-YNVTNWTV-NGTRY--TTVFGNTTGN---------GSVNDASNWPGWYPYSW----------------------
