# Supplementary material for: A non-methanogenic archaeon within the order Methanocellales
Source: Nat Commun. 2024 Jun 13;15:4858. doi: 10.1038/s41467-024-48185-5 (PMC11176372; doi:10.1038/s41467-024-48185-5)
Supplement: Supplementary file 12 — Source Data [file 41467_2024_48185_MOESM12_ESM.zip › SourceData/SourceData for Fig5a.xlsx]

## Sheet: Fig. 5a
														Average (n=3)			STD (n=3)
	mmcX-∆omcA∆mtrC				∆omcA∆mtrC				MR-1(pHSG298)
Time (h)	Replicate 1	Replicate 2	Replicate 3		Replicate 1	Replicate 2	Replicate 3		Replicate 1	Replicate 2	Replicate 3		Time (h)	mmcX-∆omcA∆mtrC	∆omcA∆mtrC	MR1(pHSG298)	mmcX-∆omcA∆mtrC	∆omcA∆mtrC	MR1(pHSG298)
0.166667	-34.8082	-69.4713	-5.35994		-16.3558	-14.1838	-21.7398		-11.2615	-11.0351	-4.3804		0.166667	-36.5465	-17.4265	-8.89233	26.2022	3.17626	3.19176
0.333333	-9.69877	-12.9807	-1.5915		-1.1733	-2.09806	-11.7622		-5.48768	-1.85602	-2.7729		0.333333	-8.09031	-5.0112	-3.3722	4.78669	4.78862	1.54199
0.5	-4.48131	-2.14694	-1.13867		-0.326623	-0.676641	-6.6525		-2.53549	-1.11826	-2.06117		0.5	-2.58897	-2.55192	-1.90497	1.39996	2.90306	0.589029
0.666667	-2.61516	-0.702003	-0.975797		-0.190489	-0.371161	-4.19649		-1.11878	-0.897434	-1.72238		0.666667	-1.43099	-1.58605	-1.2462	0.844763	1.84734	0.348628
0.833334	-1.9221	-0.578354	-0.8872		-0.145755	-0.253676	-2.70925		-0.540685	-0.777611	-1.52421		0.833334	-1.12922	-1.03623	-0.947501	0.574654	1.18383	0.419107
1	-1.67878	-0.537281	-0.835227		-0.125078	-0.194279	-1.90374		-0.322194	-0.705986	-1.42304		1	-1.0171	-0.741032	-0.817072	0.483434	0.822642	0.45623
1.16667	-1.57267	-0.52406	-0.811441		-0.104539	-0.16457	-1.34115		-0.253306	-0.667498	-1.37617		1.16667	-0.969389	-0.536752	-0.765659	0.442422	0.56932	0.463633
1.33333	-1.52706	-0.519688	-0.808635		-0.0922218	-0.140812	-0.935423		-0.232954	-0.641721	-1.34206		1.33333	-0.951793	-0.389486	-0.738912	0.423531	0.386545	0.457977
1.5	-1.50114	-0.502566	-0.835039		-0.0866387	-0.132699	-0.650709		-0.227192	-0.628576	-1.32541		1.5	-0.946247	-0.290015	-0.727061	0.41518	0.255741	0.453723
1.66667	-1.47178	-0.504648	-0.902527		-0.0857125	-0.127746	-0.440281		-0.222203	-0.622996	-1.31376		1.66667	-0.959653	-0.217913	-0.719653	0.396893	0.158171	0.450837
1.83333	-1.4409	-0.522348	-1.01543		-0.0847931	-0.119445	-0.323662		-0.220419	-0.621908	-1.29845		1.83333	-0.992894	-0.175967	-0.713594	0.375335	0.10539	0.444856
2	-1.41804	-0.541769	-1.15598		-0.0839223	-0.113015	-0.258052		-0.21577	-0.62082	-1.29762		2	-1.0386	-0.151663	-0.711404	0.36724	0.07616	0.446285
2.16667	-1.41027	-0.581514	-1.3206		-0.0854965	-0.108263	-0.2214		-0.213256	-0.618473	-1.28336		2.16667	-1.10413	-0.138387	-0.705028	0.371354	0.0594309	0.441133
2.33333	-1.41566	-0.660539	-1.49818		-0.0859072	-0.105654	-0.207386		-3.85877	-1.87644	-2.45686		2.33333	-1.19146	-0.132983	-2.73069	0.376925	0.0532254	0.832125
2.5	-1.45292	-0.784224	-1.67351		-0.0890794	-0.0998014	-0.192215		-3.99	-2.08894	-2.1099		2.5	-1.30355	-0.127032	-2.72962	0.3781	0.0462986	0.891266
2.66667	-1.52504	-0.948668	-1.84426		-0.0915644	-0.0944142	-0.190868		-3.90965	-2.13011	-2.12914		2.66667	-1.43932	-0.125615	-2.72297	0.370614	0.0461549	0.839111
2.83333	-1.64072	-1.13676	-1.99965		-0.095458	-0.0901531	-0.188841		-3.81759	-2.1756	-2.16335		2.83333	-1.59238	-0.124817	-2.71885	0.353928	0.0453233	0.776946
3	-1.76501	-1.35873	-2.16713		-0.0954254	-0.0835911	-0.180552		-3.7558	-2.22339	-2.19408		3	-1.76363	-0.119856	-2.72442	0.330028	0.0431894	0.729392
3.16667	-1.92422	-1.59236	-2.35993		-0.0944484	-0.0796168	-0.173267		-3.70419	-2.26475	-2.21978		3.16667	-1.95884	-0.115777	-2.72957	0.314314	0.0410997	0.689401
3.33333	-2.08705	-1.82253	-2.50854		-0.0936249	-0.0736774	-0.168702		-3.68367	-2.31241	-2.24483		3.33333	-2.13937	-0.112001	-2.74697	0.282496	0.0409118	0.662921
3.5	-2.24895	-2.06453	-2.76524		-0.0933481	-0.0695831	-0.165473		-3.66371	-2.35445	-2.26714		3.5	-2.35958	-0.109468	-2.76177	0.296566	0.0407725	0.638766
3.66667	-2.39917	-2.34057	-3.02752		-0.0923516	-0.0656441	-0.160749		-3.6597	-2.40214	-2.28867		3.66667	-2.58909	-0.106248	-2.7835	0.310943	0.0400506	0.621292
3.83333	-2.56297	-2.56018	-3.206		-0.0911384	-0.0617399	-0.155761		-3.6637	-2.44629	-2.31305		3.83333	-2.77638	-0.10288	-2.80768	0.303788	0.0392716	0.607736
4	-2.7174	-2.81503	-3.46202		-0.0898738	-0.0563239	-0.155449		-3.67381	-2.49453	-2.33624		4	-2.99815	-0.100549	-2.83486	0.330423	0.0411655	0.596734
4.16667	-2.8678	-3.07042	-3.67075		-0.0879845	-0.0537519	-0.155907		-3.69438	-2.54517	-2.36244		4.16667	-3.20299	-0.0992145	-2.86733	0.340946	0.0424539	0.589551
4.33333	-3.04442	-3.33028	-3.92517		-0.0865367	-0.0492738	-0.152596		-3.71161	-2.59245	-2.38644		4.33333	-3.43329	-0.0961357	-2.89683	0.366871	0.0427239	0.582241
4.5	-3.23075	-3.58546	-3.96451		-0.0852644	-0.0465552	-0.148036		-3.73761	-2.64632	-2.41549		4.5	-3.59357	-0.0932851	-2.93314	0.299614	0.0418157	0.576599
4.66667	-3.44735	-3.87497	-4.10342		-0.0825975	-0.0427675	-0.144034		-3.75969	-2.69419	-2.44634		4.66667	-3.80858	-0.0897996	-2.96674	0.271921	0.0416543	0.569755
4.83333	-3.67338	-4.14848	-4.29491		-0.0816317	-0.0385266	-0.136594		-3.79277	-2.74829	-2.48049		4.83333	-4.03892	-0.0855842	-3.00718	0.265298	0.0401335	0.56615
5	-3.90849	-4.4363	-4.47686		-0.0782045	-0.035023	-0.128032		-3.82569	-2.79676	-2.51596		5	-4.27388	-0.0804199	-3.04614	0.258902	0.0380032	0.563019
5.16667	-5.2035	-5.1213	-5.1345		-0.0775124	-0.0314256	-0.116397		-3.86068	-2.84798	-2.55809		5.16667	-5.1531	-0.0751116	-3.08892	0.0360472	0.0347309	0.558403
5.33334	-4.66233	-5.81943	-5.89236		-0.0724619	-0.0293849	-0.103921		-3.9049	-2.90082	-2.60261		5.33334	-5.45804	-0.0685893	-3.13611	0.563439	0.0305523	0.557081
5.5	-4.88129	-6.36876	-5.70733		-0.0710311	-0.0274643	-0.089363		-3.93981	-2.95062	-2.65079		5.5	-5.65246	-0.0626194	-3.18041	0.608493	0.0259606	0.550754
5.66667	-5.16403	-6.99678	-5.65419		-0.0675848	-0.0262998	-0.0743475		-3.98754	-3.00685	-2.70187		5.66667	-5.93833	-0.0560774	-3.23209	0.774728	0.0212362	0.548507
5.83334	-5.54282	-7.50439	-5.87436		-0.0661892	-0.0238365	-0.0610625		-4.03098	-3.05851	-2.75124		5.83334	-6.30719	-0.0503627	-3.28024	0.8573	0.0188733	0.54547
6	-5.92972	-7.97566	-6.03288		-0.0621484	-0.0223343	-0.0494056		-4.08027	-3.11641	-2.80294		6	-6.64608	-0.0446295	-3.3332	0.941094	0.0166012	0.543533
6.16667	-6.29936	-8.26927	-6.16145		-0.060712	-0.0211145	-0.0410679		-4.12504	-3.1651	-2.85072		6.16667	-6.91002	-0.0409648	-3.38029	0.962778	0.0161658	0.542034
6.33334	-6.65173	-8.70838	-6.34949		-0.0575109	-0.0205202	-0.0339506		-4.17966	-3.22394	-2.90302		6.33334	-7.23653	-0.0373272	-3.43554	1.04804	0.0152889	0.542239
6.5	-6.9866	-9.05659	-6.52208		-0.211175	-0.102446	-0.103124		-4.22956	-3.27491	-2.95374		6.5	-7.52176	-0.138915	-3.48607	1.10173	0.0510966	0.54183
6.66667	-7.30123	-9.38792	-6.68169		-0.139541	-0.0701851	-0.0635313		-4.28451	-3.33327	-3.00652		6.66667	-7.79028	-0.0910856	-3.54143	1.15767	0.0343703	0.5421
6.83334	-7.5344	-9.63595	-6.84425		-0.136672	-0.070135	-0.0628342		-4.33461	-3.38382	-3.05509		6.83334	-8.00487	-0.0898805	-3.59118	1.18727	0.0332208	0.542549
7	-7.7727	-9.90188	-7.05462		-0.134042	-0.0709441	-0.0618284		-4.38627	-3.43838	-3.10462		7	-8.24307	-0.0889382	-3.64309	1.20904	0.0321096	0.542884
7.16667	-7.99044	-10.1885	-7.28115		-0.133572	-0.0722479	-0.0624582		-4.43893	-3.49071	-3.15498		7.16667	-8.48668	-0.089426	-3.69487	1.23769	0.0314706	0.543691
7.33334	-8.23495	-10.474	-7.47707		-0.131017	-0.0716188	-0.0609117		-4.48731	-3.54094	-3.20307		7.33334	-8.72867	-0.0878492	-3.74377	1.27232	0.0308357	0.543549
7.5	-8.45699	-10.6939	-7.68107		-0.129562	-0.0734905	-0.0602964		-4.54502	-3.59525	-3.25353		7.5	-8.94397	-0.087783	-3.79793	1.27725	0.0300293	0.54638
7.66667	-8.70112	-10.9874	-7.8889		-0.129476	-0.0730816	-0.0614674		-4.59168	-3.64759	-3.30302		7.66667	-9.19248	-0.0880082	-3.84743	1.31182	0.0297028	0.544742
7.83334	-8.99129	-11.2861	-8.10125		-0.12648	-0.0754288	-0.0611179		-4.64855	-3.70399	-3.35559		7.83334	-9.45954	-0.0876757	-3.90271	1.3417	0.0280542	0.546234
8	-9.28136	-11.4388	-8.27948		-0.126917	-0.0750462	-0.0617614		-4.69397	-3.75094	-3.40442		8	-9.66654	-0.0879083	-3.94978	1.31823	0.0281116	0.544907
8.16667	-9.55907	-11.7582	-8.44828		-0.124622	-0.0754624	-0.0618487		-4.75158	-3.80628	-3.45793		8.16667	-9.92186	-0.0873112	-4.00527	1.37541	0.026962	0.546553
8.33334	-9.84696	-12.0473	-8.5937		-0.125955	-0.0781143	-0.0622702		-4.79696	-3.85489	-3.50746		8.33334	-10.1627	-0.0887798	-4.0531	1.42749	0.0270709	0.544777
8.5	-10.1361	-12.2374	-8.76035		-0.124386	-0.0780028	-0.0626138		-4.85093	-3.91454	-3.56092		8.5	-10.3779	-0.0883342	-4.10879	1.42977	0.0262552	0.544262
8.66667	-10.4167	-12.4714	-8.88333		-0.124517	-0.0797161	-0.0643384		-4.89689	-3.96335	-3.61021		8.66667	-10.5905	-0.0895237	-4.15682	1.46998	0.0255278	0.542804
8.83334	-10.6875	-12.6892	-9.05046		-0.123953	-0.0794034	-0.0642841		-4.94945	-4.01709	-3.66553		8.83334	-10.8091	-0.0892134	-4.21069	1.48798	0.0253281	0.541741
9	-10.961	-12.8838	-9.26847		-0.124532	-0.0816375	-0.0666044		-4.99512	-4.06652	-3.71628		9	-11.0377	-0.0909247	-4.25931	1.47693	0.0245438	0.539588
9.16667	-11.2269	-13.1499	-9.43096		-0.124218	-0.0825215	-0.0669213		-5.04427	-4.12164	-3.76981		9.16667	-11.2692	-0.0912203	-4.31191	1.51855	0.0241866	0.537409
9.33334	-11.5161	-13.3551	-9.67546		-0.123784	-0.0838045	-0.0673658		-5.0907	-4.17237	-3.8214		9.33334	-11.5156	-0.0916515	-4.36149	1.5022	0.0236916	0.535166
9.5	-11.7845	-13.5686	-9.82428		-0.123336	-0.0836723	-0.068351		-5.13592	-4.22505	-3.87438		9.5	-11.7258	-0.0917863	-4.41178	1.52919	0.023169	0.531679
9.66667	-12.0705	-13.7633	-10.0478		-0.124606	-0.0856529	-0.0708338		-5.18305	-4.27514	-3.92764		9.66667	-11.9606	-0.0936977	-4.46194	1.51886	0.0226776	0.529266
9.83334	-12.2956	-13.9742	-10.1065		-0.124443	-0.0859003	-0.0710279		-5.2287	-4.3299	-3.97979		9.83334	-12.1254	-0.0937903	-4.5128	1.58353	0.0225088	0.526013
10	-12.5683	-14.1917	-10.2537		-0.123253	-0.0891768	-0.0728728		-5.27741	-4.38257	-4.03478		10	-12.3379	-0.0951007	-4.56492	1.61594	0.0209897	0.523431
10.1667	-12.8249	-14.4292	-10.4635		-0.122854	-0.0898642	-0.0744662		-5.32091	-4.43392	-4.08825		10.1667	-12.5725	-0.0957281	-4.61436	1.62878	0.0201847	0.519154
10.3333	-13.0513	-14.6167	-10.6539		-0.125062	-0.0925307	-0.0764949		-5.37033	-4.4876	-4.14389		10.3333	-12.774	-0.0980293	-4.66727	1.62962	0.0202052	0.516558
10.5	-13.2918	-14.7558	-10.8095		-0.124962	-0.0931908	-0.0784831		-5.41072	-4.53804	-4.19412		10.5	-12.9524	-0.0988785	-4.71429	1.62887	0.0193963	0.512074
10.6667	-13.5311	-14.9396	-10.9674		-0.126271	-0.0951396	-0.0796462		-5.46219	-4.59195	-4.2486		10.6667	-13.146	-0.100352	-4.76758	1.64433	0.0193883	0.510774
10.8333	-13.7024	-15.0695	-11.0793		-0.125851	-0.0951041	-0.0812305		-5.50122	-4.64005	-4.30074		10.8333	-13.2837	-0.100728	-4.814	1.65569	0.0186452	0.50529
11	-13.9526	-15.2262	-11.2496		-0.126858	-0.0982938	-0.0832781		-5.55698	-4.6939	-4.35797		11	-13.4761	-0.10281	-4.86962	1.65804	0.0180756	0.505016
11.1667	-14.1447	-15.3449	-11.3362		-0.127015	-0.0996064	-0.0843453		-5.59824	-4.74068	-4.41004		11.1667	-13.6086	-0.103656	-4.91632	1.67984	0.0176536	0.500727
11.3333	-14.387	-15.454	-11.3926		-0.127856	-0.100642	-0.0867482		-5.64722	-4.79415	-4.46615		11.3333	-13.7445	-0.105082	-4.96917	1.71916	0.0170734	0.497801
11.5	-14.5932	-15.5443	-11.5611		-0.127789	-0.100259	-0.087173		-5.6854	-4.83902	-4.51717		11.5	-13.8995	-0.105074	-5.01386	1.69851	0.0169275	0.49269
11.6667	-14.7597	-15.6875	-11.7225		-0.127857	-0.101303	-0.0875742		-5.73787	-4.89186	-4.57492		11.6667	-14.0566	-0.105578	-5.06822	1.6933	0.0167211	0.490879
11.8333	-14.9624	-15.796	-11.9353		-0.127432	-0.0998459	-0.0855582		-5.77823	-4.93699	-4.62536		11.8333	-14.2312	-0.104279	-5.11353	1.65878	0.0173797	0.486928
12	-15.1656	-15.9293	-12.1167		-0.127553	-0.10185	-0.0868096		-5.83385	-4.99534	-4.68377		12	-14.4039	-0.105404	-5.17098	1.64706	0.0168222	0.485666
12.1667	-15.3566	-16.0635	-12.3379		-0.129963	-0.102641	-0.0887994		-5.87264	-5.04106	-4.73385		12.1667	-14.586	-0.107134	-5.21585	1.61563	0.0171027	0.48106
12.3333	-15.5162	-16.1742	-12.482		-0.131028	-0.103533	-0.0910826		-5.92759	-5.09869	-4.79145		12.3333	-14.7241	-0.108548	-5.27258	1.60806	0.0166888	0.479847
12.5	-15.7034	-16.2361	-12.6651		-0.132298	-0.107217	-0.0923157		-5.96344	-5.14263	-4.84231		12.5	-14.8682	-0.11061	-5.31613	1.57294	0.0164983	0.473854
12.6667	-15.8345	-16.3444	-12.615		-0.132777	-0.107496	-0.0933854		-6.01866	-5.20132	-4.90084		12.6667	-14.9313	-0.11122	-5.37361	1.65106	0.0162957	0.472329
12.8333	-15.9939	-16.4228	-12.8154		-0.135113	-0.109724	-0.0951645		-6.05887	-5.24765	-4.94989		12.8333	-15.0773	-0.113334	-5.4188	1.609	0.0165073	0.468639
13	-16.109	-16.4702	-12.7938		-0.135421	-0.110524	-0.0958452		-6.11387	-5.30852	-5.00829		13	-15.1244	-0.11393	-5.47689	1.6545	0.016335	0.466792
13.1667	-16.2445	-16.5219	-12.9259		-0.136914	-0.112985	-0.0974131		-6.15305	-5.35553	-5.05964		13.1667	-15.2307	-0.11577	-5.52274	1.6337	0.0162459	0.461776
13.3333	-16.3389	-16.5947	-13.0047		-0.13696	-0.113955	-0.0988375		-6.20925	-5.41379	-5.11719		13.3333	-15.3128	-0.116584	-5.58008	1.6354	0.0156739	0.461076
13.5	-16.4437	-16.6257	-13.0506		-0.138701	-0.116734	-0.101123		-6.24908	-5.46032	-5.16703		13.5	-15.3733	-0.118853	-5.62548	1.64409	0.0154141	0.456921
13.6667	-16.4619	-16.676	-13.0739		-0.139933	-0.117594	-0.102559		-6.3025	-5.51931	-5.22461		13.6667	-15.4039	-0.120029	-5.68214	1.64989	0.0153548	0.454858
13.8333	-16.5893	-16.761	-13.2113		-0.141555	-0.119568	-0.10427		-6.34292	-5.56551	-5.27525		13.8333	-15.5206	-0.121798	-5.72789	1.63436	0.0153029	0.450746
14	-16.6721	-16.7643	-13.3322		-0.144223	-0.120804	-0.105725		-6.39897	-5.62505	-5.33393		14	-15.5895	-0.123584	-5.78598	1.59662	0.0158391	0.449445
14.1667	-16.6879	-16.8223	-13.493		-0.146298	-0.121658	-0.107381		-6.43559	-5.67142	-5.38375		14.1667	-15.6677	-0.125112	-5.83025	1.53872	0.0160747	0.443855
14.3333	-16.7729	-16.8997	-13.5984		-0.147796	-0.125074	-0.109299		-6.49082	-5.73403	-5.44196		14.3333	-15.757	-0.127389	-5.88894	1.52723	0.0158014	0.441985
14.5	-16.8485	-16.9795	-13.7932		-0.148787	-0.126772	-0.110594		-6.53147	-5.78025	-5.4929		14.5	-15.8737	-0.128718	-5.93487	1.47214	0.0156527	0.437867
14.6667	-16.9639	-17.0108	-13.8097		-0.151118	-0.128944	-0.112849		-6.58854	-5.84325	-5.55135		14.6667	-15.9281	-0.13097	-5.99438	1.49806	0.0156888	0.436711
14.8333	-16.9889	-17.0701	-13.9633		-0.152666	-0.12929	-0.113283		-6.63178	-5.89178	-5.60294		14.8333	-16.0074	-0.131747	-6.04217	1.44579	0.0161715	0.433277
15	-17.0207	-17.0992	-14.1228		-0.154044	-0.132938	-0.115887		-6.68525	-5.95298	-5.65936		15	-16.0809	-0.134289	-6.0992	1.38497	0.0156068	0.431393
