# Supplementary material for: A non-methanogenic archaeon within the order Methanocellales
Source: Nat Commun. 2024 Jun 13;15:4858. doi: 10.1038/s41467-024-48185-5 (PMC11176372; doi:10.1038/s41467-024-48185-5)
Supplement: Supplementary file 12 — Source Data [file 41467_2024_48185_MOESM12_ESM.zip › SourceData/SourceData for Fig5b.xlsx]

## Sheet: Fig. 5b
														Average (n=3)				STD (n=3)
		mmcX-∆omcA∆mtrC				∆omcA∆mtrC				MR-1(pHSG298)
	Time (h)	Replicate 1	Replicate 2	Replicate 3		Replicate 1	Replicate 2	Replicate 3		Replicate 1	Replicate 2	Replicate 3		Time (h)	mmcX-∆omcA∆mtrC	∆omcA∆mtrC	MR-1(pHSG298)	mmcX-∆omcA∆mtrC	∆omcA∆mtrC	MR-1(pHSG298)
	0.166667	1.11583	0.366808	1.30371		0.579873	0.631374	0.611518		0.807305	0.236651	0.201189		0.166667	0.928784	0.607588	0.415048	0.404711	0.0212082	0.277745
	0.333333	0.289297	0.166571	0.793763		0.364975	0.315019	0.194566		2.37353	0.739635	0.26582		0.333333	0.416544	0.29152	1.12633	0.271399	0.0715257	0.902871
	0.5	0.535921	0.429253	1.30648		0.710792	0.561514	0.196506		4.20976	1.9775	1.19991		0.5	0.757219	0.489604	2.46239	0.390822	0.216026	1.27571
	0.666667	0.941662	0.797694	1.77824		1.07346	0.825603	0.381341		5.58635	2.85699	2.19434		0.666667	1.17253	0.760136	3.54589	0.432316	0.286325	1.46796
	0.833334	1.2161	1.16852	2.24042		1.38102	1.07863	0.842908		6.70931	3.49776	2.79729		0.833334	1.54168	1.10085	4.33479	0.494465	0.220244	1.70322
	1	0.825637	1.57968	2.72697		1.67317	1.33004	1.19943		7.70979	4.02756	3.18628		1	1.71076	1.40088	4.97454	0.78173	0.199786	1.96437
	1.16667	0.698139	1.93764	3.20048		1.92718	1.56938	1.55349		8.66458	4.51751	3.51993		1.16667	1.94542	1.68335	5.56734	1.02159	0.172536	2.22763
	1.33333	0.92304	2.34945	3.65564		2.1412	1.78091	1.92318		9.54449	4.96695	3.80511		1.33333	2.30938	1.94843	6.10552	1.11594	0.148169	2.47755
	1.5	3.36283	2.70492	4.08785		2.32265	1.97093	2.288		10.4499	5.42502	4.06306		1.5	3.3852	2.19386	6.64599	0.564804	0.158271	2.74663
	1.66667	2.33545	3.02414	4.4964		2.48628	2.1564	2.64664		11.3385	5.86347	4.29566		1.66667	3.28533	2.42977	7.16586	0.901326	0.204088	3.0191
	1.83333	2.4967	3.39205	4.88292		2.63585	2.33737	2.98711		12.2386	6.29873	4.51439		1.83333	3.59056	2.65344	7.68391	0.984229	0.26555	3.30201
	2	2.66204	3.69818	5.25401		2.75542	2.51373	3.30885		13.1613	6.7332	4.72275		2	3.87141	2.85933	8.20576	1.06523	0.332816	3.59895
	2.16667	2.82223	3.95787	5.60612		2.88926	2.70391	3.62439		14.0674	7.15439	4.91158		2.16667	4.12874	3.07252	8.71112	1.14292	0.3975	3.89655
	2.33333	2.97212	4.23894	5.93368		2.99234	2.90311	3.91257		15.0304	7.59018	5.10424		2.33333	4.38158	3.26934	9.24162	1.21325	0.456289	4.21725
	2.5	3.1176	4.50556	6.25577		3.10953	3.08736	4.21454		15.9335	7.98174	5.27489		2.5	4.62631	3.47048	9.73003	1.284	0.52621	4.52355
	2.66667	3.25683	4.75788	6.57564		3.20939	3.28421	4.53896		16.861	8.37867	5.44323		2.66667	4.86345	3.67752	10.2276	1.35695	0.609894	4.84116
	2.83333	3.39008	5.00994	6.8733		3.28285	3.4928	4.87956		17.8415	8.79493	5.62261		2.83333	5.09111	3.88507	10.753	1.42318	0.708413	5.17695
	3	3.51766	5.27084	7.1706		3.38473	3.68169	5.2128		18.8573	9.21057	5.81027		3	5.3197	4.09307	11.2927	1.4917	0.800991	5.52614
	3.16667	3.64303	5.45164	7.44987		3.4815	3.87932	5.55533		19.7861	9.57433	5.97932		3.16667	5.51484	4.30538	11.7799	1.55478	0.898644	5.84839
	3.33333	3.76146	5.66076	7.70481		3.57845	4.08634	5.91824		20.7984	9.97345	6.16093		3.33333	5.70901	4.52768	12.3109	1.61023	1.0049	6.20009
	3.5	3.88383	5.92292	7.95405		3.77035	4.28995	6.27363		21.7983	10.3477	6.34288		3.5	5.92026	4.77798	12.8296	1.66166	1.07865	6.54917
	3.66667	4.00771	6.14497	8.18827		3.84954	4.47785	6.6014		22.7747	10.7088	6.5226		3.66667	6.11365	4.97626	13.3354	1.70685	1.17743	6.88994
	3.83333	4.12473	6.30378	8.41139		3.91386	4.68134	6.97252		23.7922	11.0779	6.70897		3.83333	6.27997	5.18924	13.8597	1.7501	1.29931	7.2463
	4	4.23604	6.55421	8.62531		3.97864	4.88973	7.33916		24.7609	11.4095	6.8873		4	6.47185	5.40251	14.3526	1.79286	1.41903	7.5878
	4.16667	4.33954	6.69471	8.81514		3.97165	5.07434	7.66114		25.7891	11.78	7.07711		4.16667	6.61646	5.56904	14.8821	1.82799	1.54632	7.94784
	4.33333	4.43851	6.82381	8.99773		4.10349	5.27577	7.99234		26.7303	12.0938	7.24808		4.33333	6.75335	5.79053	15.3574	1.86196	1.62881	8.28162
	4.5	4.53609	7.05747	9.17307		4.22919	5.4787	8.32186		27.6161	12.3787	7.40534		4.5	6.92221	6.00992	15.8	1.89546	1.71253	8.59836
	4.66667	4.62615	7.20212	9.33286		4.06854	5.61339	8.55326		28.591	12.7037	7.57252		4.66667	7.05371	6.0784	16.2891	1.92437	1.86017	8.94743
	4.83333	4.70961	7.34086	9.4806		4.09645	5.69308	8.67239		29.7127	13.0858	7.76928		4.83333	7.17702	6.15398	16.8559	1.95119	1.89633	9.3466
	5	4.79309	7.44039	9.61919		4.09623	5.88871	8.93786		30.7846	13.4331	7.9543		5	7.28422	6.3076	17.3907	1.97334	1.99866	9.73149
	5.16667	4.87304	7.58535	9.75905		4.2601	5.96235	9.05532		31.6745	13.7107	8.1102		5.16667	7.40581	6.42592	17.8318	1.99874	1.9849	10.0518
	5.33334	4.94994	7.69859	9.89323		4.13945	6.02998	9.13751		32.7351	14.0652	8.29841		5.33334	7.51392	6.43565	18.3662	2.02231	2.06052	10.4295
	5.5	5.02141	7.81876	10.0169		4.14597	6.15441	9.27946		33.9259	14.4629	8.509		5.5	7.61901	6.52661	18.9659	2.04427	2.1122	10.854
	5.66667	5.09265	7.97869	10.1418		4.40557	6.40612	9.58342		35.0938	14.8537	8.71654		5.66667	7.73771	6.79837	19.5547	2.06834	2.13197	11.2699
	5.83334	5.16295	8.10683	10.255		4.54832	6.64255	9.90033		36.0432	15.1592	8.89619		5.83334	7.84159	7.0304	20.0328	2.08727	2.20209	11.6062
	6	5.22972	8.27565	10.3737		4.74454	6.82422	10.1339		37.0775	15.5177	9.09427		6	7.9597	7.23422	20.5632	2.11189	2.21922	11.9682
	6.16667	5.29118	8.40935	10.4846		4.40623	7.10355	10.4898		38.0607	15.8568	9.28437		6.16667	8.06171	7.33319	21.0673	2.13442	2.48891	12.3121
	6.33334	5.35324	8.47901	10.5825		4.61151	7.42471	10.9166		38.9197	16.1604	9.46629		6.33334	8.13825	7.65095	21.5155	2.14839	2.57903	12.6065
	6.5	5.41411	8.66216	10.6827		4.67795	7.74043	11.3413		39.8948	16.5276	9.67576		6.5	8.25298	7.91988	22.0327	2.17025	2.72324	12.9364
	6.66667	5.47284	8.78525	10.7769		5.21261	8.04026	11.7489		40.6493	16.8102	9.85403		6.66667	8.34498	8.33393	22.4379	2.18762	2.6765	13.1869
	6.83334	5.52954	8.89499	10.8757		4.93655	8.3237	12.1397		41.3651	17.0905	10.0293		6.83334	8.4334	8.46665	22.8283	2.20682	2.9424	13.4207
	7	5.58522	8.93854	10.9689		4.89742	8.60385	12.5157		42.0344	17.3647	10.2093		7	8.49757	8.67232	23.2028	2.2199	3.11052	13.6326
	7.16667	5.63943	9.10531	11.0641		5.19023	8.85467	12.8676		42.7892	17.6948	10.4205		7.16667	8.60296	8.97085	23.6348	2.24293	3.13537	13.866
	7.33334	5.69347	9.13897	11.1499		4.97573	9.06198	13.1591		43.4801	18.0034	10.6358		7.33334	8.66077	9.0656	24.0398	2.25308	3.34084	14.0716
	7.5	5.7483	9.17513	11.2376		5.34053	9.30167	13.4743		43.8588	18.2038	10.8066		7.5	8.72036	9.37218	24.2897	2.26397	3.32099	14.1631
	7.66667	5.80313	9.3321	11.3288		5.4778	9.53795	13.7975		44.4517	18.4996	11.0205		7.66667	8.82133	9.60441	24.6572	2.28455	3.39682	14.3259
	7.83334	5.85776	9.44955	11.4184		5.91627	9.74031	14.0747		45.0852	18.8236	11.2569		7.83334	8.90858	9.91043	25.0552	2.30214	3.33284	14.4963
	8	5.90999	9.55019	11.4989		5.82823	9.95471	14.345		45.4886	19.0504	11.4715		8	8.98635	10.0427	25.3368	2.31621	3.47752	14.5815
	8.16667	5.9622	9.62065	11.5781		6.11599	10.2008	14.6561		45.9222	19.3234	11.7071		8.16667	9.05366	10.3243	25.6509	2.32749	3.48758	14.6673
	8.33334	6.01489	9.67253	11.6563		6.59178	10.3981	14.9275		46.3494	19.5876	11.9409		8.33334	9.11456	10.6391	25.9593	2.33663	3.40731	14.7521
	8.5	6.06666	9.79925	11.7449		6.55641	10.6196	15.2164		46.6286	19.7977	12.1548		8.5	9.20359	10.7975	26.1937	2.35608	3.53766	14.7827
	8.66667	6.1198	10.0126	11.811		6.47205	10.8694	15.5311		47.0126	20.0725	12.3985		8.66667	9.31447	10.9575	26.4945	2.37528	3.69886	14.8429
	8.83334	6.17102	10.0145	11.8808		6.5099	11.0608	15.799		47.1491	20.2563	12.6058		8.83334	9.35545	11.1233	26.6704	2.37715	3.79253	14.8136
	9	6.22228	10.0769	11.961		6.68998	11.2788	16.0711		47.5	20.5337	12.8493		9	9.42006	11.3466	26.961	2.38842	3.83013	14.8582
	9.16667	6.27236	10.1268	12.0339		6.64556	11.5189	16.3718		47.7609	20.76	13.0746		9.16667	9.47769	11.5121	27.1985	2.39651	3.97072	14.8745
	9.33334	6.31874	10.1657	12.1043		6.89215	11.6974	16.6062		47.9505	20.9736	13.2987		9.33334	9.52958	11.7319	27.4076	2.4044	3.9658	14.8601
	9.5	6.37116	10.234	12.1723		6.87773	11.9297	16.8672		48.3227	21.2604	13.5551		9.5	9.59249	11.8915	27.7127	2.41137	4.07827	14.9091
	9.66667	6.41921	10.302	12.2383		7.13671	12.1287	17.1212		48.4558	21.4304	13.7675		9.66667	9.65318	12.1289	27.8846	2.41952	4.07614	14.8787
	9.83334	6.46524	10.3681	12.3065		7.24181	12.3234	17.3518		48.76	21.6756	14.015		9.83334	9.71327	12.3056	28.1502	2.42921	4.12739	14.9051
	10	6.51959	10.4135	12.3782		7.33423	12.5431	17.5877		49.0319	21.8785	14.2507		10	9.77042	12.4883	28.387	2.4346	4.18613	14.9266
	10.1667	6.56633	10.474	12.4454		7.37184	12.7159	17.7912		49.2354	22.0629	14.4713		10.1667	9.8286	12.6263	28.5899	2.44314	4.25415	14.924
	10.3333	6.6141	10.5529	12.5083		7.66801	12.9318	18.0262		49.6496	22.3362	14.7327		10.3333	9.89176	12.8754	28.9061	2.45129	4.22892	14.9927
	10.5	6.66492	10.6136	12.5834		7.69138	13.172	18.3039		49.8194	22.5023	14.9401		10.5	9.95398	13.0558	29.0873	2.46083	4.33331	14.9814
	10.6667	6.71127	10.6807	12.6357		7.7649	13.3435	18.5036		50.1927	22.7675	15.1879		10.6667	10.0092	13.204	29.3827	2.46479	4.38516	15.0367
	10.8333	6.76267	10.8103	12.741		7.90268	13.5578	18.7312		50.5744	23.0266	15.4423		10.8333	10.1047	13.3972	29.6811	2.49114	4.42217	15.0948
	11	6.81175	10.9073	12.7976		7.97734	13.7833	18.9817		50.7893	23.2302	15.665		11	10.1722	13.5808	29.8948	2.49838	4.49479	15.094
	11.1667	6.85751	10.96	12.8705		8.12192	13.9433	19.1574		51.2474	23.5466	15.9373		11.1667	10.2293	13.7409	30.2437	2.50857	4.50748	15.1732
	11.3333	6.90347	11.0464	12.8901		8.28622	14.1528	19.373		51.4685	23.7528	16.1653		11.3333	10.28	13.9373	30.4622	2.50339	4.52871	15.1733
	11.5	6.95719	11.1183	12.9712		8.41665	14.3746	19.6147		51.836	24.0324	16.4271		11.5	10.3489	14.1353	30.7652	2.51478	4.57473	15.2194
	11.6667	7.00423	11.1688	13.0305		9.30911	14.5193	19.773		52.2567	24.3223	16.7017		11.6667	10.4012	14.5338	31.0936	2.51939	4.27188	15.2846
	11.8333	7.05119	11.1416	13.0887		9.7233	14.7086	19.9646		52.4986	24.5475	16.947		11.8333	10.4272	14.7988	31.331	2.51606	4.18148	15.286
	12	7.10372	11.1205	13.153		10.2529	14.9349	20.1951		52.9771	24.8806	17.2477		12	10.4591	15.1276	31.7018	2.51351	4.06117	15.3633
	12.1667	7.15324	11.1772	13.2152		10.3084	15.0731	20.3627		53.204	25.0861	17.504		12.1667	10.5152	15.248	31.9314	2.51867	4.10651	15.3572
	12.3333	7.19626	11.2474	13.2794		9.30216	15.2452	20.532		53.6101	25.3866	17.8077		12.3333	10.5744	15.0264	32.2681	2.52864	4.58715	15.405
	12.5	7.24402	11.26	13.3414		9.46085	15.4587	20.7357		54.0183	25.6759	18.114		12.5	10.6151	15.2184	32.6027	2.53068	4.60606	15.4546
	12.6667	7.2921	11.3144	13.4041		10.2444	15.5941	20.8819		54.264	25.9041	18.401		12.6667	10.6702	15.5735	32.8563	2.53645	4.34279	15.4443
	12.8333	7.34111	11.2399	13.4614		10.047	15.7542	21.0291		54.7648	26.2594	18.7521		12.8333	10.6808	15.6101	33.2588	2.52967	4.48458	15.5128
	13	7.38975	11.1722	13.5234		10.1849	15.9596	21.2262		55.0146	26.4793	19.0531		13	10.6951	15.7902	33.5157	2.52669	4.50915	15.5014
	13.1667	7.44096	11.2785	13.5917		10.1316	16.1298	21.3994		55.3744	26.7787	19.3881		13.1667	10.7704	15.8869	33.8471	2.53662	4.60326	15.5183
	13.3333	7.49169	11.3493	13.6499		10.3457	16.2565	21.5204		55.8624	27.1187	19.7493		13.3333	10.8303	16.0409	34.2435	2.54073	4.56463	15.5801
	13.5	7.53941	11.382	13.7062		10.4641	16.4418	21.6889		56.0999	27.3535	20.0608		13.5	10.8759	16.1982	34.5047	2.54291	4.58575	15.5576
	13.6667	7.5877	11.3789	13.7704		10.6227	16.6368	21.8774		56.6113	27.7244	20.4287		13.6667	10.9123	16.379	34.9215	2.54553	4.59834	15.6235
	13.8333	7.64249	11.4638	13.8315		10.8003	16.7325	21.9706		56.9335	27.9904	20.76		13.8333	10.9793	16.5011	35.228	2.54979	4.56317	15.6294
	14	7.69155	11.5048	13.888		10.8446	16.8828	22.0937		57.3239	28.3111	21.1055		14	11.0281	16.607	35.5801	2.55205	4.59655	15.654
	14.1667	7.73844	11.5036	13.9452		11.4291	17.0774	22.2679		57.8394	28.6762	21.4814		14.1667	11.0624	16.9248	35.999	2.55302	4.42626	15.7204
	14.3333	7.78815	11.5001	14.0074		11.0624	17.2193	22.4125		58.0705	28.9236	21.7897		14.3333	11.0986	16.8981	36.2613	2.55482	4.63923	15.6941
	14.5	7.83621	11.5731	14.0678		11.3219	17.3293	22.5011		58.5996	29.3185	22.1704		14.5	11.159	17.0508	36.6961	2.56083	4.56811	15.7606
	14.6667	7.88473	11.6346	14.1223		11.4485	17.5016	22.646		58.9476	29.6101	22.5109		14.6667	11.2139	17.1987	37.0229	2.56381	4.5764	15.7717
	14.8333	7.93274	11.6917	14.1857		11.4263	17.6752	22.7992		59.298	29.9304	22.8522		14.8333	11.27	17.3002	37.3602	2.57011	4.65054	15.7792
	15	7.98506	11.677	14.2462		11.5147	17.767	22.8761		59.8729	30.3473	23.2466		15	11.3027	17.3859	37.8223	2.56975	4.64608	15.8593
	15.1667	8.0329	11.6967	14.3086		11.7024	17.9187	22.9912		60.1291	30.608	23.5645		15.1667	11.346	17.5374	38.1005	2.574	4.61648	15.8397
	15.3333	8.0817	11.7149	14.3625		11.8568	18.1069	23.146		60.6357	31.0125	23.9391		15.3333	11.3864	17.7032	38.5291	2.57464	4.61759	15.8962
	15.5	8.12792	11.7252	14.4178		11.9539	18.2625	23.2872		61.1122	31.3761	24.3085		15.5	11.4236	17.8345	38.9323	2.57667	4.63668	15.9468
	15.6667	8.17809	11.7459	14.4759		12.2862	18.3397	23.3392		61.4428	31.6965	24.6488		15.6667	11.4666	17.9884	39.2627	2.57866	4.51918	15.9454
	15.8333	8.23067	11.7871	14.5293		12.5391	18.4857	23.4474		62.0218	32.1318	25.0565		15.8333	11.5157	18.1574	39.7367	2.57855	4.45936	16.0205
	16	8.27885	11.8095	14.5918		12.459	18.6672	23.5903		62.3159	32.4207	25.3864		16	11.56	18.2389	40.041	2.58328	4.55444	16.0104
	16.1667	8.32995	11.8723	14.6388		12.7387	18.8325	23.7252		62.8614	32.852	25.7888		16.1667	11.6137	18.4321	40.5007	2.58206	4.49413	16.0722
	16.3333	8.37884	11.8641	14.6906		12.7436	18.8932	23.7665		63.2153	33.1684	26.1321		16.3333	11.6445	18.4678	40.8386	2.58145	4.51014	16.0814
	16.5	8.42754	11.9325	14.7523		12.772	19.0219	23.849		63.634	33.5398	26.4962		16.5	11.7041	18.5476	41.2233	2.58711	4.53459	16.1055
	16.6667	8.47626	11.9669	14.8028		12.9844	19.193	23.977		64.1574	33.9494	26.8803		16.6667	11.7487	18.7181	41.6624	2.58742	4.50022	16.1661
	16.8333	8.52512	11.9789	14.86		13.072	19.3759	24.1271		64.4223	34.2397	27.2053		16.8333	11.788	18.8583	41.9558	2.58972	4.52802	16.1437
	17	8.57294	12.0718	14.9083		13.0431	19.4387	24.1744		65.0124	34.7032	27.6262		17	11.851	18.8854	42.4473	2.59111	4.56113	16.2154
	17.1667	8.6252	12.0274	14.9586		13.1828	19.5375	24.2178		65.3599	35.0186	27.9792		17.1667	11.8704	18.9794	42.7859	2.58799	4.52228	16.2189
	17.3333	8.6755	12.0297	15.0023		13.2439	19.693	24.3371		65.7936	35.4089	28.3568		17.3333	11.9025	19.0913	43.1864	2.58448	4.54872	16.2429
	17.5	8.72431	12.0301	15.0585		13.3265	19.8672	24.465		66.3607	35.8521	28.7824		17.5	11.9377	19.2196	43.6651	2.58675	4.57029	16.3057
	17.6667	8.76852	12.0029	15.0995		13.3475	19.9834	24.5566		66.65	36.1533	29.1176		17.6667	11.957	19.2958	43.9736	2.5848	4.60182	16.2898
	17.8333	8.81995	12.0286	15.1515		13.5119	20.0313	24.58		67.2453	36.6289	29.5451		17.8333	12	19.3744	44.4731	2.58491	4.54233	16.36
	18	8.86971	12.0533	15.2075		13.4662	20.1584	24.6478		67.5542	36.9352	29.8957		18	12.0435	19.4241	44.795	2.58741	4.5943	16.3477
	18.1667	8.9177	12.0736	15.249		13.6811	20.323	24.7638		68.0257	37.3516	30.2886		18.1667	12.0801	19.5893	45.222	2.58473	4.55414	16.3805
	18.3333	8.9661	12.1033	15.3053		13.6178	20.489	24.893		68.565	37.776	30.7123		18.3333	12.1249	19.6666	45.6844	2.588	4.63968	16.434
	18.5	9.01928	12.1441	15.3414		13.6608	20.5234	24.9108		68.8387	38.0855	31.0515		18.5	12.1682	19.6983	45.9919	2.58104	4.62968	16.4083
	18.6667	9.06799	12.1505	15.387		13.8749	20.6063	24.9475		69.4447	38.5694	31.4767		18.6667	12.2018	19.8096	46.497	2.58	4.55536	16.4829
	18.8333	9.11552	12.1674	15.4281		13.9951	20.7488	25.0358		69.7315	38.8696	31.8373		18.8333	12.237	19.9266	46.8128	2.57755	4.54471	16.4583
	19	9.16275	12.2208	15.4793		14.3466	20.9117	25.1474		70.2205	39.3061	32.2525		19	12.2876	20.1352	47.2597	2.57915	4.44349	16.4891
	19.1667	9.21328	12.2788	15.5235		15.2655	21.0287	25.2132		70.6632	39.6892	32.6625		19.1667	12.3385	20.5025	47.6716	2.57649	4.07814	16.5086
	19.3333	9.26137	12.2515	15.569		14.6917	21.0499	25.187		70.9948	40.0412	33.0302		19.3333	12.3606	20.3095	48.0221	2.57624	4.31655	16.4944
	19.5	9.31122	12.2229	15.6088		14.3749	21.1538	25.2735		71.5583	40.507	33.4715		19.5	12.381	20.2674	48.5123	2.57339	4.49324	16.5472
	19.6667	9.35804	12.2386	15.6556		14.4979	21.301	25.3739		71.7645	40.7798	33.8134		19.6667	12.4174	20.3909	48.7859	2.57407	4.48652	16.4953
	19.8333	9.41229	12.2004	15.6997		15.7112	21.4625	25.4931		72.311	41.251	34.252		19.8333	12.4375	20.8889	49.2713	2.57228	4.01399	16.5402
	20	9.45706	12.2235	15.7325		15.0296	21.4982	25.5163		72.6595	41.5797	34.6335		20	12.471	20.6814	49.6242	2.56789	4.31996	16.5334
	20.1667	9.4972	12.227	15.7782		16.017	21.5659	25.5408		73.0245	41.9505	35.0131		20.1667	12.5008	21.0412	49.996	2.5715	3.90574	16.528
	20.3333	9.54993	12.2215	15.8187		15.9207	21.6982	25.6162		73.642	42.4427	35.4799		20.3333	12.5301	21.0784	50.5215	2.5685	3.98237	16.5939
	20.5	9.60067	12.2477	15.8566		15.4481	21.8532	25.7223		73.849	42.6991	35.8056		20.5	12.5683	21.0079	50.7845	2.56403	4.23683	16.5501
	20.6667	9.63801	12.2442	15.8826		15.9434	21.8885	25.7442		74.3163	43.1194	36.2005		20.6667	12.5883	21.1921	51.2121	2.56093	4.03137	16.5795
	20.8333	9.69014	12.2925	15.9236		16.1006	21.9487	25.7574		74.9006	43.5996	36.6559		20.8333	12.6354	21.2689	51.7187	2.55632	3.97159	16.6354
	21	9.72931	12.3222	15.944		16.3714	22.0779	25.831		75.107	43.8673	36.9961		21	12.6652	21.4268	51.9901	2.54872	3.8892	16.585
	21.1667	9.78155	12.2864	15.9797		16.2191	22.2201	25.9287		75.6807	44.3527	37.4471		21.1667	12.6826	21.456	52.4935	2.54585	4.00055	16.6364
	21.3333	9.83198	12.2209	16.0122		14.846	22.2414	25.9282		76.0821	44.7017	37.8372		21.3333	12.6884	21.0052	52.8737	2.54462	4.60795	16.6484
	21.5	9.86905	12.2219	16.0335		15.3879	22.3249	25.9622		76.3777	45.0329	38.1967		21.5	12.7082	21.225	53.2024	2.54	4.38645	16.6233
	21.6667	9.91694	12.2587	16.082		16.5615	22.4562	26.0383		76.981	45.508	38.6519		21.6667	12.7526	21.6853	53.7136	2.54098	3.90706	16.6889
	21.8333	9.96028	12.3248	16.1004		17.144	22.4266	25.9669		77.1753	45.7674	38.9896		21.8333	12.7952	21.8459	53.9774	2.52868	3.62527	16.6351
	22	9.99486	12.339	16.1275		16.7438	22.2967	25.7453		77.739	46.2387	39.4391		22	12.8205	21.5953	54.4723	2.5267	3.70819	16.6846
	22.1667	10.0415	12.2837	16.1606		17.2239	22.4276	25.7894		78.0762	46.5447	39.8125		22.1667	12.8286	21.8136	54.8111	2.52768	3.52369	16.6789
	22.3333	10.0809	12.231	16.193		16.5386	22.6121	25.918		78.4913	46.9298	40.2018		22.3333	12.835	21.6895	55.2077	2.53155	3.88429	16.6916
	22.5	10.1109	12.2095	16.2191		16.6397	22.8049	26.0713		79.0333	47.3536	40.6388		22.5	12.8465	21.8386	55.6752	2.534	3.91057	16.7426
	22.6667	10.1572	12.2218	16.2499		17.1702	22.9488	26.2006		79.3332	47.6419	40.9938		22.6667	12.8763	22.1065	55.9896	2.53001	3.73445	16.728
	22.8333	10.1885	12.1996	16.2681		16.061	22.982	26.2269		79.9566	48.1147	41.4439		22.8333	12.8854	21.7566	56.5051	2.52889	4.23969	16.8049
	23	10.2243	12.2433	16.2937		16.1033	23.0952	26.2947		80.245	48.3765	41.7944		23	12.9204	21.8311	56.8053	2.52366	4.25554	16.7908
	23.1667	10.2665	12.2647	16.3232		16.3003	23.2309	26.3823		80.8619	48.8418	42.2598		23.1667	12.9515	21.9711	57.3212	2.51988	4.21124	16.8613
	23.3333	10.2964	12.2767	16.3366		16.438	23.3328	26.4318		81.1159	49.0953	42.6147		23.3333	12.9699	22.0675	57.6086	2.51415	4.17692	16.8314
	23.5	10.3385	12.2165	16.3619		16.7856	23.4177	26.4903		81.6114	49.5244	43.0479		23.5	12.9723	22.2312	58.0613	2.51647	4.04979	16.8611
	23.6667	10.3719	12.1739	16.3932		16.434	23.4291	26.4828		82.0244	49.8642	43.4593		23.6667	12.9797	22.1153	58.4493	2.52336	4.20629	16.8739
	23.8333	10.3995	12.193	16.4029		16.4963	23.5316	26.5297		82.3736	50.1891	43.8377		23.8333	12.9985	22.1859	58.8001	2.51619	4.20518	16.8694
	24	10.4452	12.2247	16.4396		17.3629	23.6288	26.5887		82.9517	50.6268	44.301		24	13.0365	22.5268	59.2932	2.51361	3.84616	16.9273
	24.1667	10.4748	12.2943	16.4514		17.3572	23.6377	26.567		83.231	50.8997	44.6767		24.1667	13.0735	22.5206	59.6025	2.50141	3.84196	16.8999
	24.3333	10.5117	12.3637	16.4808		17.2294	23.7557	26.6182		83.8317	51.3627	45.16		24.3333	13.1187	22.5344	60.1182	2.4947	3.92906	16.9582
	24.5	10.5507	12.2466	16.493		17.2418	23.8563	26.6775		83.9945	51.5707	45.493		24.5	13.0968	22.5919	60.3527	2.49933	3.9545	16.9004
	24.6667	10.575	12.1495	16.4783		17.6634	23.8647	26.658		84.5695	52.0349	45.9667		24.6667	13.0676	22.7287	60.857	2.49593	3.75889	16.9493
	24.8333	10.6152	12.1344	16.5001		17.5588	23.9808	26.7099		84.8826	52.2998	46.3524		24.8333	13.0832	22.7498	61.1783	2.49445	3.83597	16.9364
	25	10.6465	12.1402	16.5205		17.6624	24.0777	26.7663		85.3404	52.6847	46.7903		25	13.1024	22.8355	61.6051	2.4927	3.81905	16.955
	25.1667	10.672	12.1959	16.5302		17.6121	24.1298	26.7768		85.8144	53.0323	47.2191		25.1667	13.1327	22.8395	62.0219	2.48167	3.85111	16.9904
	25.3333	10.7119	12.1412	16.5678		18.0449	24.2493	26.8381		86.1523	53.3319	47.6049		25.3333	13.1403	23.0441	62.363	2.49287	3.68957	16.9833
	25.5	10.7365	12.1517	16.5714		18.0125	24.2303	26.8025		86.7356	53.7577	48.0807		25.5	13.1532	23.0151	62.858	2.48511	3.68993	17.0423
	25.6667	10.7682	12.0899	16.5951		17.9879	24.2877	26.7905		86.9616	53.9888	48.4401		25.6667	13.1511	23.0221	63.1302	2.49433	3.70342	17.0029
	25.8333	10.8033	12.0841	16.6087		17.9851	24.4237	26.8516		87.5685	54.4343	48.9277		25.8333	13.1653	23.0868	63.6435	2.49032	3.74111	17.0663
	26	10.8264	12.1061	16.6095		18.7967	24.3987	26.8079		87.7664	54.6407	49.2843		26	13.1807	23.3345	63.8971	2.48022	3.35602	17.0192
	26.1667	10.8634	12.1218	16.6324		18.283	24.4108	26.7502		88.3518	55.0929	49.7715		26.1667	13.2059	23.148	64.4054	2.47682	3.57021	17.0715
	26.3333	10.8928	12.1283	16.6492		18.1869	24.5512	26.8223		88.6473	55.343	50.1593		26.3333	13.2234	23.1868	64.7166	2.47433	3.65502	17.0534
	26.5	10.9125	12.0912	16.6414		18.2225	24.5599	26.8179		89.022	55.7044	50.585		26.5	13.2151	23.2001	65.1038	2.47012	3.63842	17.0414
	26.6667	10.9494	12.1081	16.6596		18.2479	24.5304	26.7336		89.4978	56.0889	51.0568		26.6667	13.239	23.1706	65.5479	2.46452	3.59527	17.0593
	26.8333	10.9672	12.1333	16.6651		18.3093	24.6418	26.7797		89.5039	56.1998	51.3262		26.8333	13.2552	23.2436	65.6766	2.4577	3.59657	16.9655
	27	11.0029	12.1138	16.685		18.4711	24.8114	26.892		90.0361	56.6266	51.7873		27	13.2672	23.3915	66.15	2.45891	3.58144	17.0052
	27.1667	11.0308	12.1168	16.6899		19.6257	24.8618	26.9398		90.7131	57.133	52.3205		27.1667	13.2792	23.8091	66.7222	2.45213	3.07738	17.0775
	27.3333	11.049	12.0909	16.6894		20.6205	24.924	26.9665		90.9804	57.3531	52.7188		27.3333	13.2764	24.1703	67.0174	2.45051	2.64497	17.0497
	27.5	11.083	12.0571	16.708		18.7336	25.0601	27.0508		91.36	57.6659	53.1516		27.5	13.2827	23.6149	67.3925	2.45448	3.54595	17.0475
	27.6667	11.1141	12.0548	16.7166		20.073	25.0627	27.051		91.9356	58.0672	53.6609		27.6667	13.2952	24.0622	67.8879	2.44962	2.93531	17.0992
	27.8333	11.1383	12.1001	16.7256		21.2848	25.0997	27.0384		92.0553	58.21	53.9975		27.8333	13.3213	24.4743	68.0876	2.43897	2.39015	17.0347
	28	11.1739	12.0939	16.7441		19.5512	25.1943	27.0641		92.6465	58.6562	54.496		28	13.3373	23.9365	68.5996	2.43806	3.19348	17.0883
	28.1667	11.1964	12.0905	16.7309		18.7304	25.2708	27.1145		93.2785	59.1171	54.9875		28.1667	13.3393	23.7052	69.1277	2.42587	3.59736	17.1602
	28.3333	11.2239	12.1834	16.7335		18.9355	25.2964	27.108		93.4182	59.287	55.3552		28.3333	13.3803	23.78	69.3534	2.40323	3.5045	17.0919
	28.5	11.2551	12.1633	16.7429		19.1559	25.3764	27.1241		93.8873	59.6555	55.8291		28.5	13.3871	23.8855	69.7906	2.40171	3.41954	17.1104
	28.6667	11.2712	12.1472	16.7389		19.2687	25.434	27.1389		94.2329	59.9208	56.2545		28.6667	13.3858	23.9472	70.1361	2.39783	3.38064	17.1047
	28.8333	11.3015	12.0986	16.7618		19.3464	25.4331	27.1198		94.4547	60.1209	56.616		28.8333	13.3873	23.9664	70.3972	2.40819	3.33866	17.0713
	29	11.3257	12.0867	16.7536		19.3496	25.5368	27.1669		94.924	60.4726	57.0421		29	13.3887	24.0177	70.8129	2.39959	3.36729	17.1065
	29.1667	11.3415	12.0608	16.7478		19.2369	25.5403	27.1563		95.196	60.7432	57.3872		29.1667	13.3834	23.9778	71.1088	2.39708	3.41668	17.0872
	29.3333	11.3763	12.0681	16.7592		19.4608	25.6206	27.1818		95.4889	60.9843	57.7277		29.3333	13.4012	24.0877	71.4003	2.3912	3.33321	17.085
	29.5	11.3893	12.0516	16.7494		19.5592	25.7242	27.2181		96.0191	61.3478	58.1825		29.5	13.3968	24.1672	71.8498	2.38606	3.31488	17.1391
	29.6667	11.4187	12.0044	16.7618		19.2571	25.5813	27.0665		96.7269	61.8114	58.7672		29.6667	13.3949	23.9683	72.4352	2.39268	3.38604	17.2217
	29.8333	11.4441	12.04	16.7691		19.1454	25.4	26.8101		96.9236	61.9738	59.1898		29.8333	13.4177	23.7852	72.6957	2.38224	3.33093	17.1693
	30	11.4621	12.087	16.7613		19.1154	25.45	26.75		97.5443	62.4019	59.7358		30	13.4368	23.7718	73.2273	2.36461	3.33506	17.2291
	30.1667	11.4921	11.9963	16.776		19.151	25.5999	26.8291		97.8489	62.6301	60.1823		30.1667	13.4215	23.86	73.5538	2.38095	3.36734	17.2083
	30.3333	11.512	11.9872	16.7718		19.4387	25.7784	26.9416		98.1953	62.904	60.6186		30.3333	13.4237	24.0529	73.906	2.37543	3.2971	17.2005
	30.5	11.5285	11.9916	16.7743		19.6084	25.9054	27.0472		98.7886	63.3062	61.145		30.5	13.4315	24.187	74.4132	2.37126	3.27098	17.2585
	30.6667	11.5561	11.9981	16.7931		19.7603	25.8819	27.0184		98.8905	63.4184	61.4932		30.6667	13.4491	24.2202	74.6007	2.37144	3.1876	17.1935
	30.8333	11.5702	11.9717	16.7764		20.1266	25.9527	27.0345		99.5282	63.848	62.0087		30.8333	13.4394	24.3712	75.1283	2.36527	3.03374	17.2696
	31	11.5982	11.9589	16.7958		20.3219	26.0312	27.0574		99.8701	64.0884	62.4353		31	13.451	24.4702	75.4646	2.36976	2.96305	17.2705
	31.1667	11.6133	11.9446	16.786		20.6977	26.1703	27.1514		100.129	64.3202	62.8148		31.1667	13.448	24.6731	75.7546	2.36423	2.83944	17.2462
	31.3333	11.632	11.9571	16.7804		20.7819	26.1803	27.1681		100.775	64.7654	63.3443		31.3333	13.4565	24.7101	76.2949	2.35409	2.80677	17.3198
	31.5	11.661	11.9378	16.7862		20.7075	26.2723	27.2228		100.85	64.874	63.688		31.5	13.4617	24.7342	76.4705	2.35352	2.87362	17.2454
	31.6667	11.6684	11.9289	16.7719		20.598	26.3545	27.2865		101.372	65.2572	64.1671		31.6667	13.4564	24.7464	76.9321	2.34681	2.95788	17.2873
	31.8333	11.7002	11.8963	16.7926		21.0044	26.3452	27.2699		101.811	65.5762	64.6346		31.8333	13.463	24.8732	77.3407	2.35571	2.76154	17.3076
	32	11.7183	11.8789	16.7823		21.6393	26.4317	27.291		101.973	65.7504	64.9768		32	13.4598	25.1207	77.5667	2.35027	2.48656	17.2607
	32.1667	11.7396	11.928	16.781		21.1528	26.4331	27.27		102.635	66.2186	65.5179		32.1667	13.4829	24.9519	78.1239	2.33339	2.70806	17.3345
	32.3333	11.7588	11.9683	16.7864		21.4817	26.4823	27.269		102.763	66.3596	65.8757		32.3333	13.5045	25.0777	78.3329	2.32221	2.56296	17.2761
	32.5	11.7698	11.9636	16.774		21.1469	26.5603	27.3093		103.236	66.722	66.342		32.5	13.5025	25.0055	78.7668	2.31466	2.74553	17.3033
	32.6667	11.7995	11.9472	16.7815		20.9864	26.4985	27.2363		103.671	67.06	66.8208		32.6667	13.5094	24.907	79.184	2.31451	2.78864	17.3153
	32.8333	11.8033	11.957	16.7701		20.6827	26.538	27.1986		103.822	67.2362	67.1847		32.8333	13.5102	24.8064	79.4144	2.306	2.92836	17.259
	33	11.8363	11.9661	16.7742		21.0336	26.6645	27.269		104.46	67.6976	67.717		33	13.5255	24.989	79.9583	2.2978	2.80774	17.3254
	33.1667	11.8457	11.9595	16.7697		21.4261	26.6698	27.2609		104.536	67.8165	68.0611		33.1667	13.5249	25.1189	80.1377	2.29483	2.62237	17.2522
	33.3333	11.8632	12.0717	16.7693		20.5239	26.7667	27.3002		104.999	68.1708	68.5202		33.3333	13.568	24.8636	80.5634	2.26521	3.07633	17.2794
	33.5	11.8782	12.0607	16.77		20.5694	26.872	27.3667		105.479	68.524	69.0169		33.5	13.5696	24.936	81.0067	2.26422	3.09428	17.3058
	33.6667	11.8892	12.0392	16.7746		20.8625	26.8788	27.3312		105.584	68.6689	69.344		33.6667	13.5676	25.0242	81.1989	2.26846	2.94851	17.245
	33.8333	11.9183	12.032	16.7754		20.6661	26.9849	27.3572		106.145	69.0772	69.8515		33.8333	13.5752	25.0028	81.6914	2.26336	3.07023	17.2945
	34	11.9223	12.0587	16.7625		21.5098	27.0575	27.3819		106.186	69.1906	70.1646		34	13.5812	25.3164	81.8471	2.25021	2.69492	17.2149
	34.1667	11.9471	11.9917	16.7742		20.8694	27.0342	27.3424		106.679	69.5626	70.6428		34.1667	13.571	25.082	82.2949	2.26507	2.98142	17.248
	34.3333	11.9587	11.9739	16.7541		21.0422	27.1154	27.353		107.183	69.9562	71.1586		34.3333	13.5622	25.1702	82.7658	2.25699	2.92058	17.2722
	34.5	11.9672	11.9378	16.7458		21.2961	27.1787	27.3839		107.252	70.101	71.4964		34.5	13.5503	25.2862	82.9499	2.25963	2.82266	17.1938
	34.6667	11.9926	11.9269	16.7499		21.3046	27.1747	27.3514		107.884	70.5901	72.0369		34.6667	13.5565	25.2769	83.5036	2.25826	2.80976	17.2495
	34.8333	11.9976	11.9725	16.7415		21.118	27.2773	27.3928		108.048	70.7757	72.4316		34.8333	13.5705	25.2627	83.7519	2.24223	2.93114	17.1935
	35	12.0231	11.9786	16.7507		21.2246	27.3234	27.4031		108.29	71.0222	72.8192		35	13.5841	25.317	84.0439	2.23919	2.89395	17.1605
	35.1667	12.0187	12.011	16.7191		21.3191	27.3325	27.375		108.947	71.5097	73.3914		35.1667	13.5829	25.3422	84.6159	2.2176	2.84479	17.2215
	35.3333	12.0454	11.9957	16.7336		23.0443	27.4447	27.4359		108.945	71.5968	73.7052		35.3333	13.5916	25.975	84.749	2.22183	2.07228	17.1308
	35.5	12.0499	12.0028	16.7233		26.3112	27.4389	27.4127		109.367	71.9235	74.1417		35.5	13.592	27.0543	85.1439	2.21426	0.525541	17.1519
	35.6667	12.0639	12.0623	16.7306		29.5412	27.4729	27.3868		110.005	72.3805	74.6961		35.6667	13.6189	28.1337	85.6938	2.20028	0.99593	17.2164
	35.8333	12.083	12.0378	16.7165		25.2677	27.5837	27.4252		110.006	72.4385	74.9777		35.8333	13.6124	26.7588	85.8074	2.19501	1.05638	17.1424
	36	12.0859	12.0408	16.7109		22.7712	27.5632	27.3821		110.526	72.8095	75.4335		36	13.6125	25.9055	86.2563	2.19096	2.21752	17.1946
	36.1667	12.1081	12.0112	16.7129		21.7492	27.6154	27.372		111.124	73.2421	75.955		36.1667	13.6107	25.5789	86.7737	2.1939	2.70983	17.2539
	36.3333	12.1075	12.0195	16.6861		21.9745	27.7132	27.41		111.186	73.3474	76.2778		36.3333	13.6044	25.6992	86.9372	2.17938	2.6367	17.1884
	36.5	12.1321	11.9967	16.6955		21.832	27.6744	27.3608		111.799	73.8052	76.8023		36.5	13.6081	25.6224	87.4687	2.18385	2.68326	17.2473
	36.6667	12.1335	12.0029	16.6758		22.9211	27.7376	27.3555		112.191	74.113	77.2631		36.6667	13.6041	26.0047	87.8556	2.17272	2.18601	17.2555
	36.8333	12.1524	11.9937	16.6823		23.0285	27.8516	27.3942		112.293	74.2584	77.5927		36.8333	13.6095	26.0914	88.0479	2.1738	2.17387	17.1975
	37	12.1621	11.9892	16.6689		22.0186	27.8081	27.3444		112.924	74.7291	78.1393		37	13.6067	25.7237	88.5976	2.16644	2.62674	17.2578
	37.1667	12.1646	11.9735	16.6562		22.0321	27.8592	27.336		112.977	74.8135	78.4782		37.1667	13.5981	25.7424	88.7564	2.16382	2.63228	17.1921
	37.3333	12.1841	11.973	16.6619		22.1	27.9604	27.3779		113.318	75.0943	79.0102		37.3333	13.6063	25.8128	89.1407	2.16234	2.63609	17.1703
	37.5	12.1855	11.9681	16.6505		22.2891	27.9203	27.3235		114.033	75.6075	79.6564		37.5	13.6013	25.8443	89.7655	2.15787	2.52569	17.2389
	37.6667	12.2098	11.9987	16.658		22.4406	27.96	27.3107		114.016	75.6926	79.9562		37.6667	13.6221	25.9037	89.8884	2.14841	2.46314	17.1497
	37.8333	12.2077	12.0113	16.6314		22.543	28.0671	27.3516		114.369	75.9992	80.396		37.8333	13.6168	25.9872	90.2546	2.13317	2.45291	17.1455
	38	12.2273	11.9884	16.6376		22.4666	28.0317	27.3166		115.035	76.515	81.1406		38	13.6178	25.9383	90.8968	2.13757	2.47217	17.1723
	38.1667	12.2345	11.9651	16.6207		22.5108	28.0411	27.2756		114.988	76.5865	81.6091		38.1667	13.6068	25.9425	91.0613	2.13401	2.44661	17.0428
	38.3333	12.2353	11.9142	16.6118		22.9668	28.1426	27.3122		115.366	76.8978	82.1409		38.3333	13.5871	26.1405	91.4681	2.14279	2.26961	17.0332
	38.5	12.2495	11.9212	16.608		22.5751	28.1767	27.3214		116.038	77.4232	82.8289		38.5	13.5929	26.0244	92.0968	2.13617	2.46388	17.0725
	38.6667	12.244	11.9267	16.5928		22.335	28.136	27.2653		116.002	77.5047	83.2376		38.6667	13.5878	25.9121	92.2481	2.12879	2.55425	16.9588
	38.8333	12.2652	11.8695	16.5913		22.3651	28.2091	27.2693		116.399	77.8584	83.7537		38.8333	13.5753	25.9478	92.6704	2.1387	2.56224	16.9505
	39	12.2605	11.8005	16.5585		22.5676	28.3095	27.3153		116.985	78.3384	84.4088		39	13.5398	26.0641	93.2439	2.14276	2.50553	16.9692
	39.1667	12.2813	11.7833	16.5685		22.6818	28.2499	27.258		116.867	78.4084	84.7903		39.1667	13.5444	26.0633	93.3552	2.14801	2.42508	16.8282
	39.3333	12.2786	11.8023	16.5486		22.796	28.28	27.2327		117.318	78.8262	85.3613		39.3333	13.5431	26.1029	93.8351	2.13403	2.37711	16.8178
	39.5	12.2929	11.8281	16.5448		23.1837	28.3841	27.2576		117.679	79.1842	85.9272		39.5	13.5553	26.2752	94.2634	2.12243	2.23381	16.7844
	39.6667	12.3023	11.7982	16.5333		22.2048	28.3516	27.2323		117.612	79.2786	86.2586		39.6667	13.5446	25.9296	94.383	2.1233	2.67318	16.6706
	39.8333	12.3079	11.7963	16.5264		22.285	28.352	27.197		118.134	79.7481	86.8432		39.8333	13.5435	25.9447	94.9083	2.1195	2.63037	16.6762
	40	12.3259	11.7627	16.5256		22.6127	28.4433	27.2257		118.578	80.1559	87.4374		40	13.5381	26.0939	95.3904	2.12499	2.51127	16.6633
