# Supplementary material for: A non-methanogenic archaeon within the order Methanocellales
Source: Nat Commun. 2024 Jun 13;15:4858. doi: 10.1038/s41467-024-48185-5 (PMC11176372; doi:10.1038/s41467-024-48185-5)
Supplement: Supplementary file 12 — Source Data [file 41467_2024_48185_MOESM12_ESM.zip › SourceData/SourceData for Fig6.aln]

CLUSTAL multiple sequence alignment


BR2_Actino                                                                      -------------------------------------------------MNINDILPSLF
BR2_Bet13_1                                                                     ------------------------------------------------------------
BR2_Bet13_2                                                                     ------------------------------------------------MPGFDLLLANLI
BR2_Bet15                                                                       ----------------------------------------------------MHPLQNLL
BR2_Bet16                                                                       ----------------------------------LDLIDGKRDSHAVAAFAACRIAFMPF
BR2_Bet16_2                                                                     --------------------------------------------------------MNSI
BR2_Bet8                                                                        --------------------------------------------MELLLQFAHTFLTQFQ
BR2_Beta                                                                        -------------------------------------------TLGESTLDFSILLENLI
BR2_Delt2_1                                                                     --------------------------------------------MEALLGFFERFIVQIQ
BR2_Delt2_2                                                                     --------------------------------------------------MWDAMIMNFT
BR2_Gam14                                                                       --------------------------------------------------------LSPI
BR2_Gam17                                                                       --------------------------------------------------------LSPI
BR2_Perc11                                                                      ----------------------------------------------MDMSMGQVMLINLT
BR2_Ther4_1                                                                     --------------------------------------------MEGFIDFIGMFIGQLQ
BR2_Ther4_2                                                                     -----------------------------------------------MNGFFDMAVKNIL
BS5B12alp6                                                                      ---------------------------------------------------MGDILNTLA
BS5B12bet1_1                                                                    --------------------------------------------MEVLFQFGHTFLTQFQ
BS5B12bet1_2                                                                    ------------------------------------------------MPGFDLLIANLI
BS5B12bet2_1                                                                    --------------------------------------------MDVLLGFFHTFLTQFQ
BS5B12bet2_2                                                                    -------------------------------------------------------MQNLL
BS5B12bet2_3                                                                    ------------------------------------------------MPGFDLLIANLI
BS5B12bet2_4                                                                    ------------------------------------------------MPGFDLLIANLI
BS5B12bet3_1                                                                    --------------------------------------------MDLLLSFFHTFLTQFQ
BS5B12bet3_2                                                                    -------------------------------------------------------MQNLL
BS5B12bet4_1                                                                    --------------------------------------------MDFIFDFLARFVSQLT
BS5B12bet4_2                                                                    ------------------------------------------------------MFATLL
BS5B12bet9_1                                                                    -------------------------------------------------MDTSILLENLV
BS5B12bet9_2                                                                    --------------------------------------------------MPSGLLHSLV
BS5B12bet9_3                                                                    ------------------------------------------------MEALGLILAQVS
BS5B12chl2_1                                                                    ------------------------------------------------MDFWNVMRVNIF
BS5B12chl2_2                                                                    ------------------------------------------------------------
BS5B12cya11                                                                     --------------------------------------------MDFLSDLVALIFSKFQ
BS5B12del10                                                                     --------------------------------------------MEFLLELLERVIRQLT
BS5B12fir7                                                                      ------------------------------------------------------MLTNFS
BS5B12gam5                                                                      --------------------------------------------VDFIFEFLSRLLSQLT
BS5B12met12                                                                     --------------------------------------------MEILLEFFNRFIAQVQ
CAO86493_Microcystis_aeruginosa_PCC_7806                                        -------------------------------------------------MDGSLILFNIL
CdV_Acti8_1                                                                     --------------------------------------------MEVVLGFLTKFLEMLQ
CdV_Acti8_2                                                                     -------------------------------------------------MDLSILLGDLF
CdV_Actinob_1                                                                   -------------------------------------------------MNFSDILPSLF
CdV_Actinob_2                                                                   -----------------------------------------------MADLLANAAANLT
CdV_Beta9_1                                                                     --------------------------------------------MDVLLEFFHTFLTQFQ
CdV_Beta9_2                                                                     ------------------------------------------------MPSFDLLIANLI
CdV_Clos11                                                                      -----------------------------------------------MYNIWDVMLTNFS
CdV_Clos3                                                                       --------------------------------------------------MLDAIIMNFT
CdV_Epsilon                                                                     ----------------------------------------------MDMSMGQVMLLNLT
GPS12chl2_1                                                                     ------------------------------------------------MDFWYVMRVNIF
GPS12chl2_2                                                                     --------------------------------------------------------EQIF
GPS12firm_1                                                                     -------------------------------------------MNYVEYNIWEVMLINFT
GPS12firm_2                                                                     ------------------------------------------------------------
KJS71108_Comamonadaceae_bacterium_BICA1-1                                       --------------------------------------------MEVFLGFFHTFLTQFQ
NP_244736_Bacillus_halodurans_C-125                                             --------------------------------------------------MSEIIIQNLI
NP_441340_Synechocystis_sp._PCC_6803                                            --------------------------------------------MDFLSNFLTDFVGQLQ
NP_485029_Nostoc_sp._PCC_7120                                                   -------------------------------------------------MDVSLIMSNIL
NP_486174_Nostoc_sp._PCC_7120                                                   --------------------------------------------MDFFSLFLMDFVKQLQ
NP_874635_Prochlorococcus_marinus_subsp._marinus_str._CCMP1375                  -------------------------------------------------MEANLVLQNVL
NP_892334_Prochlorococcus_marinus_subsp._pastoris_str._CCMP1986                 -------------------------------------------------MEINPILQNVL
NP_895042_Prochlorococcus_marinus_str._MIT_9313                                 -----------------------------------------MITATATALDAGLVLANVL
NP_961140_Mycobacterium_avium_subsp._paratuberculosis_K-10                      ----------------------------------------------MLQEFWHNFTHNLF
PiMoBac_Acti1                                                                   ------------------------------------------------MDALDLLVANLR
PiMoBac_Alph1                                                                   --------------------------------------------MDLLVEFLMRVVGQFQ
PiMoBac_Chlx2                                                                   --------------------------------------------------MLELILTQVL
PiMoBac_Delt1                                                                   --------------------------------------------MDILLEVFSRFISQLQ
PiMoBac_Delt2                                                                   ------------------------------------------------MDLLHIIIGQIL
PiMoBac_Gam3_1                                                                  --------------------------------------------MDVLLNALGVFINQLQ
PiMoBac_Gam3_2                                                                  ---------------------------------------------------------MSL
PiMoBac_Gam4_1                                                                  ---------------------------------------------------------MAL
PiMoBac_Gam4_2                                                                  -------------------------------------------------MDISGLLDNII
PiMoBac_Met12                                                                   ------------------------------------------------MELLDIILTQIF
PiMoBac_misc1                                                                   --------------------------------------------MDVILNALGVFISQLQ
PiMoBac_misc2                                                                   --------------------------------------------MDILWEVMGTFISQLQ
PiMoBac_misc3                                                                   ----------------------------------------------MLGEFFGGFLNQLQ
PiMoBac_misc4                                                                   --------------------------------------------MEILLGFFSGFVTQLQ
PiMoBac_misc5                                                                   ----------------------------------------------MDINIGEIILAGFF
PiMoBac_misc6                                                                   ------------------------------------------------MDLLSAILTQVL
PiMoBac_misc7                                                                   ------------------------------------------------MELWDVILTQIL
PiMoBac_misc8                                                                   ------------------------------------------------------------
PiMoBac_misc9                                                                   ------------------------------------------------MEILELILTQVL
PiMoBac_misc10                                                                  ---------------------------------------------------------MSL
PiMoBac_Nitr1                                                                   -----------------------------------------------MNGVLDMAIANII
ST09_Clos14                                                                     --------------------------------------------------MWEMILAGLF
ST09_Fir4                                                                       ------------------------------------------------------------
ST09_Fir6                                                                       ---------------------------------------------------MEAVLAGLF
ST09_Misc1                                                                      ------------------------------------------------MEVLAVILSQIF
ST09_Misc2                                                                      ------------------------------------------------MPDINLLLTNLF
WP_029461386_Serpentinomonas_raichei                                            --------------------------------------------MDLLLSFFHTFLTQFQ
WP_045530222_Serpentinomonas_raichei                                            --------------------------------------------MDVLLGFFHTFLTQFQ
WP_045534291_Serpentinomonas_mccroryi                                           --------------------------------------------MDVLLEFFHTFLTQFQ
YP_001008626_Prochlorococcus_marinus_str._AS9601                                -------------------------------------------------MEINPILQNVL
YP_001010558[Prochlorococcus_marinus_str._MIT_9515                              -------------------------------------------------MEVNPIIQNVL
YP_001014119_Prochlorococcus_marinus_str._NATL1A                                -------------------------------------------------MGQNLFIQNAL
YP_001016813_Prochlorococcus_marinus_str._MIT_9303                              -----------------------------------------MITATATALDAGLILANVL
YP_001019336_Methylibium_petroleiphilum_PM1                                     -------------------------------------------------------MQNFL
YP_001090457_Prochlorococcus_marinus_str._MIT_9301                              -------------------------------------------------MEINPILQNVL
YP_001093376_Shew_1247_Shewanella_loihica_PV-4                                  ---------------------------------------------------------MQL
YP_001156831_Polynucleobacter_necessarius_subsp._asymbioticus_QLW-P1DMWA-1      -------------------------------------------------------MTNLL
YP_001227072_Synechococcus_sp._RCC307                                           -------------------------------------------------MDTALVLQNLL
YP_001276322_Roseiflexus_sp._RS-1                                               ------------------------------------------------MDFFELIRLNLL
YP_001430717_Roseiflexus_castenholzii_DSM_13941                                 ------------------------------------------------MDTIEIIRSNLL
YP_001433333_Roseiflexus_castenholzii_DSM_13941                                 ------------------------------------------------MNFLELIRLNLL
YP_001483437_Prochlorococcus_marinus_str._MIT_9215                              -------------------------------------------------MEINPILQNVL
YP_001516213_Acaryochloris_marina_MBIC11017                                     -------------------------------------------------MDVSLIVSNIL
YP_001518462_Acaryochloris_marina_MBIC11017                                     --------------------------------------------MEFLTNFMTLFLSKLQ
YP_001521592_Acaryochloris_marina_MBIC11017                                     -------------------------------------------------MDVSLIISNIL
YP_001550118_Prochlorococcus_marinus_str._MIT_9211                              -------------------------------------------------METNLILQNVL
YP_001581819_Nitrosopumilus_maritimus_SCM1                                      ------------------------------------------------MEILELIQANLL
YP_001635390_Chloroflexus_aurantiacus_J-10-fl                                   ------------------------------------------------MTIIELLQVNLL
YP_001660928_Microcystis_aeruginosa_NIES-843                                    -------------------------------------------------MDGSLILFNIL
YP_001661223_Microcystis_aeruginosa_NIES-843                                    --------------------------------------------MDFFSLFVMDFIQQLQ
YP_001718092_Candidatus_Desulforudis_audaxviator_MP104C                         -----------------------------------------------MADMFEVALANLT
YP_001733734_Synechococcus_sp._PCC_7002                                         --------------------------------------------MDFLSDFLTKFGSQLQ
YP_001804353_Cyanothece_sp._ATCC_51142                                          -------------------------------------MRRKEVLMDFISDFLTKFVAQLQ
YP_001851979_Mycobacterium_marinum_M                                            ----------------------------------------------MLHEFWENFTHNLF
YP_001864683_Nostoc_punctiforme_PCC_73102                                       -------------------------------------------------MDLSLIVSNIL
YP_001964992_Leptospira_biflexa_serovar_Patoc_strain_'Patoc_1_(Ames)'           ------------------------------------------------MEILHALVANLQ
YP_002315899_Anoxybacillus_flavithermus_WK1                                     --------------------------------------------------MQEMVINNLT
YP_002371470_Cyanothece_sp._PCC_8801                                            --------------------------------------------MDFLSLFVKDFIIQLQ
YP_002376583_Cyanothece_sp._PCC_7424                                            --------------------------------------------MDFLSYFLMDFVSQLQ
YP_002462748_Chloroflexus_aggregans_DSM_9485                                    ------------------------------------------------MEVLELLRINLL
YP_002485721_Cyanothece_sp._PCC_7425                                            --------------------------------------------MDFWSYFLMDFVKQLQ
YP_002553078_Acidovorax_ebreus_TPSY                                             -------------------------------------------------------MQSLL
YP_002728636_Sulfurihydrogenibium_azorense_Az-Fu1                               -------------------------------------------------MSLDLLIQNVL
YP_002786436_Deinococcus_deserti_VCD115                                         ------MVAISILDSGNFRSDAWRPLGVLKWVQHGQPGNCERQRYSAPVDALELLQLNLL
YP_002885752_Exiguobacterium_sp._AT1b                                           ---------------------------------------------------MELFLFLLT
YP_002892638_Tola_1437_Tolumonas_auensis_DSM_9187                               ----------------------------------------------------------MP
YP_003291925_Rhodothermus_marinus_DSM_4252                                      --------------------------------------------------MLEILLTNLL
YP_003319_Leptospira_interrogans_serovar_Copenhageni_str._Fiocruz_L1-130        -------------------------------------------------MDTHAILENVL
YP_173171_Synechococcus_elongatus_PCC_6301                                      --------------------------------------------MDFLSNFLMDFVKQLQ
YP_292771_Prochlorococcus_marinus_str._NATL2A                                   -------------------------------------------------MGQNLFIQNAL
YP_322678_Anabaena_variabilis_ATCC_29413                                        -------------------------------------------------MNSSLILSNIL
YP_323456_Anabaena_variabilis_ATCC_29413                                        -------------------------------------------------MDVSLIVSNIL
YP_323532_Anabaena_variabilis_ATCC_29413                                        --------------------------------------------MDFVSLFVKDFIAQLQ
YP_396713_Prochlorococcus_marinus_str._MIT_9312                                 -------------------------------------------------MEINTILQNVL
YP_508051_Jannaschia_sp._CCS1                                                   -----------------------------------------------MDGMLALAADNLL
YP_731686_Synechococcus_sp._CC9311                                              -------------------------------------------------MNQALIFENIF
YP_796676_Leptospira_borgpetersenii_serovar_Hardjo-bovis_str._L550              -------------------------------------------------MDTRAILENVL
YP_881014_Mycobacterium_avium_104                                               ----------------------------------------------MLQEFWHNFTHNLF
YP_986494_Acidovorax_sp._JS42                                                   -------------------------------------------------------MQSLL
ZP_01003906_Loktanella_vestfoldensis_SKA53                                      --------------------------------------------MDVIWTIISSFLEQLQ
ZP_01052391_Polaribacter_sp._MED152                                             -------------------------------------------------MDLHYLIDNLT
ZP_01084882_Synechococcus_sp._WH_5701                                           -----------------------------------------------MSEFITLFIKQLQ
ZP_01118259_Polaribacter_irgensii_23-P                                          -------------------------------------------------MDFHYLLDNIT
ZP_01253224_Psychroflexus_torquis_ATCC_700755                                   -------------------------------------------------MDLHLLTDNLS
ZP_01619185_Lyngbya_sp._PCC_8106                                                --------------------------------------------MEFLSDFLTLFLSKLQ
ZP_01621751_Lyngbya_sp._PCC_8106                                                -------------------------------------------------MNASLILSNIL
ZP_01629171_Nodularia_spumigena_CCY9414                                         --------------------------------------------MDFLSDFLTLFLAKLQ
ZP_01691175_Microscilla_marina_ATCC_23134                                       MSYPYLSLIANYLLLLTTTLFCFFFCWIQANINSTSLLINFHTYKLKKIMDIHLAIANIL
ZP_01692321_Microscilla_marina_ATCC_23134                                       -------------------------------------------------MDLSLLIDNLT
ZP_01729086_Cyanothece_sp._CCY0110                                              --------------------------------------------MDFLSDFLTKFVSQLQ
ZP_01735206_Flavobacteria_bacterium_BAL38                                       -------------------------------------------------MNFNLLLENLT
ZP_01856114_Planctomyces_maris_DSM_8797                                         ----------------------------------------------MFEEFIHNFAHNLF
ZP_01902156_Roseobacter_sp._AzwK-3b                                             --------------------------------------------MEIIVEILTTILSQFQ
ZP_01915636_Limnobacter_sp._MED105                                              -------------------------------------------------------MNNFT
ZP_02168701_Hoeflea_phototrophica_DFL-43                                        -----------------------------------------------MQDILALATANLL
ZP_03416494_Mycobacterium_tuberculosis_02_1987                                  ----------------------------------------------MLHEFWVNFTHNLF
ZP_03496012_Thermus_aquaticus_Y51MC23                                           ------------------------------------------------MDALELLRQNLL
ZP_03690008_Thioalkalivibrio_sp._K90mix                                         ---------------------------------------------------------MAF
ZP_03728172_Dethiobacter_alkaliphilus_AHT_1                                     -------------------------------------------------MSVDLVLQNII
ZP_04037145_Meiothermus_silvanus_DSM_9946                                       -----------------MVGNAIRSPGPDLAHIVRDCIKPHARAKTMGMDISELLRLNLL
ZP_04040266_Meiothermus_ruber_DSM_1279                                          ------------------------------------------------MDTLELLRINLL
ZP_04426475_Planctomyces_limnophilus_DSM_3776                                   --------------------------------------------------MLEVLRINLC
ZP_04748595_Mycobacterium_kansasii_ATCC_12478                                   ----------------------------------------------MLHEFWENFTHNLF
ZP_05031038_Coleofasciculus_chthonoplastes_PCC_7420                             --------------------------------------------MEFLSDFFTLFLGKLQ
ZP_05039357_Synechococcus_sp._PCC_7335                                          --------------------------------------------MDFLSDFLTLFLSKLQ
ZP_05045596_Cyanobium_sp._PCC_7001                                              -----------------------------------------------MSDFFPLFLKQVQ
ZP_05053737_Octadecabacter_antarcticus_307                                      --------------------------------------------MDIMISIASTVVDQLQ
ZP_05067700_Octadecabacter_arcticus_238                                         -----------------------------------------------MAEIFDLAATNLL
ZP_05113902_Labrenzia_alexandrii_DFL-11                                         ---------------------------------MARKNQIKQGRPEVIETILGLAAQNLL
ZP_05115684_Labrenzia_alexandrii_DFL-11                                         --------------------------------------------MDIFFEIITTLAAQFQ
ZP_05138109_Prochlorococcus_marinus_str._MIT_9202                               -------------------------------------------------MEINPILQNVL
ZP_05227300_Mycobacterium_intracellulare_ATCC_13950                             ----------------------------------------------MLQEFWHNFTHNLF
ZP_05315456_Nitrosomonas_sp._AL212                                              -----------------------------------------------------MSLSSLL
ZP_05316186_Nitrosomonas_sp._AL212                                              --------------------------------------------------------MATI
ZP_05883096_Vibrio_metschnikovii_CIP_694                                        ---------------------------------------------------------MVL
                                                                                                                                            

BR2_Actino                                                                      APPILFFLLGMVTVLVKSDLEIPPEIVKGASIFLLLSIGLEGGLEAVDAVRVDPDFLSVI
BR2_Bet13_1                                                                     -----------------------------------MRIGIQGGMEIR---GG--DIGAML
BR2_Bet13_2                                                                     QPIILAFILGAVAGFLRSELELPAAVISLLAIYLLFSIGLEGGRELA---QA--DLGGLL
BR2_Bet15                                                                       DPAILFFVFGVVAGLLRSNLEVPPQIARFLSLYLLMSVGLKGGFSLA---HS--GLGADV
BR2_Bet16                                                                       EPVILFFLLGALAGLVRSDLRIPAVLYESLSIFLLLAIGLKGGVELA---RY--PIADLL
BR2_Bet16_2                                                                     DPVILFFLFGLVAGLLRSELKLPSALYDSLSIFLLLAIGLKGGQGLA---TQ--PLGPLL
BR2_Bet8                                                                        TPTLAFLLGGMLAAALGSKLDIPDAIYRFCVFMLLMRIGIQGGMEIR---GG--DITAML
BR2_Beta                                                                        SPITLAFMLGMIASLIRSDLEIPEPVIRIISIFLLFSIGLQGGHELA---RV--ELGEIA
BR2_Delt2_1                                                                     SPTLAFLLAGMMVAAFNSKLRIPDAIYEFCVYMLLMRIGLTAGVAIR---EA--NIVEML
BR2_Delt2_2                                                                     SAPILFFILGVLAVLIRSDLKIPHEVGYSIVIFLMISIGLRAGAAIA---ETPGGMLAVV
BR2_Gam14                                                                       DPVLLFFILGLTAGLLRSELRMPAAVYDLVSMLLLLTIGLKGGVELA---RQ--PFADLA
BR2_Gam17                                                                       DPVLLFFILGLTAGLLRSELRMPAAVYDLVSMLLLLTIGLKGGVELA---RQ--PFADLA
BR2_Perc11                                                                      SPAILFFVLGALSVFIKSGIQIPDAMGYAVVMFLMAAIGLRAGAEIT---VMPGGIVAVV
BR2_Ther4_1                                                                     SPTLAFLIAGMIIAALNSQLRIPDAIYQFCVFMLLMRIGLNAGIGIR---EA--NIVDML
BR2_Ther4_2                                                                     SPPILFFLLGIFASRVKSDLEVPQQIGKALSYYLMIVIGFKGGVQLS---AS--EIDFKL
BS5B12alp6                                                                      SPVILFFVLGAIASFARSDLSIPESVSKGMSLYLMASIGLKGGVEVS---AA--GLDPQM
BS5B12bet1_1                                                                    TPTLAFLLGGMLAAALGSKLDIPDAIYRFCVFMLLMRIGIQGGMEIR---DG--DIGAML
BS5B12bet1_2                                                                    QPIILAFILGAIAGFLRSELELPAAVISLLAIYLLFSIGLEGGRELA---QA--DLGGLL
BS5B12bet2_1                                                                    TPTLAFLLGGMLAAALGSKLDIPDAIYRFCVFMLLMRIGIQGGMEIR---EG--DIGAML
BS5B12bet2_2                                                                    DPAILFFVFGVFVGLVRSNLEIPPAISKFLSLYLLMAIGLKGGFAMA---AT--GLTYAT
BS5B12bet2_3                                                                    QPIILAFVLGAIAGFLRSELELPAAVISLLAIYLLFSIGLEGGRELA---QA--ELGGLL
BS5B12bet2_4                                                                    QPIILAFILGAIAGFLRSELELPAAVISLLAIYLLFSIGLEGGRELA---QA--DLGGLL
BS5B12bet3_1                                                                    TPTLAFLLGGMLAAALGSKLDIPDAIYRFCVFMLLMRIGIQGGMEIR---DG--DIGAML
BS5B12bet3_2                                                                    DPAILFFVFGVFVGLIRSNLEIPPAISKFLSLYLLMAIGLKGGFAMA---AT--GLTYAT
BS5B12bet4_1                                                                    TPALGFLFAGVLLAAVGSTFRIPRAIYQFSIFMLLMKIGLGAGMAIR---DA--DLAAMA
BS5B12bet4_2                                                                    DPAILFFILGLFIATVRSNLEIPAQISKFLSLYLLMAIGLKGGMALS---VS--GIQPHI
BS5B12bet9_1                                                                    SPITLAFVLGMVAALIRSDLEIPEPVIRIISIFLLFSIGLQGGHELA---RV--ELGDIA
BS5B12bet9_2                                                                    DPAILFFVFGVFAGLVRSNLEIPAAISKFFSLYLLMALGLKGGASLA---ET--GLPVEG
BS5B12bet9_3                                                                    SLPILFFAMGMVAGLVKSDLRVPEEMSTAMLLFLLTAIGLEGGVGIY---KA--GITAIL
BS5B12chl2_1                                                                    SAPVLFFILGVLAVKLKSDLKIPSDVGRGIVIFLMASIGIRAGADIA---ETPGGLVAVL
BS5B12chl2_2                                                                    ------------------------------------------------------GIGGVL
BS5B12cya11                                                                     TPTLGFLIGGMILAAFNSQLQIPDAIYKFVTFMLLIRIGLNGGIEIR---NA--NLTAML
BS5B12del10                                                                     SPVLGFLFAGAALAAAGSKFRVPDSIYQFCVFMLLMKIGLSAGLAIR---EA--ELVLMV
BS5B12fir7                                                                      SAPVLFFFLGVIAVVSKSDLSIPSDVGRGVVIFLMASIGIRAGAEIA---QMPGGVLAVF
BS5B12gam5                                                                      TPALGFLFAGVLLAAVGSTFRIPKAIYQFSIFMLLMKIGLGAGMAIR---DA--DLMAMA
BS5B12met12                                                                     SPTLAFLIAGMVIAAFNSKLRIPDAIYQFCVFMLLMRIGLKGGMAIR---DA--NIVEML
CAO86493_Microcystis_aeruginosa_PCC_7806                                        NPPVLFFFLGMLAVFFKSDLEIPQPLPKLFSLYLLMAIGFKGGYELA---ES--GINNQI
CdV_Acti8_1                                                                     TPTLSFLILGMIVAAIKSELRIPDSIYQFTVFVLLMRIGLKAGMEMR---NA--DITDIL
CdV_Acti8_2                                                                     APAMLFFIIGMLTVFIKSDLEIPPEITKAAAIFLLISIGIEGGAEAVYALQKEAGLLTVI
CdV_Actinob_1                                                                   APPILFFLLGMVTVLVKSDLEIPPEIVKGASIFLLLSIGLTGGLEAVNAVRADPDFLSVI
CdV_Actinob_2                                                                   SPMILFFILGIIGAVVKSDLSIPEPITKTLSIYLLMAIGFKGGAELA---VT--GITAVI
CdV_Beta9_1                                                                     TPTLAFLLGGMLAAALGSKLDIPDAIYRFCVFMLLMRIGIQGGMEIR---GG--DIGAML
CdV_Beta9_2                                                                     QPIILAFVLGAIAGFLRSELELPAAVISLLAIYLLFSIGLEGGRELA---QA--DLGGLL
CdV_Clos11                                                                      SAPVLFFFLGVLAVFSKSDLSIPSDVGRGVVIFLMASIGIRAGAEIA---QMPGGLLAVF
CdV_Clos3                                                                       SAPILFFVMGVLAVLFKSDLRIPPDVGRGIVLFLMASIGIRAGAEIA---QTPGGLLAAA
CdV_Epsilon                                                                     SPAILFFALGALSVFIKSGIKIPDAMGYAVVMFLMAAIGLRAGAEIT---VMPGGIVAVV
GPS12chl2_1                                                                     SAPVLFFILGVLAVKLKSDLVIPSDVGRGIVIFLMASIGLEAGADIA---GVPGGLVAVL
GPS12chl2_2                                                                     SPPIMFFALGMFAALIRSDLKIPPEMSTAMLLFLLAAIGLGGGVGVA---KV--GIGGVL
GPS12firm_1                                                                     SAPVLYFFLGVLAVAVKSDLFIPSDVGRGVVIFLMASIGIRAGAEIA---QMPGGVLAVL
GPS12firm_2                                                                     ----------VLAVAVKSDLYIPGDVGRAVVIFLMASIGIRAGADIV---KMPGGVLAVV
KJS71108_Comamonadaceae_bacterium_BICA1-1                                       TPTLAFLLGGMLAAALGSKLDIPDAIYRFCVFMLLMRIGIQGGMEIR---EG--DIGAML
NP_244736_Bacillus_halodurans_C-125                                             SPVVLFFLLGIIAATFKSDLQFPKGLTEALSMYLLIAIGIKGGIELS---HY--HLEAVI
NP_441340_Synechocystis_sp._PCC_6803                                            SPTLAFLIGGMVIAALGTQLVIPEAISTIIVFMLLTKIGLTGGMAIR---NS--NLTEML
NP_485029_Nostoc_sp._PCC_7120                                                   NPPVLFFFLGMLAVFVKSDLEIPAPIPKALSLYLLFAIGFKGGVELI---KS--GVTQEV
NP_486174_Nostoc_sp._PCC_7120                                                   SPTLGFLIGGMVIAALGSELIIPEAICQIIVFMLLTKIGLTGGIAIR---NS--NLTEMV
NP_874635_Prochlorococcus_marinus_subsp._marinus_str._CCMP1375                  TPPVLFFFLGIVAVVLRSDLEIPAPLPKLFSLYLLLAIGFKGGMELE---KS--GFGGQV
NP_892334_Prochlorococcus_marinus_subsp._pastoris_str._CCMP1986                 APPVLFFLIGAISIFFKSDLEIPAPLPKLFSLYLLLAIGFKGGIEIQ---KS--GFTDQV
NP_895042_Prochlorococcus_marinus_str._MIT_9313                                 SPKVLFFFLGAIAVLLNADLEIPAPLPKLFSLYLLMAVGFRGGMALA---KD--GLGGQV
NP_961140_Mycobacterium_avium_subsp._paratuberculosis_K-10                      KPLLLFFYFGFLIPILKVRFEFPYVIYQGLTMYLLLAIGWHGGEELAQVSAS--SVGAIV
PiMoBac_Acti1                                                                   TPIVLAFALGVFARIVKSDLEIPAPVSSAISIYLLLAIGLQGGAALA---VT--PASEVV
PiMoBac_Alph1                                                                   SPALAFLIGGILVAAAGSKLQIPDAIYQFAVFMLLMRIGLNGGMEIR---DA--NLADMI
PiMoBac_Chlx2                                                                   SPPILFFSLGMIAGLVRSDLKIPESMSTGMLIFLLIAIGLDGGIGIS---KV--GIGALL
PiMoBac_Delt1                                                                   SPTLAFLIAGALIAAVKSKFQIPTPIYDFAVFMLLMKIGLNAGLVMR---DT--PILTMI
PiMoBac_Delt2                                                                   SPPIMFFALGMFAALVKSNLTIPVAMNDAMLIFLLTAIGLKGGVGIR---QV--DLLDIL
PiMoBac_Gam3_1                                                                  SPALAFLLAGALLAAFKSKLQIPKAIYDFAVFMLLMKIGLNAGLVIR---DT--NIMDMI
PiMoBac_Gam3_2                                                                  DPVVLFFILGLAAGLMRAEMRLPPAIYEFLSVILLLAIGLKGGIELS---KQ--SFGDLL
PiMoBac_Gam4_1                                                                  DPIVMFFILGLTAGILRSELRLPPAIYEFLTVLLLIAIGLKGGIELA---KQ--PFGELV
PiMoBac_Gam4_2                                                                  NPVILFFIFGVFAGAIRSNLAIPPAIAKFFSLYLLMAIGLKGGAAMA---AA--GFSGEA
PiMoBac_Met12                                                                   SPPILFFALGMFAALAGSDLKIPEDMSTAMLLFLLAAIGLEGGVGIA---KV--GIGAVL
PiMoBac_misc1                                                                   SPALAFLLAGALLAAFKSKLQIPKAIYDFAVFMLLMKIGLNAGLVIR---DT--NIMDML
PiMoBac_misc2                                                                   SPTLAFLIAGAFIAAVKSKLQIPTPIYDFAVFMLLMKIGLNAGLVIR---DT--SIIDIV
PiMoBac_misc3                                                                   EPVLAFLIGGMVIAAFNSKLKIPDAIYHFAVFMLLMRIGINAGMAIK---DA--NLIAML
PiMoBac_misc4                                                                   KPVLAFLLAGMIIAAFNSKLRIPEAVYQFCVFMLLMRIGLKGGMAIR---EA--NIVEML
PiMoBac_misc5                                                                   APVILFFVLGVLTTIVKSDMTIPPAMSTAMSIFLLAAIGLGGGMEAVEAIAAYPELLGVI
PiMoBac_misc6                                                                   SPLLLFFALGIFAALVKSGLKIPEAMSSGISIFLLCAIGLRAGVGIA---GT--DIRLIF
PiMoBac_misc7                                                                   SPPILFFALGMISGLVKSDLKIPEGMSSAMLIFLLVAIGLDGGVGIS---KV--GIGAVL
PiMoBac_misc8                                                                   ----------MFAGLVKSDLKIPEAMSTAMTIFLLAAIGLDGGVGIY---KV--GIGAVL
PiMoBac_misc9                                                                   SPPILFFAVGMFAGLAKSDLKIPEAMSTAMMIFLLAAIGLEGGVGIY---KV--GIGAVL
PiMoBac_misc10                                                                  DPVVLFFILGLAAGLMRAEMRLPPAIYEFLSVILLLAIGLKGGIELS---KQ--SFSALI
PiMoBac_Nitr1                                                                   SPPILFFIMGIIAILVKSDLRIPESISSALGIFLLLAIGLKSGAGIA---DI--GLGNVL
ST09_Clos14                                                                     APPILFFVLGMVSVFVKSDLSIPPAMGTAMVIFLMASIGITGGAAAIGALRTDPALLGVI
ST09_Fir4                                                                       ---MLFFALGIISVLVKSDLEVPAAMRTGLAMFLLAAIGLNGGSEAVVALVKYPALLAVI
ST09_Fir6                                                                       APVILFFFLGLLTVLVKSDLEIPPALSTAMAIFLMTAIGLRGGAAAVQAVKAAPGILTVI
ST09_Misc1                                                                      SPPILFFALGIFATLIGSDLKIPEDMSTAMVLFLLCAIGLNGGIGIA---KV--GIGAVL
ST09_Misc2                                                                      QPIILAFVLGAIAGFVKNELELPDAAVKVLAIYLLFSLGLQGGHGLA---RA--DLGDVA
WP_029461386_Serpentinomonas_raichei                                            TPTLAFLLGGMLAAALGSKLDIPDAIYRFCVFMLLMRIGIQGGMEIR---DG--DIGAML
WP_045530222_Serpentinomonas_raichei                                            TPTLAFLLGGMLAAALGSKLDIPDAIYRFCVFMLLMRIGIQGGMEIR---EG--DIGAML
WP_045534291_Serpentinomonas_mccroryi                                           TPTLAFLLGGMLAAALGSKLDIPDAIYRFCVFMLLMRIGIQGGMEIR---GG--DIGAML
YP_001008626_Prochlorococcus_marinus_str._AS9601                                APPVLFFLIGAISVLFKSDLEIPAPLPKLFSLYLLLAIGFKGGIEIQ---KS--GFTNQV
YP_001010558[Prochlorococcus_marinus_str._MIT_9515                              APPVLFFLIGAISIFFKSDLEIPAPLPKLFSLYLLLAIGFKGGIEIQ---KS--GFTDQV
YP_001014119_Prochlorococcus_marinus_str._NATL1A                                SPPILFFFLGAIAYALKSDFEIPAPLPKLFSLYLLLAIGFRGGIELQ---RS--GFSYPV
YP_001016813_Prochlorococcus_marinus_str._MIT_9303                              SPKVLFFFLGAIAVFLNADLEIPAPLPKLFSLYLLMAVGFRGGMALA---KD--GFGGQV
YP_001019336_Methylibium_petroleiphilum_PM1                                     DPAILFFVFGLVAGALRSNLEIPPPIARFLSLYLLMALGLKGGFALA---KS--GLTTEV
YP_001090457_Prochlorococcus_marinus_str._MIT_9301                              APPVLFFLIGAISVLFKSDLEIPAPLPKLFSLYLLLAIGFKGGIEIQ---RS--GFTDQV
YP_001093376_Shew_1247_Shewanella_loihica_PV-4                                  DITIAFFILGALATLIRSDIQFPKALYQSLTLFLMLAIGLKGGVALS---KY--GSMALL
YP_001156831_Polynucleobacter_necessarius_subsp._asymbioticus_QLW-P1DMWA-1      DPSILFFIFGIFAGLVKSNLEIPQPISRFLSLYLLMALGLKGGFALN---KS--GFTPEI
YP_001227072_Synechococcus_sp._RCC307                                           SPAILFFFLGVFAVLLGSDLEIPAPLPKLFSLYLLLSIGFKGGVELQ---AS--GLGSDV
YP_001276322_Roseiflexus_sp._RS-1                                               SPMALAFVLGIVATLVRSDLHFPDALYTALSIYLLLAIGLKGGAELS---VT--PLAQLW
YP_001430717_Roseiflexus_castenholzii_DSM_13941                                 SPLVLAFILGVVATLIRSEVEIPESVIKAISVYLLFSIGLNGGVELA---GT--PISAFL
YP_001433333_Roseiflexus_castenholzii_DSM_13941                                 SPMALAFLLGIVATLVRSDLHFPDALYTALSIYLLLAIGLKGGAELS---AT--PIAQLW
YP_001483437_Prochlorococcus_marinus_str._MIT_9215                              APPVLFFLIGAISVLFKSDLEIPAPLPKLFSLYLLLAIGFKGGIEIQ---KS--GFTDQV
YP_001516213_Acaryochloris_marina_MBIC11017                                     NPPVLFFFLGMTAVFVQSDLEIPAPIPKLFSLYLLFAIGFKGGVELV---KS--GITQDV
YP_001518462_Acaryochloris_marina_MBIC11017                                     SPTLGFLIGGMVVAAVHSRLQIPDAIYKFIVFMLLIKVGLSGGIAIR---NA--NLAEML
YP_001521592_Acaryochloris_marina_MBIC11017                                     NPPVLFFFLGMMAVFVQSDLEIPAPIPKLFSLYLLFAIGFKGGVELV---KS--GITQDV
YP_001550118_Prochlorococcus_marinus_str._MIT_9211                              TPPVLFFFLGIVAVVVRSDLEIPAPLPKLFSLYLLLAIGFKGGLALE---KS--GFGGQV
YP_001581819_Nitrosopumilus_maritimus_SCM1                                      TPIILFFLFGIIAARIKSDLKIPAAISEFLPIYLLAAIGLHGGIEMR---NT--GFENML
YP_001635390_Chloroflexus_aurantiacus_J-10-fl                                   SPMVLAFALGIIATLVRSDLKLPDELYTTLSIYLLLAIGLKGGVALA---ET--SLAVFW
YP_001660928_Microcystis_aeruginosa_NIES-843                                    NPPVLFFFLGMLAVFFKSDLEIPQPLPKLFSLYLLMAIGFKGGYELA---ES--GINNQI
YP_001661223_Microcystis_aeruginosa_NIES-843                                    SPTLAFLIGGMIIAALGSELVIPESICTIIVFMLLTKIGLTGGIAIR---NS--NLTEMV
YP_001718092_Candidatus_Desulforudis_audaxviator_MP104C                         SPVILFFGLGVLIALAKAKVEFPSSISEFITIYLLIAIGFKGGVSIA---EA--GLTADM
YP_001733734_Synechococcus_sp._PCC_7002                                         SPTLGFLIGGIVIAAFGSRLTIPDAVYKFIVFMLLIKVGLSGGIAIR---NT--NITEML
YP_001804353_Cyanothece_sp._ATCC_51142                                          SPTLGFLIGGAVAAAVSSRLAIPDAIYKFIVFMLLIKVGLKGGIAIR---ES--NITEIL
YP_001851979_Mycobacterium_marinum_M                                            KPLLLFFYFGFLIPILKVRFEFPYVIYQGLTMYLLLAIGWHGGEELAKIKPS--SIGSIV
YP_001864683_Nostoc_punctiforme_PCC_73102                                       NPPILFFFLGMTAVFVKSDLEIPPPVPKLLSLYLLFAIGFKGGVELI---KS--GLNQEV
YP_001964992_Leptospira_biflexa_serovar_Patoc_strain_'Patoc_1_(Ames)'           TPMFLAFLLGIIATVIKSDLKFPDGMYTGLTIYLLFAIGLKGGVKLN---QT--TLIEFY
YP_002315899_Anoxybacillus_flavithermus_WK1                                     SPAILFFILGIIAALVKSDLKLPTGLNESLSIYLLIAIGMKGGIELA---EH--SFSELI
YP_002371470_Cyanothece_sp._PCC_8801                                            SPTLAFLIGGMVIAALGSELVIPESICTIIVFMLLTKIGLTGGIAIR---NS--NLTEMV
YP_002376583_Cyanothece_sp._PCC_7424                                            SPTLGFLIGGMVIAALGSELQIPDAIYKFIVFMLLIKVGLSGGIAIR---NA--NLAEML
YP_002462748_Chloroflexus_aggregans_DSM_9485                                    SPMVLAFALGIVATLVRSDLKLPDELYTTLSIYLLLAIGLKGGIALA---ET--SLAVFW
YP_002485721_Cyanothece_sp._PCC_7425                                            SPTLGFLIGGMVIAALGSQLVIPEAICQIIVFMLLTKIGLTGGMAIR---NS--NLTEMV
YP_002553078_Acidovorax_ebreus_TPSY                                             DPAVLFFALGAFAGLVRSNLEMPAAISKFLSIYLLTALGLKGGFALA---AS--GFTASV
YP_002728636_Sulfurihydrogenibium_azorense_Az-Fu1                               NPVILFFFLGVLSIFLRTGLEIPQPIPKFISLYLLMSIGLHGGYELS---KS--GLDFYV
YP_002786436_Deinococcus_deserti_VCD115                                         SPMVLAFVLGVVAVLVRSDLRLPEELYTVLSIYLLFAIGLKGGAELS---VT--PLGEVI
YP_002885752_Exiguobacterium_sp._AT1b                                           SAPVLLFVTGVIAAVGKSNLKIPDSLSTTLNIYLLLAIGLKGGMGLA---SV--SFEDIA
YP_002892638_Tola_1437_Tolumonas_auensis_DSM_9187                               DIVVLFFVFGLLAGLVKSELKLPSALYDSLSVFLLIAIGLKGGQGLA---QQ--SVFSLA
YP_003291925_Rhodothermus_marinus_DSM_4252                                      SPIVLAFALGIIAQLIRSDLSFPEPLYQALSIYLLLAIGLKGGAELS---HT--PWAVVI
YP_003319_Leptospira_interrogans_serovar_Copenhageni_str._Fiocruz_L1-130        NPPVLFFFLGMGVVFFKSDLVIPESLSKFFSMYLLFAIGFKGGHELS---KT--AFSQEH
YP_173171_Synechococcus_elongatus_PCC_6301                                      SPTLSFLIGGMVIAACGSQLQIPESICKIIVFMLLTKIGLTGGMAIR---NS--NLTEMV
YP_292771_Prochlorococcus_marinus_str._NATL2A                                   SPPILFFFLGAIAYALKSDFEIPAPLPKLFSLYLLLAIGFKGGIELQ---KS--GFTYPV
YP_322678_Anabaena_variabilis_ATCC_29413                                        NPPVLFFFLGMLAIFCKSDLDIPQPLPKLFSLYLLLAIGFKGGYEIE---ES--GINPEI
YP_323456_Anabaena_variabilis_ATCC_29413                                        NPPVLFFFLGMLAVFVKSDLEIPAPIPKALSLYLLFAIGFKGGVELI---KS--GVTQEV
YP_323532_Anabaena_variabilis_ATCC_29413                                        SPTLAFLIGGMIIAALGSELVIPESICTIIVFMLLTKIGLTGGIAIR---NS--NLTEMV
YP_396713_Prochlorococcus_marinus_str._MIT_9312                                 APPVLFFLIGAISVLFKSDLEIPAPLPKLFSLYLLLAIGFKGGIEIQ---KS--GFTDQV
YP_508051_Jannaschia_sp._CCS1                                                   SPIILFFALGLLAAFARSDLSIPEAIAKGMSIYLLFAIGFKGGAAVA---AN--GIDATL
YP_731686_Synechococcus_sp._CC9311                                              SPAVLFFLLGALAVFLKINLEIPQPVSKLLSLYLLISIGFKGGVELI---VS--GLSGSV
YP_796676_Leptospira_borgpetersenii_serovar_Hardjo-bovis_str._L550              NPPVLFFFLGMGVVFFKSDLVIPESLSKFFSMYLLFAIGFKGGHELS---RT--IFTQEH
YP_881014_Mycobacterium_avium_104                                               KPLLLFFYFGFLIPILKVRFEFPYVIYQGLTMYLLLAIGWHGGEELAQVSAS--SVGAIV
YP_986494_Acidovorax_sp._JS42                                                   DPAVLFFALGAFAGLVRSNLEMPAAISKFLSIYLLTALGLKGGFALA---AS--GFTASV
ZP_01003906_Loktanella_vestfoldensis_SKA53                                      KPTLSFLIAGMVLAALGSKFEIPAPVYQFIVILLLLKVGLGAGIAIR---EA--EPMTLI
ZP_01052391_Polaribacter_sp._MED152                                             NPALLFFFLGLVAVNIKSDLRIPENSSKFISLYLLLAIGFKGGQELA---HS--VITSEI
ZP_01084882_Synechococcus_sp._WH_5701                                           SPTLGFLIGGMVVASFGSQLAIPDSIYRFITFFLLLKIGLTGGIAIR---NS--NPTEIF
ZP_01118259_Polaribacter_irgensii_23-P                                          NPALLFFFLGLLAVSIKSDLKIPENSSKFISLYLLLAIGFKGGQELA---HS--IITNEI
ZP_01253224_Psychroflexus_torquis_ATCC_700755                                   NPALLFFILGILASQVKSDLEIPKSSSKFISLYLLFAIGFKGGQELS---HS--EFTADI
ZP_01619185_Lyngbya_sp._PCC_8106                                                SPTLGFLIGGMIVAALGSQLQIPDAIYKFIVFMLLIKVGLSGGIAIR---NA--NLVDML
ZP_01621751_Lyngbya_sp._PCC_8106                                                NPPVLFFFIGMSAVFLKSDLEIPPPIPKLFSLYLLFAIGFKGGHEIH---ES--GLNLEI
ZP_01629171_Nodularia_spumigena_CCY9414                                         SPTLGFLIGGMVVAAVNSRLQIPDAIYKFIVFMLLIKVGLSGGIAIR---NA--DLAKML
ZP_01691175_Microscilla_marina_ATCC_23134                                       SPPVLFFFLGMVAVWVKSDLEIPKALSKFFSLYLLLDIGFHGGYELH---HN--GFSWNI
ZP_01692321_Microscilla_marina_ATCC_23134                                       NPALLFFFLGIIAVKLKSDLEIPANSSKFISLYLLFSIGFKGGQELS---HS--PLNGEI
ZP_01729086_Cyanothece_sp._CCY0110                                              SPTLGFLIGGAVAAAVSSRLAIPDAIYKFIVFMLLIKVGLKGGIAIR---ES--NITEIL
ZP_01735206_Flavobacteria_bacterium_BAL38                                       NPALLYFILGIVAVYLKSDLEIPQNSSKFISLYLLFAIGFKGGQELS---HE--TITSEI
ZP_01856114_Planctomyces_maris_DSM_8797                                         KPLLLFFYMGFLIPVLKVPFEFPKAVYQGLTLYLLVAIGWHGGEELASLSLA--EFGQAL
ZP_01902156_Roseobacter_sp._AzwK-3b                                             KPTLAFLIGGMLLAALGSRLEVPEPVYKLVVLLLLMKVGLGAGIAVR---GA--NLLELA
ZP_01915636_Limnobacter_sp._MED105                                              DPAILFFLLGIFSGLVKSNLEIPAQVSRFLSLYLLMALGLKGGFALH---ES--GFNTQV
ZP_02168701_Hoeflea_phototrophica_DFL-43                                        SPAVLFFALGFLGTIAGSHLTLPEAVAKTLSIYLMLAIGFKGGVAVA---EH--GLGIDI
ZP_03416494_Mycobacterium_tuberculosis_02_1987                                  KPLLLFFYFGFLIPIFKVRFEFPYVLYQGLTLYLLLAIGWHGGEELAKIKPS--NVGAIV
ZP_03496012_Thermus_aquaticus_Y51MC23                                           SPMVLAFFLGVAARLLRSDLAFPEAMYTALSIYLLFAIGLKGGVELA---KT--PLALLL
ZP_03690008_Thioalkalivibrio_sp._K90mix                                         DPVVLFFLLGAIAGLAKSDLKIPMAIYEALSIYLLLAIGLHGGVKLA---ES--ELVPLI
ZP_03728172_Dethiobacter_alkaliphilus_AHT_1                                     SPPILFFALGVLATLLNSDLKIPDAAGAAIAVFVLISIGLRAGVSVN---QV--GVGAVA
ZP_04037145_Meiothermus_silvanus_DSM_9946                                       SPMVLAFFLGALAVWLKSDLTFPEGLYATLSLYLLFAIGFKGGVELS---HT--SVQAIA
ZP_04040266_Meiothermus_ruber_DSM_1279                                          SPAVLAFALGIVATLVKSDLKIPDALYTTLSIYLLLSIGLKGGAALA---TT--PFVEVW
ZP_04426475_Planctomyces_limnophilus_DSM_3776                                   SPISLAFVLGLFARIIRSELSLPRELYASLSIYLLLALGLKGGVELS---HA--SMAELA
ZP_04748595_Mycobacterium_kansasii_ATCC_12478                                   KPLLLFFYFGFLIPILKVRFEFPYVIYQGLTMYLLLAIGWHGGEELAKIKAS--SIGTIV
ZP_05031038_Coleofasciculus_chthonoplastes_PCC_7420                             SPTLGFLIGGMVVAALNSRLAIPDAIYKFIVFMLLIKVGLSGGIAIR---NA--NLLDML
ZP_05039357_Synechococcus_sp._PCC_7335                                          SPTLGFLIGGAIVAALNSRLTIPDPVYKFIVFMLLIKVGLSGGIAIR---NA--NLFEML
ZP_05045596_Cyanobium_sp._PCC_7001                                              SPTLGFLIGGIIVASLGSQLKIPDSIYKFITFFLLLKVGLSGGIAIR---KS--NLAELL
ZP_05053737_Octadecabacter_antarcticus_307                                      KPTLAFMIGGMLLAALGSKFEVPDPVYKFIVILLLLKVGLGAGISVR---DA--DLYSLL
ZP_05067700_Octadecabacter_arcticus_238                                         SPVILSFVLGITAALVRSDLSVPEATAKAMSIYLLFAIGFKGGAAVA---AN--GLDGTL
ZP_05113902_Labrenzia_alexandrii_DFL-11                                         SPIILFFALGLGAAFVRSDLTIPEAAAKSLSIYLLFAIGFKGGVSVS---AH--GIDTTL
ZP_05115684_Labrenzia_alexandrii_DFL-11                                         KPTLAFLMGGMLIAAMGSKLEVPEPVYKFVVLLLLLKVGLGAGISVR---SA--DAMSLA
ZP_05138109_Prochlorococcus_marinus_str._MIT_9202                               APPVLFFLIGAISVIFKSDLEIPAPLPKLFSLYLLLAIGFKGGIEIQ---KS--GFTNQV
ZP_05227300_Mycobacterium_intracellulare_ATCC_13950                             KPLLLFFYFGFLIPILKVRFEFPYVIYQGLTMYLLLAIGWHGGEELAKISAS--SVGAIV
ZP_05315456_Nitrosomonas_sp._AL212                                              VPAILFFALGMFACLIKSDLKFPPDMHRMIVIYLLIGIGLHGGKELA---AA--DMGDAL
ZP_05316186_Nitrosomonas_sp._AL212                                              QPVVLFFVFGVLAGVIKSDLKIPEALYKSLSLFLLIAIGFKGGVSMA---KY--EIMEVL
ZP_05883096_Vibrio_metschnikovii_CIP_694                                        DAVIAFFILGIVCQLLGAKIPFPDNLYKTLSLILMIAIGLKGGIALQ---AH--IAASLV
                                                                                                                                            

BR2_Actino                                                                      LVLMVFGILISSITAILSAKFLEKVVGLNTADAWGTAGLYGAVSSATLLAAIGIV----E
BR2_Bet13_1                                                                     -LPALFSAVIGMTIVVLGWLTLARLRGVRMDDALATAGLFGAVSASTMAAGMFML----E
BR2_Bet13_2                                                                     -PLLGLTLFMVVAIPLLVYSVTRLLGRFDISNAAALAAHYGSVSTATFFSSLTLA----T
BR2_Bet15                                                                       LGSLGAALLLALLVPALGYLLLRK--WLSRFDAAAVAATYGSVSATTFIAASQYL----A
BR2_Bet16                                                                       -FAAACVVLAGALIPLIAYPVLAGMGKLPRADAASIAAHYGSVSVVTFAVGSTFL----A
BR2_Bet16_2                                                                     -PQLLAVVVLGVVQTLIAFGALRAIFRFDRPNAAATAAHYGSVSVATFAVAAAWL----S
BR2_Bet8                                                                        -LPALLSAVIGMTIVALGWLTLARLRGVRMDDALATAGLFGAVSASTMAAGMFML----E
BR2_Beta                                                                        -GAIAVTAGIVLFIPLVAFLIARHVVGLDIRNAAGVAALYGSMSSVTFIVARSFA----E
BR2_Delt2_1                                                                     -LPAVFCAVLGIGIVLLGSLTLARLPGIRKDDAFATAGLFGAVSGSTLVAGMLIL----D
BR2_Delt2_2                                                                     -QFAVLALVLGVLITAISYFIMLHMLKVDVSNSCALAASLGAVSSATLMVSISML----D
BR2_Gam14                                                                       -LQAVAVIAMGLLLPLVAFPVLRYLGRLPRADAASIAAHYGSVSVATYAVAVAYF----T
BR2_Gam17                                                                       -LQAVAVVAMGLLLPLVAFPVLRYLGRLPRADAASIAAHYGSVSVATYAVAVAYF----T
BR2_Perc11                                                                      -PFALTALVFGVAISAFTFYCLNKLFRMDPANAGGLSAAFGAVSSATMMVSISLV----E
BR2_Ther4_1                                                                     -LPIVFCIILGIGIVLLGSITLARLPGIRKDDALATAGLFGAVSGSTLMAGMMAL----E
BR2_Ther4_2                                                                     FYSLVTAMTISFLLPFIAYSLLRWTTNLDKINSAAISAHYGSVSVVTFIAAVSFL----A
BS5B12alp6                                                                      LAAGLAGLALSFGLPFAGFQLLRRIGGLDSLNAGAVAAHYGSVSVVTFVTGFAVL----Q
BS5B12bet1_1                                                                    -LPALFSAVIGMAIVVLGWLTLARLRGVRMDDALATAGLFGAVSASTMAAGMFML----E
BS5B12bet1_2                                                                    -PLLGLTLFMVIAIPLLVYSVTRLLGRFDISNAAALAAHYGSVSTATFFSSLTLA----T
BS5B12bet2_1                                                                    -LPALFSAVIGMTIVVLGWLTLARLRGVRMDDALATAGLFGAVSASTMAAGMFML----E
BS5B12bet2_2                                                                    AAALGAAVLMAFLVPTLGYALLKN--RVSRFDAAAVAASYGSVSAVTFVAGTQYL----K
BS5B12bet2_3                                                                    -PLLALTLFMVVAIPLLVYSVTRLLGRFDISNAAALAAHYGSVSTATFFSSLTLA----T
BS5B12bet2_4                                                                    -PLLGLTLFMVVAIPLLVYSVTRLLGRFDISNAAALAAHYGSVSTATFFSSLTLA----T
BS5B12bet3_1                                                                    -LPALFSAVIGMTIVVLGWLTLARMRGVRMDDALATAGLFGAVSASTMAAGMFML----E
BS5B12bet3_2                                                                    AAALGAAVLMAFLVPTLGYALLKN--RVSRFDAAAVAASYGSVSAVTFVAGTQYL----K
BS5B12bet4_1                                                                    -LPALFSVIIGVAVVLIGNFTLARLPGVKKDDAIATAGLFGAVSGSTLAAGMLAL----D
BS5B12bet4_2                                                                    LLGLGIALLMAFLVPAYTYPLLRL--RTDGYNAAAIAATYGSVSAVTFIAAGQFL----N
BS5B12bet9_1                                                                    -GAIAVTAGIVIFIPLIAFLIARHVVGLDIRNAAGVAALYGSMSSVTFIVARSFA----E
BS5B12bet9_2                                                                    VLALLAAIGMAALVPAYSFLILGR--RISPFDAAAVAATYGSVSAVTFIAAQQFL----R
BS5B12bet9_3                                                                    -APALAAMLLGISIVVLGFFILSRALRFDLANAGAIAGHYGAVSAATMVAGFAFL----E
BS5B12chl2_1                                                                    -PFALTAAVFGITIAAITYFILVKLLRLDSANAGGLAAAFGAVSSATLMVSLALL----D
BS5B12chl2_2                                                                    -GPGLAAIFLGVGISLLGYTILTR-LKFNAADAGGISGHYGAVSAATMVAGLAFL----D
BS5B12cya11                                                                     -LPALFSIIVGILIVFIGRYTLAKLPNVKVVDALATAGLFGAVSGSTLAAALTLL----E
BS5B12del10                                                                     -LPALACVIIGMGIVFFGSQTLARLPGIKKDDALATAGLFGAVSGSTLAAGMVAL----Q
BS5B12fir7                                                                      -PFALTALIFGITIAASSYFLLVKLLRIDSANAGALAGSFGAVSSATLMIAISLL----D
BS5B12gam5                                                                      -LPALFAAIIGVMVVLIGNFTLAQLPGVKRDDAIATAGLFGAVSASTLVAGMLAL----E
BS5B12met12                                                                     -LPAVFSAILGIGIVLLGSITFARLPGIKKDDAFATLGLFGAVSGSTLAAGLMML----E
CAO86493_Microcystis_aeruginosa_PCC_7806                                        ALTLIASVVMACIVPIYSFFILKI--KLDSANAAAIAAAYGSISAVTFITASSFL----E
CdV_Acti8_1                                                                     -LPALFCVLIGVVVVVVGSAILKRLPGVRAVDAFATAGLFGAVSSGTFIAGTVAL----E
CdV_Acti8_2                                                                     LATAGIAIVVATISVVFNATIFSKI-GFSTADAWATAGVYGAVSSATLVAAVGVA----E
CdV_Actinob_1                                                                   LVLMVFSILISSTTAIFGAKFLEKIVGLKTADAWGTAGLYGAVSSATLLAAIGIV----E
CdV_Actinob_2                                                                   VWAAGAALALGLVSPTIAFVLLRKLGRLDPINAGAIAAHYGSCSAVTFFAAIAFL----E
CdV_Beta9_1                                                                     -LPALFSAVIGMTIVVLGWLTLARMNGVKKDDALATAGLFGAVSASTMAAAMFML----E
CdV_Beta9_2                                                                     -PLLALTLFMVVAIPLLVYSVTRLLGRFDISNAAALAAHYGSVSTATFFSSLTLA----T
CdV_Clos11                                                                      -PFALTALIFGVAIAAVSYFMLVKLLHIDSANAGALAGSFGAVSSATLMVSISLL----D
CdV_Clos3                                                                       -PFALAALVFGVVIAAISFTLLVALLRLDHYNAGALAAAFGAVSSATLLVSLSML----D
CdV_Epsilon                                                                     -PFALTALAFGVGIAAFTFYCLNKFFRLDPANSGGLAAAFGAVSSATMMVSISLV----E
GPS12chl2_1                                                                     -PFALTAAVFGVTIAAITYFILVKFLRLDSANAGGLCAAFGAVSSATLMVSLALL----D
GPS12chl2_2                                                                     -GPGLAATFLGVGISLLGYTILTR-LKFDAANAGSIAGHYGAVSAATMVAGLAFL----D
GPS12firm_1                                                                     -PYALTALIFGVAIAAISYFLLVKLLRLDSANAGALAGSFGAVSSATLMVSISLL----D
GPS12firm_2                                                                     -PFALTSIVFGVTVAAISYFLLVKLIRLDSANAGALAGSFGAVSSATLMVAISLV----D
KJS71108_Comamonadaceae_bacterium_BICA1-1                                       -LPALFSAVIGMTIVVLGWLTLARMRGVRMDDALATAGLFGAVSASTMAAGMFML----E
NP_244736_Bacillus_halodurans_C-125                                             -GPVIGTIFLGMLIPVIVLMITRLFMKVDLKNSIALAATYGSTSIVTYGAAVSFL----E
NP_441340_Synechocystis_sp._PCC_6803                                            -LPVAFSVILGILIVFIARFTLAKLPNVRTVDALATGGLFGAVSGSTMAAALTTL----E
NP_485029_Nostoc_sp._PCC_7120                                                   VFTLLAAMLMACFVPIYTFFILKL--KLDTYDAAAIAATYGSISAVTFITASTFL----S
NP_486174_Nostoc_sp._PCC_7120                                                   -LPAASAVAVGVLVVFIARYTLAKLPKVNTVDAIATGGLFGAVSGSTMAAALTLL----E
NP_874635_Prochlorococcus_marinus_subsp._marinus_str._CCMP1375                  LPTVCSAIAMSLLIPLICFGILRL--KLDVFNSAAIAAAYGSISAVTFITAESFL----E
NP_892334_Prochlorococcus_marinus_subsp._pastoris_str._CCMP1986                 LPTLGAAIIMSLIIPLIGFFILRY--KFDVFNSAAIAAAYGSISAVTFISAESFL----E
NP_895042_Prochlorococcus_marinus_str._MIT_9313                                 IITIAVSVLMAAVIPLICFCILRL--RFDVFNAAAISATYGSISAVTFIAAESFL----Q
NP_961140_Mycobacterium_avium_subsp._paratuberculosis_K-10                      -GFMVLGFVLNCAIGGLAYLGLSRLKSLRKVDRATIAGYYGSDSAGTFATCVAVL----A
PiMoBac_Acti1                                                                   -GPVFLAIVLGVLTPLSAYAIAKR--HFDESNAGALAAHYGGVSTVTLIAALAAT----E
PiMoBac_Alph1                                                                   -LPALAAAGIGAGIVLLGLVTLALLPKVKREDAIATAGLFGAVSASSLGAAMIML----E
PiMoBac_Chlx2                                                                   -APAAAAVFLGVGIVLLGYVILKK-LKFDIANAGSISGHYGAVSAATMVAGLAFL----D
PiMoBac_Delt1                                                                   -MPIIFCIIIGMGIVMLGSFTLARLPGVKKDDAYATLGLFGAVSGSALVATMIFL----E
PiMoBac_Delt2                                                                   -APASAAIFLGMMIALTGYVILVK-LKFSVANAGGIAAHYGAVSAGTMVAGIAFL----D
PiMoBac_Gam3_1                                                                  -LPIIFSMLTGVLIVLLGLFTLARLPGVKKDDALATLGLFGAVSGSTLVAAMFFL----E
PiMoBac_Gam3_2                                                                  -PDIGAVLVMGFVLPLLAFPLLRFIGRLEKADAASVAAHYGSVSVGTYAVAVAYL----T
PiMoBac_Gam4_1                                                                  -VPLLSVMLMGFLLPLVAYPILLFLGKFKRPDAASIAAHYGSVSVATFAVAITYL----S
PiMoBac_Gam4_2                                                                  ALAILAALIMAFIVPAYSFFILRN--RIAQFDAAAIAATYGSISAVTFIAAQQFL----T
PiMoBac_Met12                                                                   -APALAAIVLGVGIVLLGYTILTR-FKFDVANAGAIAGHYGAVGAATMVAGLAFL----D
PiMoBac_misc1                                                                   -LPIIFSMITGVLIVLLGLFTLARLPGVKKDDALATLGLFGAVSGSTLVAAMFFL----E
PiMoBac_misc2                                                                   -VPIFFCISIGIGIVLLGSLTLARLPGIKKDDAFATLGLFGAVSGSALVAAMIFL----D
PiMoBac_misc3                                                                   -LPAVLSVFMGVFIVALGWFTLARLPGVKKDDAIATVGLFGAVSGSTLAVTMMLL----E
PiMoBac_misc4                                                                   -LPAAFSVILGIGIVLLGSLTLTRFPGIRKDDALATVGLFGAVSGSTLAAGMMIL----E
PiMoBac_misc5                                                                   IIVAVLAIILGSFFAFSTANILKKVAKLKTADAWAAGGHYGAVSSATLAVGVGIA----A
PiMoBac_misc6                                                                   -LPAVLAIALGGGTVLFGYFILRK-FGFDIPNAGMIAGHYGAIAISAVIVGFAFL----D
PiMoBac_misc7                                                                   -VPAAAAIFLGVGIVLLGYTILTK-LKFDIANAGSIGGHYGAVSAATMVAGLAFL----D
PiMoBac_misc8                                                                   -APAAAAIVLGVGIVLLGYTLLTR-LKFDVANAGGIAGHYGAVSAATMVAGFAFL----E
PiMoBac_misc9                                                                   -APAAAAIVLGVGIVLLGYTLLTR-FKFDVANAGGIAGHYGAVSAATMVAGFAFL----E
PiMoBac_misc10                                                                  -PDMTVVLAMGFVLPLLAFPVLRYIGRLEKADAASVAAHYGSVSVGTYAVAIAYL----G
PiMoBac_Nitr1                                                                   -LPAFSAIVLGLLIASSGYFILNTVFKVDPANAGCIAGHYGAVSAATLAVVLAYV----D
ST09_Clos14                                                                     ILVALLALFLGPFFAFMTGNIFKGF--LRTSDAWACAGAYGAVSSATVALGVALA----G
ST09_Fir4                                                                       IIAALFSIFCGVFISFSTGNILKKFAGLKTADAWAAAGHYGAVSSATLAVGVSIAAAAQE
ST09_Fir6                                                                       VIVAVLAIICGVSFAFITANVLKK-AGLSTADAWSAGGHYGAVSSATLAVAVGLA----T
ST09_Misc1                                                                      -VPGLAAIVLGVGIVLLGYTILSM-LKFGAANAGAIAGHYGAVSSVTMIMGFAML----D
ST09_Misc2                                                                      -PLVAVTALMIFAIPTAAYFVTRRLGGFDISNAAAIAAHYGSVSSATFMAAMAFA----A
WP_029461386_Serpentinomonas_raichei                                            -LPALFSAVIGMTIVVLGWLTLARMRGVRMDDALATAGLFGAVSASTMAAGMFML----E
WP_045530222_Serpentinomonas_raichei                                            -LPALFSAVIGMTIVVLGWLTLARLRGVRMDDALATAGLFGAVSASTMAAGMFML----E
WP_045534291_Serpentinomonas_mccroryi                                           -LPALFSAVIGMTIVVLGWLTLARMNGVKKDDALATAGLFGAVSASTMAAAMFML----E
YP_001008626_Prochlorococcus_marinus_str._AS9601                                LPTLSAAILMSLLIPLIGFLILRF--KFDVFNSAAIAAAYGSISAVTFISAESFL----E
YP_001010558[Prochlorococcus_marinus_str._MIT_9515                              LPTLGAAILMSLIIPIIGFFILRY--KFDVFNSAAIAAAYGSISAVTFISAESFL----E
YP_001014119_Prochlorococcus_marinus_str._NATL1A                                LPTVVAAILMSLLIPLICFLILRL--KFDVFNAAAISAAYGSISAVTFITAESFL----E
YP_001016813_Prochlorococcus_marinus_str._MIT_9303                              IPTITVSVLMAAVIPLICFCILRL--RFDVFNAAAISATYGSISAVTFIAAESFL----Q
YP_001019336_Methylibium_petroleiphilum_PM1                                     ALSLGCALTLSVLVPAIGYALLVQ--RLSRFDAAAIAATYGSVSAVTFITAVQYL----E
YP_001090457_Prochlorococcus_marinus_str._MIT_9301                              LPTLSAAILMSLLIPLIGFLILRF--KFDVFNSAAIAAAYGSISAVTFISAESFL----E
YP_001093376_Shew_1247_Shewanella_loihica_PV-4                                  -PQSLLVIGMGLIIPLIAFPILRYIGQLKLEDAASIAAHYGSVSIGTYAVAVAFL----E
YP_001156831_Polynucleobacter_necessarius_subsp._asymbioticus_QLW-P1DMWA-1      AISLGLAISLAIAIPLLGYNLLKH--KLDKLDAAAIAATYGSISAVTFITTTQVL----D
YP_001227072_Synechococcus_sp._RCC307                                           LLTIGAALLMAVLVPLAAFGVLRT--QFDVFNAAALAGAYGSISAVTFITAESFL----R
YP_001276322_Roseiflexus_sp._RS-1                                               -APLLAALLLGVGIPIWCYAILRALGRFGVADAAAIAAHYGSVSAVTFGASLTFL----E
YP_001430717_Roseiflexus_castenholzii_DSM_13941                                 -LPALVTIALAIAVPTWCYLILRGLGRFDIPNAAGIAAHYGSVSSVTFVAGISFV----E
YP_001433333_Roseiflexus_castenholzii_DSM_13941                                 -APILVALLFGAAIPVWCYAILHKLGKFSVADSAAIAAHYGSVSAVTFSASLTFL----E
YP_001483437_Prochlorococcus_marinus_str._MIT_9215                              LPTLSAAILMSLVIPLIGFLILRF--KFDVFNSAAIAAAYGSISAVTFISAESFL----E
YP_001516213_Acaryochloris_marina_MBIC11017                                     MLTLAAAVVMACFVPLYTFFILKI--KLGNYDAAAIAATYGSISAVTFITASAFL----T
YP_001518462_Acaryochloris_marina_MBIC11017                                     -LPAVFAMIVGILIVFIGRYTLAKMPNVKTVDAIATAGLFGAVSGSTLAAALTLL----E
YP_001521592_Acaryochloris_marina_MBIC11017                                     MLTLAASVLMACFVPLYTFFILKI--KLGNYDAAAIAATYGSISAVTFITASAFL----T
YP_001550118_Prochlorococcus_marinus_str._MIT_9211                              FPTLIAAILMSLLIPLVCFVILRL--KLDVFNSAAIAAAYGSISAVTFITAESFL----E
YP_001581819_Nitrosopumilus_maritimus_SCM1                                      -IPMFVAIGLSLLFTLNHYQILRRLGKFNLFDSYALASTYGAVGAVHFSVGLSFL----K
YP_001635390_Chloroflexus_aurantiacus_J-10-fl                                   -APALATLFLGLIIPVFAYSVARKIGKMTIADAAALAAHYGSVSAVTFAAAQTFL----D
YP_001660928_Microcystis_aeruginosa_NIES-843                                    ALTLIASVVMACIVPIYTFFILKI--KLDSANAAAIAAAYGSISAVTFITASSFL----E
YP_001661223_Microcystis_aeruginosa_NIES-843                                    -LPMIFAVIVGIIVVFVARYTLANLPKVKVVDAIATGGLFGAVSGSTMAAGLTVL----E
YP_001718092_Candidatus_Desulforudis_audaxviator_MP104C                         ALVVLGAVLLCAVIPVYSFIILWRIGKLKTDDAAAIAGHYGSISVVTFLAGTAFL----S
YP_001733734_Synechococcus_sp._PCC_7002                                         -LPALFAVLMGILIVFIGRFTLAKLPGIRTVDAVATAGLFGAVSGSTLAAGITVM----E
YP_001804353_Cyanothece_sp._ATCC_51142                                          -LPALFAVLTGILIVFIARHTLAKLPNIKVVDAIATGGLFGAVSGSTLAAGLAVL----D
YP_001851979_Mycobacterium_marinum_M                                            -GFMGVGFVLNFLIGGLAYLLLSRMSRMRRVDRATVAGYYGSDSAGTFATCVAVL----T
YP_001864683_Nostoc_punctiforme_PCC_73102                                       ILTLAAAMMMACVVPIYTFFILKW--KLDTYDAAAIAATYGSISAVTFITAGAFL----S
YP_001964992_Leptospira_biflexa_serovar_Patoc_strain_'Patoc_1_(Ames)'           -KPALAALLLCVTIPLIAYGLLTKFGKYDKANAAALAAHYGSVSAVTFSEALAFL----D
YP_002315899_Anoxybacillus_flavithermus_WK1                                     -RPLVGTLSLGIIIPIITFAVCRR-LGIDRKNATGIAATYGSVSIVTFGAALAFV----E
YP_002371470_Cyanothece_sp._PCC_8801                                            -LPMICAVIVGIVVVFIARYTLAKLPKVNVVDAIATGGLFGAVSGSTMAAGLTVL----E
YP_002376583_Cyanothece_sp._PCC_7424                                            -LPALFAVVTGILIVFIGRYTLAKLPKVRVVDAIATAGLFGAVSGSTMAAALTVL----E
YP_002462748_Chloroflexus_aggregans_DSM_9485                                    -APALATFLLGVIIPIIAYIVARRIGKLSVADAAALAAHYGSVSAVTFAASQTFL----D
YP_002485721_Cyanothece_sp._PCC_7425                                            -LPAAFSVISGILIVFIARYTLAKLPKVRTVDAIATGGLFGAVSGSTMAAALTLL----E
YP_002553078_Acidovorax_ebreus_TPSY                                             ASSLGLAVLLAVVVPLAGYALLRR--VLSGFNAAAVAATYGSVSAVTFVTATQYL----E
YP_002728636_Sulfurihydrogenibium_azorense_Az-Fu1                               FKVLGLALLMAIVVPIYSFFILRL--KVDIYNAVAIAATYGSISAVTFITAVNFL----Q
YP_002786436_Deinococcus_deserti_VCD115                                         -LPALATVALGILFPILAYGVLRRVGRMSVADSAAVAAHYGSVSAVTFTAVITTM----A
YP_002885752_Exiguobacterium_sp._AT1b                                           -LPLTVTLLIGILLPLLAFYV-GGMFKFSFPERIAMAATFGSVSLVTYVAASTQL----E
YP_002892638_Tola_1437_Tolumonas_auensis_DSM_9187                               -PQLLAVITLGIIQTLIAFSILKYLCRFDRANAAATAAHYGSVSVATFAVGSNWL----M
YP_003291925_Rhodothermus_marinus_DSM_4252                                      -WPALVTLALGMLTPITSYVVLRKIGRMDRINAAAIAAHYGSVSAVTFIAAQAFG----Q
YP_003319_Leptospira_interrogans_serovar_Copenhageni_str._Fiocruz_L1-130        LFTLIACSIMAIIVPIYAYFVLKI--KLDKHNAAALAGSFGSISAVTFVTAGAFL----H
YP_173171_Synechococcus_elongatus_PCC_6301                                      -LPALFSVAIGILIVFIARYTLARMPKVKTVDAIATGGLFGAVSGSTMAAALTLL----E
YP_292771_Prochlorococcus_marinus_str._NATL2A                                   LPTVVAAILMSLLIPLICFVILRL--KFDVFNAAAISAAYGSISAVTFITAESFL----E
YP_322678_Anabaena_variabilis_ATCC_29413                                        ALTLLAAIFMASAVPIYSFFVLRI--KLDSYNAAAIAATYGSISAVTFITAQSFL----K
YP_323456_Anabaena_variabilis_ATCC_29413                                        VFTLLAAMLMACFVPIYTFFILKL--KLDTYDAAAIAATYGSISAVTFITASTFL----S
YP_323532_Anabaena_variabilis_ATCC_29413                                        -LPMIFAVITGITIVFISRYTLAKLPKVKVVDAIATGGLFGAVSGSTMAAGLTVL----E
YP_396713_Prochlorococcus_marinus_str._MIT_9312                                 LPTLSAAILMSLIIPLIGFLILRF--KFDVFNSAAIAAAYGSISAVTFISAESFL----E
YP_508051_Jannaschia_sp._CCS1                                                   ILSLLAGIVLSFLIPMVAFALLRVMTGLSVTDAAAVAGHYGSISIVTFVAATSVI----T
YP_731686_Synechococcus_sp._CC9311                                              LKILLLCFVMAVIVPVYAFPILRQ--RFSSGDSAALAASFGSISAVTFITASSFL----N
YP_796676_Leptospira_borgpetersenii_serovar_Hardjo-bovis_str._L550              FFTLIACSIMAILVPIYAYFILKI--KLDKHNAAALAGSFGSISAVTFVTAGAFL----H
YP_881014_Mycobacterium_avium_104                                               -GFMVLGFVLNCAIGGLAYLGLSRLKSLRKVDRATIAGYYGSDSAGTFATCVAVL----A
YP_986494_Acidovorax_sp._JS42                                                   ASSLGLAVLLAVVVPLVGYALLRR--VLSGFNAAAVAATYGSVSAVTFVTATQYL----E
ZP_01003906_Loktanella_vestfoldensis_SKA53                                      -VPALGAVVVGVLIVWLGGLTLARLRGVSQVDGLATAGLFGAVSASTLAAGMVML----D
ZP_01052391_Polaribacter_sp._MED152                                             INALLFGILLAVVVPIYCYFILRI--KLSVENSGAIASAYGSVSAVTFVTTISFL----E
ZP_01084882_Synechococcus_sp._WH_5701                                           -LPALAAVALGIVIVFIGRYTLGKLPGINVPDAVATGGLFGAVSGSTLAAVLPQL----D
ZP_01118259_Polaribacter_irgensii_23-P                                          ILSLIFGVAIALLIPVYCFFILRL--KLSIENSGAIAAAYGSVSAVTFVTTISFL----E
ZP_01253224_Psychroflexus_torquis_ATCC_700755                                   YWAVFIGLALSILIPLYTFFILRL--KFSIENAGAIAAAYGSVSAVTFVTAISYL----E
ZP_01619185_Lyngbya_sp._PCC_8106                                                -LPALFAVVTGILIVFIGRYTLAMLPGVKTVDAIATAGLFGAVSGSTLAAGLTAL----E
ZP_01621751_Lyngbya_sp._PCC_8106                                                TLTLLAAILVAAIIPIYSFFILKL--KLDIYNSAAIAAAYGSISAVTFVTASSFL----S
ZP_01629171_Nodularia_spumigena_CCY9414                                         -LPAVFAVVVGILIVFIGRYTLAKLPKVKTVDAIATAGLFGAVSGSTLAAALTIL----E
ZP_01691175_Microscilla_marina_ATCC_23134                                       VGILGTCFLMASIVPLYAFFILKR--KFDTANAAAIAATFGSISAVTFITGIAFL----E
ZP_01692321_Microscilla_marina_ATCC_23134                                       LFSLLFGVLLALVVPIYSFFILRK--RIGVDNAGAIAAAYGSVSAVTFVTAISFL----E
ZP_01729086_Cyanothece_sp._CCY0110                                              -LPALFAVLIGILIVFIARHTLAKLPNVKVVDAIATGGLFGAVSGSTLAAGLSVL----D
ZP_01735206_Flavobacteria_bacterium_BAL38                                       LWCMLFGISIAIIIPLYTFFVLKR--KLNVFDAGAIAAAYGSISAVTFVTAVSYL----E
ZP_01856114_Planctomyces_maris_DSM_8797                                         -GFMAIGFITNLSIGAIAYFILQRTTKLRQVDAATVAGFYGSDSAGTFVTCLGVI----T
ZP_01902156_Roseobacter_sp._AzwK-3b                                             -VPALGATIAGIVIVLIGRAILLRQRGVSPMDGMATAGLFGAVSASTLAAAMGML----D
ZP_01915636_Limnobacter_sp._MED105                                              LGGLGSAVVLAVLVPLISYPILKR--CVSAFDAAAIAATYGSVSAVTFITAVQFL----E
ZP_02168701_Hoeflea_phototrophica_DFL-43                                        ALALIAGAMLSALIPLVAFALLTVMARLDQVDRAAVAAHYGSISIVTFVAGSEAL----R
ZP_03416494_Mycobacterium_tuberculosis_02_1987                                  -GFMVVGFALNFVIGTLAYFLLSKLTAMRRVDRATVAGYYGSDSAGTFATCVAVL----T
ZP_03496012_Thermus_aquaticus_Y51MC23                                           -LPLLATLFLSLVRPLVGYLAARRLLGVGRADAGALAAHYGSVSAVTFLAALTFA----Q
ZP_03690008_Thioalkalivibrio_sp._K90mix                                         -LPGLAVLMVGALIPLLAFPVLRWLGHMPRADSASIAAHYGSVSVVTFSVAVAFL----A
ZP_03728172_Dethiobacter_alkaliphilus_AHT_1                                     -LPALLAVITGILLAILVYSVFTGIVRLDKANAASLAGHYGAVSSITLALSLVYL----D
ZP_04037145_Meiothermus_silvanus_DSM_9946                                       -LPALATLLLGLLTPVVAYFTARRYLRLDEANAAALAAHYGSVSAVTFLAALSFV----Q
ZP_04040266_Meiothermus_ruber_DSM_1279                                          -KPALATLALSVITPLLSYAVLRRLGRFDVVNAAAIAAHYGSVSAVTFIAATTFM----Q
ZP_04426475_Planctomyces_limnophilus_DSM_3776                                   -WPAVVTLLLGVITPCTAYLVLRRIGRFSIADSAGIAAHYGSVSAVTFIAAQQFV----Q
ZP_04748595_Mycobacterium_kansasii_ATCC_12478                                   -GFMVLGFLLNFAIGGLAYLLLSRMSSMRRVDRATVAGYYGSDSAGTFATCVAVL----T
ZP_05031038_Coleofasciculus_chthonoplastes_PCC_7420                             -LPAVFAVITGILIVFIGRYTLAKLPGVKVVDAVATAGLFGAVSGSTLAAGITVL----E
ZP_05039357_Synechococcus_sp._PCC_7335                                          -LPAAFAVVIGILIVFLGKYTLAKLPNVRTVDALATAGLFGAVSGSTLAAALTLL----E
ZP_05045596_Cyanobium_sp._PCC_7001                                              -LPALAAVLLGILIVLIAQYTLARCSGIRFVDAVATGGLFGAVSGSTLAAVLPQL----D
ZP_05053737_Octadecabacter_antarcticus_307                                      -VPAIGAALTGIAIVILGSRTLARWRGVSQVDGLATAGLFGAVSASTLAAGMAIL----D
ZP_05067700_Octadecabacter_arcticus_238                                         VATLVAGFVLSAALPLIAFAMLQVMTSLSRIDAAAVAGHYGSISIVTFVAATSVL----E
ZP_05113902_Labrenzia_alexandrii_DFL-11                                         ILSLIAGLILSFALPFLAFALLRGMTRLSTVDAAAVAGHYGSISIVTFVAATSVL----Q
ZP_05115684_Labrenzia_alexandrii_DFL-11                                         -VPAICAALLGVVIVIFGGKILAMWRGVSNADAMATAGLFGAVSASTLAAGMAML----D
ZP_05138109_Prochlorococcus_marinus_str._MIT_9202                               LPTLSAAILMSLVIPLIGFLILRF--KFDVFNSAAIAAAYGSISAVTFISAESFL----E
ZP_05227300_Mycobacterium_intracellulare_ATCC_13950                             -GFMVLGFVLNCAIGGLAYVGLSRLKTLRKVDRATIAGYYGSDSAGTFATCVAVL----A
ZP_05315456_Nitrosomonas_sp._AL212                                              -SAVWAALAFGIILPIIAYIILRGLGKIDPLNAAAISAHYGSVSAGTYMTAVAFL----G
ZP_05316186_Nitrosomonas_sp._AL212                                              -PIALSMVVLAALIPLTAYPILRFIGKFTQADAGAISAHYGSVSAVTFAVGVAFL----A
ZP_05883096_Vibrio_metschnikovii_CIP_694                                        -VMALIVVAFGLLLPLIAYPLLRYFGQLDKINAGAIAAHYGSVSVATYAVAVALL----E
                                                                                                               :     .  *. .                

BR2_Actino                                                                      PFQSA-APEELIYGGWMPAVNVFLDAPGVIAAIFFGRL----AL----EQL---------
BR2_Bet13_1                                                                     DAG---IY----FEAWVPALYPFMDIPALVLAIVLANL----YL----SKK---------
BR2_Bet13_2                                                                     AMG---TP----AGGYMVAMVALMEF-AVIFSLLIARV----AM----ARE---------
BR2_Bet15                                                                       QLQ---VP----FGGHMAVALVLMESPAILMAMALAAW----AR----RQQ---------
BR2_Bet16                                                                       GQG---VE----VEGYLTVFLVLLEFPALMIGIWLARR----GE----------------
BR2_Bet16_2                                                                     SRS---ID----VEPQMAILLAVMEIPAILVGIVLAR-----GV----SKD---------
BR2_Bet8                                                                        DKG---IY----FEAWVPALYPFMDIPALVLAIVLANI----YL----CKQ---------
BR2_Beta                                                                        AQG---TP----MDGFVTGLVALMEL-GILVALFYGRW----AL----ARS---------
BR2_Delt2_1                                                                     EEG---IY----YEAWVPALYPFMDIPALITAIVLANF----YL----NKQ---------
BR2_Delt2_2                                                                     GLE---IP----YEAFVPALYPFMDSPAIITAIFLAKM----SM----RKE---------
BR2_Gam14                                                                       RLQ---VP----YEAHMPFLLALLEIPAIVVGILLAR-----GI----SRD---------
BR2_Gam17                                                                       RQQ---VP----YEAHMPFLLALLEIPAIVVGVLLAR-----GI----SRD---------
BR2_Perc11                                                                      ALG---LP----YEAYVPALYPFMDSPAIITSLFLAKW----GM----AKQ---------
BR2_Ther4_1                                                                     DEG---VF----YEAWVPALYPFMDTPALVTAIILANL----YL----NKG---------
BR2_Ther4_2                                                                     IYD---VK----YEGYLVAMMALMEAPAILSALLLAKG----KE----KDK---------
BS5B12alp6                                                                      AQG---LA----PAGWMVAVLALMETPAIIAGLLLARG----SL----AGL---------
BS5B12bet1_1                                                                    DEG---IF----FEAWVPALYPFMDIPALVLAIVLANL----YL----SKK---------
BS5B12bet1_2                                                                    AMG---TP----AGGYMVAMVALMEF-AVIFSLLIARV----AM----ARE---------
BS5B12bet2_1                                                                    DEG---IF----FEAWVPALYPFMDIPALVLAIVLANL----YL----SKK---------
BS5B12bet2_2                                                                    SIG---ID----FGGHMMVALVIMESPAIIMAVLLASA----------ARH---------
BS5B12bet2_3                                                                    AMG---TP----AGGYMVAMVALMEF-AVIFSLLIARV----AM----ARE---------
BS5B12bet2_4                                                                    AMG---TP----AGGYMVAMVALMEF-AVIFSLLIARV----AM----ARE---------
BS5B12bet3_1                                                                    DAG---IE----FEAWVPALYPFMDIPALVLAIVLANL----YL----SKK---------
BS5B12bet3_2                                                                    SIG---VD----FGGHMMVALVIMESPAIIMAVLLASA----------ARH---------
BS5B12bet4_1                                                                    QAK---IA----FEPWVIALYPFMDIPALVFAVVLANV----YL---MKEK---------
BS5B12bet4_2                                                                    NQG---VE----YGGYMAVALVLMESPAIIMAVALAAH----------ARG---------
BS5B12bet9_1                                                                    AQG---TP----MDGFVTGLVALMEL-GILVALFYGRW----AL----SRS---------
BS5B12bet9_2                                                                    NHE---VA----FGGHMTVAMVLMESPAIVMAVLLASL----VR----TRL---------
BS5B12bet9_3                                                                    KRG---TS----FEAFVPALYPLKDSPAIITAIFLTRF----AL----AKA---------
BS5B12chl2_1                                                                    SLG---IP----YEKFVPALYPFMDSPAIITALFLAKL----GM----ARY---------
BS5B12chl2_2                                                                    ARG---VY----YEAFVPALYPLMDSPAILTAILLARF----AI----AKT---------
BS5B12cya11                                                                     EEN---IP----YEAWAGALYPFMDIPALVTAIVLASL----YT----SKH---------
BS5B12del10                                                                     DAD---IF----FEPWVVALYPFMDTPALLLAVVLANI----AI----AEK---------
BS5B12fir7                                                                      SLG---IT----YEKFVPALYPFMDSPAIIMAIFLGKW----GI----DRQ---------
BS5B12gam5                                                                      QAE---IA----FEPWVIALYPFMDIPALVFAVVLANI----YL----RRE---------
BS5B12met12                                                                     GAG---VF----YEAWVPALYPFMDIPALVTAIVLANL----YM----SKE---------
CAO86493_Microcystis_aeruginosa_PCC_7806                                        KLH---IS----YGGHMVAALALMESPAIVVGLILVRV----FK----EKN---------
CdV_Acti8_1                                                                     DAG---LA----FEGWVAALYPFMDTPALVTAILLANM----YL----KKK---------
CdV_Acti8_2                                                                     AAAKA-VPGELIYVGWMPAANVFLDAAGVIAAIFLGRM----AL----ARE---------
CdV_Actinob_1                                                                   PFKAA-APEELIYGGWMPAVNVFLDAPGVIAAVFLGRM----AL----EQS---------
CdV_Actinob_2                                                                   RIG---VP----YDGFMVAIMALMESPAIFMSLLLVRW----SL----REN---------
CdV_Beta9_1                                                                     DEG---IY----FEAWVPALYPFMDIPALVLAIVLANM----YL----SKK---------
CdV_Beta9_2                                                                     AMG---TP----AGGYMVAMVALMEF-AVIFSLLIARV----AM----ARE---------
CdV_Clos11                                                                      SLG---IT----YEKFVPALYPFMDSPAIIMAIFLGKW----GI----DRQ---------
CdV_Clos3                                                                       GMD---VP----YEKFVPALYPFMDAPAIIAALLLAKR----SL----DKT---------
CdV_Epsilon                                                                     ALG---LS----YEAYVPALYPFMDSPAIIASLFLAKW----GM----AKQ---------
GPS12chl2_1                                                                     GLG---IP----YEEFVPALYPFMDSPAIVTAIFLAKW----GA----ARY---------
GPS12chl2_2                                                                     ARG---VY----YEAFVPALYPLMDSPAILTAILLARF----AI----AKT---------
GPS12firm_1                                                                     SLG---IT----YEKFVPALYPFMDSPAIIVAVFLGKW----GM----DRQ---------
GPS12firm_2                                                                     SLG---IT----YEKFVPALYPFMDSSAIVMAVFLGKW----GM----ERQ---------
KJS71108_Comamonadaceae_bacterium_BICA1-1                                       DEG---IF----FEAWVPALYPFMDIPALVLAIVLANL----YL----SKK---------
NP_244736_Bacillus_halodurans_C-125                                             KSG---TT----YEGFMNAMVVLKESPAILVSLLLLSI----IE----RQQ---------
NP_441340_Synechocystis_sp._PCC_6803                                            ESK---IS----YEAWAGALYPFMDIPALVTAIVVANI----YL----NKR---------
NP_485029_Nostoc_sp._PCC_7120                                                   ELG---IA----FDGYMVAALALMESPAIIVGLILVNL----FT---VDEK---------
NP_486174_Nostoc_sp._PCC_7120                                                   EQK---IQ----YEAWAAALYPFMDIPALVTAIVVANI----YL----NKK---------
NP_874635_Prochlorococcus_marinus_subsp._marinus_str._CCMP1375                  SQN---IH----FDGFMVAALALMESPAIIVGLLLVKI----AG----TKN---------
NP_892334_Prochlorococcus_marinus_subsp._pastoris_str._CCMP1986                 SQS---ID----FDGFMVGALALMESPAIIVGLLLVKF----AA----PKN---------
NP_895042_Prochlorococcus_marinus_str._MIT_9313                                 AQN---IS----YDGFMVAPLALMESPAIIVGLVLVRL----GS----RQA---------
NP_961140_Mycobacterium_avium_subsp._paratuberculosis_K-10                      AVN---IA----FNAYMPVMLAVMEIPGCLVALYFVARLRHRGM----DSA---------
PiMoBac_Acti1                                                                   AAG---VP----AEAFLPALYPVVDLSAIVVALVVFSL----------RTG---------
PiMoBac_Alph1                                                                   HDG---IA----YEAWVPALYPFMDISALVLAIVLARM----HA----ERK---------
PiMoBac_Chlx2                                                                   GRG---IQ----YEAFIPALYPLMDSPAVLTAILLTRF----AL----AKA---------
PiMoBac_Delt1                                                                   EEG---IP----FEAWVPALYPFMDIPALITAIVIARI----YQ----NKA---------
PiMoBac_Delt2                                                                   GMG---VH----HEPFIAAMYPLMDIPALLTGIFLARF----AI----TKQ---------
PiMoBac_Gam3_1                                                                  GEG---IT----FEAWLPALYPFMDIPALVTAIILARI----YK----HKK---------
PiMoBac_Gam3_2                                                                  AQQ---IP----FEAYMPLFLVLLEVPAILVGIILVR-----GI----SKK---------
PiMoBac_Gam4_1                                                                  VRD---IA----FESYMPLMVVILEIPAILVGIVLAR-----GI----SKK---------
PiMoBac_Gam4_2                                                                  RND---VD----FGGHMTVAMVLMESPAIIMAVLLAAY----VR----SQT---------
PiMoBac_Met12                                                                   GLG---VY----YEAFIPALYPLMDSPAILTAILLSRF----AI----AKT---------
PiMoBac_misc1                                                                   DEG---IT----FEAWLPALYPFMDIPALVTAIILARM----YK----HKK---------
PiMoBac_misc2                                                                   EEG---IH----FEAWIPALYPFMDIPALVTAIVLARV----YQ----HKM---------
PiMoBac_misc3                                                                   GKG---IF----YEAWVPALYPFMDIPALVLAIVIANL----YL----AKK---------
PiMoBac_misc4                                                                   GEG---IF----YEAWVPALYPFMDIPALILAIVLANL----YL----SKN---------
PiMoBac_misc5                                                                   AAQEA-APAQFIFAGWMPAMYPFMDSPALLTAIIFGRA----AL----ARK---------
PiMoBac_misc6                                                                   KRQ---VP----CEGFILAVYPFMAIAAIVSATVLTRY----LL----AKK---------
PiMoBac_misc7                                                                   GRG---IE----YEAFIPALYPLMDSPAILVAILLTRF----TL----AKA---------
PiMoBac_misc8                                                                   GRG---VY----YEAFLPALYPLMDSPAILTAILLTRF----AL----TKA---------
PiMoBac_misc9                                                                   VRG---VY----YEAFMPALYPLMDSPAIITAIFLTRF----AL----SKA---------
PiMoBac_misc10                                                                  AHQ---IP----FEAYMPLFLVILEVPAILVGIILVR-----GI----SKD---------
PiMoBac_Nitr1                                                                   RIG---IY----HEPFIPALYPFMDTTALIVGIALAKM----GM----SRQ---------
ST09_Clos14                                                                     EAQAA-APAAQIFTGWMPAVYPFMDSSALVTAIVLGRL----AL----IRE---------
ST09_Fir4                                                                       AVGSGILV----FGGWMPALYPFMDSPALISAILIGRI----AL----AKE---------
ST09_Fir6                                                                       AAQEVALPGSLVFGGWMPALYPFMDTPALLTAIVFGRM----AL----AKE---------
ST09_Misc1                                                                      RHN---EP----YEAFMPALYPFMDSPAIISAILLARI----AL----AKQ---------
ST09_Misc2                                                                      AMD---TP----AMDVMPAMVALMEF-GVIYSLLIARL----AM----GRR---------
WP_029461386_Serpentinomonas_raichei                                            DAG---IE----FEAWVPALYPFMDIPALVLAIVLANL----YL----SKK---------
WP_045530222_Serpentinomonas_raichei                                            DEG---IF----FEAWVPALYPFMDIPALVLAIVLANL----YL----SKK---------
WP_045534291_Serpentinomonas_mccroryi                                           DEG---IY----FEAWVPALYPFMDIPALVLAIVLANM----YL----SKK---------
YP_001008626_Prochlorococcus_marinus_str._AS9601                                SQK---IA----FDGFMVGALALMESPAIIVGLLLVKF----AA----PKN---------
YP_001010558[Prochlorococcus_marinus_str._MIT_9515                              SQS---ID----FDGFMVGALALMESPAIIVGLLIVKF----AG----PQD---------
YP_001014119_Prochlorococcus_marinus_str._NATL1A                                SQN---IP----FDGFMVAALALMESPAIIIGLLLVKF----GA----TKN---------
YP_001016813_Prochlorococcus_marinus_str._MIT_9303                              AQN---IS----YDGFMVAPLALMESPAIIVGLVLVRL----GS----RQA---------
YP_001019336_Methylibium_petroleiphilum_PM1                                     TRG---TP----YGGHMAAAMALMESPAIVMAVVLANL----AR----RRK---------
YP_001090457_Prochlorococcus_marinus_str._MIT_9301                              SQK---IA----FDGFMVGALALMESPAIIVGLLLVKF----AA----PKN---------
YP_001093376_Shew_1247_Shewanella_loihica_PV-4                                  AQG---IS----YEAYFPLFVVLLEIPAIAVGIALARR----SG----------------
YP_001156831_Polynucleobacter_necessarius_subsp._asymbioticus_QLW-P1DMWA-1      QSG---IS----YGGHMAAAMALMESPAIIIAIVLANR----IR----QHR---------
YP_001227072_Synechococcus_sp._RCC307                                           VLQ---IP----SDGYMVAALALMESPAIIVALLLVKL----AA----QDR---------
YP_001276322_Roseiflexus_sp._RS-1                                               SVR---MP----YEGFAPTLVAVMEIPGIIVALVIARL----------RLG---------
YP_001430717_Roseiflexus_castenholzii_DSM_13941                                 RLPEGQNS----FEAFIPALAALMEW-GIIVALFIGRW----RL----GAT---------
YP_001433333_Roseiflexus_castenholzii_DSM_13941                                 SIP---MP----YEGFVPALVAVMEIPGIIVALVIARM----RL----------------
YP_001483437_Prochlorococcus_marinus_str._MIT_9215                              SQK---IA----FDGFMVGALALMESPAIIVGLLLVKF----AA----PKN---------
YP_001516213_Acaryochloris_marina_MBIC11017                                     ELS---ID----FDGFMVAALALMESPAIIVGLILVNL----FA---ANRE---------
YP_001518462_Acaryochloris_marina_MBIC11017                                     TEG---IT----YEPWAAALYPFMDIPALVTAIVLASV----YL---SKQR---------
YP_001521592_Acaryochloris_marina_MBIC11017                                     DLG---ID----FDGFMVAALALMESPAIIVGLILVNL----FA---ANRE---------
YP_001550118_Prochlorococcus_marinus_str._MIT_9211                              SQN---IP----FDGFMVAALALMESPAIIVGLLLVKL----GA----PKN---------
YP_001581819_Nitrosopumilus_maritimus_SCM1                                      NQG---VS----SEGYIAAILAVLEPLAFILAIFMTNM----AV----AKQ---------
YP_001635390_Chloroflexus_aurantiacus_J-10-fl                                   AVG---IR----YEGFMPALVAILEVPAIVIALFIAQV----AG----GPQ---------
YP_001660928_Microcystis_aeruginosa_NIES-843                                    KLH---IS----YGGHMVAALALMESPAIVVGLILVRV----FK----EKN---------
YP_001661223_Microcystis_aeruginosa_NIES-843                                    EQK---IP----YEAWAGALYPFMDIPALVTAIVVANI----YLNKKKQKE---------
YP_001718092_Candidatus_Desulforudis_audaxviator_MP104C                         LMA---VN----YEGFMYGLPAIMELPGIVAVLILVSW----IK----EKN---------
YP_001733734_Synechococcus_sp._PCC_7002                                         GQG---VF----YEPWAAALYPFMDIPALVTAIVVASL----YK----SKQ---------
YP_001804353_Cyanothece_sp._ATCC_51142                                          AQG---ME----YEAWSAALYPFMDIPALVTAIVLASI----YT----SKQ---------
YP_001851979_Mycobacterium_marinum_M                                            SVG---IA----FNAYMPVMLAVMEIPGCLVALYLVARLRHRGM----DEA---------
YP_001864683_Nostoc_punctiforme_PCC_73102                                       ELG---IQ----YDGYMVAALALMESPAIIVGLILVSI----FT----ADE---------
YP_001964992_Leptospira_biflexa_serovar_Patoc_strain_'Patoc_1_(Ames)'           SLH---IS----YEGFMPSLLAIMEVPAILVALLLIKM----------NPK---------
YP_002315899_Anoxybacillus_flavithermus_WK1                                     QAN---IT----YESYMSAFVVLLESPAIIVSLVILKL----LE----SRS---------
YP_002371470_Cyanothece_sp._PCC_8801                                            EQK---IP----YEAWAGALYPFMDIPALVTAIVVANI----YL----NKK---------
YP_002376583_Cyanothece_sp._PCC_7424                                            EQG---IE----YEAWAAALYPFMDIPALVTAIVVASI----YL---SKKR----NAA--
YP_002462748_Chloroflexus_aggregans_DSM_9485                                    AIG---IR----YEGFMPALVAILEVPAIVIALLIAQV----AG----GQQ---------
YP_002485721_Cyanothece_sp._PCC_7425                                            EEK---IP----YEAWAGALYPFMDIPALVTAIVIANI----YL---NKKK---------
YP_002553078_Acidovorax_ebreus_TPSY                                             SQS---IS----YGGYMAAAMALMESPAILLAVMLANA----LR----QRQ---------
YP_002728636_Sulfurihydrogenibium_azorense_Az-Fu1                               SIG---DS----YSGFMVAAMTLMESPAIIIGLILLNI----FA----KKS---------
YP_002786436_Deinococcus_deserti_VCD115                                         ALR---VP----VEGFMPALLALMEAPAIVVALTIARS----RM----PGA---------
YP_002885752_Exiguobacterium_sp._AT1b                                           RLG---IA----YEPFMTTLVVVLEIPGLIVALLLYNQTHVMGI----TAT---------
YP_002892638_Tola_1437_Tolumonas_auensis_DSM_9187                               TKN---IG----FESQMAVFLAVMEIPAIMAGIILVR-----GV----KKG---------
YP_003291925_Rhodothermus_marinus_DSM_4252                                      LQG---NP----AEGFMPALVAMLEVPAIVVALMIA------FT----RSN---------
YP_003319_Leptospira_interrogans_serovar_Copenhageni_str._Fiocruz_L1-130        NLK---VE----YGGFIVAGMALMESPAIVIAVVLDRL----------NKN---------
YP_173171_Synechococcus_elongatus_PCC_6301                                      EQK---IP----YEAWAGALYPFMDIPALVTAIVVANI----YL----NKK---------
YP_292771_Prochlorococcus_marinus_str._NATL2A                                   SQN---IP----FDGFMVAALALMESPAIIIGLLLVKF----GA----TKN---------
YP_322678_Anabaena_variabilis_ATCC_29413                                        ILN---IS----SGGHMVAALALMESPAIIVGIVLVRL----FT----QNK---------
YP_323456_Anabaena_variabilis_ATCC_29413                                        ELG---IT----FDGYMVAALALMESPAIIVGLILVNL----FT---VDEK---------
YP_323532_Anabaena_variabilis_ATCC_29413                                        EQK---MA----YEAWAGALYPFMDIPALVTAIVIANI----YL-----NK---------
YP_396713_Prochlorococcus_marinus_str._MIT_9312                                 SQK---IA----FDGFMVGALALMESPAIIVGLLLVKF----AA----PKN---------
YP_508051_Jannaschia_sp._CCS1                                                   SSG---LE----SEGYMVAVAAVMEAPAILSALWLIAR----FD----KGA---------
YP_731686_Synechococcus_sp._CC9311                                              ELA---VE----HSGFMIAALALMESPAIVMGLILHEK----SK----QTP---------
YP_796676_Leptospira_borgpetersenii_serovar_Hardjo-bovis_str._L550              NLK---VE----YGGFIVAGMALMESPAIVIAVVLDRL----NK----NKM---------
YP_881014_Mycobacterium_avium_104                                               AVN---IA----FNAYMPVMLAVMEIPGCLVALYFVARLRHRGM----DSA---------
YP_986494_Acidovorax_sp._JS42                                                   SQS---IS----YGGYMAAAMALMESPAILLAVMLANA----LR----QRQ---------
ZP_01003906_Loktanella_vestfoldensis_SKA53                                      DSG---QE----YEAYIGALYPFMDIAALVTAILLARL----AA----ARN---------
ZP_01052391_Polaribacter_sp._MED152                                             MSN---IP----FGGHMVAVMALMEAPSIIVGVMLIAI----FS--SNKKN---------
ZP_01084882_Synechococcus_sp._WH_5701                                           TAK---IP----YEAWTAALYPFMDIPALVTAIVVASV----YL----SKK---------
ZP_01118259_Polaribacter_irgensii_23-P                                          IEK---IP----FGGHMVAVMALMEAPAIIIGVLLIAI----NT--KDKKN---------
ZP_01253224_Psychroflexus_torquis_ATCC_700755                                   MEG---IP----FGGHMVAVMALMEAPSIIVGVLLMSL----CS----KGE---------
ZP_01619185_Lyngbya_sp._PCC_8106                                                TEG---IE----YEAWAAALYPFMDIPALVTAIVLASI----YT----SKQ---------
ZP_01621751_Lyngbya_sp._PCC_8106                                                RLG---ID----FGGHMVAALALMESPAIIIGLLLVQL----FA----NRS---------
ZP_01629171_Nodularia_spumigena_CCY9414                                         TEG---IE----YEAWAAALYPFMDIPALVTAIVLASI----YT----SKQ---------
ZP_01691175_Microscilla_marina_ATCC_23134                                       SAK---IS----YGGYMVAGMALMESPAIIIGVILFQV----FK----SKE---------
ZP_01692321_Microscilla_marina_ATCC_23134                                       TQG---ME----FGGQMVAVMALMEAPSIIIGVLLMRL----FR----KRN---------
ZP_01729086_Cyanothece_sp._CCY0110                                              AQG---ME----YEAWSAALYPFMDIPALVTAIVLASV----YT----SKQKQRAAAEEY
ZP_01735206_Flavobacteria_bacterium_BAL38                                       SQQ---IS----IHGYMVAIMALMESPAIIVGLVLITL----FN----KEK---------
ZP_01856114_Planctomyces_maris_DSM_8797                                         AAN---IA----YAAYMPVMLAVMEIPGCLVALYLVSRLRQQGM---DPQG---------
ZP_01902156_Roseobacter_sp._AzwK-3b                                             AEG---MA----YEGFIGALYPFMDVAALLTAITLARI----SA----ARS---------
ZP_01915636_Limnobacter_sp._MED105                                              KSD---IA----YGGHMAAAMALMESPAIILAVLFANM----------ARK---------
ZP_02168701_Hoeflea_phototrophica_DFL-43                                        LVG---LS----FEGYLVAVAAVMETPAILMALFLAHA----GR----QPA---------
ZP_03416494_Mycobacterium_tuberculosis_02_1987                                  SVG---MA----FDAYMPVMLAVMEIPGCLVALYLVARLRHRGM----NEA---------
ZP_03496012_Thermus_aquaticus_Y51MC23                                           GAG---HR----PEGFLPTLVAFLEVPGIVLALLLANR----------GRG---------
ZP_03690008_Thioalkalivibrio_sp._K90mix                                         ARG---ID----YEGHMVVFLVLLEMPALVIGILLARM----GT----KGP---------
ZP_03728172_Dethiobacter_alkaliphilus_AHT_1                                     NIG---AS----FEQFVPALYPFMDIAALITAVVLGRI----GG----AGQ---------
ZP_04037145_Meiothermus_silvanus_DSM_9946                                       ASG---HR----AEGFMPTLVALLEVPGVILGILLARR----AS----RGG---------
ZP_04040266_Meiothermus_ruber_DSM_1279                                          AAK---QP----VEGFLPTLVAILEVPAIVIALLIARR----SL----GGG---------
ZP_04426475_Planctomyces_limnophilus_DSM_3776                                   TLG---FP----AEGFMPTLLTLLESPGIHVALGIGAV----QT----ARL---------
ZP_04748595_Mycobacterium_kansasii_ATCC_12478                                   SVG---IA----FNAYMPVMLAVMEIPGCLVALYLVARLRHRGM----DEA---------
ZP_05031038_Coleofasciculus_chthonoplastes_PCC_7420                             AEG---IT----YEPWAAALYPFMDIPALVTAIVVASI----YV----SKQ---------
ZP_05039357_Synechococcus_sp._PCC_7335                                          TEG---IE----YEAWAAALYPFMDIPALVTAIVLASV----YT---SKRR-------SI
ZP_05045596_Cyanobium_sp._PCC_7001                                              TAG---IK----YEAWSAALYPFMDIPALVTAIVVASI----YV----GRK---------
ZP_05053737_Octadecabacter_antarcticus_307                                      DEG---IP----HEGFIGALYPFMDIAALVTAIVMAKV----AS----ARR---------
ZP_05067700_Octadecabacter_arcticus_238                                         GRG---IS----SEGYMVAVAAVMEAPAILSALWLVSR----GG----SGR---------
ZP_05113902_Labrenzia_alexandrii_DFL-11                                         SQG---IA----SEGYLVAVAAVMEAPAILSALWIVAR----FS----------------
ZP_05115684_Labrenzia_alexandrii_DFL-11                                         SEG---IY----YEGFIGALYPFMDVAALVTAIFLARM----SA----ERR---------
ZP_05138109_Prochlorococcus_marinus_str._MIT_9202                               SQK---IA----FDGFMVGALALMESPAIIVGLLLVKF----AA----PKN---------
ZP_05227300_Mycobacterium_intracellulare_ATCC_13950                             AVN---IA----FNAYMPVMLAVMEIPGCLVALYFVARLRHRGM----DAG---------
ZP_05315456_Nitrosomonas_sp._AL212                                              GIG---VT----YEAYPVIMLAIMESPAIMIGLVLAGY----SR----RVM---------
ZP_05316186_Nitrosomonas_sp._AL212                                              GKD---EP----SEGYMVLIMALMEIPALVTGTILARA----GA----SGE---------
ZP_05883096_Vibrio_metschnikovii_CIP_694                                        AKQ---IP----YEAYFPLFVVLLEMPAIIVGLILAKG----SV----------------
                                                                                                      .    .                                

BR2_Actino                                                                      ----------------------------------------------------------KD
BR2_Bet13_1                                                                     ----------------------------------------------------------NG
BR2_Bet13_2                                                                     -------------------------------------------------LAA---SNQAN
BR2_Bet15                                                                       ---------------------------------------------ASEQGASVASTPGLG
BR2_Bet16                                                                       ------------------------------------------------------------
BR2_Bet16_2                                                                     ------------------------------------------------------------
BR2_Bet8                                                                        ----------------------------------------------------------GT
BR2_Beta                                                                        ------------------------------------------------------GNTAGS
BR2_Delt2_1                                                                     ----------------------------------------------------------KA
BR2_Delt2_2                                                                     ------------------------------------------------QHLQAADGSATG
BR2_Gam14                                                                       ------------------------------------------------------------
BR2_Gam17                                                                       ------------------------------------------------------------
BR2_Perc11                                                                      ------------------------------------------------VLNRANGKSPGA
BR2_Ther4_1                                                                     ----------------------------------------------------------KN
BR2_Ther4_2                                                                     ------------------------------------------------------------
BS5B12alp6                                                                      ------------------------------------------------------GDTQNS
BS5B12bet1_1                                                                    ----------------------------------------------------------NG
BS5B12bet1_2                                                                    -------------------------------------------------LAA---SNQAN
BS5B12bet2_1                                                                    ----------------------------------------------------------NG
BS5B12bet2_2                                                                    ---------------------------------------------ATAQQSGAMAGGGQR
BS5B12bet2_3                                                                    -------------------------------------------------LAA---SNQAN
BS5B12bet2_4                                                                    -------------------------------------------------LAA---SNQAN
BS5B12bet3_1                                                                    ----------------------------------------------------------NG
BS5B12bet3_2                                                                    -----------------------------------------AVAQQGGAAVAGGATQYAA
BS5B12bet4_1                                                                    -----SVD--------------------------------------------------AQ
BS5B12bet4_2                                                                    -------------------------------------------------QANLHSGAVPA
BS5B12bet9_1                                                                    ------------------------------------------------------GSTTGS
BS5B12bet9_2                                                                    -----------------------------------------------ARAAPAGT---AA
BS5B12bet9_3                                                                    ----------------------------------------------------------KA
BS5B12chl2_1                                                                    -----------------------------------------------PQALGASTLKSPT
BS5B12chl2_2                                                                    ----------------------------------------------------------KV
BS5B12cya11                                                                     ------------------------------------QGDDWESNEPGIIAHGYPKSDLPE
BS5B12del10                                                                     ----------------------------------------------------------NT
BS5B12fir7                                                                      --------------------------------------------NSLQVSSDSPAKALKG
BS5B12gam5                                                                      ------------------------------------------------------KSVDAQ
BS5B12met12                                                                     ----------------------------------------------------------KG
CAO86493_Microcystis_aeruginosa_PCC_7806                                        ----------------------------------------------------------GE
CdV_Acti8_1                                                                     --------------------------------------------------------SGDQ
CdV_Acti8_2                                                                     -------------------------------------------------SRA------KQ
CdV_Actinob_1                                                                   ----------------------------------------------------------KG
CdV_Actinob_2                                                                   ---------------------------------------------------------SGK
CdV_Beta9_1                                                                     -----------------------------------------------------------D
CdV_Beta9_2                                                                     -------------------------------------------------LAA---SNQAN
CdV_Clos11                                                                      -------------------------------------------NLAQASSASVAVGVEGN
CdV_Clos3                                                                       -------------------------------------------------SAAKVAGSGPG
CdV_Epsilon                                                                     ---------------------------------------------ALSRANSKSPGANVQ
GPS12chl2_1                                                                     -----------------------------------------------PQALGASTLKSPT
GPS12chl2_2                                                                     ----------------------------------------------------------KV
GPS12firm_1                                                                     -------------------------------------------------KSLQASSDSSA
GPS12firm_2                                                                     -------------------------------------------KSLQVSSDSPAKALKGN
KJS71108_Comamonadaceae_bacterium_BICA1-1                                       ----------------------------------------------------------NG
NP_244736_Bacillus_halodurans_C-125                                             -------------------------------------------------AVPTTLSSKRV
NP_441340_Synechocystis_sp._PCC_6803                                            -------------------KRKSAAASIEESFSKQPVAAGDYGDQTDYPRTRQEYLSQQE
NP_485029_Nostoc_sp._PCC_7120                                                   ------------------------------------------------------------
NP_486174_Nostoc_sp._PCC_7120                                                   --------------------------KRSAAGEYLSKQSVAAGEYPDQQDYPSSRQEYLR
NP_874635_Prochlorococcus_marinus_subsp._marinus_str._CCMP1375                  ---------------------------------------------------------RPD
NP_892334_Prochlorococcus_marinus_subsp._pastoris_str._CCMP1986                 ---------------------------------------------------------RPN
NP_895042_Prochlorococcus_marinus_str._MIT_9313                                 ---------------------------------------------------------RPG
NP_961140_Mycobacterium_avium_subsp._paratuberculosis_K-10                      --------------GYMPDEAGYTPPVRVGVGPGTAARPPHGQSLQTQEEAAIEQELELS
PiMoBac_Acti1                                                                   ------------------------------------------------------------
PiMoBac_Alph1                                                                   --------------------------------------------------------EGGA
PiMoBac_Chlx2                                                                   ----------------------------------------------------------KL
PiMoBac_Delt1                                                                   ---------------------------------------------SKEVGHKADKDKQGT
PiMoBac_Delt2                                                                   ----------------------------------------------------------KR
PiMoBac_Gam3_1                                                                  ------------------------------------------DKEKKEQEQLTGVSVREH
PiMoBac_Gam3_2                                                                  ------------------------------------------------------------
PiMoBac_Gam4_1                                                                  ------------------------------------------------------------
PiMoBac_Gam4_2                                                                  -----------------------------------------------AASAATANNDGVK
PiMoBac_Met12                                                                   ----------------------------------------------------------KV
PiMoBac_misc1                                                                   --------------------------------------DKEKREQELLTGVQIKESTSTV
PiMoBac_misc2                                                                   ----------------------------------------------------------DD
PiMoBac_misc3                                                                   ----------------------------------------------------------NG
PiMoBac_misc4                                                                   ----------------------------------------------------------KD
PiMoBac_misc5                                                                   -------------------------------------------------GAG------AS
PiMoBac_misc6                                                                   -----------------------------------------------------------G
PiMoBac_misc7                                                                   ----------------------------------------------------------NL
PiMoBac_misc8                                                                   ----------------------------------------------------------KL
PiMoBac_misc9                                                                   ----------------------------------------------------------KL
PiMoBac_misc10                                                                  ------------------------------------------------------------
PiMoBac_Nitr1                                                                   --------------------------------------------------------ASSN
ST09_Clos14                                                                     --------------------------------------------------------QGGG
ST09_Fir4                                                                       -------------------------------------------------------GIGGG
ST09_Fir6                                                                       ----------------------------------------------------------GL
ST09_Misc1                                                                      --------------------------------------------------------KDSG
ST09_Misc2                                                                      ---------------------------------------------------------EPG
WP_029461386_Serpentinomonas_raichei                                            ----------------------------------------------------------NG
WP_045530222_Serpentinomonas_raichei                                            ----------------------------------------------------------NG
WP_045534291_Serpentinomonas_mccroryi                                           ----------------------------------------------------------DG
YP_001008626_Prochlorococcus_marinus_str._AS9601                                ---------------------------------------------------------RPK
YP_001010558[Prochlorococcus_marinus_str._MIT_9515                              ---------------------------------------------------------RPN
YP_001014119_Prochlorococcus_marinus_str._NATL1A                                ---------------------------------------------------------RPI
YP_001016813_Prochlorococcus_marinus_str._MIT_9303                              -------------------------------------------------------RPGSD
YP_001019336_Methylibium_petroleiphilum_PM1                                     ---------------------------------------------------------GPC
YP_001090457_Prochlorococcus_marinus_str._MIT_9301                              ---------------------------------------------------------RPK
YP_001093376_Shew_1247_Shewanella_loihica_PV-4                                  ------------------------------------------------------------
YP_001156831_Polynucleobacter_necessarius_subsp._asymbioticus_QLW-P1DMWA-1      ----------------------------------------------------------SG
YP_001227072_Synechococcus_sp._RCC307                                           ----------------------------------------------------------GA
YP_001276322_Roseiflexus_sp._RS-1                                               ------------------------------------------------------------
YP_001430717_Roseiflexus_castenholzii_DSM_13941                                 ----------------------------------------------------------QS
YP_001433333_Roseiflexus_castenholzii_DSM_13941                                 ------------------------------------------------------------
YP_001483437_Prochlorococcus_marinus_str._MIT_9215                              ---------------------------------------------------------RPK
YP_001516213_Acaryochloris_marina_MBIC11017                                     ------------------------------------------------------------
YP_001518462_Acaryochloris_marina_MBIC11017                                     ----------------------------DFADEPLSKQEYLGTPGGTAVEYRRKQRSTAP
YP_001521592_Acaryochloris_marina_MBIC11017                                     ------------------------------------------------------------
YP_001550118_Prochlorococcus_marinus_str._MIT_9211                              ---------------------------------------------------------RPN
YP_001581819_Nitrosopumilus_maritimus_SCM1                                      ----------------------------------------IKTKKQSFSDDSTEIDIGLN
YP_001635390_Chloroflexus_aurantiacus_J-10-fl                                   ------------------------------------------------------------
YP_001660928_Microcystis_aeruginosa_NIES-843                                    ----------------------------------------------------------GE
YP_001661223_Microcystis_aeruginosa_NIES-843                                    ---------------------------AAYDQESFSKQPVAAGNYSDQQDYPSSRQEYLS
YP_001718092_Candidatus_Desulforudis_audaxviator_MP104C                         -------------------------------------------------RSD------ST
YP_001733734_Synechococcus_sp._PCC_7002                                         -----------------------REVEADDFSKQPVAAGEYSGEPVYPTTRQEYLGQKRG
YP_001804353_Cyanothece_sp._ATCC_51142                                          -------------------------KKLAAENEYRSKQEFYGEQKEYGQQRITASGYPHE
YP_001851979_Mycobacterium_marinum_M                                            ----GYMPDEPGYTPPAKVSVGPGTAARPARGESLESTHDREIEQELEFSLEKREHTDQD
YP_001864683_Nostoc_punctiforme_PCC_73102                                       ------------------------------------------------------------
YP_001964992_Leptospira_biflexa_serovar_Patoc_strain_'Patoc_1_(Ames)'           ----------------------------------------------------------DE
YP_002315899_Anoxybacillus_flavithermus_WK1                                     -------------------------------------------------YKQ--EMVYRF
YP_002371470_Cyanothece_sp._PCC_8801                                            ------------------------------KRKATVMQESLSKQPVAAGDYPSSRQEYVS
YP_002376583_Cyanothece_sp._PCC_7424                                            -EKYLSKEEYYGKQEYYGDQ------------------DYYGDQRITAGGYPREEGGTAG
YP_002462748_Chloroflexus_aggregans_DSM_9485                                    -------------------------------------------------GGD--------
YP_002485721_Cyanothece_sp._PCC_7425                                            ----RRAESEALSKQEYLGKQSIVAGDYPAQQ----------DYPSTRQEYLSKQQGPEN
YP_002553078_Acidovorax_ebreus_TPSY                                             ------------------------AVPAAHAAPVLAVSASGAVALAGPGGLGAADPTPAG
YP_002728636_Sulfurihydrogenibium_azorense_Az-Fu1                               ----------------------------------------------------------DN
YP_002786436_Deinococcus_deserti_VCD115                                         ---------------------------------------------------------APG
YP_002885752_Exiguobacterium_sp._AT1b                                           -----------------------------------------------------------S
YP_002892638_Tola_1437_Tolumonas_auensis_DSM_9187                               ------------------------------------------------------------
YP_003291925_Rhodothermus_marinus_DSM_4252                                      ------------------------------------------------------------
YP_003319_Leptospira_interrogans_serovar_Copenhageni_str._Fiocruz_L1-130        --------------------------------------------------------KMNG
YP_173171_Synechococcus_elongatus_PCC_6301                                      -------------------KRKEAAFASAQGAYSKQPVAAGDYSSSSDYPSSRREYAQQE
YP_292771_Prochlorococcus_marinus_str._NATL2A                                   ---------------------------------------------------------RPI
YP_322678_Anabaena_variabilis_ATCC_29413                                        -------------------------------------------------------DEEKG
YP_323456_Anabaena_variabilis_ATCC_29413                                        ------------------------------------------------------------
YP_323532_Anabaena_variabilis_ATCC_29413                                        -K------------------KRKEAVYSTEQPVAAGDYPDQKDYPSSRQEYLSQQKGDED
YP_396713_Prochlorococcus_marinus_str._MIT_9312                                 ---------------------------------------------------------RPK
YP_508051_Jannaschia_sp._CCS1                                                   ------------------------------------------------------------
YP_731686_Synechococcus_sp._CC9311                                              -------------------------------------------------NNE------QG
YP_796676_Leptospira_borgpetersenii_serovar_Hardjo-bovis_str._L550              ----------------------------------------------------------NG
YP_881014_Mycobacterium_avium_104                                               -----------------GYMPDEAGYTPPVRVGVGPGTAARPPHGQSLQTQEEAAIEQEL
YP_986494_Acidovorax_sp._JS42                                                   ----------------------AVPAAHAAPVMAVSPSGAAALAGPGGLGAAGPTPAGKG
ZP_01003906_Loktanella_vestfoldensis_SKA53                                      ----------------------------------------SGLAVQGGGALALHAGQGGV
ZP_01052391_Polaribacter_sp._MED152                                             ------------------------------------------------------------
ZP_01084882_Synechococcus_sp._WH_5701                                           ----------------------------------------------------------TG
ZP_01118259_Polaribacter_irgensii_23-P                                          ------------------------------------------------------------
ZP_01253224_Psychroflexus_torquis_ATCC_700755                                   ----------------------------------------------------------ER
ZP_01619185_Lyngbya_sp._PCC_8106                                                -----------------------------------------KSLSQKPGEYPSTASEYRS
ZP_01621751_Lyngbya_sp._PCC_8106                                                ---------------------------------------------------------ETE
ZP_01629171_Nodularia_spumigena_CCY9414                                         -------------------------------------RDTADEYLSKQEYSSKQAIIARG
ZP_01691175_Microscilla_marina_ATCC_23134                                       ------------------------------------------------------ATATLN
ZP_01692321_Microscilla_marina_ATCC_23134                                       ----------------------------------------------------------SD
ZP_01729086_Cyanothece_sp._CCY0110                                              RSKQEFYDQEPVASGAYATTEQGGTGDTYGMNQGGSAGGYSSKQRITASGYP---HEEQS
ZP_01735206_Flavobacteria_bacterium_BAL38                                       ------------------------------------------------------------
ZP_01856114_Planctomyces_maris_DSM_8797                                         -----NM----------------------PHESGYQPAVHSALAMEGADGGGEITVDEDG
ZP_01902156_Roseobacter_sp._AzwK-3b                                             -----------------------------------------IVSTPDEAGTATMTMGGHG
ZP_01915636_Limnobacter_sp._MED105                                              ------------------------------------------------QGQGVNANAVPG
ZP_02168701_Hoeflea_phototrophica_DFL-43                                        ----------------------------------------------------------KD
ZP_03416494_Mycobacterium_tuberculosis_02_1987                                  --------------GYMADEPGYTTAAMIGAGPGTPARPAHSDSLTARAERGIEEELELS
ZP_03496012_Thermus_aquaticus_Y51MC23                                           ------------------------------------------------------------
ZP_03690008_Thioalkalivibrio_sp._K90mix                                         --------------------------------------------------VQ--------
ZP_03728172_Dethiobacter_alkaliphilus_AHT_1                                     ----------------------------------------------------------NG
ZP_04037145_Meiothermus_silvanus_DSM_9946                                       ------------------------------------------------------------
ZP_04040266_Meiothermus_ruber_DSM_1279                                          ------------------------------------------------------------
ZP_04426475_Planctomyces_limnophilus_DSM_3776                                   -------------------------------------------------ASQPRADGSPP
ZP_04748595_Mycobacterium_kansasii_ATCC_12478                                   -----------------GYMPDEPGYTPPAKVSLGPGTAARPARGETLEATNDRGIEQEL
ZP_05031038_Coleofasciculus_chthonoplastes_PCC_7420                             ----KQKSLSKEEYLSKEESISKQSVTAGGYPSEQEYPTTRQEYLSQQRITASGYPHQEP
ZP_05039357_Synechococcus_sp._PCC_7335                                          ANEELSKQEYLGKQEYLGKQRVATVEHSA-VEGTTVPGEYSGGQGTAVSEYRSGQGSTPS
ZP_05045596_Cyanobium_sp._PCC_7001                                              -------------------------------------------------------ADGTS
ZP_05053737_Octadecabacter_antarcticus_307                                      -----------------------------IATSISLQPSGAANIMGPSLSPLALQYSVDT
ZP_05067700_Octadecabacter_arcticus_238                                         ------------------------------------------------------------
ZP_05113902_Labrenzia_alexandrii_DFL-11                                         --------------------------------------------------SSAEAKEREQ
ZP_05115684_Labrenzia_alexandrii_DFL-11                                         --------------------------------------------AAGTVQSDGTATMSSG
ZP_05138109_Prochlorococcus_marinus_str._MIT_9202                               ---------------------------------------------------------RPK
ZP_05227300_Mycobacterium_intracellulare_ATCC_13950                             ------------------------GYMPDEPGYTPPVKVGVGPGSAARPPQGGSLERQEA
ZP_05315456_Nitrosomonas_sp._AL212                                              -------------------------------------------------GGT------SK
ZP_05316186_Nitrosomonas_sp._AL212                                              ------------------------------------------------------------
ZP_05883096_Vibrio_metschnikovii_CIP_694                                        ------------------------------------------------------------
                                                                                                                                            

BR2_Actino                                                                      K---ARVALDRK-------------------------------------------AL-FR
BR2_Bet13_1                                                                     G---SGQRVAIW-------------------------------------------PI-VK
BR2_Bet13_2                                                                     P------NQIRI-----------------------------------G-------EL-LL
BR2_Bet15                                                                       A---QAPAPSHW-------------------------------------------HV-VR
BR2_Bet16                                                                       -------GGGDW-----------------------------------G-------KV-LH
BR2_Bet16_2                                                                     ---------TDW-----------------------------------R-------SL-GH
BR2_Bet8                                                                        G---TCERVAVW-------------------------------------------PI-IK
BR2_Beta                                                                        G------RGKVS-------------------------------------------TI-LL
BR2_Delt2_1                                                                     G---ADAKVALW-------------------------------------------PI-IK
BR2_Delt2_2                                                                     G------FQKSW-----------------------------------G-------SLPIA
BR2_Gam14                                                                       ------MRIGVV----------------------------------------------AH
BR2_Gam17                                                                       ------MRIGVV----------------------------------------------AH
BR2_Perc11                                                                      N---VQAEKVNF-----------------------------------G-------KL-AH
BR2_Ther4_1                                                                     G---TGTKVAIW-------------------------------------------PI-IK
BR2_Ther4_2                                                                     -------KITLF-----------------------------------------LPKI-LH
BS5B12alp6                                                                      E---GFGKHSVW-----------------------------------------------R
BS5B12bet1_1                                                                    G---SGERVAIW-------------------------------------------PI-VK
BS5B12bet1_2                                                                    P------NQIRI-----------------------------------G-------EL-LL
BS5B12bet2_1                                                                    G---SGQRVAIW-------------------------------------------PI-VK
BS5B12bet2_2                                                                    V---SAAGVPPL-----------------------------------G-------KI-LH
BS5B12bet2_3                                                                    P------NQIRI-----------------------------------G-------EL-LL
BS5B12bet2_4                                                                    P------NQIRI-----------------------------------G-------EL-LL
BS5B12bet3_1                                                                    G---SGQRVAIW-------------------------------------------PI-VK
BS5B12bet3_2                                                                    A------GVPPL-----------------------------------G-------KI-LH
BS5B12bet4_1                                                                    K------GLKIW-------------------------------------------PI-IQ
BS5B12bet4_2                                                                    A---GDAKVSMK-------------------------------------------SV-LH
BS5B12bet9_1                                                                    G------RGKVS-------------------------------------------AI-LI
BS5B12bet9_2                                                                    P---PLAALSMR-------------------------------------------AV-LH
BS5B12bet9_3                                                                    G---FDVRVNKL-------------------------------------------DL-LR
BS5B12chl2_1                                                                    D------QKKMS-------------------------------------------TT-IV
BS5B12chl2_2                                                                    G---ADVKVNIP-------------------------------------------AL-VI
BS5B12cya11                                                                     K------RIRIW-------------------------------------------PI-VR
BS5B12del10                                                                     G---GTKRVALK-------------------------------------------AI-VN
BS5B12fir7                                                                      N------GGKKL-----------------------------------G-------AI-IV
BS5B12gam5                                                                      E------GLKIW-------------------------------------------PI-IQ
BS5B12met12                                                                     G---AGAKVAIW-------------------------------------------PI-IK
CAO86493_Microcystis_aeruginosa_PCC_7806                                        E------EAFSW-----------------------------------S-------KV-LH
CdV_Acti8_1                                                                     G------GIGIG-------------------------------------------AI-TK
CdV_Acti8_2                                                                     A------ISIDK-----------------------------------K-------GL-FH
CdV_Actinob_1                                                                   K---SRVALDKK-------------------------------------------EL-FR
CdV_Actinob_2                                                                   G------KQVMG-------------------------------------------GI-VK
CdV_Beta9_1                                                                     G---STKRVAIW-------------------------------------------PI-VK
CdV_Beta9_2                                                                     P------NQIRI-----------------------------------G-------EL-LL
CdV_Clos11                                                                      G------KKKLS-------------------------------------------TI-IV
CdV_Clos3                                                                       D------AKRGW-----------------------------------G-------RL-VA
CdV_Epsilon                                                                     V------EKVNF-----------------------------------G-------KL-AH
GPS12chl2_1                                                                     D------QKKMS-------------------------------------------TV-IF
GPS12chl2_2                                                                     G---ADVKVDMP-------------------------------------------AL-VI
GPS12firm_1                                                                     KDLKGSGKKKLS-------------------------------------------TL-IV
GPS12firm_2                                                                     G------KEKKL-----------------------------------S-------SM-IV
KJS71108_Comamonadaceae_bacterium_BICA1-1                                       G---NGQRVAIW-------------------------------------------PI-VK
NP_244736_Bacillus_halodurans_C-125                                             GIVSGHQGLIDK-------------------------------------------EV-LK
NP_441340_Synechocystis_sp._PCC_6803                                            P---EDNRVKIW-------------------------------------------PI-IE
NP_485029_Nostoc_sp._PCC_7120                                                   -------REFAW-----------------------------------S-------EV-LQ
NP_486174_Nostoc_sp._PCC_7120                                                   KQQSADNRVKIW-------------------------------------------PI-VK
NP_874635_Prochlorococcus_marinus_subsp._marinus_str._CCMP1375                  S------REMKW-----------------------------------S-------TI-IR
NP_892334_Prochlorococcus_marinus_subsp._pastoris_str._CCMP1986                 S------RKMHL-----------------------------------S-------SI-LH
NP_895042_Prochlorococcus_marinus_str._MIT_9313                                 S------DGMNW-----------------------------------R-------KV-LH
NP_961140_Mycobacterium_avium_subsp._paratuberculosis_K-10                      L---EKLEHPEW------------------------QTDPSPLRGKGTRAPIFSREL-FQ
PiMoBac_Acti1                                                                   -------SGGSW-------------------------------------------GATLH
PiMoBac_Alph1                                                                   G---ERKKVKIW-------------------------------------------TI-VR
PiMoBac_Chlx2                                                                   G---ADMTVNTR-------------------------------------------QL-IK
PiMoBac_Delt1                                                                   R------KETNI-----------------------------------K-------EI-IA
PiMoBac_Delt2                                                                   E---GSVKVQSL-------------------------------------------AI-VK
PiMoBac_Gam3_1                                                                  EHESATKEIKVK-------------------------------------------DI-IS
PiMoBac_Gam3_2                                                                  ---------TKW-----------------------------------G-------QL-SH
PiMoBac_Gam4_1                                                                  ---------TKW-----------------------------------A-------KL-SH
PiMoBac_Gam4_2                                                                  V---AAAPLSIK-------------------------------------------KV-LH
PiMoBac_Met12                                                                   G---ADVKVNTL-------------------------------------------KL-LK
PiMoBac_misc1                                                                   K------EVKVK-------------------------------------------DI-IT
PiMoBac_misc2                                                                   EKQESRNEANIK-------------------------------------------EI-IK
PiMoBac_misc3                                                                   G---VSKKVAVW-------------------------------------------PI-VK
PiMoBac_misc4                                                                   G---DSDKVAIW-------------------------------------------PI-VK
PiMoBac_misc5                                                                   A------KVDIK-------------------------------------------RI-LH
PiMoBac_misc6                                                                   S---TSTRLSLR-------------------------------------------SI-FK
PiMoBac_misc7                                                                   D---ANVTVNTW-------------------------------------------RL-VK
PiMoBac_misc8                                                                   G---ADRKVSMG-------------------------------------------QL-LK
PiMoBac_misc9                                                                   G---AEVKMSTR-------------------------------------------QL-LK
PiMoBac_misc10                                                                  ---------TRW-----------------------------------G-------QL-SH
PiMoBac_Nitr1                                                                   I---QDELKLRW--------------------------------------------V-IK
ST09_Clos14                                                                     E------KADIK-------------------------------------------KV-LQ
ST09_Fir4                                                                       A------KVDPK-------------------------------------------KI-LH
ST09_Fir6                                                                       G---QERKIETK-------------------------------------------KI-LH
ST09_Misc1                                                                      V------EMNTL-------------------------------------------KI-LK
ST09_Misc2                                                                      D------RVTRV-------------------------------------------KNVFL
WP_029461386_Serpentinomonas_raichei                                            G---SGQRVAIW-------------------------------------------PI-VK
WP_045530222_Serpentinomonas_raichei                                            G---SGQRVAIW-------------------------------------------PI-VK
WP_045534291_Serpentinomonas_mccroryi                                           S----TKRVAIW-------------------------------------------PI-VK
YP_001008626_Prochlorococcus_marinus_str._AS9601                                S------RKMHL-----------------------------------S-------AI-LH
YP_001010558[Prochlorococcus_marinus_str._MIT_9515                              A------RKMHL-----------------------------------S-------SI-LH
YP_001014119_Prochlorococcus_marinus_str._NATL1A                                K------RKMKW-----------------------------------G-------SI-LH
YP_001016813_Prochlorococcus_marinus_str._MIT_9303                              G------TGMNW-----------------------------------G-------KV-LH
YP_001019336_Methylibium_petroleiphilum_PM1                                     A---AGQPHGLG-------------------------------------------KV-LH
YP_001090457_Prochlorococcus_marinus_str._MIT_9301                              S------RKMHL-----------------------------------S-------AI-LH
YP_001093376_Shew_1247_Shewanella_loihica_PV-4                                  -------TNLKW-------------------------------------------RTLIH
YP_001156831_Polynucleobacter_necessarius_subsp._asymbioticus_QLW-P1DMWA-1      T---TASQTSLA-------------------------------------------KV-LH
YP_001227072_Synechococcus_sp._RCC307                                           A------AETGW-----------------------------------G-------SV-LH
YP_001276322_Roseiflexus_sp._RS-1                                               -------QVGSW-----------------------------------R-------SV-LH
YP_001430717_Roseiflexus_castenholzii_DSM_13941                                 Q------NSELG-------------------------------------------RV-IR
YP_001433333_Roseiflexus_castenholzii_DSM_13941                                 G------QVGSW-----------------------------------R-------SV-LH
YP_001483437_Prochlorococcus_marinus_str._MIT_9215                              S------RKMHL-----------------------------------S-------AI-LH
YP_001516213_Acaryochloris_marina_MBIC11017                                     -------QDFAW-----------------------------------G-------EV-LK
YP_001518462_Acaryochloris_marina_MBIC11017                                     K------RVKVW-------------------------------------------PI-IK
YP_001521592_Acaryochloris_marina_MBIC11017                                     -------QDLEW-----------------------------------S-------EV-LK
YP_001550118_Prochlorococcus_marinus_str._MIT_9211                              I------QEMKW-----------------------------------R-------SI-LH
YP_001581819_Nitrosopumilus_maritimus_SCM1                                      Q------TKTKL-----------------------------------S-------KV-LH
YP_001635390_Chloroflexus_aurantiacus_J-10-fl                                   --------GGDW-----------------------------------R-------EA-LR
YP_001660928_Microcystis_aeruginosa_NIES-843                                    E------EAFSW-----------------------------------S-------KV-LH
YP_001661223_Microcystis_aeruginosa_NIES-843                                    QQQPADNRVKIW-------------------------------------------PI-IE
YP_001718092_Candidatus_Desulforudis_audaxviator_MP104C                         Q------ARSTL-----------------------------------G-------RT-VR
YP_001733734_Synechococcus_sp._PCC_7002                                         K---ATNRVEIW-------------------------------------------PI-VK
YP_001804353_Cyanothece_sp._ATCC_51142                                          E---QNHRVEIW-------------------------------------------PI-IK
YP_001851979_Mycobacterium_marinum_M                                            EPAKGSGRPSLF-----------------------------------------SREL-FQ
YP_001864683_Nostoc_punctiforme_PCC_73102                                       K------REFAW-----------------------------------S-------EV-LQ
YP_001964992_Leptospira_biflexa_serovar_Patoc_strain_'Patoc_1_(Ames)'           S------EKSSW-----------------------------------G-------KI-LH
YP_002315899_Anoxybacillus_flavithermus_WK1                                     S------ATSVY-----------------------------------G-------PI-IK
YP_002371470_Cyanothece_sp._PCC_8801                                            QQQPEDNRVKIW-------------------------------------------PI-IE
YP_002376583_Cyanothece_sp._PCC_7424                                            K------RVRIW-------------------------------------------PI-VK
YP_002462748_Chloroflexus_aggregans_DSM_9485                                    -----------W-----------------------------------Q-------KA-IY
YP_002485721_Cyanothece_sp._PCC_7425                                            N------RVKIW-------------------------------------------PI-VQ
YP_002553078_Acidovorax_ebreus_TPSY                                             K---GGPALSVG-------------------------------------------KI-LR
YP_002728636_Sulfurihydrogenibium_azorense_Az-Fu1                               G------NLDVK-------------------------------------------EL-LR
YP_002786436_Deinococcus_deserti_VCD115                                         G------LGEVW-----------------------------------------------R
YP_002885752_Exiguobacterium_sp._AT1b                                           G------KANSL-------------------------------------------SV-LR
YP_002892638_Tola_1437_Tolumonas_auensis_DSM_9187                               ---------TDW-----------------------------------R-------QL-AH
YP_003291925_Rhodothermus_marinus_DSM_4252                                      -------HHGSW-------------------------------------------REGLH
YP_003319_Leptospira_interrogans_serovar_Copenhageni_str._Fiocruz_L1-130        G------GAINW-------------------------------------------KALLH
YP_173171_Synechococcus_elongatus_PCC_6301                                      S---GDHRVKIW-------------------------------------------PI-VE
YP_292771_Prochlorococcus_marinus_str._NATL2A                                   K------RKMKW-----------------------------------G-------SI-LH
YP_322678_Anabaena_variabilis_ATCC_29413                                        --------EFSW-----------------------------------G-------EV-LR
YP_323456_Anabaena_variabilis_ATCC_29413                                        -------REFAW-----------------------------------S-------EV-LQ
YP_323532_Anabaena_variabilis_ATCC_29413                                        N------RVKIW-------------------------------------------PI-IE
YP_396713_Prochlorococcus_marinus_str._MIT_9312                                 S------RKMHL-----------------------------------S-------AI-LH
YP_508051_Jannaschia_sp._CCS1                                                   -------AQMDA-------------------------------------------GL-MR
YP_731686_Synechococcus_sp._CC9311                                              -------KKKKF-----------------------------------A-------TI-IQ
YP_796676_Leptospira_borgpetersenii_serovar_Hardjo-bovis_str._L550              G------GGINW-----------------------------------K-------AL-LH
YP_881014_Mycobacterium_avium_104                                               ELSLEKLEHPEW------------------------QTDPGPLRGKGTRAPIFSREL-FQ
YP_986494_Acidovorax_sp._JS42                                                   G------PALSV------------------------------------------GKI-LR
ZP_01003906_Loktanella_vestfoldensis_SKA53                                      A---VEQGSLVR-------------------------------------------HI-LV
ZP_01052391_Polaribacter_sp._MED152                                             -------KGSLK-------------------------------------------SV-VH
ZP_01084882_Synechococcus_sp._WH_5701                                           K---AAEKVEIW-------------------------------------------SI-IK
ZP_01118259_Polaribacter_irgensii_23-P                                          -------KTSLK-------------------------------------------GV-FQ
ZP_01253224_Psychroflexus_torquis_ATCC_700755                                   S------ASKIW-------------------------------------------GL-VK
ZP_01619185_Lyngbya_sp._PCC_8106                                                Q---QGQRVQIW-------------------------------------------PI-IE
ZP_01621751_Lyngbya_sp._PCC_8106                                                E------KLSIS-------------------------------------------EV-LR
ZP_01629171_Nodularia_spumigena_CCY9414                                         YPSKQHERVKIW-------------------------------------------PI-VK
ZP_01691175_Microscilla_marina_ATCC_23134                                       GNNKGVYQRPKW-----------------------------------G-------KI-LN
ZP_01692321_Microscilla_marina_ATCC_23134                                       N------ETSFK-------------------------------------------QV-LR
ZP_01729086_Cyanothece_sp._CCY0110                                              N------RVEIW-------------------------------------------PI-IK
ZP_01735206_Flavobacteria_bacterium_BAL38                                       -----SSKFNKS-------------------------------------------EI-LR
ZP_01856114_Planctomyces_maris_DSM_8797                                         E------PLTRYEGSRMHGHSMAAVAERTQTVTATKQELAVELDGETEKQPVFSKEL-LH
ZP_01902156_Roseobacter_sp._AzwK-3b                                             S---GFNGTLVK-------------------------------------------DI-LV
ZP_01915636_Limnobacter_sp._MED105                                              K------GFAHL----------------------------------------------LQ
ZP_02168701_Hoeflea_phototrophica_DFL-43                                        S---AKAHAKEE-------------------------------------------GL-MS
ZP_03416494_Mycobacterium_tuberculosis_02_1987                                  L---EKREHPNW--------------------------DEDGVKDSGTNASIFSREL-LQ
ZP_03496012_Thermus_aquaticus_Y51MC23                                           -------NLKEA----------------------------------------------AR
ZP_03690008_Thioalkalivibrio_sp._K90mix                                         -----------W-----------------------------------G-------KT-MH
ZP_03728172_Dethiobacter_alkaliphilus_AHT_1                                     K------NKTEL-------------------------------------------RL-IY
ZP_04037145_Meiothermus_silvanus_DSM_9946                                       -------RLGEA----------------------------------------------IR
ZP_04040266_Meiothermus_ruber_DSM_1279                                          -------SLAEA----------------------------------------------VR
ZP_04426475_Planctomyces_limnophilus_DSM_3776                                   V------ERRPL-----------------------------------K-------EV-LH
ZP_04748595_Mycobacterium_kansasii_ATCC_12478                                   ELSLEKQEHPDW----------------------------EEAGEGSRKASLFSREL-LQ
ZP_05031038_Coleofasciculus_chthonoplastes_PCC_7420                             E------RVKIW-------------------------------------------PI-VQ
ZP_05039357_Synechococcus_sp._PCC_7335                                          K------RVEIW-------------------------------------------PI-VK
ZP_05045596_Cyanobium_sp._PCC_7001                                              E------DVDIW-------------------------------------------AI-VK
ZP_05053737_Octadecabacter_antarcticus_307                                      S---TIESGLIR-------------------------------------------GI-LL
ZP_05067700_Octadecabacter_arcticus_238                                         --------RMDG-------------------------------------------EL-MR
ZP_05113902_Labrenzia_alexandrii_DFL-11                                         D------TQGLW-----------------------------------------------R
ZP_05115684_Labrenzia_alexandrii_DFL-11                                         G------GGFGF---------------------------------GGGFDGQLAKGI-IV
ZP_05138109_Prochlorococcus_marinus_str._MIT_9202                               S------RKMHL-----------------------------------S-------AI-LH
ZP_05227300_Mycobacterium_intracellulare_ATCC_13950                             S---LEHELEDW------------------------EPEQSPDDAKAKRMPILSREL-FQ
ZP_05315456_Nitrosomonas_sp._AL212                                              T------DKGMM-----------------------------------K-------HL-LI
ZP_05316186_Nitrosomonas_sp._AL212                                              --------KTQW-----------------------------------G-------KL-MH
ZP_05883096_Vibrio_metschnikovii_CIP_694                                        -------SLINR-------------------------------------------HFLKK
                                                                                                                                            

BR2_Actino                                                                      DSVFGYAIWLMICGLIVGVLAQMFSPNRLESAMAFFDELFIGILCIFLLEMGMTATRRLK
BR2_Bet13_1                                                                     ESLQGPALSAMLLGLAIGLFTRPE-----AVFEGFYDLLFRGLLTVLMVTMGIEAWQRLS
BR2_Bet13_2                                                                     DTLRGRGIVLLGGGMMIGFLTTDA---QWQQISPFYDDLFRGMLMLFLLEMGMTAARHIR
BR2_Bet15                                                                       EAFTDGANLLLLGSLLIGWATGDQ---GKLMMEPFSGALFKGMLALFLLDLGLLVARQLP
BR2_Bet16                                                                       EVFAGKSIVLLLGGLAIGWVAGSE---GLKPLDKLFFDLFKGMLAIFLLEMGLVAASRIG
BR2_Bet16_2                                                                     EAFLGKGVTLLLGGMAIGWAAGPE---GLQPIKIMYFDLFKAVLALFLLEMGLIVSRQVD
BR2_Bet8                                                                        ESLQGPALSAMLLGLAIGLLARPE-----AVFEGFYDLLFRGLLTVLMLTMGIEAYQRLN
BR2_Beta                                                                        ETLRGRSLVLLVGGLVIGAASGER---NFERIEPFFVDLFRGVLVIFLLEMGMAAAARLR
BR2_Delt2_1                                                                     DCLQGSALTVMIMGVVLGLATRPE-----RIIEEFYDPLFRGFLSLLMLILGMDAYRRLK
BR2_Delt2_2                                                                     ESFTNTGVYILLGSMVIGLIVGPE---RLAREMALFDTLFRGVLCIFLLGMGSLAASRVK
BR2_Gam14                                                                       EVFLGKSIVLLIGGLFIGWAAGSD---GLAPVKPLFFDLFKGVLALFLLEMGIITASQFG
BR2_Gam17                                                                       EVFLGKSIVLLIGGLFIGWAAGSD---GLAPVKPLFFDLFKGVLALFLLEMGIXXXXXXX
BR2_Perc11                                                                      SAVTSTGVYVLIGGLVIGLIVGDA---RLAREMNFFGDMFRGVLCLFMLEMGILAASRVK
BR2_Ther4_1                                                                     ESLQGMAVTALLLGVALGLFTRPE-----GVFEEFYDPLFRGFLTILMLVLGMDAYMRLK
BR2_Ther4_2                                                                     EVLFGGAILLLLGSFIIGWITGQR---GMEAMSGFIIVPFTGILCFFLLEMGIIAGRRLE
BS5B12alp6                                                                      EVLLNGPVVLLVGAFLIGVIAGKP---GYQPVSFFFTDLFRGVLCLFLLDMGLLAARRFR
BS5B12bet1_1                                                                    ESLQGPALSAMLLGLAIGLFTRPE-----VVFEGFYDLLFRGLLTVLMITMGIEAWQRLS
BS5B12bet1_2                                                                    DTLRGRGIILLGGGMVIGFLTSDA---QWQQIKPFYDDLFRGMLMLFLLEMGMTAARHIR
BS5B12bet2_1                                                                    ESLQGPALSAMLLGLAIGLFTRPE-----VVFEGFYDLLFRGLLTVLMVTMGIEAWQRLS
BS5B12bet2_2                                                                    ESFTDGAHLLLLGSLAIGFLSGSA---GEAMMKPFSGDLFKGMLAFFLLDMGLMVARNFQ
BS5B12bet2_3                                                                    DTLRGRGIVLLGGGMMIGFLTTDA---QWQQISPFYDDLFRGMLMLFLLEMGMTAARHIR
BS5B12bet2_4                                                                    DTLRGRGIVLLGGGMMIGFLTTDA---QWQQISPFYDDLFRGMLMLFLLEMGMTAARHIR
BS5B12bet3_1                                                                    ESLQGPALSAMLLGLAIGLFTRPE-----AVFEGFYDLLFRGLLTVLMVTMGIEAWQRLS
BS5B12bet3_2                                                                    ESFTDGAHLLLLGSLAIGFLSGSA---GEAMMKPFSGDLFKGMLAFFLLDMGLMVARNFQ
BS5B12bet4_1                                                                    ETLTGFAISVLLAGVVLGMFINVQ-----PVYEQFFDPLFVGFISILMLTLGMDAYFKLK
BS5B12bet4_2                                                                    EAFTDGGHLLLLGSLVVGAVVGVK---GYELMKPFTGDIFKGLLAFFLLEMGLLVARRVR
BS5B12bet9_1                                                                    ETLRGRSLVLLVGGLIIGAASGER---NFERIEPFFVELFRGVLVIFLLEMGMAAASRLR
BS5B12bet9_2                                                                    EAFTDGAHLLLIGSLVIGYLTGEH---GAQVMQPFTGAIFKGILAFFLLEMGLLVARQFK
BS5B12bet9_3                                                                    ETMVGKAILLLSGSMVVGYIAGYS---GTRAVTPFFDGLFVGVLCLFLLDMGITAAARLS
BS5B12chl2_1                                                                    ESFTNSGVYVLLGSLVIGIIVGPV---RLEREMQLFDWMFRGILCLFLLDMGILAAARLK
BS5B12chl2_2                                                                    GSITGKAILLLVASMVIGYIAGYE---GAKPIMPFFDDMLRGILCLFLLDMGIVAAARLK
BS5B12cya11                                                                     ESLQGSALSALLLGLALGVLTRPE-----SVYESFFDPLFRGMLSVLMLIMGMEATARLG
BS5B12del10                                                                     DTIKGSAISILLLGVLLGLFINVE-----RIYEGFFDPLFMGFLCILMLTLGMDAYWRLK
BS5B12fir7                                                                      ESLTNSGVYVLLGSLVIGLIVGPE---RLEREMKFFYWMFRGVLCIFLLEMGILAASRLK
BS5B12gam5                                                                      ETLTGFAVSVLLIGVVLGMFINVQ-----PVYDQFFDPLFVGFISILMLTLGMDAYFKLK
BS5B12met12                                                                     DCLQGAALTVLIMGVVLGLITKPE-----KVFEGFFDPLFRGFLSVLMLILGIEAYKHLK
CAO86493_Microcystis_aeruginosa_PCC_7806                                        EAFLNGSVFLLVGSVIIGMLTGEK---GWEKLEPFTQEIFYGALTFFLLDMGLVAAKRIR
CdV_Acti8_1                                                                     ETFQGMAVTTLLAGVAIGVIAQPQ-----MVFEGFYDQLFMGFLSVLMLTLGMDAYSSLK
CdV_Acti8_2                                                                     EALVGYAIWLMLAGVIVGVLSSIFSPDRLDSANAFFDEMFAGILCIYLIDMGMLAARRLG
CdV_Actinob_1                                                                   DSVFGYAIWLMICGLIVGGFAQLFSPNRLESAMAFFDELFIGILCIFLLEMGMTAARRLG
CdV_Actinob_2                                                                   ETMVNQSIFVLFGSFLVGYATGQR---GAEMTAPFFVVPFFGVLCLFLMEIGILTGNRIG
CdV_Beta9_1                                                                     ESLQGPALSAMLLGVAIGLFTRPE-----AVFEGFYDLLFRGLLTVLMITMGIEAYQRLN
CdV_Beta9_2                                                                     DTLRGRGIVLLGGGMMIGFLTTDA---QWQQISPFYGDLFRGMLMLFLLEMGMTAARHIR
CdV_Clos11                                                                      ESLTNSGVYVLLGSLLIGLIVGPE---RLEREMKFFYWMFRGILCIFLLEMGILAASRLK
CdV_Clos3                                                                       ESVTNSGVYVLLGSLVIGLIAGPA---QLAREMALFDTLFRGILCFFLLDMGILAASRLR
CdV_Epsilon                                                                     SAVTSTGVYVLIGGLVIGLIVGDA---RLAKEMDFFDGMFRGVLCLFMLEMGILAASRVT
GPS12chl2_1                                                                     GSFTNSGVYVLLGALVIGLIVGPV---RLEREMQLFDGMFRGILCLFLLDMGILAAARLK
GPS12chl2_2                                                                     GSITGKAILLLVASMVIGYIAGYE---GTKPIMPFFDDMFRGILCLFLLDMGIVAAARLK
GPS12firm_1                                                                     ESVTNSGVYVLLGSLTIGLLVGQQ---RLEREMMFFDGMFRGILCIFLLEMGILAASRLK
GPS12firm_2                                                                     ESMTNSGVYVLLGSLVIGLITGPE---RLEREMIFFRDIFRGVLCIFLLEMGILAASRLK
KJS71108_Comamonadaceae_bacterium_BICA1-1                                       ESLQGPALSAMLLGVAIGLFARPE-----VVFEGFYDLLFRGLLTVLMLTMGIEAWQRLS
NP_244736_Bacillus_halodurans_C-125                                             ESFFGKSIILLLGSLIIGLVVGER---AIPMVQPLFIDLYQSVLILFLLYMGLTVGERLP
NP_441340_Synechocystis_sp._PCC_6803                                            ESLQGPALSAMLLGLALGIFTKPE-----SVYEGFYDPLFRGLLSILMLIMGMEAWSRIG
NP_485029_Nostoc_sp._PCC_7120                                                   EAFLNSSVFLLVGSLFIGFLTGEH---GWQVLEPFTQGLFYGALTFFLLDMGLVAARRIK
NP_486174_Nostoc_sp._PCC_7120                                                   ESLQGPALSAMLLGIALGLFTQPE-----SVYKSFYDPLFRGLLSILMLVMGMEAWSRIG
NP_874635_Prochlorococcus_marinus_subsp._marinus_str._CCMP1375                  ESLLNGSVYLLLGSLLIGFLTAAHNPIGVEKMQPFTGKLFYGAECFFLLDMGIVAAQRLP
NP_892334_Prochlorococcus_marinus_subsp._pastoris_str._CCMP1986                 ESLLNGSVYLLLSSLIVGFLTAFSNPAAISKMEPFTGQLFYGAECFFLLDMGIVAAQRLP
NP_895042_Prochlorococcus_marinus_str._MIT_9313                                 ESMLNGYVYLIAGSLVIGFIASIYSPAGVEKMEPFVYKFFYGVLCFFLLDMGIVAAQRFK
NP_961140_Mycobacterium_avium_subsp._paratuberculosis_K-10                      EVFLNPGLVLLMGGIIIGLVSGLQGQKVVADDDKFFVIAFQGVLCLFLLEMGMTASRKLK
PiMoBac_Acti1                                                                   GVLAGKGIVLLAGGVAIGWIAGPG---GTAAVDPFFVTAFQGILALFLLELGMLAASRIR
PiMoBac_Alph1                                                                   DSLQGSALSALILGLLLGFFTNPG-----PVFDSFYDPMFRGLLSVLMLIMGIEAWQRLN
PiMoBac_Chlx2                                                                   ESIIGKAVLLLTASMVIGYVVGYA---GAATIKPFFNDMFKGVLSLFLLDMGIVASARLK
PiMoBac_Delt1                                                                   ECLTSSALTALIAGILLGLLTNPQ-----SVLESFYEPLFRGFLSVIMLVLGMEAYLRFK
PiMoBac_Delt2                                                                   ECVFEKAILLLLVGMLIGYTAGYN---GTRGIMPLFDNMFLGVLCLFMVGVGITAASRLK
PiMoBac_Gam3_1                                                                  ESLASSALSALIMGILLGLLTNPQ-----TVLESFYEPLFKGLLSVIMLVLGMEAYLRLK
PiMoBac_Gam3_2                                                                  EVFLGKSIVLLLGGLVIGWIAGEE---GIQPIAGLFFAPFKGVLALFLLEMGLIAASQVG
PiMoBac_Gam4_1                                                                  EVMLGKGVVLLIGGMMIGWAAGPE---GIEPIKPLFFDLFKAILALFLLEMGLIAASQIG
PiMoBac_Gam4_2                                                                  EAFTDGAHLLLIGSLVIGFVTGAD---GQTMLAPFAVEIFMGFLAFFLLDMGLLVARQLR
PiMoBac_Met12                                                                   EGILGKAVLLLMASMVIGYVAGYE---GTKQIMPFFDDMFVGVLCLFLLDMGIVAAARLK
PiMoBac_misc1                                                                   ESLASSALSALIIGILLGLLTNPQ-----TVLESFYEPLFKGLLSVIMLVLGMEAYLRLK
PiMoBac_misc2                                                                   ECLTSSALTALIAGILLGLLTNPQ-----TVLESFYEPLFRGLLSVIMLVLGMEAYLRFK
PiMoBac_misc3                                                                   ECLQGSAITALLLGLALGLITRPD-----VVFEEFYDPLFRGLLTILMLVMGIEAYQRIK
PiMoBac_misc4                                                                   DCFQGSALTALIIGLALGLITRPE-----RVFEEFYDPLFRGLLSVLMLVMGIEAYQRIK
PiMoBac_misc5                                                                   HSIFGLAVWLLICSLLIGMSAQAFSPVEMGKTMVFFDDMFRGVLALFLLDMGMVAAKQLG
PiMoBac_misc6                                                                   LGLLNKAVVLLLFTMMIGWIVGAE---GTEQIMPFFDEMFKGVLCLFLLDMGLFAAQRLD
PiMoBac_misc7                                                                   ESVVGKAVLLLVASMAIGYVAGYG---GTEPIKPLFEGMFVGVLCLFLLDMGILASARLK
PiMoBac_misc8                                                                   ESVLGKAVFLLIASMVIGYVAGYG---GTAPIKPLFDGMFVGILSLFLLDMGLVASARLK
PiMoBac_misc9                                                                   ESVLGKAVFLLIASLVIGYVAGYG---GTAPIKPLFDGMFVGVLSLFLLDMGIVAAARLK
PiMoBac_misc10                                                                  EVFLGKSVVLLLGGLLIGWIAGEE---GIEPIAGLFFTPFKGVLALFLLEMGLIAASQVS
PiMoBac_Nitr1                                                                   DAVVGKGVFLLFGGLLIGYLTAGE---GAKEIMPFYDKMFLGALTLFLLDIGLFAGARLR
ST09_Clos14                                                                     LTVFGAGVWVLVTSLLIGMASAMYSPNELDRALLFFDDMFRGIICLFMLEMGLAAAKQIG
ST09_Fir4                                                                       EGVFGMAVWLLVASLVIGMLAQYFSPKEMDRTMLFFGDMFRGVLCLFLLDMGLAAGKQIG
ST09_Fir6                                                                       TSIFGMGVWLLICSLVIGILATTFSPYEMADTMKFFYGMFRGVLALFLLDMGMIAGRRLS
ST09_Misc1                                                                      ESVLGKAVLLLIAGLVIGYLAGYE---GTKPIMPFFDGMFRGVLCLFMIGMGMLAATRLK
ST09_Misc2                                                                      SVIRGRGILLIMGGMAIGAIATER---QFERIEPFYDDLFRGALMLFLLDMGMVAARQIR
WP_029461386_Serpentinomonas_raichei                                            ESLQGPALSAMLLGLAIGLFTRPE-----AVFEGFYDLLFRGLLTVLMVTMGIEAWQRLS
WP_045530222_Serpentinomonas_raichei                                            ESLQGPALSAMLLGLAIGLFTRPE-----VVFEGFYDLLFRGLLTVLMVTMGIEAWQRLS
WP_045534291_Serpentinomonas_mccroryi                                           ESLQGPALSAMLLGVAIGLFTRPE-----AVFEGFYDLLFRGLLTVLMITMGIEAYQRLN
YP_001008626_Prochlorococcus_marinus_str._AS9601                                ESLLNGSVYLLLSSLIVGFLTASSNPSGIEKMEPFTGQLFYGAECFFLLDMGIVAAQRLP
YP_001010558[Prochlorococcus_marinus_str._MIT_9515                              ESFLNGSVYLLLSSLVVGFLTAFSNPAAITKMEPFTGQLFYGAECFFLLDMGIVAAQRLP
YP_001014119_Prochlorococcus_marinus_str._NATL1A                                ESMLNGSVYLLLGSLLIGFLTSAVDPSDIKKMEPFTGELFYGAECFFLLDMGIVAAQRLA
YP_001016813_Prochlorococcus_marinus_str._MIT_9303                              ESMLNGYVYLIAGSLVIGFISSVYSPAGVEKMEPFVYKFFYGVLCFFLLDMGIVAAQRFK
YP_001019336_Methylibium_petroleiphilum_PM1                                     ESFTDGAQLLLLGAMVVGLVTGEA---GQKAMQPFSGDLFKGMLAFFLLDMGLLAARNLG
YP_001090457_Prochlorococcus_marinus_str._MIT_9301                              ESLLNGSVYLLLSSLIVGFLTASSNPSGIAKMEPFTGQLFYGAECFFLLDMGIVAAQRLP
YP_001093376_Shew_1247_Shewanella_loihica_PV-4                                  EVFCNQSLVLLVGALIIGYFWAER----IEGVTPLFFNLFHGVLALFLLEMGMLAASRLK
YP_001156831_Polynucleobacter_necessarius_subsp._asymbioticus_QLW-P1DMWA-1      ESFTDGGQLLLLGSLMVGLISGDS---GHKVMAPFSIDLFKGLLAFFLLDMGLVAARSIG
YP_001227072_Synechococcus_sp._RCC307                                           EAFLNSSVFLLVGSLLIGLLVAQYSPSGIAKMEPFTGQLFYGALCFFLLDMGIVAAQRLA
YP_001276322_Roseiflexus_sp._RS-1                                               EVLAGRSILLLFGGLVIGAAAGKE---GVAQVAPLFVDPFKGALTFFLLEMGMVAARQFR
YP_001430717_Roseiflexus_castenholzii_DSM_13941                                 DTLTGRSVVLLLGGLLIGVIIGEQ---GFARIKPLYGDLFRGVLVFFLIEMGMLAGRQLR
YP_001433333_Roseiflexus_castenholzii_DSM_13941                                 EVLTGKSILLLFGGLVIGAAAGKE---GFAQVAPLFVDPFKGALTFFLLEMGMVAARQFR
YP_001483437_Prochlorococcus_marinus_str._MIT_9215                              ESLLNGSVYLLLSSLIVGFLTASSNPSGITKMEPFTGQLFYGAECFFLLDMGIVAAQRLP
YP_001516213_Acaryochloris_marina_MBIC11017                                     EAFLNSSVFLLVGSLIIGVLTGEH---GWEVLEPFTQGLFYGVLTFFLLDMGLVAARRIK
YP_001518462_Acaryochloris_marina_MBIC11017                                     DSLQGSALSALLLGLALGILTRPE-----SVYESFFNPLFRGLLSILMLVMGMEATARIS
YP_001521592_Acaryochloris_marina_MBIC11017                                     EAFLNSSVFLLVGSLLIGVLTGEH---GWEVLEPFTQGLFYGVLTFFLLDMGLVAARRIK
YP_001550118_Prochlorococcus_marinus_str._MIT_9211                              ESMLNGSVYLLLGSLVIGFLTAAHNPVGVDKMQPFTGKLFYGAECFFLLDMGIVAAQRLP
YP_001581819_Nitrosopumilus_maritimus_SCM1                                      ESITGKAIVILLGSIVIGYIIGKD---GFEPIKIVFDDMFTGAIVIFMIEMGIIAGQRLD
YP_001635390_Chloroflexus_aurantiacus_J-10-fl                                   ELITSKSILLLVGGMIIGWLTGPR---GGKEVAPLFVDLFKGALTFFLLELGMVAARRFR
YP_001660928_Microcystis_aeruginosa_NIES-843                                    EAFLNGSVFLLVGSVVVGMLTGEK---GWEKLEPFTQGIFYGALTFFLLDMGLVAAKRIR
YP_001661223_Microcystis_aeruginosa_NIES-843                                    ESLRGPALSAMLLGLALGIFTQPE-----SVYKSFYDPLFRGLLSVLMLVMGMEAWSRVG
YP_001718092_Candidatus_Desulforudis_audaxviator_MP104C                         KVVLSKSVVLLLGGLLVGYIAGPR---GMAGVEIFFQGIFLGILCLFMLEMGTIAGDRLA
YP_001733734_Synechococcus_sp._PCC_7002                                         ESLQGSALSALLLGLALGLLTRPE-----SVFESFYEPLFRGFLSILMLVMGMEAWSRLG
YP_001804353_Cyanothece_sp._ATCC_51142                                          DSLQGSALSALLLGLALGLLTRPE-----SVYESFYEPLFRGLLSILMIVMGMEATARIN
YP_001851979_Mycobacterium_marinum_M                                            EVFLNPGLALLLGGIIIGLISGLQGEKVVHDDDTFFVTAFQGVLALFLLEMGMTASRKLK
YP_001864683_Nostoc_punctiforme_PCC_73102                                       EAFLNSSVFLLVGSLLIGVLTGER---GWHVLEPFAQGLFYGILTFFLLDMGLVAARRIK
YP_001964992_Leptospira_biflexa_serovar_Patoc_strain_'Patoc_1_(Ames)'           ELFTGKGTLLLLGGLIIGMISGKK---GHEQFAPLFETPFRGMLILFLLEVGIVTGRRLN
YP_002315899_Anoxybacillus_flavithermus_WK1                                     EGLFGKSVFLMIGSLLVGLIGGDR---ALTVVKPLFIDLYPSVLVLFLLGMGLTAGNQLA
YP_002371470_Cyanothece_sp._PCC_8801                                            ESLRGPALSAMLLGLALGILTQPE-----SVYKGFYDPPFRGLLSILMLVMGMEAWSRIG
YP_002376583_Cyanothece_sp._PCC_7424                                            ESLQGSALSALLLGLVLGLLTRPE-----SVYESFYDPLFRGLLSILMLIMGMEAWSRLG
YP_002462748_Chloroflexus_aggregans_DSM_9485                                    ELITSKSILLLVGGMIIGWLTGPR---GGKEVAPLFLDLFKGALTFFLLELGMVAARRFR
YP_002485721_Cyanothece_sp._PCC_7425                                            ESLQGPALSAMLLGVALGILTKPE-----SVYESFYDPLFRGLLSILMLVMGMEAWSRIG
YP_002553078_Acidovorax_ebreus_TPSY                                             ESFTDGTQLLLLGAMLIGLITRDA---GKAAMQPFSGDLFKGMLCLFLLDMGLSAARNLP
YP_002728636_Sulfurihydrogenibium_azorense_Az-Fu1                               ESFFNPSVYILTGSLLIGFITGEK---GWKVVDPLFGQLFKPMLAFFLLDMGIVAARRLS
YP_002786436_Deinococcus_deserti_VCD115                                         EILTGRSLFVLIGGLVVGLLSGKA---GLAQVAPFFVEPFRGALVLFLLEMGTVAAARIR
YP_002885752_Exiguobacterium_sp._AT1b                                           ESLFSKSILLMFAGLIVGLVTPDA-----TPLKPFFVDLFPGVLLLFLLGLGVKVGQQLK
YP_002892638_Tola_1437_Tolumonas_auensis_DSM_9187                               ETFFGKGVTLLLGGMIIGWIAGPD---GLSSIKGLFFDLFKGALALFLMEMGLIVAKQVG
YP_003291925_Rhodothermus_marinus_DSM_4252                                      EVLAGRSVVLLVGGLVIGYLSGME---GLKQVEPFFVNGFKGALTLFLLEMGLVAARRLR
YP_003319_Leptospira_interrogans_serovar_Copenhageni_str._Fiocruz_L1-130        EALFGSSIYLLVGALIVGYITGDS---GWKAEKVFADDLFKGILTFFLLDMGISAARRFK
YP_173171_Synechococcus_elongatus_PCC_6301                                      ESLQGPALSAMLLGVALGLFARPE-----SVYEGFYDPLFRGLLSILMLVMGMEAWSRIS
YP_292771_Prochlorococcus_marinus_str._NATL2A                                   ESMLNGSVYLLLGSLLIGFLTSAVDPTDIKKMEPFTGELFYGAECFFLLDMGIVAAQRLA
YP_322678_Anabaena_variabilis_ATCC_29413                                        EAFLNGSVFLLVGSVLVGILTGER---GWEKLHPFTQDIFYGVLAFFLLDMGMVAARRIK
YP_323456_Anabaena_variabilis_ATCC_29413                                        EAFLNSSVFLLVGSLFIGFLTGEH---GWQVLEPFTQGLFYGALTFFLLDMGLVAAKRIK
YP_323532_Anabaena_variabilis_ATCC_29413                                        ESLRGPALSAMLLGLALGLFTQPE-----SVYKSFYDPAFRGLLSILMLVMGMEAWSRIG
YP_396713_Prochlorococcus_marinus_str._MIT_9312                                 ESFLNGSVYLLLSSLIVGFLTASSNPSGITKMEPFTGQLFYGAECFFLLDMGIVAAQRLP
YP_508051_Jannaschia_sp._CCS1                                                   EILLNGSIVLLVGSFIIGVITGAE---GLDLIAPFIVTPFQGMLCLFLLDMGLVAGRGLR
YP_731686_Synechococcus_sp._CC9311                                              TSILNTSVFLLLGALVVGALSEFFDHSGVEKIAPFTNQIFYGVLCLFLLEMGISAASRIN
YP_796676_Leptospira_borgpetersenii_serovar_Hardjo-bovis_str._L550              EALFGSSIYLLVGALIVGYITGDS---GWKAEKVFADDLFKGILTFFLLDMGISAARRFK
YP_881014_Mycobacterium_avium_104                                               EVFLNPGLVLLMGGIIIGLVSGLQGQKVVADDDKFFVIAFQGVLCLFLLEMGMTASRKLK
YP_986494_Acidovorax_sp._JS42                                                   ESFTDGTQLLLLGAMLIGLITGDA---GKAAMQPFSGDLFKGMLCLFLLDMGLSAARNLP
ZP_01003906_Loktanella_vestfoldensis_SKA53                                      DTCRSPAISAMLAGLAIGFLARPD-----VVYHSFYEPLFRGLLSILMMIMGMEAWSRLS
ZP_01052391_Polaribacter_sp._MED152                                             HSLTNGSVVLIIGSLIVGYFTNDA---QAEGIKPFTTDIFKGFLAVFLLDMGIVSGQKLK
ZP_01084882_Synechococcus_sp._WH_5701                                           ESVQSSAVTSLLLGVALGILTKPE-----PVYESFFNPLFRGFLSILMIIMGMEAAQRMN
ZP_01118259_Polaribacter_irgensii_23-P                                          HALTNGSVVLIIGSLFVGYFTNDV---QAAGIKPFTTDLFKGFLAVFLLDMGITSGQKLK
ZP_01253224_Psychroflexus_torquis_ATCC_700755                                   HAITNGSVVLILGSLVIGYIASDA---QAAGIRPFTTDLFKGFLAVFLLDMGITSGKKIG
ZP_01619185_Lyngbya_sp._PCC_8106                                                ESLQGSALSALLLGIALGLLTRPE-----SVFESFYEPLFRGFLSILMLVMGMEATARLG
ZP_01621751_Lyngbya_sp._PCC_8106                                                EACLNGSVFLLVGSLLVGMVTSQQ---GWDSLKGFTGDLFYGVLTFFLLDMGLVAARRIQ
ZP_01629171_Nodularia_spumigena_CCY9414                                         ESLQGSALSALLLGLALGLLTRPE-----SVYESFFNPLFRGLLSILMLVMGMEATARIS
ZP_01691175_Microscilla_marina_ATCC_23134                                       DAFFNGSVLLLVGALIIGIITGDA---GWKAFKPF-DAIFKGILTFYLLDNGIVAASRLK
ZP_01692321_Microscilla_marina_ATCC_23134                                       HAVTNGSVLLIIGSLIIGFLASEK---QAEGIKPFTTDIFKGFLAVFLLDMGITSGKKLS
ZP_01729086_Cyanothece_sp._CCY0110                                              DSLQGSALSALLLGLALGLLTRPE-----SVYESFYEPLFRGLLSILMIVMGMEATARIN
ZP_01735206_Flavobacteria_bacterium_BAL38                                       HSFTNGSVLLILGSLIIGFLASDK---QAEGIQPFTNDLFKGFLAIFLLDMGITSGKKLK
ZP_01856114_Planctomyces_maris_DSM_8797                                         EVFLNPGLYLLFGGIIIGFLGRLQGEAVTRADDTLFVNIFHGMLCLFLLEMGITACRRLQ
ZP_01902156_Roseobacter_sp._AzwK-3b                                             DTLKSPAISALLLGLALGLFARPE-----TVYASFYEPLFHGLLSLLMLVMGMEAWARLA
ZP_01915636_Limnobacter_sp._MED105                                              ESFTEGAQLLLLGAMLIGYMSGAE---GKQAMQPFTGDLFKGMLAFFLLDMGLTTAKHLP
ZP_02168701_Hoeflea_phototrophica_DFL-43                                        EVMLNSSVVVLIGSFVIGYLAGPK---GLADIGPFIVDPFKGVLCLFLLDMGAVAGRGIR
ZP_03416494_Mycobacterium_tuberculosis_02_1987                                  EVFLNPGLVLLFGGIVIGLISGLQGQKVLHDDDNFFVAAFQGVLCLFLLEMGMTASRKLK
ZP_03496012_Thermus_aquaticus_Y51MC23                                           EVLTGKSVVLLLGGLAVGALSGEA---GMERVKPFFVEPFYGVLTLFLMDLGMVAASRLT
ZP_03690008_Thioalkalivibrio_sp._K90mix                                         EVFFGKSIFLLAGGLVIGFVAGPE---LMDPLEPMFFDLFKGVLALFLLEMGLVASSRIA
ZP_03728172_Dethiobacter_alkaliphilus_AHT_1                                     EAIVSKPSLLLLGGFIIGFANGAE---GTEAIMPFYALIFPGVLTLFMLDVGLLAGSRLP
ZP_04037145_Meiothermus_silvanus_DSM_9946                                       EVLTGKSVFLMVGGLWVGVLSGEE---GMKKVEAFFVAPFQGALTLFLLELGMVAARRLA
ZP_04040266_Meiothermus_ruber_DSM_1279                                          EIFAGKSVLLLVGGSVMGFLTGPE---GLKQVAAVFVDPFRGVLVLFLLELGMIAAKRLR
ZP_04426475_Planctomyces_limnophilus_DSM_3776                                   EVLTARSMILLVGGLACGFVMGEK---GYEPVKPFFEGMFKGALTLFLLEMGLAAGARLG
ZP_04748595_Mycobacterium_kansasii_ATCC_12478                                   EVFLNPGLCLLLGGIIIGLISGLQGEKVVHDDDTFFVTAFQGVLALFLLEMGMTASRKLK
ZP_05031038_Coleofasciculus_chthonoplastes_PCC_7420                             ESLQGSALSALLLGIALGILTQPE-----SVYESFFDPLFRGLLSILMLVMGMEATARLG
ZP_05039357_Synechococcus_sp._PCC_7335                                          ESLQGSALSALLLGLALGIITQPE-----SVYESFFNPLFRGLLSILMLVMGMEATARLG
ZP_05045596_Cyanobium_sp._PCC_7001                                              DSLQSSAVTALLLGVALGILTKPE-----PVYESFFSPLFRGFLSILMIIMGMEAAQRMN
ZP_05053737_Octadecabacter_antarcticus_307                                      DTFRSPAISALLVGLAIGIFTEPD-----SVYKSFYEPLFRGFLSILMLIMGMEAWSRFA
ZP_05067700_Octadecabacter_arcticus_238                                         DIMLNGSIVLLVGAFFIGAVTGQE---GLDKISNFIVAPFTGVLCLFLLDMGLVAGRGLR
ZP_05113902_Labrenzia_alexandrii_DFL-11                                         EILLNGSIVLLVGSFLIGFLTGED---GLKEIESFIVSPFKGVLCLFLLDMGLVAGRGLR
ZP_05115684_Labrenzia_alexandrii_DFL-11                                         DTIKSPAISALLLGIGIGLLARPE-----AVYESFYEPLFRGLLSILMLVMGMEAWARLS
ZP_05138109_Prochlorococcus_marinus_str._MIT_9202                               ESLLNGSVYLLLSSLIVGFLTASSNPSGITKMEPFTGQLFYGAECFFLLDMGIVAAQRLP
ZP_05227300_Mycobacterium_intracellulare_ATCC_13950                             EVFLNPGLVLLMGGIIIGLVSGLQGQKVVADDDKFFVLAFQGVLCLFLLEMGMTASRKLK
ZP_05315456_Nitrosomonas_sp._AL212                                              DAFTNGSILLLFGSMAIGAVVSAP---SYHKIEPFFELIFMGALCIFLCDMGMEAGKRLS
ZP_05316186_Nitrosomonas_sp._AL212                                              EILTGTSLYLLVAGVIIGYYAGMT--QNVSPLDKMFMDLFMGVLAFFLLEMGLLAASRLK
ZP_05883096_Vibrio_metschnikovii_CIP_694                                        ELLANPSLLLMIGSLVIGYVGGDT----VYKLSPLFIDLFSAILALFLLKMGLIAGQQLA
                                                                                          :      *                .          . :   *        

BR2_Actino                                                                      E-LK-ELGRRIVLAVVAAFGMPQVW------AGFAIAAAYVAH-LMFPGMLGW------G
BR2_Bet13_1                                                                     E-LR-KVAHWY---IAYAFVMPIVH------GLIGFGLGYVAHLLVG---FSP------G
BR2_Bet13_2                                                                     A-FR-EVGWFM---LGFGTLMPVFN------GIVGVTLG---Q-AIG---LGV------G
BR2_Bet15                                                                       A-LR-QVHPAL---IGYGIVGPLTH------GLIAMGLA---A-MLS---LPV------G
BR2_Bet16                                                                       D-LR-RAGWFL---AGFAIVMPLVS------AALGITTG---L-LLG---LSV------G
BR2_Bet16_2                                                                     E-LK-RRGLSL---IAFGLAMPLLS------ACLGLGTG---M-MLG---FSV------G
BR2_Bet8                                                                        E-LR-KVAHWY---IAYALVMPIVH------GLIGFGLGYIAHLWVG---FSP------G
BR2_Beta                                                                        E-FM-RVGGRM---LAFGVLVPLFN------GTLTALAG---T-LVG---LSL------G
BR2_Delt2_1                                                                     E-LA-RVAHWY---TAYAFLGPLVH------GLFGFGLGYVAHLLVD---LSP------G
BR2_Delt2_2                                                                     E-LK-FVTPLI---LPFVIAASVVS------GVLAVYMA---T-FLG---LSP------G
BR2_Gam14                                                                       S-LR-KCGPFL---LVFGIAMPLFS------SVVGMLLG---H-ALG---LSP------G
BR2_Gam17                                                                       X----XXXXXL-----------LIR------G--GHAVGLRPRPVAG---WSR-------
BR2_Perc11                                                                      E-LK-SLSIYI---IPFALVVAFVN------GVLSAVVA---T-ALG---LSP------G
BR2_Ther4_1                                                                     E-LT-KVAQWY---IAYAIIGPVVH------GFIGFGLGYIAHLLIG---FSP------G
BR2_Ther4_2                                                                     D-IK-RSGLPL---ILFGFYMPILG------AAVGTFAG---I-LLG---LSL------G
BS5B12alp6                                                                      E-AR-SLTVPL---ALLAVLMPLLN------ASIGLGVA---L-LIG---LSG------G
BS5B12bet1_1                                                                    E-LR-KVAHWY---IAYALVMPIVH------GLIGFGLGYVAHVLAG---FSP------G
BS5B12bet1_2                                                                    A-FR-DVGWFM---LGFGTLMPVFN------GIVGISLA---Q-AIG---LGV------G
BS5B12bet2_1                                                                    E-LR-KVAHWY---IAYAFVMPIVH------GLIGFGLGYIAHLLAG---FSP------G
BS5B12bet2_2                                                                    Q-AR-KAPLVL---IGYASLGPVAH------ASIALGLA---W-VLG---LGL------G
BS5B12bet2_3                                                                    A-FR-EVGWFM---LGFGTLMPVFN------GIVGVTLG---Q-AIG---LGL------G
BS5B12bet2_4                                                                    A-FR-DVGWFM---LGFGTLMPVFN------GIVGVSLG---Q-AIG---LGV------G
BS5B12bet3_1                                                                    E-LR-KVAHWY---IAYAFVMPIVH------GLIGFGLGYVAHLLVG---FSP------G
BS5B12bet3_2                                                                    Q-AR-KAPLVL---IGYASLGPVAH------ASIALGLA---W-LLG---LGL------G
BS5B12bet4_1                                                                    D-LL-KVAHWY---IFYAFLAPFIH------GLLAFGLGYLAHIWVG---LSP------G
BS5B12bet4_2                                                                    E-MK-GIDPFF---IGFAFVVPMLN------AAITIALA---H-WAG---LSD------G
BS5B12bet9_1                                                                    E-FM-RVGGRM---LAFGIVVPLFN------GTLIALAG---T-LVG---LSL------G
BS5B12bet9_2                                                                    E-SKVRLGPFL---IGFALLMPVFN------ATLALALA---W-ALG---LAR------G
BS5B12bet9_3                                                                    E-WK-TAGARL---LAFALIMPPVH------GLIGVFFG---A-VAG---LSV------G
BS5B12chl2_1                                                                    E-LK-AVSPLV---IPFAIVTALST------GSLGVLVA---T-HLG---LSP------G
BS5B12chl2_2                                                                    E-WK-IVGTRL---LAFAYIMPPIH------GIAGVLLG---A-LTG---LSV------G
BS5B12cya11                                                                     E-LR-KVGHWY---AIYSVIAPLAH------GLIAFGFGMIAHHLTG---FSI------G
BS5B12del10                                                                     D-LF-KVAHWY---IAYALLAPFVH------GLAGFGLGYVAHLLAG---LSP------G
BS5B12fir7                                                                      E-LK-FVSPLI---LPLAILVSLAG------GTLAVFVA---T-SLG---LSP------G
BS5B12gam5                                                                      D-ML-KVAHWY---VFYAFLAPFVH------GLLAFGLGYLAHIWVG---LSP------G
BS5B12met12                                                                     D-LA-KVAHWY---VAYAFVGPIVH------GLMGFGLGYVAHLLVG---LSP------G
CAO86493_Microcystis_aeruginosa_PCC_7806                                        E-LG-KTGSFL---IGFAVFIPVIN------AMVGILIA---K-VLG---FEQ------G
CdV_Acti8_1                                                                     D-LF-KVAHWY---ALYALFAPLLN------GLLGFGLGYVAHILVG---FSP------G
CdV_Acti8_2                                                                     E-LK-ALGSRLVLAIVAAFGLPQIWAGAAMLGMYGLHLA-----FPG--MVGW------G
CdV_Actinob_1                                                                   E-LK-ELGSSLILAVVAAFGMPQIW------AGFAIAAAYVAH-LMFPGMLGW------G
CdV_Actinob_2                                                                   D-FK-KVGVRL---AALAILIPIIS------AIMGAFSG---A-FIG---LGI------G
CdV_Beta9_1                                                                     E-LR-KVAHWY---IAYAFVMPIVH------GLIAFGLGYVAHVLVG---FSP------G
CdV_Beta9_2                                                                     A-FR-EVGWFM---LGFGTLMPVFN------GIVGVTLG---Q-AIG---LGV------G
CdV_Clos11                                                                      E-LK-FVSPLI---LPLAIGISLGG------GALAVLIA---T-LLG---LSP------G
CdV_Clos3                                                                       E-LK-FVSPLI---IPFAIAISVIS------GVTAVFAA---T-FMG---LSP------G
CdV_Epsilon                                                                     E-LK-SLSIFI---IPFALVVAFIN------GVLAVFAA---T-ALG---LSV------G
GPS12chl2_1                                                                     E-LK-TVSPLI---IPFAIVTALSA------GSLAVLVA---T-HLG---LSP------G
GPS12chl2_2                                                                     E-WK-IVGPRL---LVFAFVMPPIH------GIAGVLLG---T-LTG---LSV------G
GPS12firm_1                                                                     E-LK-LVSPLV---FPLAILISITS------GVLSVFAA---T-ALG---LSP------G
GPS12firm_2                                                                     E-LK-AVSPLV---VPLAITIAFVN------GIVSVYVA---T-ALG---LSP------G
KJS71108_Comamonadaceae_bacterium_BICA1-1                                       E-LR-KVAHWY---IAYALVMPIVH------GLIGFGLGYVAHVLAG---FSP------G
NP_244736_Bacillus_halodurans_C-125                                             E-VK-KHGIKL---ILFGVLTPILL------GALGVLVG---T-LAG---LSV------G
NP_441340_Synechocystis_sp._PCC_6803                                            E-LR-KVAQWY---VVYSLIAPIVH------GFIAFGLGMIAHYATG---FSL------G
NP_485029_Nostoc_sp._PCC_7120                                                   D-LQ-KTGFFL---ILFAILIPILN------AGIGLLIA---K-FIG---MPA------G
NP_486174_Nostoc_sp._PCC_7120                                                   E-LR-KVAQWY---VVYSVVAPLVH------GFIAFGLGMIAHYATG---FSL------G
NP_874635_Prochlorococcus_marinus_subsp._marinus_str._CCMP1375                  G-LK-KAGSFL---IFFAVLIPLFN------AFLGVFVA---K-ALM---LGP------G
NP_892334_Prochlorococcus_marinus_subsp._pastoris_str._CCMP1986                 R-LK-NAGSYL---IGFAIFMPLFN------AFIGVFVA---R-FLS---LGP------G
NP_895042_Prochlorococcus_marinus_str._MIT_9313                                 D-LK-KAGAFL---IFFAILMPMFN------ALIGGLVA---R-ALG---LGY------G
NP_961140_Mycobacterium_avium_subsp._paratuberculosis_K-10                      D-LR-SAGWGF---IVFGLVAPNVF------ATLGIFVACSYA-SLTHTDFKT------G
PiMoBac_Acti1                                                                   E-MK-GSGRFL---VIFAVMVPLIH------GTVGVFLA---S-LIG---MSV------G
PiMoBac_Alph1                                                                   E-LR-RVAHWY---AVYAALAPIVH------GLAAFGIGYLIHLATG---FSP------G
PiMoBac_Chlx2                                                                   E-WK-VVGVRL---FVFAIIMPPIH------GIAGVLLG---S-LVG---LSV------G
PiMoBac_Delt1                                                                   E-LA-KVAHWY---TFFACTAPIFH------GLLGFTAGYIAHITVG---LSP------G
PiMoBac_Delt2                                                                   D-WE-IVGTRL---LIYVCIMPPVH------GILGVFLG---S-IAG---MSI------G
PiMoBac_Gam3_1                                                                  E-LA-RVAHWY---TIFAILGPIAH------GFIGFGFGYIAYLTVG---LSP------G
PiMoBac_Gam3_2                                                                  S-LR-RYGFFL---LGFGILFPILS------AIIGSVLG---L-MLE---LSI------G
PiMoBac_Gam4_1                                                                  S-LR-RHGLFL---IGFGILFPLFS------AVVGGVLG---W-SLG---MSL------G
PiMoBac_Gam4_2                                                                  E-SRKDLKPFI---VGFALVMPVVN------GFVAIGLA---S-LFG---MSK------G
PiMoBac_Met12                                                                   E-WK-IVGTRL---LAFALFMPPIH------GIAGVLLG---T-FAG---LSV------G
PiMoBac_misc1                                                                   E-LA-KVAHWY---TIFAILGPIAH------GFIGFGFGYIAYLTVG---LSP------G
PiMoBac_misc2                                                                   E-LA-KVAHWY---TVFAIIGPIGH------GFLGFGLGYIAYMTVG---LSP------G
PiMoBac_misc3                                                                   E-LA-GVAHWF---IIYSFVAPIVH------GFIGFGLGYLAHMWVG---LSP------G
PiMoBac_misc4                                                                   E-LA-KVAHWY---VVFALTAPIAH------GLMGFGLGYVAHLLVD---LSP------G
PiMoBac_misc5                                                                   A-LK-ELGANLWKALLCAFVVPQAW------GLIGILGMYTVH-LAMPGLIGW------G
PiMoBac_misc6                                                                   E-WR-GVGLRL---AAYAIIMPLIY------GVIGVLFG---A-LAG---LSV------G
PiMoBac_misc7                                                                   E-WK-IVGTRL---LAFALIMPPIH------GIAGVLLG---T-LVG---LSV------G
PiMoBac_misc8                                                                   E-WK-TVGTRL---LAFALIMPPIH------GIAGVLLG---T-WAG---LSV------G
PiMoBac_misc9                                                                   E-WK-TVGTRL---LAFAFIMPPIH------GIAGVFLG---D-LVG---LSV------G
PiMoBac_misc10                                                                  S-LR-RYGIFL---LAFGIIFPIFS------AIIGSTLG---L-MLG---LSV------G
PiMoBac_Nitr1                                                                   D-LK-KLGPSI---IIFTVVMVPIH------GIMGIIAG---T-LIG---LSV------G
ST09_Clos14                                                                     A-LK-ELGTKIFKAVFYALALPQVW------GIVGILGA---Y-AIN---LAMPGKIFWG
ST09_Fir4                                                                       A-LK-ELGKRIGRAFMVAFILPQLW------GVMGILGIYALH-LAFPGLLGW------G
ST09_Fir6                                                                       A-LK-EIGSNLWKIVIVAFGLPLVW------GLTGVLGVFGVNLLLP-GTMGW------A
ST09_Misc1                                                                      E-FK-AVGLYL---MVFAIVMPLIH------IIMGVFVG---T-LIG---LSV------G
ST09_Misc2                                                                      A-FK-EVGLFM---GGFAIVMPLIN------GLIGVTLA---H-IAG---LDV------G
WP_029461386_Serpentinomonas_raichei                                            E-LR-KVAHWY---IAYAFVMPIVH------GLIGFGLGYVAHLLVG---FSP------G
WP_045530222_Serpentinomonas_raichei                                            E-LR-KVAHWY---IAYAFVMPIVH------GLIGFGLGYIAHLLAG---FSP------G
WP_045534291_Serpentinomonas_mccroryi                                           E-LR-KVAHWY---IAYAFVMPIVH------GLIAFGLGYVAHVLVG---FSP------G
YP_001008626_Prochlorococcus_marinus_str._AS9601                                R-LK-NAGSFL---IGFAIFMPLFN------AFIGVFVA---R-FLS---LGP------G
YP_001010558[Prochlorococcus_marinus_str._MIT_9515                              R-LK-NAGSFL---IGFAIFMPLFN------SLIGVFVA---K-FLS---LGP------G
YP_001014119_Prochlorococcus_marinus_str._NATL1A                                R-LN-KTGAFL---IMFSILMPIVN------AVLGSVVA---R-FLN---LDP------G
YP_001016813_Prochlorococcus_marinus_str._MIT_9303                              D-LK-KAGAFL---VFFAILMPMFN------ALIGGLLA---R-ALG---LGY------G
YP_001019336_Methylibium_petroleiphilum_PM1                                     A-LK-GTSLWL---LVYAIGGPLVH------ASLALAFA---A-AAG---LSV------G
YP_001090457_Prochlorococcus_marinus_str._MIT_9301                              R-LK-NAGSFL---IGFAIFMPLFN------AFIGVFVA---R-FLS---LGP------G
YP_001093376_Shew_1247_Shewanella_loihica_PV-4                                  E-LK-QMGNFM---LAFGVFMPLIG------GLLGSILG---L-QMG---LSS------G
YP_001156831_Polynucleobacter_necessarius_subsp._asymbioticus_QLW-P1DMWA-1      E-LK-GKPPIT---LAYAFIAPPTH------ALIALGLC---H-LFH---VPL------G
YP_001227072_Synechococcus_sp._RCC307                                           D-LQ-QAGAFL---IGFSLLTPLVN------ASVGLGLS---S-VLH---LSQ------G
YP_001276322_Roseiflexus_sp._RS-1                                               D-VA-RAGKFL---IGFGIVMPVLH------GILGIWLG---S-LAG---LSP------G
YP_001430717_Roseiflexus_castenholzii_DSM_13941                                 D-FV-KVGLFM---AVFGTIMPLIH------GMIGTSLG---L-LAG---LSP------N
YP_001433333_Roseiflexus_castenholzii_DSM_13941                                 D-VA-KAGRFL---IGFGIVIPILH------GIIGIVLG---N-LAG---LSP------G
YP_001483437_Prochlorococcus_marinus_str._MIT_9215                              R-LK-SAGSFL---IGFAIFMPLFN------AFIGVFIA---R-FLS---LGP------G
YP_001516213_Acaryochloris_marina_MBIC11017                                     D-LQ-KTGVFL---VGFAILIPIVN------AGIGLGIA---K-LIG---MSV------G
YP_001518462_Acaryochloris_marina_MBIC11017                                     E-LR-KVGQWY---ALYAFVGPLVH------GLIAFGLGWIAHIITG---FSP------G
YP_001521592_Acaryochloris_marina_MBIC11017                                     D-LQ-KTGVFL---VGFAILIPIVN------AGIGLGIA---K-LIG---MSV------G
YP_001550118_Prochlorococcus_marinus_str._MIT_9211                              S-LK-KAGSFL---IIFAVLIPLLN------ACLGIFVA---K-ALL---LGP------G
YP_001581819_Nitrosopumilus_maritimus_SCM1                                      D-IK-KVGVFL---TAFAIIIPLFN------GTIGVLVS---T-ALG---LSV------G
YP_001635390_Chloroflexus_aurantiacus_J-10-fl                                   D-LP-SAGLFL---LGFGIIMPILN------GLLGVWFG---S-LAG---LSV------G
YP_001660928_Microcystis_aeruginosa_NIES-843                                    E-LG-KTGAFL---IGFAVFIPVIN------AMVGILIA---K-VLG---FEQ------G
YP_001661223_Microcystis_aeruginosa_NIES-843                                    E-LR-KVAQWY---VVYSVIAPFVH------GLIAFGLGMIAHYATG---FSW------G
YP_001718092_Candidatus_Desulforudis_audaxviator_MP104C                         D-LR-KTGWFL---VLFGIVMPPVN------ALWGLAVG---V-MTD---LSV------G
YP_001733734_Synechococcus_sp._PCC_7002                                         E-LR-KVAQWY---AVYAFIAPLLH------GFIAFGLGMIAHYVTG---FSP------G
YP_001804353_Cyanothece_sp._ATCC_51142                                          E-LR-KVAQWY---AVYAFIAPLIH------GFIAFGFGMIAHYATG---FSA------G
YP_001851979_Mycobacterium_marinum_M                                            D-LK-TAGRGF---IFFGLLAPNLF------ATIGIIVAHSYA-YLTNSDFKP------G
YP_001864683_Nostoc_punctiforme_PCC_73102                                       D-LQ-KTGVFL---ILFAILIPILN------AGIGLAIA---K-FIG---MPP------G
YP_001964992_Leptospira_biflexa_serovar_Patoc_strain_'Patoc_1_(Ames)'           D-LK-KAGVFL---FGFGILFPIFS------AMFGLYLG---K-CIG---LSM------G
YP_002315899_Anoxybacillus_flavithermus_WK1                                     A-VR-KYGIKL---LALGILFPPLY------GFLGVVVG---Y-YSG---LSF------G
YP_002371470_Cyanothece_sp._PCC_8801                                            E-LR-KVAQWY---VVYSVAAPFIH------GLLAFGLGMIAHYTMG---FSM------G
YP_002376583_Cyanothece_sp._PCC_7424                                            E-LR-KVAQWY---AVYAVVGPLVH------GFIAFALGMIAHYATG---FSF------G
YP_002462748_Chloroflexus_aggregans_DSM_9485                                    D-LP-GAGLFL---LGFGIIMPIVN------GLLGVLFG---H-WAG---LSL------G
YP_002485721_Cyanothece_sp._PCC_7425                                            E-LR-KVAQWY---VVYSVVAPFVH------GLIAFGLGMFAHYTMG---FSM------G
YP_002553078_Acidovorax_ebreus_TPSY                                             A-VR-KQSPWL---LAYAVWGPLVH------ASVAVGLA---W-LAQ---VPA------G
YP_002728636_Sulfurihydrogenibium_azorense_Az-Fu1                               E-LK-KVGMFL---VAFAIIIPIIN------ATIAILIA---S-SVG---MTK------G
YP_002786436_Deinococcus_deserti_VCD115                                         D-LR-KVGPFL---VAFGILTPIVF------GFVGVVAG---T-LSG---LSL------G
YP_002885752_Exiguobacterium_sp._AT1b                                           T-VP-SYGLKF---MMMGMVFPLVG------ALVGFIAA---G-IAN---LSD------G
YP_002892638_Tola_1437_Tolumonas_auensis_DSM_9187                               D-LR-RNGIVI---IAFGITMPLIS------AVLGMACG---V-LIG---LSA------G
YP_003291925_Rhodothermus_marinus_DSM_4252                                      D-LK-KVGAFL---VGFGIVMPILH------GSLAVVLG---H-WAG---LSV------G
YP_003319_Leptospira_interrogans_serovar_Copenhageni_str._Fiocruz_L1-130        E-LA-NVGLFL---IIAAIALMIVN------ATLGLILT---K-VIE---MPA------G
YP_173171_Synechococcus_elongatus_PCC_6301                                      E-LR-KVAQWY---VVYSIVAPLAH------GFIAFGLGMIAHYATG---FSM------G
YP_292771_Prochlorococcus_marinus_str._NATL2A                                   R-LN-KTGAFL---IMFSILMPIIN------AVLGSVVA---K-FLN---LDS------G
YP_322678_Anabaena_variabilis_ATCC_29413                                        D-LR-RTGSFL---IAFSIFMPVAN------AIFGIILA---K-FIG---ISQ------G
YP_323456_Anabaena_variabilis_ATCC_29413                                        D-LQ-KTGFFL---ILFAILIPILN------AGIGLLIA---K-FIG---MPE------G
YP_323532_Anabaena_variabilis_ATCC_29413                                        E-LR-KVAQWY---VVYSVVAPFVH------GLIAFGLGMIAHYTMN---FSM------G
YP_396713_Prochlorococcus_marinus_str._MIT_9312                                 R-LK-NAGSFL---IGFAIFMPLFN------AFIGVLVA---R-FLS---LEP------G
YP_508051_Jannaschia_sp._CCS1                                                   E-ARGVLKPGL---FLFGMVMPLVG------SVFGLATG---V-LLG---LSS------G
YP_731686_Synechococcus_sp._CC9311                                              E-LR-KSGIFL---IAFSILFPLFN------AFIAIALA---R-FFS---LEP------G
YP_796676_Leptospira_borgpetersenii_serovar_Hardjo-bovis_str._L550              E-LA-HVGFFL---IATAIVFMVVN------ATVGLVLT---K-VIG---MPV------G
YP_881014_Mycobacterium_avium_104                                               D-LR-SAGWGF---IVFGLVAPNVF------ATLGIFVACSYASLTH-TDFKT------G
YP_986494_Acidovorax_sp._JS42                                                   A-VR-KQSPWL---LAYAVWGPLVH------ASVAVGLA---W-LAQ---VPA------G
ZP_01003906_Loktanella_vestfoldensis_SKA53                                      A-LR-KVAHVY---VFYGLTAPLIH------GFIGFGVGMAAHHLTG---FSA------G
ZP_01052391_Polaribacter_sp._MED152                                             A-LL-KKGWFT---VSFAIIIPIIN------GCIVAVLS---G-FFM---EEI------G
ZP_01084882_Synechococcus_sp._WH_5701                                           E-LR-KVAQWF---AIYAFFAPILH------GFLAFGLGLVIHKITG---FSI------G
ZP_01118259_Polaribacter_irgensii_23-P                                          V-LL-KEGWFT---FAFSIIIPIVN------GVLVAMIS---G-FFM---DEI------G
ZP_01253224_Psychroflexus_torquis_ATCC_700755                                   V-LI-KKGWFA---LVFAIVVPLIN------GCVVALLS---V-YVI---QET------G
ZP_01619185_Lyngbya_sp._PCC_8106                                                E-LR-KVGQWY---ALYALVAPLLH------GFIAFGLGWIAHLTTG---FSP------G
ZP_01621751_Lyngbya_sp._PCC_8106                                                D-LK-KSGSFL---IGFSILMPVFN------AILGILIA---A-LIG---MSK------G
ZP_01629171_Nodularia_spumigena_CCY9414                                         E-LR-RVGQWY---ALYAFVAPLLH------GFIAFGFGMIAHYTTG---FSL------G
ZP_01691175_Microscilla_marina_ATCC_23134                                       S-LK-GSAGFL---IGFSILLPVFN------ATIAIFVS---NHLLF---LGE------G
ZP_01692321_Microscilla_marina_ATCC_23134                                       S-FL-DQGWLP---LLFALIMPIFN------GCTVAIVS---K-VVT---QSH------G
ZP_01729086_Cyanothece_sp._CCY0110                                              E-LR-KVAQWY---AVYAFVAPLLH------GFIAFGLGMIAHYATG---FSA------G
ZP_01735206_Flavobacteria_bacterium_BAL38                                       S-FF-DHGWFP---FAFAFLIPLVN------GSLFAWLS---G-FIT---DDV------S
ZP_01856114_Planctomyces_maris_DSM_8797                                         D-LK-TAGWRF---IMFGVLAPNVF------AIIGILVAHGYSIVLG-QPFDL------G
ZP_01902156_Roseobacter_sp._AzwK-3b                                             D-LR-KVAHVY---ILYGILAPFVH------GAIGFAIGMAANHFTG---FSA------G
ZP_01915636_Limnobacter_sp._MED105                                              K-LK-SVSRWM---IAYAVIAPIAH------ATLAWLLA---K-ATG---ASV------G
ZP_02168701_Hoeflea_phototrophica_DFL-43                                        SGWK-HMSPGL---VAFGLVMPYVG------AVFALAAG---L-VIG---LST------G
ZP_03416494_Mycobacterium_tuberculosis_02_1987                                  D-LA-SAGSGF---VFFGLLAPNLF------ATLGIIVAHGYA-YVTNNDFAP------G
ZP_03496012_Thermus_aquaticus_Y51MC23                                           A-LR-QVGFRL---VLYGVGLALLH------GALGVYLG---H-LVG---LSV------G
ZP_03690008_Thioalkalivibrio_sp._K90mix                                         E-VR-QYGLFL---VVFAIVMPVVS------AILGILLG---W-GLG---MSL------G
ZP_03728172_Dethiobacter_alkaliphilus_AHT_1                                     G-LL-AVDKKV---FAVGLILPAVH------GLIAVILA---T-VIG---LSP------G
ZP_04037145_Meiothermus_silvanus_DSM_9946                                       D-LR-RLGVRL---VLFGMAVPLLH------GSVGLVLA---K-WAG---LSL------G
ZP_04040266_Meiothermus_ruber_DSM_1279                                          D-LR-SVGGFL---VGFGIVMPLIQ------GSLGVWLG---S-LAG---MSV------G
ZP_04426475_Planctomyces_limnophilus_DSM_3776                                   D-LK-STGLFL---LAFGMIMPILH------GSLGVFLG---H-WAG---LSI------G
ZP_04748595_Mycobacterium_kansasii_ATCC_12478                                   D-LR-TAGRGF---ILFGLLAPNLF------ATLGIVVAHSYAYLTN-SDFKP------G
ZP_05031038_Coleofasciculus_chthonoplastes_PCC_7420                             E-LR-KVGQWY---ALYAFVGPLLH------GFIAFGLGMIAHYATG---FSA------G
ZP_05039357_Synechococcus_sp._PCC_7335                                          E-LR-KVGQWY---ALYAFVAPLVH------GLIAFGFGMIAHVTTG---FSP------G
ZP_05045596_Cyanobium_sp._PCC_7001                                              E-LR-KVAQWF---AIYALIAPILH------GFLAFGFGLVIHQLTG---FSI------G
ZP_05053737_Octadecabacter_antarcticus_307                                      E-LR-KVAHAY---ILYGITAPIIH------GLLGFGVGMIAHSMTG---FSA------G
ZP_05067700_Octadecabacter_arcticus_238                                         E-SRGVLNFGA---VAFGIAMPLVG------AVLGLVFA---L-IVG---LSS------G
ZP_05113902_Labrenzia_alexandrii_DFL-11                                         ASAH-QLRPGL---ISFGILMPVLG------SAAGLIAA---S-LIG---LST------G
ZP_05115684_Labrenzia_alexandrii_DFL-11                                         E-LK-KVAHAY---LIYGLTAPLLH------GLLGFGMGLVAHHFTG---FSA------G
ZP_05138109_Prochlorococcus_marinus_str._MIT_9202                               R-LK-SAGSFL---IGFAIFMPLFN------AFIGVFIA---R-FLS---LGP------G
ZP_05227300_Mycobacterium_intracellulare_ATCC_13950                             D-LR-TAGPGF---IVFGLVAPNVF------ATLGIFVACSYA-SLTHTDFKT------G
ZP_05315456_Nitrosomonas_sp._AL212                                              E-FK-SVGVFL---VGFGIAMPLIG------AASGLFVG---HFLLG---YSV------G
ZP_05316186_Nitrosomonas_sp._AL212                                              A-VM-SKGVFL---IAFGILFPLTA------GFFGAYLG---W-IFG---LSE------G
ZP_05883096_Vibrio_metschnikovii_CIP_694                                        T-LR-DNSLFL---ISFAILMPMIG------GLAGTGLG---M-LLG---FSA------G
                                                                                                                                            

BR2_Actino                                                                      DAFVFAAMAGSAAYISAPPAIRAALPEANPTIYLGMSL-ALTFPFNMIVSLPLWMIICRA
BR2_Bet13_1                                                                     GVILLAIIAASSSDISGPPTLRAGIPTANPSSYIGSST-GIGTPVAIAICIPLFLILGQA
BR2_Bet13_2                                                                     GSFVFGALCASASFIDAPAACRASLPQANPGIYLTSAL-GITLPFNLLLGLPLYYSYSVW
BR2_Bet15                                                                       DTILLVVLAASSSYIVVPAVLRHAMPEAQPGLYLGLSL-GVTFVFNILIGIPLYAWVVQR
BR2_Bet16                                                                       GTTMLATLYASASYIAAPAAMRIAVPEANPGLSIGAAL-GITFPFNLLVGIPAYHWLATT
BR2_Bet16_2                                                                     GMTMLATLAASASYIAVPAAMRIAVPEANPAVSLAGSL-GVTFPFNILAGIPLYHWMATQ
BR2_Bet8                                                                        GVILLAIIAASSSDISGPPTLRAGIPTANPSAYIGAST-GVATPVAIAVCIPLFLILGQA
BR2_Beta                                                                        SAFVLACAAASASYIDAPAAVRATFPEANPSIYLTSSV-GVTLPFMLVLGIPLLYGITVQ
BR2_Delt2_1                                                                     GVIMLAILAASNSDISGPPTLRAGIPTANPSAYIGAST-GVGTPVALVIGIPLYLTLGQM
BR2_Delt2_2                                                                     GAVIFASLAAGASYVTVPPVMQSSMPKANPSLYLSAAI-GVVFPWNVLVGLPLYLQLAQS
BR2_Gam14                                                                       GVAMLAILAASASYIAVPAAMRISVPQANPTLSLAASL-GVTFPFNVLVGIPLYHAMTLR
BR2_Gam17                                                                       ----HARDPGRQCLIHCRTRGHAHFRAAGQSHALARRLAGGDLPLQRAGGDPALSRHDRS
BR2_Perc11                                                                      GALIFSGLAAGASYVTVPAAMRSSLPEANPSLYLGIAI-GIVFPFNMAIGLPAYLQIAQM
BR2_Ther4_1                                                                     GVILLAVIAASNSDISGPPTLRAGIPTANPSAYIGPST-GVGTPVAIGICIPLFLALGKV
BR2_Ther4_2                                                                     GVTLLAVLCASASYIVVPAALRYALPEANISISMPLVL-GITFPFNVFIGIPVYYYCAKI
BS5B12alp6                                                                      TAAAFVILCASASYIAVPAAMRLALPNADAGLYLAMSL-AITFPFN--------------
BS5B12bet1_1                                                                    GVILLAIIAASSSDISGPPTLRAGIPSANPSSYIGAST-GVGTPVAIAICIPLFLILGQA
BS5B12bet1_2                                                                    GSFVFGALCASASFIDAPAACRASLPQANPGIYLTSAL-GITLPFNLLLGLPLYYSYATW
BS5B12bet2_1                                                                    GVILLAIIAASSSDISGPPTLRAGIPTANPSSYIGSST-GVGTPVAIAICIPLFLILGQA
BS5B12bet2_2                                                                    DTVMLMILSASASYIVVPAVLRYAIPEANPALYFGLSL-GITFPINILIGIPLYTFMAQQ
BS5B12bet2_3                                                                    GSFVFGALCASASFIDAPAACRASLPQANPGIYLTASL-GITLPFNLLLGLPLYYSYATW
BS5B12bet2_4                                                                    GSFVFGALCASASFIDAPAACRASLPQANPGIYLTSAL-GITLPFNLLLGLPLYYSYAVW
BS5B12bet3_1                                                                    GVILLAIIAASSSDISGPPTLRAGIPTANPSSYIGSST-GVGTPVAIAICIPLFLILGQV
BS5B12bet3_2                                                                    DTVMLMILSASASYIVVPAVLRYAIPEANPALYFGLSL-GITFPINILIGIPLYTFMAQQ
BS5B12bet4_1                                                                    GVILLAVIAASSSDVSGPPTLRAGIPSANPSAYIGTST-GIGTVVAIALCIPFFIALGVN
BS5B12bet4_2                                                                    NALMLAVLAASASYIVVPAVVRAAIPEANPGLYFSMAL-AMTFPFNVIIGIPLYYQLIAY
BS5B12bet9_1                                                                    SAFVLACAAASASYIDAPAAVRATFPEANPSIYLTSSV-GVTLPFMLVLGIPLLYGVTVW
BS5B12bet9_2                                                                    DAMLLAVLSASASYIVVPAIVRYAIPEARPGVYFTMAL-GVTFPFNILLGIPLYFAMSGM
BS5B12bet9_3                                                                    GATMLGVMAGSASYISAPAAMRAAIPEANPSLSLTAAL-ALTFPFNVAVGIPLYYLAAQF
BS5B12chl2_1                                                                    GAFVFSALAGGASYVTVPAAMRASLPEANPSLYLGTAI-GITFPFNMAIGFPIYLWLAHI
BS5B12chl2_2                                                                    GATMLGVLAGSASYISAPAAMRAAIPEANPSLSLVASV-ALTFPFNIIIGIPLYYTVAQM
BS5B12cya11                                                                     GVVILAVIAASSSDISGPPTLRSGIPSANPSAYIGAST-AVGTPVALALAIPLFLELAKV
BS5B12del10                                                                     GVIILAVIAASSSDISGPPTLRAGIPSANPAAYIGTST-GIGTTVAIALCIPFFIALGVY
BS5B12fir7                                                                      GAVVFAALAAGASYVTVPAAMRVSLPEANPSLYLGTAL-GITFPFNMAIGLPVYLQLAQY
BS5B12gam5                                                                      GVILLAVIAASSSDVSGPPTLRAGISSANPSAYIGTST-GIGTPVAIALCIPFFITLGAN
BS5B12met12                                                                     GVIMLAVIAASNSDISGPPTIRAGIPTANPSAYIGTST-GLGTPVAIAVCIPLFLALGQM
CAO86493_Microcystis_aeruginosa_PCC_7806                                        NALLFAVLCASASYIAVPAAMRMTVPEANPSLYVSMAL-ALTFPFNIIIGIPLYLEMIKI
CdV_Acti8_1                                                                     GVVMMAILAASNSDVSGPPTIRSGIPSANPSAYIGSST-GIGTPVAIGIGIPLFIAMGKA
CdV_Acti8_2                                                                     DAFVFAAMAGSASYISAPPALRAAIPEANPSTYLPMAL-ALTFPFNLLVSFPLWKMMAQA
CdV_Actinob_1                                                                   DAFVFAAMAGSASYISAPPAIRAALPEANPTIYLGMSL-ALTFPFNMIVSLPLWMIICRA
CdV_Actinob_2                                                                   STFLLMVLTASASYIVAPAAIRLALPTANPAYYITMSL-GITFPLIILVGLPLYYSLAEW
CdV_Beta9_1                                                                     GVILLAIIAASSSDISGPPTLRAGIPTANPSSYIGSST-GIGTPVAIAICIPLFLILGRW
CdV_Beta9_2                                                                     GSFVFGALCASASFIDAPAACRASLPQANPGIYLTSAL-GITLPFNLLLGLPLYYSYSVW
CdV_Clos11                                                                      GAVVFAALAAGASYVTVPAAMRVSLPEANPSLYLGTAL-GITFPFNMSLGLPIYLQLAQY
CdV_Clos3                                                                       GAVVFAALAAGASYVTVPAAMRASMPEANPSLYLGTAI-GIVFPWNVLIGLPMYLQLAQS
CdV_Epsilon                                                                     GVLIFCGLAAGASYVTVPAAMRSSLPEANPSLYLGIGI-GIVFPFNMAIGLPAYLQIAQM
GPS12chl2_1                                                                     GAFVFSALAGGASYVTVPAAMRAALPEANPSLYLGTAI-GITFPFNMAIGFPIYLGLAHI
GPS12chl2_2                                                                     GATMLGVLAGSASYISAPAAMRAAIPEANPSLSLVASV-ALTFPFNIIIGIPLYYIVAQI
GPS12firm_1                                                                     GAVVFTALAAGASYVTVPAAMRVSLPEANPSLYLGTAI-GVVFPFNMAIGLPAYVQLAQY
GPS12firm_2                                                                     GALIFSALAAGASYVTVPAAMRVALPEANPSLYLGTAI-GIVFPFNMAIGLPVYLMFAQY
KJS71108_Comamonadaceae_bacterium_BICA1-1                                       GVILLAIIAASSSDISGPPTLRAGIPTANPSSYIGSST-GVATPVAIAICIPLFLILGQA
NP_244736_Bacillus_halodurans_C-125                                             GATLMGILAGSASYIAAPAALRTSVPEANPSIYLGLSL-GVTFPFNLIFGIPLYFEFAKL
NP_441340_Synechocystis_sp._PCC_6803                                            GVVVLAVIAASSSDISGPPTLRAGIPSANPSAYIGSST-AIGTPIAIGVCIPLFIGLAQT
NP_485029_Nostoc_sp._PCC_7120                                                   DSLLFAVLSASASYIAVPAAMRLTVPEANPSLYVSTAL-AVTFPFNIIVGIPLYQYGINL
NP_486174_Nostoc_sp._PCC_7120                                                   GVVILAVIAASSSDISGPPTLRAGIPSANPSAYIGAST-AIGTPIAIGLAIPLFLGLAQA
NP_874635_Prochlorococcus_marinus_subsp._marinus_str._CCMP1375                  NALLFAVLCASASYLAVPAAMRMTVPEAKASYYISTTL-GLTFPFNIVIGIPLYMGLVNN
NP_892334_Prochlorococcus_marinus_subsp._pastoris_str._CCMP1986                 NALLFVVLCASASYLAVPAAMRMTVPEARSSYYISTTL-GLTFPFNIVLGIPIYMSLVNK
NP_895042_Prochlorococcus_marinus_str._MIT_9313                                 NALLFIILCSSASYIAVPTAMRMTVPEANPRYYISSAL-GLTFPFNHTIGIPLYMGLVYK
NP_961140_Mycobacterium_avium_subsp._paratuberculosis_K-10                      TYVLFAVLCGAASYIAVPAVQRLAIPEASPTLPLAASL-GLTFSYNVTVGIPLYIEIARL
PiMoBac_Acti1                                                                   GAVVLGAMVASASYISAPVAVRIVIPDANPSIYLGAAL-GVTFPFNLIIGIPLYIELAQR
PiMoBac_Alph1                                                                   GVILLAVLAASSSDISGPPAMRAGIPGANPSAYLGAST-SVGTPITIGLGIPMFIALAEI
PiMoBac_Chlx2                                                                   GATMLGVLAASASYISAPAAMRSAVPEANPSLSLTASV-ALTFPFNIIIGIPLYYAVAQI
PiMoBac_Delt1                                                                   GVILMSILAASSSDVSGPPTIRAAIPKANPSAYIGSST-GIGTVIAIGVCIPLFTALGQI
PiMoBac_Delt2                                                                   GATMLGIMAGSASYISAPATIKAAIPEANPSLSLISTV-ALTFPFNIIIGIPLYYKVALM
PiMoBac_Gam3_1                                                                  GVILLAILAASSSDVSGPPTIRAAIPSANPSAYIGAST-GIGTVVSIAICIPLFTAIAKV
PiMoBac_Gam3_2                                                                  GTVLLATLAASASYIAVPAAMRIALPEANPTLSLTASL-GVTFPFNIILGIPLYHKITEY
PiMoBac_Gam4_1                                                                  GTMMLATLAASGSYIAVPAAMRLTVPEANPTLSISASL-GVTFPFNIIIGIPLYHQLANF
PiMoBac_Gam4_2                                                                  DTMLLAVLAASASYIVVPAIVRYAIPEARAGIYFTMSI-GFTFPFNIVFGIPIYYAVISM
PiMoBac_Met12                                                                   GATMLGVMASSASFISAPAAMRAAIPEANPSLSLTASV-ALTFPVSIIISIPLCYMIAQL
PiMoBac_misc1                                                                   GVILLAILAASSSDVSGPPTIRAAIPTANPSAYIGAST-GIGTVVSIAICIPLFTAIAKV
PiMoBac_misc2                                                                   GVIMMSILAASSSDVSGPPTIRAAIPTANPSAYIGSST-GIGTVVSIGICIPLFTALAKV
PiMoBac_misc3                                                                   GVIIFAIIAASNSDISGPPTIRAGIPTANPSIYIATST-GLGSVVAIAICVPLFVALGKV
PiMoBac_misc4                                                                   GVILLAIIAASNSDISGPPTIRAGIPTANPSVYIAIST-GLGTVVAIAICIPLFLALGQM
PiMoBac_misc5                                                                   DAFVFATIAGGASFISAPAAMRIAMPDANPSIYLPMSI-ALTFPSNIIIGMPMWQTICML
PiMoBac_misc6                                                                   GATMLGVMAGSASFIEAPAALRIAIPEANPALAITAAI-SLTFPVTVIIGIPLFYAVAKM
PiMoBac_misc7                                                                   GATMLGVLAASASYISAPAAMRAAIPEANPSLSLTASV-ALTFPFNILIGIPLYYAIA--
PiMoBac_misc8                                                                   GATMLGILAGSASYISAPAAMRAAIPEANPSLSLTASV-ALTFPFNILIGIPLYHMIARM
PiMoBac_misc9                                                                   GATMLGVLAGSASYISAPAAIRAAIPEANPSLSLTASV-ALTFPFNILIGIPLYFAVARM
PiMoBac_misc10                                                                  GAILLATLAASASYIAVPAAMRIALPEANPTLSLTASL-GVTFPFNIILGIPLYHKLTEY
PiMoBac_Nitr1                                                                   GTLILATLAASASYISAPAVMRAALPTANPSLAIVGSV-LIVFPFNAAIGIPMYHYLAEI
ST09_Clos14                                                                     DAFVFACLAGGCSFVTAPAAMRASMPEANPSVYLPMSV-ALTFPFNVLIGMPLWMMIAQM
ST09_Fir4                                                                       DAFVFATIAGGCSFVSAPAAMRASIPEANPSIYLPMAV-ALTFPFNIIIGMPLWQIMCRV
ST09_Fir6                                                                       DAFVFAALAGGCSYVTAPVAMRIAIPEANPSVTLPMAL-ALTFPFNIVINFRIWEIVART
ST09_Misc1                                                                      GATILGILAGSSSYVSAPAAMRAAIPEANPALYLTASI-GVTFPLNVVFYHPLSYMFAKM
ST09_Misc2                                                                      TSFVFGAICASASFIDAPAACRAALPEANPGIYLTSSV-GVTLPFNLLLGLPIFYKYAQF
WP_029461386_Serpentinomonas_raichei                                            GVILLAIIAASSSDISGPPTLRAGIPTANPSSYIGSST-GVGTPVAIAICIPLFLILGQV
WP_045530222_Serpentinomonas_raichei                                            GVILLAIIAASSSDISGPPTLRAGIPTANPSSYIGSST-GVGTPVAIAICIPLFLILGQA
WP_045534291_Serpentinomonas_mccroryi                                           GVILLAIIAASSSDISGPPTLRAGIPTANPSSYIGSST-GIGTPVAIAICIPLFLILGRW
YP_001008626_Prochlorococcus_marinus_str._AS9601                                NALLFVVLCASASYLAVPAAMRMTVPEAKSSYYISTTL-GLTFPFNIVLGIPIYMSLVNT
YP_001010558[Prochlorococcus_marinus_str._MIT_9515                              NALLFVVLCASASYLAVPAAMRMTVPEAKSSYYISTTL-GLTFPFNIVLGIPIYMSLVNK
YP_001014119_Prochlorococcus_marinus_str._NATL1A                                NALLFVVLCASASYLAVPTAMRMTVPEARPSYYISTTL-GLTFPFNIIFGIPVYMSLVNT
YP_001016813_Prochlorococcus_marinus_str._MIT_9303                              NALLFIILCSSASYIAVPTAMRMTVPEANPRYYISSAL-GLTFPFNHTIGIPLYMGLVYK
YP_001019336_Methylibium_petroleiphilum_PM1                                     NATLLMVLAGSASYIAVPAVVRQAIPEANPSLYFGMSL-GLTFPFNILIGIPLYSSLAQR
YP_001090457_Prochlorococcus_marinus_str._MIT_9301                              NALLFVVLCASASYLAVPAAMRMTVPEAKSSYYISTTL-GLTFPFNIVLGIPIYMSLVNT
YP_001093376_Shew_1247_Shewanella_loihica_PV-4                                  GATLLAVLGASASYIAVPAAMRVAIPEANQSLSITYSL-AITFPFNVLVGIPTYALFTYW
YP_001156831_Polynucleobacter_necessarius_subsp._asymbioticus_QLW-P1DMWA-1      DTILLMILAASASYIAVPAVLRHAMPEVNPALYMGMSL-GITFPLNIILGIPIYSAIANY
YP_001227072_Synechococcus_sp._RCC307                                           NALLFMVLCASASYIAVPAAMRMTVPEANPSLYISSAL-GMTFPFNIIVGIPLYLSVIER
YP_001276322_Roseiflexus_sp._RS-1                                               GSMVLGVLAASASYIAAPAAVRIALPQANPGYYLTASL-VITFPFNLTLGLPLYLAITRA
YP_001430717_Roseiflexus_castenholzii_DSM_13941                                 GAFILGVITASASYIDAPAAVRATFPQANPSIYLTSSL-GITLPVNLIIGLPLYYEYARW
YP_001433333_Roseiflexus_castenholzii_DSM_13941                                 GGMILGVLAASASYIAAPAAVRIALPQANPGYYLTAAL-VITFPFNLTLGLPLYFAITRA
YP_001483437_Prochlorococcus_marinus_str._MIT_9215                              NALLFVVLCASASYLAVPAAMRMTVPEAKSSYYISTTL-GLTFPFNIVLGIPIYMSLVST
YP_001516213_Acaryochloris_marina_MBIC11017                                     NALLFSVLCASASYIAVPAAMRMTVPEANPSLYVSTAL-AVTFPFNIIVGIPLYLAGIEF
YP_001518462_Acaryochloris_marina_MBIC11017                                     GCVILAVIASSSSDISGPPTLRAGIPSANPSAYIGSST-AVGTPVALALGIPLYIGLAQA
YP_001521592_Acaryochloris_marina_MBIC11017                                     NALLYSVLCASASYIAVPAAMRMTVPEANPSLYVSTAL-AVTFPFNIIVGIPLYLAGIEF
YP_001550118_Prochlorococcus_marinus_str._MIT_9211                              NSLLFAILCASASYLAVPAAMRMTVPEAKSSYYISTTL-GLTFPFNIVIGIPLYMGLVNK
YP_001581819_Nitrosopumilus_maritimus_SCM1                                      GAVMFGLLMASASFIAAPAVLRHAIPQAKPSLYITSAL-GITFPFNIIVTLPILFTLSTF
YP_001635390_Chloroflexus_aurantiacus_J-10-fl                                   GSTILGVLAASASYIAAPAAVRIALPQANPGFYLTASL-GITFPFNLAIGLPLYYTLALW
YP_001660928_Microcystis_aeruginosa_NIES-843                                    NALLFAVLCASASYIAVPAAMRMTVPEANPSLYVSMAL-ALTFPFNIIIGIPLYLEMIKI
YP_001661223_Microcystis_aeruginosa_NIES-843                                    GVVMLAVIASSSSDISGPPTLRAGIPSANPSAYIGAST-AIGTPVAIGLCIPFFVGLAQA
YP_001718092_Candidatus_Desulforudis_audaxviator_MP104C                         GTALLAVLAASCSYIVAPAAMRLALPKANPALYLGVSV-GVTLPFNLLVGIPLYYYLADY
YP_001733734_Synechococcus_sp._PCC_7002                                         GVALLAIIAASSSDISGPPTLRAGIPSANPSAYIGSST-AIGTPVAIAIGIPLFIGLAQA
YP_001804353_Cyanothece_sp._ATCC_51142                                          GVVILAIIAASSSDISGPPTLRGGIPSANPSAYIGAST-AVGTPVAIALGIPLFIGLGQA
YP_001851979_Mycobacterium_marinum_M                                            TYVLFAVLCAAASYIAVPAVQRLAIPEASPTLPLAASL-GLTFSYNVTIGIPLYIEIARM
YP_001864683_Nostoc_punctiforme_PCC_73102                                       NSLLFAVLCASASYIAVPAAMRMTVPEANPSLYVSTAL-AVTFPFNIIVGIPLYLYGINL
YP_001964992_Leptospira_biflexa_serovar_Patoc_strain_'Patoc_1_(Ames)'           GAMVLGTLSASASYIAAPAAVRIAIPEASPAIYLTASL-AITFPFNLSIGLPLYLTISKY
YP_002315899_Anoxybacillus_flavithermus_WK1                                     GTILLSVLAASASYIAAPAAMRASVPEANPAIYLGMAL-GLTFPFNLTIGMPLYYEMAKW
YP_002371470_Cyanothece_sp._PCC_8801                                            GVVILAVIASSSSDISGPPTLRAGIPSANPSAYIGAST-AIGTPVAIGLCIPFFVGLAQA
YP_002376583_Cyanothece_sp._PCC_7424                                            GVVILAVIACSSSDISGPPTLRAGIPSANPSAYIGAST-AIGTPVAIGLGIPLYIGLAQA
YP_002462748_Chloroflexus_aggregans_DSM_9485                                    GSTILGVLAASASYIAAPAAVRIALPQANPGFYLTAAL-GITFPFNLAIGLPLYYTLATW
YP_002485721_Cyanothece_sp._PCC_7425                                            GVVVLAVIASSSSDISGPPTLRAGIPSANPSAYIGAST-AIGTPIAIGLCIPFFIGLAQT
YP_002553078_Acidovorax_ebreus_TPSY                                             DAVLLMVLAASASYIAVPAVVRYAIPEADPSLYVSLSL-GVTFPLNILLGIPLYTQVVLQ
YP_002728636_Sulfurihydrogenibium_azorense_Az-Fu1                               DAFVFAVLCASASYIAVPAAMRLSVPEANPSIYVTMAL-ALTFPFNISVGIPLYYWLANK
YP_002786436_Deinococcus_deserti_VCD115                                         GTTVMAVMAASASYIAAPAAVRIALPQANPAYYLGSSL-GVTFPFNLSIGIPLYYAMAQA
YP_002885752_Exiguobacterium_sp._AT1b                                           GTILLMTLAASGSYIAAPAMLQASVPEAKPSFYLTLSL-AVTFPFNLLVGIPLYIAIVT-
YP_002892638_Tola_1437_Tolumonas_auensis_DSM_9187                               GITLLAVLAASASYIAVPATMRLAVPEANPALSLSAVL-GITFPFNIIIGIPLYHHFAQM
YP_003291925_Rhodothermus_marinus_DSM_4252                                      GSAVLGAMVASASYIAAPAAVRISLPEANPTFYLTASL-GITFPFNLTLGIPLYFALAQW
YP_003319_Leptospira_interrogans_serovar_Copenhageni_str._Fiocruz_L1-130        DALMFVVLCASASYIAVPAAMKDMIPEANPSIYLTVAL-SIVFPINIVAGIPLYYYLVTL
YP_173171_Synechococcus_elongatus_PCC_6301                                      GVVVLAVIAASSSDISGPPTLRAGIPSANPSAYIGAST-AIGTPVAIGIAIPLFLGLAQT
YP_292771_Prochlorococcus_marinus_str._NATL2A                                   NALLFVVLCASASYLAVPTAMRMTVPEARPSYYISTTL-GLTFPFNIIFGIPVYMSLVNT
YP_322678_Anabaena_variabilis_ATCC_29413                                        NALLFAVLCASASYIAVPAAMRITVPEANPSLYVSMAL-ALTFPFNIIVGIPLYFNIIKL
YP_323456_Anabaena_variabilis_ATCC_29413                                        DSLLFAVLSASASYIAVPAAMRLTVPEANPSLYVSTAL-AVTFPFNIIVGIPLYQYGINL
YP_323532_Anabaena_variabilis_ATCC_29413                                        GVVILAVIASSSSDISGPPTLRAGIPSANPSAYIGAST-AVGTPVAIGLCIPFFLGLAQA
YP_396713_Prochlorococcus_marinus_str._MIT_9312                                 NALLFVVLCASASYLAVPAAMRMTVPEAKSSYYISTTL-GLTFPFNIVLGIPIYMSLVNT
YP_508051_Jannaschia_sp._CCS1                                                   GVVLFMTLSASASYIAVPAAMRVALPEANPSIYLTLSL-GVTFPFNLTIGIPLYLAVATL
YP_731686_Synechococcus_sp._CC9311                                              NALLFVILCASASYIAVPAAMRSSLPNANPSLYLSAAL-GVTFPFNIIIGIPLYFSLIQK
YP_796676_Leptospira_borgpetersenii_serovar_Hardjo-bovis_str._L550              DALMFVVLCASASYIAVPAAMKDMIPEANPSIYLTVAL-SIVFPINIIVGIPLYYYFVTL
YP_881014_Mycobacterium_avium_104                                               TYVLFAVLCGAASYIAVPAVQRLAIPEASPTLPLAASL-GLTFSYNVTVGIPLYIEIARL
YP_986494_Acidovorax_sp._JS42                                                   DAVLLMVLAASASYIAVPAVVRYAIPEADPSLYVSLSL-GVTFPLNILLGIPLYTQVVLQ
ZP_01003906_Loktanella_vestfoldensis_SKA53                                      GVVLLAVMASSSSDISGPPTLRAALPEANSSAYVGTST-ALGTPTAILL-IPLWIALAEL
ZP_01052391_Polaribacter_sp._MED152                                             NRLLMSILAASASYIAVPAAMKLAAPKANPGLYIPMAL-AITFPFNITIGMPLYLCIIGV
ZP_01084882_Synechococcus_sp._WH_5701                                           GAVVLAVIAASSSDISGPPTLRAGIPSANPSAYIGAST-AIGTPVAIAICIPLFIGIAQM
ZP_01118259_Polaribacter_irgensii_23-P                                          NRLLMSILASSASYIAVPAAMKLAAPKANPGLYVPMAL-AITFPFNITLGMPLYLYMILL
ZP_01253224_Psychroflexus_torquis_ATCC_700755                                   DRLLLAILAASASYIAVPAAMRIAAPKANPSLYLPMAL-AITFPLNITIGLPLYLYLIQ-
ZP_01619185_Lyngbya_sp._PCC_8106                                                GVVLLAVIAASSSDISGPPTLRAGIPSANPSAYIGSST-AVGTPVALALGIPLFLGLAQA
ZP_01621751_Lyngbya_sp._PCC_8106                                                NALLFAVLCASASYIAVPAAMRMSVPEANPSLYISMAL-ALTFPFNIVIGIPIYLGIINQ
ZP_01629171_Nodularia_spumigena_CCY9414                                         GVVILAVIAASSSDISGPPTLRAGIPSANPSAYIGAST-AVGTPVALALGIPLYIGLAQA
ZP_01691175_Microscilla_marina_ATCC_23134                                       DALLFTILAASASYIAVPAAMRLAIPESNPAFTIPVSL-GIVFPFNVIVGIPLYFYLIHL
ZP_01692321_Microscilla_marina_ATCC_23134                                       NQFLFAILAASASYIAVPAAMKLAAPKANPGLYIPMAL-AITFPLNITLGMPLYLSIIQA
ZP_01729086_Cyanothece_sp._CCY0110                                              GVVILAVIAASSSDISGPPTLRGGIPSANPSAYIGAST-AVGTPVAIALGIPLFIGLAQA
ZP_01735206_Flavobacteria_bacterium_BAL38                                       NRFIFSILAASASYIAVPAAMKITVPKANPGLFLPMAL-AVTFPVNITIGMPLYFFIVQN
ZP_01856114_Planctomyces_maris_DSM_8797                                         TYALFAVLCGAASYIAVPAVQRLAIPEASPTLPLAASL-GLTFTYNVTIGIPVYMLVAQV
ZP_01902156_Roseobacter_sp._AzwK-3b                                             GVVLLAVMASSSSDVSGPPTLRAALPEANSSSYIGTST-ALGTPIAI-LSIPLWMALAET
ZP_01915636_Limnobacter_sp._MED105                                              DTALLMVLAASASYIAVPAVVRYAIPEANPSLYVGLSL-GITFPLNILVGIPVYVQLAGW
ZP_02168701_Hoeflea_phototrophica_DFL-43                                        GVALLMVLGASASYIAVPAALRLALPEARPAIYLTLSL-GITFPMNLTIGIPAYIAIAQM
ZP_03416494_Mycobacterium_tuberculosis_02_1987                                  TYVLFAVLCGAASYIAVPAVQRLAIPEASPTLPLAASL-GLTFSYNVTIGIPLYIEIARI
ZP_03496012_Thermus_aquaticus_Y51MC23                                           GATVLGAMAASASYIAAPAAVRIALPEANPSLYLAASL-VVTFPFNLIVGIPLYHVLART
ZP_03690008_Thioalkalivibrio_sp._K90mix                                         GTLLLATLYASASYIAAPAAMRIAVPKANPALSIGASL-GVTFPFNIFLGVPLYFWMTQW
ZP_03728172_Dethiobacter_alkaliphilus_AHT_1                                     GATIFAALAAGASYISAPSVMRTAIPKANPSLSLAMAL-GLVFPFNVTVGIPLYYQAAQL
ZP_04037145_Meiothermus_silvanus_DSM_9946                                       GAVVLATMAASASYIAAPAAVRLALPQANPSLYLAAAL-GVTFPFNLLLGIPLYYATALR
ZP_04040266_Meiothermus_ruber_DSM_1279                                          GAMVLGTMAASASYIAAPAAVRIALPQANPSYYLTASL-GITFPFNLTLGIPIYYAISRW
ZP_04426475_Planctomyces_limnophilus_DSM_3776                                   GATVLGAMAASASYIAAPPAVRMTLPEANPTLYLTAAL-AITFPFNIVLGIPIYFQLARM
ZP_04748595_Mycobacterium_kansasii_ATCC_12478                                   TYVLFAVLCGAASYIAVPAVQRLAIPEASPTLPLAASL-GLTFSYNVTIGIPLYIEVARM
ZP_05031038_Coleofasciculus_chthonoplastes_PCC_7420                             GVVLLAVIAASSSDISGPPTLRAGIPSANPSAYIGSST-AVGTPIALAVGIPLFIGLAQA
ZP_05039357_Synechococcus_sp._PCC_7335                                          GVVILAVIAASSSDISGPPTLRAGIPSANPSAYIGSST-AVGTPVALAIGIPLFIGLAQA
ZP_05045596_Cyanobium_sp._PCC_7001                                              GCVVLAVIAASSSDISGPPTLRAGIPSANPSAYIGAST-AIGTPVAIAICIPLFIGIAQS
ZP_05053737_Octadecabacter_antarcticus_307                                      GVVLLAVMASSSSDISGPPTMRGALPEANPSAYVGTST-GLGTPIAI-LSIPMYIALAEA
ZP_05067700_Octadecabacter_arcticus_238                                         GVALMMVLSASASYIAVPAAMRVALPEANPSVYLTLSL-GVTFPFNLTIGIPLYVAASQT
ZP_05113902_Labrenzia_alexandrii_DFL-11                                         GAVLLMTLSASASYIAVPAAMRVALPEANPSIYLTMSL-GITFPFNLTLGIPLYLSVAQA
ZP_05115684_Labrenzia_alexandrii_DFL-11                                         GVVLLSIMAASSSDISGPPTMRAALPEANPSAYIGSST-GLGTPVAI-LSIPLFITLAEL
ZP_05138109_Prochlorococcus_marinus_str._MIT_9202                               NALLFVVLCASASYLAVPAAMRMTVPEAKSSYYISTTL-GLTFPFNIVLGIPIYMSLVNT
ZP_05227300_Mycobacterium_intracellulare_ATCC_13950                             TYVLFAVLCGAASYIAVPAVQRLAIPEASPTLPLAASL-GLTFSYNVTVGIPLYIEIARV
ZP_05315456_Nitrosomonas_sp._AL212                                              GITLVTVLAASCSYIAVPPAMRLAIPEANPSFYLTLSL-GVTFPFNVVVGIPMYYAAAQY
ZP_05316186_Nitrosomonas_sp._AL212                                              GTTLLAVLYASCSYIAAPAAMRIAVPDADPAVSIGASL-GITFPFNIFLGVPIYWEMAHW
ZP_05883096_Vibrio_metschnikovii_CIP_694                                        GITLMAVLGASASYIAVPAAMKESLPEANAGMSITAAL-GITFPFNVLFNVPFFIALGQA
                                                                                            . :      :           .                          

BR2_Actino                                                                      L--------------------------WGA------------------------------
BR2_Bet13_1                                                                     V--------------------------FDL------------------------------
BR2_Bet13_2                                                                     L--------------------------FG-------------------------------
BR2_Bet15                                                                       V--------------------------WS-------------------------------
BR2_Bet16                                                                       L--------------------------HGVFA----------------------------
BR2_Bet16_2                                                                     L--------------------------TGATP----------------------------
BR2_Bet8                                                                        V--------------------------FDL------------------------------
BR2_Beta                                                                        W--------------------------QTLLG----------------------------
BR2_Delt2_1                                                                     V--------------------------FGS------------------------------
BR2_Delt2_2                                                                     L--------------------------AR-------------------------------
BR2_Gam14                                                                       F--------------------------LGSG-----------------------------
BR2_Gam17                                                                       FPRVWLTPCPRDRSQRKACSIQPPALRPDP------------------------------
BR2_Perc11                                                                      L--------------------------AR-------------------------------
BR2_Ther4_1                                                                     V--------------------------FDF------------------------------
BR2_Ther4_2                                                                     L--------------------------LEFFSS---------------------------
BS5B12alp6                                                                      ------------------------------------------------------------
BS5B12bet1_1                                                                    V--------------------------FDL------------------------------
BS5B12bet1_2                                                                    L--------------------------YGVA-----------------------------
BS5B12bet2_1                                                                    V--------------------------FDL------------------------------
BS5B12bet2_2                                                                    V--------------------------MG-------------------------------
BS5B12bet2_3                                                                    L--------------------------HGVA-----------------------------
BS5B12bet2_4                                                                    L--------------------------YKVI-----------------------------
BS5B12bet3_1                                                                    V--------------------------FDL------------------------------
BS5B12bet3_2                                                                    V--------------------------MG-------------------------------
BS5B12bet4_1                                                                    V--------------------------FNL------------------------------
BS5B12bet4_2                                                                    L-----------------------------------------------------------
BS5B12bet9_1                                                                    W--------------------------QGLLGG---------------------------
BS5B12bet9_2                                                                    I-----------------------------------------------------------
BS5B12bet9_3                                                                    V--------------------------VPALR----------------------------
BS5B12chl2_1                                                                    L--------------------------AN-------------------------------
BS5B12chl2_2                                                                    I--------------------------Y--------------------------------
BS5B12cya11                                                                     L--------------------------L--------------------------------
BS5B12del10                                                                     V--------------------------FEL------------------------------
BS5B12fir7                                                                      F--------------------------AR-------------------------------
BS5B12gam5                                                                      V--------------------------FNL------------------------------
BS5B12met12                                                                     V--------------------------FGF------------------------------
CAO86493_Microcystis_aeruginosa_PCC_7806                                        I-------------------------GCGV------------------------------
CdV_Acti8_1                                                                     V--------------------------FGL------------------------------
CdV_Acti8_2                                                                     L--------------------------WGAL-----------------------------
CdV_Actinob_1                                                                   I--------------------------WGA------------------------------
CdV_Actinob_2                                                                   C--------------------------VNLLG----------------------------
CdV_Beta9_1                                                                     V--------------------------FDL------------------------------
CdV_Beta9_2                                                                     L--------------------------FG-------------------------------
CdV_Clos11                                                                      L--------------------------SG-------------------------------
CdV_Clos3                                                                       I--------------------------AR-------------------------------
CdV_Epsilon                                                                     L--------------------------AR-------------------------------
GPS12chl2_1                                                                     L--------------------------AN-------------------------------
GPS12chl2_2                                                                     L--------------------------IV-------------------------------
GPS12firm_1                                                                     L--------------------------AR-------------------------------
GPS12firm_2                                                                     L-----------------------------------------------------------
KJS71108_Comamonadaceae_bacterium_BICA1-1                                       V--------------------------FDL------------------------------
NP_244736_Bacillus_halodurans_C-125                                             L--------------------------H--------------------------------
NP_441340_Synechocystis_sp._PCC_6803                                            L--------------------------GAG------------------------------
NP_485029_Nostoc_sp._PCC_7120                                                   F--------------------------WR-------------------------------
NP_486174_Nostoc_sp._PCC_7120                                                   I--------------------------GGR------------------------------
NP_874635_Prochlorococcus_marinus_subsp._marinus_str._CCMP1375                  I--------------------------IPSAG----------------------------
NP_892334_Prochlorococcus_marinus_subsp._pastoris_str._CCMP1986                 I--------------------------IPLSPL---------------------------
NP_895042_Prochlorococcus_marinus_str._MIT_9313                                 L--------------------------IPASI----------------------------
NP_961140_Mycobacterium_avium_subsp._paratuberculosis_K-10                      V-----------------------ERWYGV------------------------------
PiMoBac_Acti1                                                                   L--------------------------A--------------------------------
PiMoBac_Alph1                                                                   V--------------------------FEI------------------------------
PiMoBac_Chlx2                                                                   L---------------------------G-------------------------------
PiMoBac_Delt1                                                                   V--------------------------FHL------------------------------
PiMoBac_Delt2                                                                   L--------------------------AG-------------------------------
PiMoBac_Gam3_1                                                                  V--------------------------FEL------------------------------
PiMoBac_Gam3_2                                                                  L------------------------YHIGV------------------------------
PiMoBac_Gam4_1                                                                  L--------------------------HGV------------------------------
PiMoBac_Gam4_2                                                                  F--------------------------WG-------------------------------
PiMoBac_Met12                                                                   L--------------------------V--------------------------------
PiMoBac_misc1                                                                   V--------------------------FDL------------------------------
PiMoBac_misc2                                                                   V--------------------------FHL------------------------------
PiMoBac_misc3                                                                   V--------------------------FNL------------------------------
PiMoBac_misc4                                                                   V--------------------------FGF------------------------------
PiMoBac_misc5                                                                   L--------------------------WGA------------------------------
PiMoBac_misc6                                                                   I--------------------------LG-------------------------------
PiMoBac_misc7                                                                   ------------------------------------------------------------
PiMoBac_misc8                                                                   L---------------------------G-------------------------------
PiMoBac_misc9                                                                   L--------------------------GG-------------------------------
PiMoBac_misc10                                                                  L------------------------YTLGV------------------------------
PiMoBac_Nitr1                                                                   F--------------------------AKII-----------------------------
ST09_Clos14                                                                     L--------------------------WGA------------------------------
ST09_Fir4                                                                       L--------------------------WGA------------------------------
ST09_Fir6                                                                       L--------------------------WGA------------------------------
ST09_Misc1                                                                      X--------------------------XXRKEVTVMEFHKVKKVVIITEALINVVFYHPV
ST09_Misc2                                                                      L--------------------------AP-------------------------------
WP_029461386_Serpentinomonas_raichei                                            V--------------------------FDL------------------------------
WP_045530222_Serpentinomonas_raichei                                            V--------------------------FDL------------------------------
WP_045534291_Serpentinomonas_mccroryi                                           V--------------------------FDL------------------------------
YP_001008626_Prochlorococcus_marinus_str._AS9601                                I--------------------------IPLSSL---------------------------
YP_001010558[Prochlorococcus_marinus_str._MIT_9515                              I--------------------------IPITPL---------------------------
YP_001014119_Prochlorococcus_marinus_str._NATL1A                                M--------------------------IPQI-----------------------------
YP_001016813_Prochlorococcus_marinus_str._MIT_9303                              L--------------------------IPSAA----------------------------
YP_001019336_Methylibium_petroleiphilum_PM1                                     M--------------------------A--------------------------------
YP_001090457_Prochlorococcus_marinus_str._MIT_9301                              I--------------------------IPLSPL---------------------------
YP_001093376_Shew_1247_Shewanella_loihica_PV-4                                  L--------------------------SN-------------------------------
YP_001156831_Polynucleobacter_necessarius_subsp._asymbioticus_QLW-P1DMWA-1      F--------------------------A--------------------------------
YP_001227072_Synechococcus_sp._RCC307                                           V--------------------------LPAGAL---------------------------
YP_001276322_Roseiflexus_sp._RS-1                                               I--------------------------FGI------------------------------
YP_001430717_Roseiflexus_castenholzii_DSM_13941                                 L--------------------------GAALGRMEYQ-----------------------
YP_001433333_Roseiflexus_castenholzii_DSM_13941                                 V--------------------------YGI------------------------------
YP_001483437_Prochlorococcus_marinus_str._MIT_9215                              I--------------------------IPLSPL---------------------------
YP_001516213_Acaryochloris_marina_MBIC11017                                     L--------------------------WN-------------------------------
YP_001518462_Acaryochloris_marina_MBIC11017                                     L--------------------------MGGS-----------------------------
YP_001521592_Acaryochloris_marina_MBIC11017                                     L--------------------------WS-------------------------------
YP_001550118_Prochlorococcus_marinus_str._MIT_9211                              L--------------------------IPSIG----------------------------
YP_001581819_Nitrosopumilus_maritimus_SCM1                                      L--------------------------HSGEGAIDLFNFITEGF----------------
YP_001635390_Chloroflexus_aurantiacus_J-10-fl                                   I--------------------------VGGQ-----------------------------
YP_001660928_Microcystis_aeruginosa_NIES-843                                    I-------------------------GCGV------------------------------
YP_001661223_Microcystis_aeruginosa_NIES-843                                    L--------------------------SGG------------------------------
YP_001718092_Candidatus_Desulforudis_audaxviator_MP104C                         L--------------------------IGILR----------------------------
YP_001733734_Synechococcus_sp._PCC_7002                                         T--------------------------MGG------------------------------
YP_001804353_Cyanothece_sp._ATCC_51142                                          V--------------------------MGG------------------------------
YP_001851979_Mycobacterium_marinum_M                                            V-----------------------GIWFHTTG----------------------------
YP_001864683_Nostoc_punctiforme_PCC_73102                                       F--------------------------WR-------------------------------
YP_001964992_Leptospira_biflexa_serovar_Patoc_strain_'Patoc_1_(Ames)'           L--------------------------FGA------------------------------
YP_002315899_Anoxybacillus_flavithermus_WK1                                     F--------------------------Y--------------------------------
YP_002371470_Cyanothece_sp._PCC_8801                                            I--------------------------GGF------------------------------
YP_002376583_Cyanothece_sp._PCC_7424                                            L--------------------------MGS------------------------------
YP_002462748_Chloroflexus_aggregans_DSM_9485                                    I--------------------------TGGA-----------------------------
YP_002485721_Cyanothece_sp._PCC_7425                                            L--------------------------GGG------------------------------
YP_002553078_Acidovorax_ebreus_TPSY                                             L--------------------------WGG------------------------------
YP_002728636_Sulfurihydrogenibium_azorense_Az-Fu1                               I--------------------------LGG------------------------------
YP_002786436_Deinococcus_deserti_VCD115                                         F--------------------------QGG------------------------------
YP_002885752_Exiguobacterium_sp._AT1b                                           ------------------------------------------------------------
YP_002892638_Tola_1437_Tolumonas_auensis_DSM_9187                               L--------------------------TGVSL----------------------------
YP_003291925_Rhodothermus_marinus_DSM_4252                                      I--------------------------GG-------------------------------
YP_003319_Leptospira_interrogans_serovar_Copenhageni_str._Fiocruz_L1-130        T-----------------------------------------------------------
YP_173171_Synechococcus_elongatus_PCC_6301                                      I--------------------------GG-------------------------------
YP_292771_Prochlorococcus_marinus_str._NATL2A                                   M--------------------------IPQI-----------------------------
YP_322678_Anabaena_variabilis_ATCC_29413                                        I---------------------------GI------------------------------
YP_323456_Anabaena_variabilis_ATCC_29413                                        F--------------------------WR-------------------------------
YP_323532_Anabaena_variabilis_ATCC_29413                                        I--------------------------GG-------------------------------
YP_396713_Prochlorococcus_marinus_str._MIT_9312                                 I--------------------------IPLSPL---------------------------
YP_508051_Jannaschia_sp._CCS1                                                   V--------------------------TGG------------------------------
YP_731686_Synechococcus_sp._CC9311                                              F--------------------------SS-------------------------------
YP_796676_Leptospira_borgpetersenii_serovar_Hardjo-bovis_str._L550              T-----------------------------------------------------------
YP_881014_Mycobacterium_avium_104                                               V-----------------------ERWYGV------------------------------
YP_986494_Acidovorax_sp._JS42                                                   L--------------------------WGG------------------------------
ZP_01003906_Loktanella_vestfoldensis_SKA53                                      V--------------------------ISG------------------------------
ZP_01052391_Polaribacter_sp._MED152                                             C-----------------------------------------------------------
ZP_01084882_Synechococcus_sp._WH_5701                                           I--------------------------GG-------------------------------
ZP_01118259_Polaribacter_irgensii_23-P                                          F-----------------------------------------------------------
ZP_01253224_Psychroflexus_torquis_ATCC_700755                                   ------------------------------------------------------------
ZP_01619185_Lyngbya_sp._PCC_8106                                                L--------------------------MGGS-----------------------------
ZP_01621751_Lyngbya_sp._PCC_8106                                                F--------------------------WR-------------------------------
ZP_01629171_Nodularia_spumigena_CCY9414                                         L--------------------------MGG------------------------------
ZP_01691175_Microscilla_marina_ATCC_23134                                       I-----------------------------------------------------------
ZP_01692321_Microscilla_marina_ATCC_23134                                       F-----------------------------------------------------------
ZP_01729086_Cyanothece_sp._CCY0110                                              V--------------------------MGG------------------------------
ZP_01735206_Flavobacteria_bacterium_BAL38                                       C-----------------------------------------------------------
ZP_01856114_Planctomyces_maris_DSM_8797                                         V-----------------------MKNFPVA-----------------------------
ZP_01902156_Roseobacter_sp._AzwK-3b                                             M--------------------------IAG------------------------------
ZP_01915636_Limnobacter_sp._MED105                                              ------------------------------------------------------------
ZP_02168701_Hoeflea_phototrophica_DFL-43                                        A--------------------------A--------------------------------
ZP_03416494_Mycobacterium_tuberculosis_02_1987                                  V-----------------------GQWFPATGASIG------------------------
ZP_03496012_Thermus_aquaticus_Y51MC23                                           I--------------------------GG-------------------------------
ZP_03690008_Thioalkalivibrio_sp._K90mix                                         L--------------------------YSLGG----------------------------
ZP_03728172_Dethiobacter_alkaliphilus_AHT_1                                     V-----------------------SMLFTR------------------------------
ZP_04037145_Meiothermus_silvanus_DSM_9946                                       L--------------------------WG-------------------------------
ZP_04040266_Meiothermus_ruber_DSM_1279                                          L--------------------------HGGS-----------------------------
ZP_04426475_Planctomyces_limnophilus_DSM_3776                                   L--------------------------AGGS-----------------------------
ZP_04748595_Mycobacterium_kansasii_ATCC_12478                                   V-----------------------GQWFHTTA----------------------------
ZP_05031038_Coleofasciculus_chthonoplastes_PCC_7420                             L--------------------------IGG------------------------------
ZP_05039357_Synechococcus_sp._PCC_7335                                          V--------------------------MGS------------------------------
ZP_05045596_Cyanobium_sp._PCC_7001                                              M--------------------------LAT------------------------------
ZP_05053737_Octadecabacter_antarcticus_307                                      L--------------------------IGW------------------------------
ZP_05067700_Octadecabacter_arcticus_238                                         L--------------------------TGG------------------------------
ZP_05113902_Labrenzia_alexandrii_DFL-11                                         V---------------------------GG------------------------------
ZP_05115684_Labrenzia_alexandrii_DFL-11                                         V--------------------------IGF------------------------------
ZP_05138109_Prochlorococcus_marinus_str._MIT_9202                               I--------------------------IPLSPL---------------------------
ZP_05227300_Mycobacterium_intracellulare_ATCC_13950                             F-----------------------EQWFGV------------------------------
ZP_05315456_Nitrosomonas_sp._AL212                                              L----------------------HETYYPW------------------------------
ZP_05316186_Nitrosomonas_sp._AL212                                              F--------------------------HGIAV----------------------------
ZP_05883096_Vibrio_metschnikovii_CIP_694                                        V------------------------------S----------------------------
                                                                                                                                            

BR2_Actino                                                                      ---------
BR2_Bet13_1                                                                     ---------
BR2_Bet13_2                                                                     ---------
BR2_Bet15                                                                       ---------
BR2_Bet16                                                                       ---------
BR2_Bet16_2                                                                     ---------
BR2_Bet8                                                                        ---------
BR2_Beta                                                                        ---------
BR2_Delt2_1                                                                     ---------
BR2_Delt2_2                                                                     ---------
BR2_Gam14                                                                       ---------
BR2_Gam17                                                                       ---------
BR2_Perc11                                                                      ---------
BR2_Ther4_1                                                                     ---------
BR2_Ther4_2                                                                     ---------
BS5B12alp6                                                                      ---------
BS5B12bet1_1                                                                    ---------
BS5B12bet1_2                                                                    ---------
BS5B12bet2_1                                                                    ---------
BS5B12bet2_2                                                                    ---------
BS5B12bet2_3                                                                    ---------
BS5B12bet2_4                                                                    ---------
BS5B12bet3_1                                                                    ---------
BS5B12bet3_2                                                                    ---------
BS5B12bet4_1                                                                    ---------
BS5B12bet4_2                                                                    ---------
BS5B12bet9_1                                                                    ---------
BS5B12bet9_2                                                                    ---------
BS5B12bet9_3                                                                    ---------
BS5B12chl2_1                                                                    ---------
BS5B12chl2_2                                                                    ---------
BS5B12cya11                                                                     ---------
BS5B12del10                                                                     ---------
BS5B12fir7                                                                      ---------
BS5B12gam5                                                                      ---------
BS5B12met12                                                                     ---------
CAO86493_Microcystis_aeruginosa_PCC_7806                                        ---------
CdV_Acti8_1                                                                     ---------
CdV_Acti8_2                                                                     ---------
CdV_Actinob_1                                                                   ---------
CdV_Actinob_2                                                                   ---------
CdV_Beta9_1                                                                     ---------
CdV_Beta9_2                                                                     ---------
CdV_Clos11                                                                      ---------
CdV_Clos3                                                                       ---------
CdV_Epsilon                                                                     ---------
GPS12chl2_1                                                                     ---------
GPS12chl2_2                                                                     ---------
GPS12firm_1                                                                     ---------
GPS12firm_2                                                                     ---------
KJS71108_Comamonadaceae_bacterium_BICA1-1                                       ---------
NP_244736_Bacillus_halodurans_C-125                                             ---------
NP_441340_Synechocystis_sp._PCC_6803                                            ---------
NP_485029_Nostoc_sp._PCC_7120                                                   ---------
NP_486174_Nostoc_sp._PCC_7120                                                   ---------
NP_874635_Prochlorococcus_marinus_subsp._marinus_str._CCMP1375                  ---------
NP_892334_Prochlorococcus_marinus_subsp._pastoris_str._CCMP1986                 ---------
NP_895042_Prochlorococcus_marinus_str._MIT_9313                                 ---------
NP_961140_Mycobacterium_avium_subsp._paratuberculosis_K-10                      ---------
PiMoBac_Acti1                                                                   ---------
PiMoBac_Alph1                                                                   ---------
PiMoBac_Chlx2                                                                   ---------
PiMoBac_Delt1                                                                   ---------
PiMoBac_Delt2                                                                   ---------
PiMoBac_Gam3_1                                                                  ---------
PiMoBac_Gam3_2                                                                  ---------
PiMoBac_Gam4_1                                                                  ---------
PiMoBac_Gam4_2                                                                  ---------
PiMoBac_Met12                                                                   ---------
PiMoBac_misc1                                                                   ---------
PiMoBac_misc2                                                                   ---------
PiMoBac_misc3                                                                   ---------
PiMoBac_misc4                                                                   ---------
PiMoBac_misc5                                                                   ---------
PiMoBac_misc6                                                                   ---------
PiMoBac_misc7                                                                   ---------
PiMoBac_misc8                                                                   ---------
PiMoBac_misc9                                                                   ---------
PiMoBac_misc10                                                                  ---------
PiMoBac_Nitr1                                                                   ---------
ST09_Clos14                                                                     ---------
ST09_Fir4                                                                       ---------
ST09_Fir6                                                                       ---------
ST09_Misc1                                                                      SYMSTQIIR
ST09_Misc2                                                                      ---------
WP_029461386_Serpentinomonas_raichei                                            ---------
WP_045530222_Serpentinomonas_raichei                                            ---------
WP_045534291_Serpentinomonas_mccroryi                                           ---------
YP_001008626_Prochlorococcus_marinus_str._AS9601                                ---------
YP_001010558[Prochlorococcus_marinus_str._MIT_9515                              ---------
YP_001014119_Prochlorococcus_marinus_str._NATL1A                                ---------
YP_001016813_Prochlorococcus_marinus_str._MIT_9303                              ---------
YP_001019336_Methylibium_petroleiphilum_PM1                                     ---------
YP_001090457_Prochlorococcus_marinus_str._MIT_9301                              ---------
YP_001093376_Shew_1247_Shewanella_loihica_PV-4                                  ---------
YP_001156831_Polynucleobacter_necessarius_subsp._asymbioticus_QLW-P1DMWA-1      ---------
YP_001227072_Synechococcus_sp._RCC307                                           ---------
YP_001276322_Roseiflexus_sp._RS-1                                               ---------
YP_001430717_Roseiflexus_castenholzii_DSM_13941                                 ---------
YP_001433333_Roseiflexus_castenholzii_DSM_13941                                 ---------
YP_001483437_Prochlorococcus_marinus_str._MIT_9215                              ---------
YP_001516213_Acaryochloris_marina_MBIC11017                                     ---------
YP_001518462_Acaryochloris_marina_MBIC11017                                     ---------
YP_001521592_Acaryochloris_marina_MBIC11017                                     ---------
YP_001550118_Prochlorococcus_marinus_str._MIT_9211                              ---------
YP_001581819_Nitrosopumilus_maritimus_SCM1                                      ---------
YP_001635390_Chloroflexus_aurantiacus_J-10-fl                                   ---------
YP_001660928_Microcystis_aeruginosa_NIES-843                                    ---------
YP_001661223_Microcystis_aeruginosa_NIES-843                                    ---------
YP_001718092_Candidatus_Desulforudis_audaxviator_MP104C                         ---------
YP_001733734_Synechococcus_sp._PCC_7002                                         ---------
YP_001804353_Cyanothece_sp._ATCC_51142                                          ---------
YP_001851979_Mycobacterium_marinum_M                                            ---------
YP_001864683_Nostoc_punctiforme_PCC_73102                                       ---------
YP_001964992_Leptospira_biflexa_serovar_Patoc_strain_'Patoc_1_(Ames)'           ---------
YP_002315899_Anoxybacillus_flavithermus_WK1                                     ---------
YP_002371470_Cyanothece_sp._PCC_8801                                            ---------
YP_002376583_Cyanothece_sp._PCC_7424                                            ---------
YP_002462748_Chloroflexus_aggregans_DSM_9485                                    ---------
YP_002485721_Cyanothece_sp._PCC_7425                                            ---------
YP_002553078_Acidovorax_ebreus_TPSY                                             ---------
YP_002728636_Sulfurihydrogenibium_azorense_Az-Fu1                               ---------
YP_002786436_Deinococcus_deserti_VCD115                                         ---------
YP_002885752_Exiguobacterium_sp._AT1b                                           ---------
YP_002892638_Tola_1437_Tolumonas_auensis_DSM_9187                               ---------
YP_003291925_Rhodothermus_marinus_DSM_4252                                      ---------
YP_003319_Leptospira_interrogans_serovar_Copenhageni_str._Fiocruz_L1-130        ---------
YP_173171_Synechococcus_elongatus_PCC_6301                                      ---------
YP_292771_Prochlorococcus_marinus_str._NATL2A                                   ---------
YP_322678_Anabaena_variabilis_ATCC_29413                                        ---------
YP_323456_Anabaena_variabilis_ATCC_29413                                        ---------
YP_323532_Anabaena_variabilis_ATCC_29413                                        ---------
YP_396713_Prochlorococcus_marinus_str._MIT_9312                                 ---------
YP_508051_Jannaschia_sp._CCS1                                                   ---------
YP_731686_Synechococcus_sp._CC9311                                              ---------
YP_796676_Leptospira_borgpetersenii_serovar_Hardjo-bovis_str._L550              ---------
YP_881014_Mycobacterium_avium_104                                               ---------
YP_986494_Acidovorax_sp._JS42                                                   ---------
ZP_01003906_Loktanella_vestfoldensis_SKA53                                      ---------
ZP_01052391_Polaribacter_sp._MED152                                             ---------
ZP_01084882_Synechococcus_sp._WH_5701                                           ---------
ZP_01118259_Polaribacter_irgensii_23-P                                          ---------
ZP_01253224_Psychroflexus_torquis_ATCC_700755                                   ---------
ZP_01619185_Lyngbya_sp._PCC_8106                                                ---------
ZP_01621751_Lyngbya_sp._PCC_8106                                                ---------
ZP_01629171_Nodularia_spumigena_CCY9414                                         ---------
ZP_01691175_Microscilla_marina_ATCC_23134                                       ---------
ZP_01692321_Microscilla_marina_ATCC_23134                                       ---------
ZP_01729086_Cyanothece_sp._CCY0110                                              ---------
ZP_01735206_Flavobacteria_bacterium_BAL38                                       ---------
ZP_01856114_Planctomyces_maris_DSM_8797                                         ---------
ZP_01902156_Roseobacter_sp._AzwK-3b                                             ---------
ZP_01915636_Limnobacter_sp._MED105                                              ---------
ZP_02168701_Hoeflea_phototrophica_DFL-43                                        ---------
ZP_03416494_Mycobacterium_tuberculosis_02_1987                                  ---------
ZP_03496012_Thermus_aquaticus_Y51MC23                                           ---------
ZP_03690008_Thioalkalivibrio_sp._K90mix                                         ---------
ZP_03728172_Dethiobacter_alkaliphilus_AHT_1                                     ---------
ZP_04037145_Meiothermus_silvanus_DSM_9946                                       ---------
ZP_04040266_Meiothermus_ruber_DSM_1279                                          ---------
ZP_04426475_Planctomyces_limnophilus_DSM_3776                                   ---------
ZP_04748595_Mycobacterium_kansasii_ATCC_12478                                   ---------
ZP_05031038_Coleofasciculus_chthonoplastes_PCC_7420                             ---------
ZP_05039357_Synechococcus_sp._PCC_7335                                          ---------
ZP_05045596_Cyanobium_sp._PCC_7001                                              ---------
ZP_05053737_Octadecabacter_antarcticus_307                                      ---------
ZP_05067700_Octadecabacter_arcticus_238                                         ---------
ZP_05113902_Labrenzia_alexandrii_DFL-11                                         ---------
ZP_05115684_Labrenzia_alexandrii_DFL-11                                         ---------
ZP_05138109_Prochlorococcus_marinus_str._MIT_9202                               ---------
ZP_05227300_Mycobacterium_intracellulare_ATCC_13950                             ---------
ZP_05315456_Nitrosomonas_sp._AL212                                              ---------
ZP_05316186_Nitrosomonas_sp._AL212                                              ---------
ZP_05883096_Vibrio_metschnikovii_CIP_694                                        ---------
                                                                                         
