# Supplementary material for: A non-methanogenic archaeon within the order Methanocellales
Source: Nat Commun. 2024 Jun 13;15:4858. doi: 10.1038/s41467-024-48185-5 (PMC11176372; doi:10.1038/s41467-024-48185-5)
Supplement: Supplementary file 12 — Source Data [file 41467_2024_48185_MOESM12_ESM.zip › SourceData/SourceData for Fig6.nwk]

((ZP_05315456_Nitrosomonas_sp._AL212:0.46188250510464013,BR2_Ther4_2:0.4364486886031674)31:0.014565697388441164,((((((((ZP_03690008_Thioalkalivibrio_sp._K90mix:0.2338798639913272,BR2_Bet16:0.24447212608506694)93:0.058203883665097225,ZP_05316186_Nitrosomonas_sp._AL212:0.37419029895365535)42:0.027518349850877977,((((PiMoBac_misc10:0.05985985544351266,PiMoBac_Gam3_2:0.058957767737229175)100:0.13887883658023797,PiMoBac_Gam4_1:0.21678131228765124)97:0.06405023931934567,(BR2_Gam17:0.20464170591152633,BR2_Gam14:0.05616438916973054)100:0.20575877185884095)66:0.025253213115825585,(YP_002892638_Tola_1437_Tolumonas_auensis_DSM_9187:0.2247249221031115,BR2_Bet16_2:0.20450198908887157)100:0.11307732887736253)83:0.06695700467014083)35:0.009673103839201048,(ZP_05883096_Vibrio_metschnikovii_CIP_694:0.411199726661344,'YP_001093376_Shew_1247_Shewanella_loihica_PV-4':0.2982414267043817)99:0.105403044754013)92:0.06811620374559936,((((ZP_04748595_Mycobacterium_kansasii_ATCC_12478:0.10609639329945739,YP_001851979_Mycobacterium_marinum_M:0.10207845935415083)94:0.03552886051278946,ZP_03416494_Mycobacterium_tuberculosis_02_1987:0.15755977524060916)66:0.00992955620244083,((YP_881014_Mycobacterium_avium_104:0.06643670102651056,'NP_961140_Mycobacterium_avium_subsp._paratuberculosis_K-10':0.06855982347534592)99:0.027311044199837608,ZP_05227300_Mycobacterium_intracellulare_ATCC_13950:0.09534071021518115)100:0.07256081295184744)100:0.12984521302084423,ZP_01856114_Planctomyces_maris_DSM_8797:0.27505456237996806)100:0.4205630472641949)14:0.0234750838737232,((((((((ZP_04426475_Planctomyces_limnophilus_DSM_3776:0.30696587307206424,YP_003291925_Rhodothermus_marinus_DSM_4252:0.1835681047519422)93:0.062350825716155266,(ZP_04037145_Meiothermus_silvanus_DSM_9946:0.2315661420541841,ZP_03496012_Thermus_aquaticus_Y51MC23:0.2262612450101808)100:0.08366762950809593)25:0.012461956257308827,((((YP_002462748_Chloroflexus_aggregans_DSM_9485:0.06299503361918771,'YP_001635390_Chloroflexus_aurantiacus_J-10-fl':0.06854046043903772)100:0.1683043777077043,ZP_04040266_Meiothermus_ruber_DSM_1279:0.23987898740803962)35:0.008505790885753792,(YP_001433333_Roseiflexus_castenholzii_DSM_13941:0.07453423497237983,'YP_001276322_Roseiflexus_sp._RS-1':0.0657516104692845)100:0.18366047059228227)28:0.016397451190269672,YP_002786436_Deinococcus_deserti_VCD115:0.28947917829539305)30:0.018271394717576044)69:0.03662218429272966,PiMoBac_Acti1:0.4381448572876486)30:0.016199612255708058,(((BS5B12bet9_1:0.034087290569280726,BR2_Beta:0.04569509577168983)100:0.3675192727803368,YP_001430717_Roseiflexus_castenholzii_DSM_13941:0.33657592090892924)52:0.023565862975997907,(((((CdV_Beta9_2:0.014345434035464823,BR2_Bet13_2:0.005826727106526984)49:0.002131974416226944,BS5B12bet2_4:0.014771029607591322)50:0.007923109322138815,BS5B12bet2_3:0.01575045686409644)59:0.005805395005624446,BS5B12bet1_2:0.023986697387615726)100:0.20587885502497155,ST09_Misc2:0.26769607971104453)100:0.20016037934516112)99:0.09032494518151576)49:0.04873670907299472,((((((ST09_Fir4:0.2178933224739387,ST09_Clos14:0.31980723571396863)24:0.008619821714617587,(ST09_Fir6:0.24486303161278045,PiMoBac_misc5:0.23756523129407606)60:0.03821696194445049)100:0.12569891534183084,((CdV_Actinob_1:0.04180099418936466,BR2_Actino:0.06698924615034461)100:0.21671895883352202,CdV_Acti8_2:0.26669222510301027)100:0.15355990501542574)100:0.20845273203626324,((((((((BS5B12gam5:0.057299135505366416,BS5B12bet4_1:0.051030793190431384)100:0.14888135126880694,BS5B12del10:0.20153138158276143)100:0.12863542593316812,((PiMoBac_misc2:0.08772860070882305,PiMoBac_Delt1:0.12504706994694426)100:0.07580909971306687,(PiMoBac_misc1:0.04750737353058957,PiMoBac_Gam3_1:0.052099126495913424)100:0.0771595265172509)100:0.1293629836956859)15:0.00783403830542406,(((((PiMoBac_misc4:0.11781015030221012,BS5B12met12:0.12554648065777263)60:0.027175815526994145,BR2_Delt2_1:0.1349668567236658)47:0.02294894391965911,BR2_Ther4_1:0.1583726852905797)46:0.023045908299387,PiMoBac_misc3:0.2339700010907582)67:0.025147992490203136,((((((WP_045530222_Serpentinomonas_raichei:0.0,BS5B12bet2_1:1.162482198881996E-16)98:0.01696979687574021,'KJS71108_Comamonadaceae_bacterium_BICA1-1':0.01986143332077389)35:0.005838674224255485,BS5B12bet1_1:0.02285647341456962)21:0.004491880491067587,((WP_029461386_Serpentinomonas_raichei:0.0,BS5B12bet3_1:1.162482198881996E-16)90:0.017658386043967415,BR2_Bet13_1:0.0019282471744395534)45:0.012105469031319831)66:0.010201688561174673,(WP_045534291_Serpentinomonas_mccroryi:0.0037715520994437654,CdV_Beta9_1:0.0028691606911467214)100:0.045765115000368076)94:0.024383023906909024,BR2_Bet8:0.05799344670068295)100:0.11672909961336307)44:0.03297146395310602)62:0.033039240939779425,PiMoBac_Alph1:0.2571579580040677)47:0.02352161828568141,((((((ZP_01729086_Cyanothece_sp._CCY0110:0.05648534944981385,YP_001804353_Cyanothece_sp._ATCC_51142:0.07643841335747771)100:0.08893472887169393,YP_001733734_Synechococcus_sp._PCC_7002:0.14410895705980695)43:0.022214875548492195,(((((((YP_002371470_Cyanothece_sp._PCC_8801:0.0782250959900788,'YP_001661223_Microcystis_aeruginosa_NIES-843':0.07036147911818107)50:0.0087827434850568,YP_323532_Anabaena_variabilis_ATCC_29413:0.09533526324095785)86:0.02540748078170519,YP_002485721_Cyanothece_sp._PCC_7425:0.09159067450609973)75:0.018889178637543858,NP_486174_Nostoc_sp._PCC_7120:0.09092450191742162)94:0.03015823093236572,YP_173171_Synechococcus_elongatus_PCC_6301:0.11427200024257546)40:0.002154042972920464,NP_441340_Synechocystis_sp._PCC_6803:0.14197660686131072)100:0.06143729245648635,YP_002376583_Cyanothece_sp._PCC_7424:0.10841270195037944)56:0.030125690803129837)15:0.004223828214979654,(((ZP_05031038_Coleofasciculus_chthonoplastes_PCC_7420:0.1057351005947285,ZP_01619185_Lyngbya_sp._PCC_8106:0.09178983058528131)47:0.004547836756612253,ZP_01629171_Nodularia_spumigena_CCY9414:0.08642740867096695)52:0.01613127592069029,(ZP_05039357_Synechococcus_sp._PCC_7335:0.10211784646765559,YP_001518462_Acaryochloris_marina_MBIC11017:0.1172410137044921)56:0.01695856237434294)71:0.03156216255015735)30:0.024226937484231756,(ZP_05045596_Cyanobium_sp._PCC_7001:0.11233651718483319,ZP_01084882_Synechococcus_sp._WH_5701:0.09509512581302543)100:0.11027159308903613)56:0.01855444100780886,BS5B12cya11:0.19823667431218409)100:0.07966063898277541)62:0.051999531636582295,(('ZP_05115684_Labrenzia_alexandrii_DFL-11':0.1999682185964285,'ZP_01902156_Roseobacter_sp._AzwK-3b':0.22818273603286984)23:0.0011203301682118486,(ZP_05053737_Octadecabacter_antarcticus_307:0.2042984363166979,ZP_01003906_Loktanella_vestfoldensis_SKA53:0.22426358975174027)73:0.03255102616682904)100:0.1530325229130121)35:0.028058772987559155,CdV_Acti8_1:0.34708776349613185)100:0.38108634686567955)59:0.040058755246413426,((((((((PiMoBac_misc9:0.0450802787072489,PiMoBac_misc8:0.06170061371291859)95:0.05415103202747043,PiMoBac_misc7:0.10766596412365004)31:0.009793790554331843,((GPS12chl2_2:0.022037331161640274,BS5B12chl2_2:0.055638955503139596)100:0.0644518892379714,PiMoBac_Met12:0.1178367828234038)86:0.0347924154543995)39:0.012347387969052348,PiMoBac_Chlx2:0.12158245697463334)95:0.0582734682137788,PiMoBac_Delt2:0.33635671896927194)54:0.0113243571436761,BS5B12bet9_3:0.23632904396081217)75:0.03564347742047046,ST09_Misc1:0.2877034972283655)50:0.011561106167067273,PiMoBac_misc6:0.3872570480600381)99:0.09926773743564425)20:0.0035841575834038523,((((((((CdV_Clos11:0.08754906460601321,BS5B12fir7:0.0759159508370663)63:0.011126603677133527,GPS12firm_1:0.13115522126228016)64:0.017897571234606786,GPS12firm_2:0.15364746369297128)100:0.06470082018681352,(GPS12chl2_1:0.059112719744159506,BS5B12chl2_1:0.032854400847010176)100:0.13678160426737376)97:0.051083421688822156,(CdV_Clos3:0.17354560073251157,BR2_Delt2_2:0.24077372877200906)98:0.05172555940088839)59:0.020093761434436846,(CdV_Epsilon:0.07015218506610325,BR2_Perc11:0.06458289063696485)100:0.24378857068419013)100:0.20161503668346167,ZP_03728172_Dethiobacter_alkaliphilus_AHT_1:0.47402271711336996)58:0.02866787393814332,PiMoBac_Nitr1:0.4257343042368893)74:0.058343475174579135)95:0.1076564647862839)18:0.004725954271525067,('YP_001964992_Leptospira_biflexa_serovar_Patoc_strain_''Patoc_1_(Ames)''':0.36445501669723745,YP_001581819_Nitrosopumilus_maritimus_SCM1:0.5760618245381781)39:0.039009478105933616)42:0.023567551436225676,((YP_002315899_Anoxybacillus_flavithermus_WK1:0.3259288574826742,'NP_244736_Bacillus_halodurans_C-125':0.3296679616653191)98:0.0734343929426235,YP_002885752_Exiguobacterium_sp._AT1b:0.5220915480479127)99:0.11310677484848995)49:0.02907637357248059)10:0.011103015103717232,(((((('YP_796676_Leptospira_borgpetersenii_serovar_Hardjo-bovis_str._L550':0.04155453375023978,'YP_003319_Leptospira_interrogans_serovar_Copenhageni_str._Fiocruz_L1-130':0.048594975693005964)100:0.2825822007559124,ZP_01691175_Microscilla_marina_ATCC_23134:0.3171651820471284)92:0.07170527782574883,'YP_002728636_Sulfurihydrogenibium_azorense_Az-Fu1':0.34771844576296346)22:0.014108449560182514,((((((((((YP_001090457_Prochlorococcus_marinus_str._MIT_9301:0.007602726100958292,YP_001008626_Prochlorococcus_marinus_str._AS9601:0.005761474204164906)54:0.0016957419538083025,(ZP_05138109_Prochlorococcus_marinus_str._MIT_9202:0.006929333526520153,YP_001483437_Prochlorococcus_marinus_str._MIT_9215:0.0030777915093347496)88:0.008424249161192122)56:0.0032662106476845933,YP_396713_Prochlorococcus_marinus_str._MIT_9312:0.012734913748101777)100:0.021484540322780528,('YP_001010558[Prochlorococcus_marinus_str._MIT_9515':0.03646247357213864,NP_892334_Prochlorococcus_marinus_subsp._pastoris_str._CCMP1986:0.028593905119082975)94:0.02188078665518191)100:0.11917863290190364,(YP_292771_Prochlorococcus_marinus_str._NATL2A:0.009764213722743897,YP_001014119_Prochlorococcus_marinus_str._NATL1A:0.01730213027375774)100:0.12920852922693796)53:0.01203195235541099,(YP_001550118_Prochlorococcus_marinus_str._MIT_9211:0.0672276387439849,NP_874635_Prochlorococcus_marinus_subsp._marinus_str._CCMP1375:0.07523262217729712)100:0.05447571066315527)100:0.08726632405119739,(YP_001016813_Prochlorococcus_marinus_str._MIT_9303:0.03146438844114766,NP_895042_Prochlorococcus_marinus_str._MIT_9313:0.0287575282148411)100:0.21142868026061995)96:0.06142067917976747,YP_001227072_Synechococcus_sp._RCC307:0.22943370748971262)94:0.033564196464324084,(((('YP_001660928_Microcystis_aeruginosa_NIES-843':0.010440613418132693,CAO86493_Microcystis_aeruginosa_PCC_7806:0.006601932079620083)100:0.14163101111041387,YP_322678_Anabaena_variabilis_ATCC_29413:0.14209857060170897)87:0.028684551843372215,ZP_01621751_Lyngbya_sp._PCC_8106:0.1962344818115166)67:0.014979813561954405,(((YP_323456_Anabaena_variabilis_ATCC_29413:0.008493376192621114,NP_485029_Nostoc_sp._PCC_7120:0.0052886046762215455)100:0.061125039690544156,YP_001864683_Nostoc_punctiforme_PCC_73102:0.0674199001051067)100:0.041390278390267946,(YP_001521592_Acaryochloris_marina_MBIC11017:0.021592860833652992,YP_001516213_Acaryochloris_marina_MBIC11017:0.02030953125728397)100:0.0762868288912611)100:0.0762061672325853)100:0.08412845714233361)58:0.0302749871961309,YP_731686_Synechococcus_sp._CC9311:0.3731576408680603)43:0.024665354685774816)82:0.026572488829724836,(((('ZP_01118259_Polaribacter_irgensii_23-P':0.12615438057408762,ZP_01052391_Polaribacter_sp._MED152:0.10835416624645826)100:0.09125582391705343,ZP_01692321_Microscilla_marina_ATCC_23134:0.19717818171131318)85:0.038077415356705814,ZP_01253224_Psychroflexus_torquis_ATCC_700755:0.1939216338654442)48:0.02174175559082788,ZP_01735206_Flavobacteria_bacterium_BAL38:0.27545390746292625)100:0.20388041424582434)98:0.04966607935121797,(((PiMoBac_Gam4_2:0.255363142934338,BS5B12bet9_2:0.2091130356883856)100:0.09852975927338506,BS5B12bet4_2:0.2761248307961462)64:0.034277585076284554,(((((YP_986494_Acidovorax_sp._JS42:0.05496414216568619,YP_002553078_Acidovorax_ebreus_TPSY:0.06430038571403954)100:0.19055143171179625,YP_001019336_Methylibium_petroleiphilum_PM1:0.21210308601963385)22:0.0020727466618677927,ZP_01915636_Limnobacter_sp._MED105:0.25103331747671037)31:0.015805615857788644,'YP_001156831_Polynucleobacter_necessarius_subsp._asymbioticus_QLW-P1DMWA-1':0.29489205799700896)48:0.02340092039562631,((BS5B12bet3_2:0.03148669297961771,BS5B12bet2_2:0.030621037054608696)100:0.24579454539012086,BR2_Bet15:0.3023700011736421)46:0.034236116812865314)66:0.04592699095120887)100:0.1176636605176946)93:0.06933223734882873)6:0.009469848017636092,((YP_001718092_Candidatus_Desulforudis_audaxviator_MP104C:0.4749939160046135,CdV_Actinob_2:0.4426863662540839)34:0.023469561835687346,(((('ZP_05113902_Labrenzia_alexandrii_DFL-11':0.15565337212333272,YP_508051_Jannaschia_sp._CCS1:0.16175358649931687)51:0.02095481056531572,ZP_05067700_Octadecabacter_arcticus_238:0.2048988288595091)100:0.06804439403594703,'ZP_02168701_Hoeflea_phototrophica_DFL-43':0.31543259982859656)100:0.11517022208136063,BS5B12alp6:0.4200071575196308)62:0.04341144482606183)10:0.016709177573870058)31:0.014565697388441164):0.0;
