# Supplementary material for: A non-methanogenic archaeon within the order Methanocellales
Source: Nat Commun. 2024 Jun 13;15:4858. doi: 10.1038/s41467-024-48185-5 (PMC11176372; doi:10.1038/s41467-024-48185-5)
Supplement: Supplementary file 12 — Source Data [file 41467_2024_48185_MOESM12_ESM.zip › SourceData/SourceData for Fig8.xlsx]

## Sheet: For COUNT
											01:01:00
											gain
											loss
											..
											# Family	2075	2285	2725	2768	1215	1681	1511	1508	2824	3836	3255	1993	1838	2206	1858	2342	2607	2546	1605	2497	2183	2535	2617	2288	2444	1585	3110	2197	2667	2801	2983	2975	2985	3223	3077	2082	2215	3077
											gain
											loss
	Group	Representative function	arCOG	arCOG description	arCOG group	KO	KO description	averaged number of CXXCH domian	averaged number of TMHMM domian			Mf_stordalenmirensis	Mc_conradii	Mc_paludicola	Mc_arvoryzae	Met12	Sa_caldarius	Sa_butanivorans	Mm_shengliensis	Mp_nitroreducens	Ms_acetivorans	Ms_barkeri	Mh_evestigatum	Ms_zhilinae	Mc_burtonii	Mh_mahii	Mm_hollandica	Ml_tindarius	Ml_psychrophilus	Mt_thermoacetophila	Mt_soehngenii	Ms_harundinacea	Node1	Node2	Node3	Node4	Node5	Node6	Node7	Node8	Node9	Node10	Node11	Node12	Node13	Node14	Node15	Node16	Node17
cluster122	mcrABG	coenzyme-B sulfoethylthiotransferase subunit alpha	arCOG04857	Methyl coenzyme M reductase, alpha subunit	H	K00399	mcrA; methyl-coenzyme M reductase alpha subunit [EC:2.8.4.1]	0	0	20	24	1	1	1	1	0	3	3	1	1	1	1	1	1	1	1	1	1	1	1	1	1	1	1	1	1	1	1	1	1	1	1	1	1	1	1	1	1	1
cluster608	mcrABG	coenzyme-B sulfoethylthiotransferase subunit beta	arCOG04860	Methyl coenzyme M reductase, beta subunit	H	K00401	mcrB; methyl-coenzyme M reductase beta subunit [EC:2.8.4.1]	0	0	20	21	1	1	1	1	0	2	1	1	1	1	1	1	1	1	1	1	1	1	1	1	1	1	1	1	1	1	1	1	1	1	1	1	1	1	1	1	1	1
cluster109	mcrABG	coenzyme-B sulfoethylthiotransferase subunit gamma	arCOG04858	Methyl coenzyme M reductase, gamma subunit	H	K00402	mcrG; methyl-coenzyme M reductase gamma subunit [EC:2.8.4.1]	0	0	20	25	1	1	1	1	0	3	4	1	1	1	1	1	1	1	1	1	1	1	1	1	1	1	1	1	1	1	1	1	1	1	1	1	1	1	1	1	1	1
cluster789	mcrCD	methyl-coenzyme M reductase I operon protein C	arCOG03225	Methyl coenzyme M reductase, subunit C	H	K03421	mcrC; methyl-coenzyme M reductase subunit C	0	0	19	19	1	1	1	1	0	1	0	1	1	1	1	1	1	1	1	1	1	1	1	1	1	1	1	1	1	1	1	1	1	1	1	1	1	1	1	1	1	1
cluster154	mcrCD	methyl-coenzyme M reductase operon protein D	arCOG04859	Methyl coenzyme M reductase, subunit D	H	K03422	mcrD; methyl-coenzyme M reductase subunit D	0	0	20	23	1	1	2	2	0	1	1	1	2	1	1	1	1	1	1	1	1	1	1	1	1	1	1	1	1	1	1	1	1	1	1	1	1	1	1	1	1	1
cluster76	fwd	tungsten-containing formylmethanofuran dehydrogenase subunit A	arCOG04461	Formylmethanofuran dehydrogenase subunit A	C	K00200	fwdA, fmdA; formylmethanofuran dehydrogenase subunit A [EC:1.2.99.5]	0	0	21	26	1	1	2	2	1	1	1	1	1	3	1	1	1	1	1	1	1	1	1	1	2	1	1	1	1	1	1	1	1	1	1	1	1	1	1	1	1	1
cluster30	fwd	tungsten-containing formylmethanofuran dehydrogenase subunit B	arCOG01499	Formylmethanofuran dehydrogenase subunit B	C	K00201	fwdB, fmdB; formylmethanofuran dehydrogenase subunit B [EC:1.2.99.5]	0	0	21	31	1	2	2	3	1	1	1	1	1	4	3	1	1	1	1	1	1	1	1	1	2	1	1	1	1	1	1	1	1	1	1	1	1	1	1	1	1	1
cluster1009	fwd	formylmethanofuran dehydrogenase, subunit B	arCOG01498	Formylmethanofuran dehydrogenase subunit B	C	K00201	fwdB, fmdB; formylmethanofuran dehydrogenase subunit B [EC:1.2.99.5]	0	0	16	16	0	0	0	0	0	1	1	1	1	1	1	1	1	1	1	1	1	1	1	1	1	0	0	0	0	1	1	1	1	1	1	1	1	1	1	1	1	1
cluster94	fwd	tungsten-containing formylmethanofuran dehydrogenase subunit C	arCOG00097	Formylmethanofuran dehydrogenase subunit C	C	K00202	fwdC, fmdC; formylmethanofuran dehydrogenase subunit C [EC:1.2.99.5]	0	0	20	25	1	1	2	2	1	1	1	1	1	3	1	1	1	0	1	1	1	1	1	1	2	1	1	1	1	1	1	1	1	1	1	1	1	1	1	1	1	1
cluster1510	fwd	tungsten formylmethanofuran dehydrogenase, subunit C-like protein	arCOG00098	Formylmethanofuran dehydrogenase subunit C	C	K00202	fwdC, fmdC; formylmethanofuran dehydrogenase subunit C [EC:1.2.99.5]	0	0	10	11	1	0	0	0	0	0	0	0	2	0	0	0	0	1	1	1	1	1	1	1	1	0	0	0	1	0	0	1	1	1	1	1	1	1	1	1	1	1
cluster66	fwd	tungsten-containing formylmethanofuran dehydrogenase subunit D	arCOG02674	Formylmethanofuran dehydrogenase subunit D	C	K00203	fwdD, fmdD; formylmethanofuran dehydrogenase subunit D [EC:1.2.99.5]	0	0	20	27	1	2	2	3	1	1	1	1	1	3	1	1	1	0	1	1	1	1	1	1	2	1	1	1	1	1	1	1	1	1	1	1	1	1	1	1	1	1
cluster1010	fwd	tungsten formylmethanofuran dehydrogenase subunit D	arCOG02674	Formylmethanofuran dehydrogenase subunit D	C	K00203	fwdD, fmdD; formylmethanofuran dehydrogenase subunit D [EC:1.2.99.5]	0	0	16	16	0	0	0	0	0	1	1	1	1	1	1	1	1	1	1	1	1	1	1	1	1	0	0	0	0	1	1	1	1	1	1	1	1	1	1	1	1	1
cluster777	fwd	tungsten formylmethanofuran dehydrogenase subunit E	arCOG00762	Formylmethanofuran dehydrogenase subunit E	C	K11261	fwdE, fmdE; formylmethanofuran dehydrogenase subunit E [EC:1.2.99.5]	0	0	16	19	0	2	0	1	0	1	1	0	1	2	2	1	0	1	1	1	1	1	1	1	1	1	1	1	1	1	1	1	1	1	1	1	1	1	1	1	1	1
cluster1736	fwd	formylmethanofuran dehydrogenase, subunit E	arCOG00763	Formylmethanofuran dehydrogenase subunit E	C	K11261	fwdE, fmdE; formylmethanofuran dehydrogenase subunit E [EC:1.2.99.5]	0	0.222222	9	9	1	1	0	1	0	0	0	1	0	1	1	0	0	1	1	0	0	0	0	0	1	1	1	1	1	0	1	1	0	0	1	1	1	1	1	0	1	1
cluster191	fwd	tungsten-containing formylmethanofuran dehydrogenase subunit F	arCOG02180	Polyferredoxin	C	K00205	fwdF, fmdF; 4Fe-4S ferredoxin	0	0	20	22	1	1	2	2	1	1	1	1	1	1	1	1	1	1	1	1	1	1	1	0	1	1	1	1	1	1	1	1	1	1	1	1	1	1	1	1	1	1
cluster1402	fwd	4Fe-4S dicluster domain-containing protein	arCOG02180	Polyferredoxin	C	K00205	fwdF, fmdF; 4Fe-4S ferredoxin	0.272727	0	10	11	0	0	0	0	0	0	0	1	0	2	1	0	0	1	1	1	1	1	0	1	1	0	0	0	0	0	1	1	1	1	1	1	1	1	1	1	1	1
cluster924	fwd	formylmethanofuran dehydrogenase, subunit G	arCOG01979	CO dehydrogenase/acetyl-CoA synthase gamma subunit (corrinoid Fe-S protein)	C	K11260	fwdG; 4Fe-4S ferredoxin	0	0	17	17	0	0	0	0	1	1	1	1	1	1	1	1	1	1	1	1	1	1	1	1	1	0	0	1	1	1	1	1	1	1	1	1	1	1	1	1	1	1
cluster2770	fwd	tungsten-containing formylmethanofuran dehydrogenase subunit G	arCOG00292	Ferredoxin domain containing protein	C	K11260	fwdG; 4Fe-4S ferredoxin	0	0	3	4	0	1	1	2	0	0	0	0	0	0	0	0	0	0	0	0	0	0	0	0	0	1	1	0	0	0	0	0	0	0	0	0	0	0	0	0	0	0
cluster137	ftr	formylmethanofuran--tetrahydromethanopterin N-formyltransferase	arCOG02695	Formylmethanofuran:tetrahydromethanopterin formyltransferase	C	K00672	ftr; formylmethanofuran--tetrahydromethanopterin N-formyltransferase [EC:2.3.1.101]	0	0	21	23	2	1	1	1	1	2	1	1	1	1	1	1	1	1	1	1	1	1	1	1	1	1	1	1	1	1	1	1	1	1	1	1	1	1	1	1	1	1
cluster287	mch	methenyltetrahydromethanopterin cyclohydrolase (EC 3.5.4.27)	arCOG02675	Methenyltetrahydromethanopterin cyclohydrolase	H	K01499	mch; methenyltetrahydromethanopterin cyclohydrolase [EC:3.5.4.27]	0	0	21	21	1	1	1	1	1	1	1	1	1	1	1	1	1	1	1	1	1	1	1	1	1	1	1	1	1	1	1	1	1	1	1	1	1	1	1	1	1	1
cluster603	mtd	F420-dependent methylenetetrahydromethanopterin dehydrogenase	arCOG04382	Coenzyme F420-dependent N(5),N(10)-methenyltetrahydromethanopterin dehydrogenase	C	K00319	mtd; methylenetetrahydromethanopterin dehydrogenase [EC:1.5.99.9]	0	0	20	20	1	1	1	1	1	1	0	1	1	1	1	1	1	1	1	1	1	1	1	1	1	1	1	1	1	1	1	1	1	1	1	1	1	1	1	1	1	1
cluster690	mer	methylenetetrahydromethanopterin reductase (EC 1.5.99.11)	arCOG02410	Coenzyme F420-dependent N5,N10-methylene tetrahydromethanopterin reductase or related flavin-dependent oxidoreductase	C	K00320	mer; coenzyme F420-dependent N5,N10-methenyltetrahydromethanopterin reductase [EC:1.5.99.11]	0	0	19	19	1	1	1	1	1	0	0	1	1	1	1	1	1	1	1	1	1	1	1	1	1	1	1	1	1	0	1	1	1	1	1	1	1	1	1	1	1	1
cluster29	mtr	tetrahydromethanopterin S-methyltransferase, subunit A	arCOG03221	Tetrahydromethanopterin S-methyltransferase, subunit A	H	K00577	mtrA2, mtrA; tetrahydromethanopterin S-methyltransferase subunit A [EC:2.1.1.86]	0	0.580645	21	31	1	1	1	2	1	1	1	2	2	2	2	2	2	1	2	1	1	1	1	2	2	1	1	1	1	1	1	1	1	1	1	1	1	1	1	1	1	1
cluster844	mtr	tetrahydromethanopterin S-methyltransferase, subunit B	arCOG04867	Tetrahydromethanopterin S-methyltransferase, subunit B	H	K00578	mtrB2, mtrB; tetrahydromethanopterin S-methyltransferase subunit B [EC:2.1.1.86]	0	1	18	18	1	1	1	1	0	0	0	1	1	1	1	1	1	1	1	1	1	1	1	1	1	1	1	1	1	0	1	1	1	1	1	1	1	1	1	1	1	1
cluster845	mtr	tetrahydromethanopterin S-methyltransferase, subunit C	arCOG04868	Tetrahydromethanopterin S-methyltransferase, subunit C	H	K00579	mtrC; tetrahydromethanopterin S-methyltransferase subunit C [EC:2.1.1.86]	0	7.66667	18	18	1	1	1	1	0	0	0	1	1	1	1	1	1	1	1	1	1	1	1	1	1	1	1	1	1	0	1	1	1	1	1	1	1	1	1	1	1	1
cluster846	mtr	tetrahydromethanopterin S-methyltransferase, subunit D	arCOG04869	Tetrahydromethanopterin S-methyltransferase, subunit D	H	K00580	mtrD; tetrahydromethanopterin S-methyltransferase subunit D [EC:2.1.1.86]	0	6.16667	18	18	1	1	1	1	0	0	0	1	1	1	1	1	1	1	1	1	1	1	1	1	1	1	1	1	1	0	1	1	1	1	1	1	1	1	1	1	1	1
cluster847	mtr	tetrahydromethanopterin S-methyltransferase, subunit E	arCOG04870	Tetrahydromethanopterin S-methyltransferase, subunit E	H	K00581	mtrE; tetrahydromethanopterin S-methyltransferase subunit E [EC:2.1.1.86]	0	5.55556	18	18	1	1	1	1	0	0	0	1	1	1	1	1	1	1	1	1	1	1	1	1	1	1	1	1	1	0	1	1	1	1	1	1	1	1	1	1	1	1
cluster923	mtr	tetrahydromethanopterin S-methyltransferase, subunit F	arCOG03381	Tetrahydromethanopterin S-methyltransferase, subunit F	H	K00582	mtrF; tetrahydromethanopterin S-methyltransferase subunit F [EC:2.1.1.86]	0	1	17	17	1	1	1	0	0	0	0	1	1	1	1	1	1	1	1	1	1	1	1	1	1	1	1	1	1	0	1	1	1	1	1	1	1	1	1	1	1	1
cluster843	mtr	tetrahydromethanopterin S-methyltransferase, subunit G	arCOG03380	Tetrahydromethanopterin S-methyltransferase, subunit G	H	K00583	mtrG; tetrahydromethanopterin S-methyltransferase subunit G [EC:2.1.1.86]	0	1	18	18	1	1	1	1	0	0	0	1	1	1	1	1	1	1	1	1	1	1	1	1	1	1	1	1	1	0	1	1	1	1	1	1	1	1	1	1	1	1
cluster842	mtr	tetrahydromethanopterin S-methyltransferase, subunit H (EC 2.1.1.86)	arCOG04336	Tetrahydromethanopterin S-methyltransferase, subunit H	H	K00584	mtrH; tetrahydromethanopterin S-methyltransferase subunit H [EC:2.1.1.86]	0	0	18	18	1	1	1	1	0	0	0	1	1	1	1	1	1	1	1	1	1	1	1	1	1	1	1	1	1	0	1	1	1	1	1	1	1	1	1	1	1	1
cluster1354	mtr	tetrahydromethanopterin S-methyltransferase, MtrH subunit	arCOG04336	Tetrahydromethanopterin S-methyltransferase, subunit H	H	K00584	mtrH; tetrahydromethanopterin S-methyltransferase subunit H [EC:2.1.1.86]	0	0	11	11	0	0	0	0	1	0	0	1	0	1	1	1	1	1	1	0	0	0	1	1	1	0	0	1	1	0	1	1	0	0	1	1	1	1	1	1	1	1
cluster1990	frh	coenzyme F420-reducing hydrogenase, alpha subunit	arCOG01549	Coenzyme F420-reducing hydrogenase, alpha subunit	C	K00440	frhA; coenzyme F420 hydrogenase alpha subunit [EC:1.12.98.1]	0	0	6	7	1	1	1	1	0	0	0	0	0	1	2	0	0	0	0	0	0	0	0	0	0	1	1	1	1	0	1	0	0	0	0	0	0	1	1	0	0	1
cluster200	frh	coenzyme F420 hydrogenase/dehydrogenase beta subunit domain protein	arCOG02650	Coenzyme F420-reducing hydrogenase, beta subunit	P	K00441	frhB; coenzyme F420 hydrogenase beta subunit [EC:1.12.98.1]	0	0.0454545	19	22	1	1	1	1	0	1	1	1	1	2	3	1	0	1	1	1	1	1	1	1	1	1	1	1	1	1	1	1	1	1	1	1	1	1	1	1	1	1
cluster2013	frh	coenzyme F420-reducing hydrogenase, gamma subunit	arCOG02473	Coenzyme F420-reducing hydrogenase, gamma subunit	C	K00443	frhG; coenzyme F420 hydrogenase gamma subunit [EC:1.12.98.1]	0	0	6	7	1	1	1	1	0	0	0	0	0	1	2	0	0	0	0	0	0	0	0	0	0	1	1	1	1	0	1	0	0	0	0	0	0	1	1	0	0	1
cluster2189	frh	putative coenzyme F420 hydrogenase-processing subunit	arCOG04429	Ni,Fe-hydrogenase maturation factor	C	K00442	frhD; coenzyme F420 hydrogenase delta subunit	0	0	6	6	1	1	1	1	0	0	0	0	0	1	1	0	0	0	0	0	0	0	0	0	0	1	1	1	1	0	1	0	0	0	0	0	0	1	1	0	0	1
cluster2165	mvh	F420-non-reducing hydrogenase large subunit	arCOG01549	Coenzyme F420-reducing hydrogenase, alpha subunit	C	K14126	mvhA, vhuA, vhcA; F420-non-reducing hydrogenase subunit A [EC:1.12.99.-]	0	0	5	6	1	1	1	1	0	0	0	0	2	0	0	0	0	0	0	0	0	0	0	0	0	1	1	1	1	0	0	0	0	0	0	0	0	0	1	0	0	1
cluster1125	mvh	F420-non-reducing hydrogenase iron-sulfur subunit D	arCOG02475	Coenzyme F420-reducing hydrogenase, delta subunit	C	K14127	mvhD, vhuD, vhcD; F420-non-reducing hydrogenase iron-sulfur subunit D [EC:1.12.99.-]	0	0	9	15	1	1	2	2	0	2	3	1	2	0	0	0	0	0	0	0	1	0	0	0	0	1	1	1	1	1	0	0	1	1	1	1	1	1	1	0	0	1
cluster2664	mvh	F420-non-reducing hydrogenase subunit G	arCOG02472	Coenzyme F420-reducing hydrogenase, gamma subunit	C	K14128	mvhG, vhuG, vhcG; F420-non-reducing hydrogenase subunit G [EC:1.12.99.-]	0	0	5	5	1	1	1	1	0	0	0	1	0	0	0	0	0	0	0	0	0	0	0	0	0	1	1	1	1	0	0	0	0	0	0	0	0	0	0	0	0	0
cluster1308	vho/hya	methanophenazine-reducing hydrogenase large subunit	arCOG01550	Ni,Fe-hydrogenase I large subunit	C	K14068	vhoA; F420-nonreducing hydrogenase I, large subunit [EC:1.12.2.-]	0	0	10	12	0	1	1	1	1	1	1	0	0	2	2	0	1	0	0	0	1	0	0	0	0	1	1	1	1	1	1	0	1	1	1	1	1	1	1	0	0	1
cluster1554	vho/hya	F420-non-reducing hydrogenase small subunit	arCOG02474	Ni,Fe-hydrogenase I small subunit	C	K14070	vhoG; F420-nonreducing hydrogenase I [EC:1.12.2.-]	0	0.222222	10	10	0	1	1	1	1	1	1	0	0	1	1	0	1	0	0	0	1	0	0	0	0	1	1	1	1	1	1	0	1	1	1	1	1	1	1	0	0	1
cluster1693	vho	methanophenazine-reducing hydrogenase cytochrome b561 subunit	arCOG02478	Cytochrome b subunit of formate dehydrogenase	C	K14069	vhoC; F420-nonreducing hydrogenase I, cytochrome b subunit [EC:1.12.2.-]	0	4.625	6	8	0	1	1	1	0	0	0	0	0	2	2	0	0	0	0	0	1	0	0	0	0	1	1	1	1	0	1	0	1	1	1	1	1	1	1	0	0	1
cluster955	ech	putative NADH:ubiquinone dehydrogenase	arCOG01539	NADH dehydrogenase subunit L	C	K14086	echA; ech hydrogenase subunit A	0	17.3125	13	16	1	2	2	2	1	0	0	0	0	1	0	1	1	1	1	1	1	1	0	0	0	1	1	1	1	0	1	1	1	1	1	1	1	1	1	0	0	1
cluster3132	ech	Ech hydrogenase subunit B	arCOG01545	Formate hydrogenlyase subunit 4	C	K14087	echB; ech hydrogenase subunit B	0	7.75	4	4	0	1	1	1	0	0	0	0	0	0	1	0	0	0	0	0	0	0	0	0	0	1	1	1	1	0	1	0	0	0	0	0	0	1	1	0	0	1
cluster2672	ech	NADH:ubiquinone oxidoreductase 27 kD subunit	arCOG01556	Ni,Fe-hydrogenase III component G	C	K14089	echD; ech hydrogenase subunit D	0	0	5	5	1	1	1	1	0	0	0	0	0	0	1	0	0	0	0	0	0	0	0	0	0	1	1	1	1	0	1	0	0	0	0	0	0	1	1	0	0	1
cluster2874	ech	4Fe-4S dicluster domain-containing protein	arCOG01543	NADH dehydrogenase subunit I	C	K14091	echF; ech hydrogenase subunit F	0	0	4	4	0	1	1	1	0	0	0	0	0	0	1	0	0	0	0	0	0	0	0	0	0	1	1	1	1	0	1	0	0	0	0	0	0	1	1	0	0	1
cluster1237	hyp	probable hydrogenase nickel incorporation protein HypA	arCOG04426	Zn finger protein HypA/HybF (possibly regulating hydrogenase expression)	R	K04651	hypA, hybF; hydrogenase nickel incorporation protein HypA/HybF	0	0	12	12	1	1	1	1	1	1	1	0	1	1	1	0	1	0	0	0	1	0	0	0	0	1	1	1	1	1	1	0	1	1	1	1	1	1	1	0	0	1
cluster1439	hyp	putative hydrogenase nickel incorporation protein HypB	arCOG01231	Ni2+-binding GTPase involved in regulation of expression and maturation of urease and hydrogenase	O	K04652	hypB; hydrogenase nickel incorporation protein HypB	0	0	10	10	1	1	1	1	1	1	0	0	0	1	1	0	1	0	0	0	1	0	0	0	0	1	1	1	1	1	1	0	1	1	1	1	1	1	1	0	0	1
cluster1239	hyp	HypC/HybG/HupF family hydrogenase formation chaperone	arCOG04427	Hydrogenase maturation factor	O	K04653	hypC; hydrogenase expression/formation protein HypC	0	0	12	12	1	1	1	1	1	1	1	0	1	1	1	0	1	0	0	0	1	0	0	0	0	1	1	1	1	1	1	0	1	1	1	1	1	1	1	0	0	1
cluster1238	hyp	hydrogenase expression/formation protein HypD	arCOG04428	Hydrogenase maturation factor	O	K04654	hypD; hydrogenase expression/formation protein HypD	0	0	12	12	1	1	1	1	1	1	1	0	1	1	1	0	1	0	0	0	1	0	0	0	0	1	1	1	1	1	1	0	1	1	1	1	1	1	1	0	0	1
cluster1236	hyp	hydrogenase expression/formation protein HypE	arCOG00636	Hydrogenase maturation factor	O	K04655	hypE; hydrogenase expression/formation protein HypE	0	0	12	12	1	1	1	1	1	1	1	0	1	1	1	0	1	0	0	0	1	0	0	0	0	1	1	1	1	1	1	0	1	1	1	1	1	1	1	0	0	1
cluster1284	hyp	hydrogenase maturation protein HypF	arCOG01187	Hydrogenase maturation factor	O	K04656	hypF; hydrogenase maturation protein HypF	0	0	12	12	1	1	1	1	1	1	1	0	1	1	1	0	1	0	0	0	1	0	0	0	0	1	1	1	1	1	1	0	1	1	1	1	1	1	1	0	0	1
cluster2653	fdh	formate/nitrite transporter family protein	arCOG03454	Formate/nitrite family of transporter	P	K21993	fdhC; formate transporter	0	6.4	5	5	0	1	1	1	0	0	0	0	0	0	0	0	0	0	0	0	0	0	0	1	1	1	1	1	1	0	0	0	0	0	0	0	0	0	0	1	1	1
cluster116	fdh	assimilatory nitrate reductase (NADH) alpha subunit apoprotein	arCOG01543	NADH dehydrogenase subunit I	C	K05299	fdhA; formate dehydrogenase alpha subunit [EC:1.2.1.43]	0	0	9	23	1	1	2	4	0	0	0	0	2	0	1	0	0	0	0	0	0	0	3	2	7	1	1	1	1	0	1	0	0	0	0	0	0	1	1	1	1	1
cluster1208	fdh	formate dehydrogenase, beta subunit (F420) (EC 1.2.99.-)	arCOG02653	Coenzyme F420-reducing hydrogenase, beta subunit (with C-terminal ferredoxin domain)	C	K00125	formate dehydrogenase, beta subunit [EC:1.2.1.2]	0	0	11	14	2	1	2	2	0	0	1	1	1	0	1	0	0	0	0	0	1	1	0	0	1	1	1	1	1	1	1	0	1	1	1	1	1	1	1	0	1	1
cluster111	cdh	CO dehydrogenase/acetyl-CoA synthase complex subunit epsilon	arCOG02428	CO dehydrogenase/acetyl-CoA synthase alpha subunit	C	K00192	cdhA; acetyl-CoA decarbonylase/synthase complex subunit alpha [EC:1.2.7.4]	0.0833333	0	18	24	0	0	0	1	1	2	2	1	1	3	2	1	1	1	1	1	1	1	1	1	2	0	1	1	1	1	1	1	1	1	1	1	1	1	1	1	1	1
cluster195	cdh	CO dehydrogenase beta subunit/acetyl-CoA synthase epsilon subunit	arCOG04408	CO dehydrogenase/acetyl-CoA synthase epsilon subunit	C	K00195	cdhB; acetyl-CoA decarbonylase/synthase complex subunit epsilon	0	0	18	22	0	0	0	1	2	1	1	1	1	2	2	1	1	1	1	1	1	1	1	1	2	0	1	1	1	1	1	1	1	1	1	1	1	1	1	1	1	1
cluster182	cdh	bifunctional acetyl-CoA decarbonylase/synthase complex subunit alpha/beta	arCOG04360	CO dehydrogenase/acetyl-CoA synthase beta subunit	C	K00193	cdhC; acetyl-CoA decarbonylase/synthase complex subunit beta [EC:2.3.1.-]	0	0	18	22	0	0	0	1	1	1	1	1	1	2	2	1	1	1	1	1	1	1	1	2	2	0	1	1	1	1	1	1	1	1	1	1	1	1	1	1	1	1
cluster512	cdh	acetyl-CoA decarbonylase/synthase complex delta subunit	arCOG01980	CO dehydrogenase/acetyl-CoA synthase delta subunit (corrinoid Fe-S protein)	C	K00194	cdhD, acsD; acetyl-CoA decarbonylase/synthase complex subunit delta [EC:2.1.1.245]	0	0	19	21	1	0	0	1	1	1	1	1	1	2	2	1	1	1	1	1	1	1	1	1	1	0	1	1	1	1	1	1	1	1	1	1	1	1	1	1	1	1
cluster511	cdh	CO-methylating acetyl-CoA synthase corrinoid iron-sulfur protein large subunit precursor	arCOG01979	CO dehydrogenase/acetyl-CoA synthase gamma subunit (corrinoid Fe-S protein)	C	K00197	cdhE, acsC; acetyl-CoA decarbonylase/synthase complex subunit gamma [EC:2.1.1.245]	0.047619	0	19	21	1	0	0	1	1	1	1	1	1	2	2	1	1	1	1	1	1	1	1	1	1	0	1	1	1	1	1	1	1	1	1	1	1	1	1	1	1	1
cluster5074	ackA	acetate kinase	arCOG05260	Acetate kinase	C	K00925	ackA; acetate kinase [EC:2.7.2.1]	0	0	2	2	0	0	0	0	0	0	0	0	0	1	1	0	0	0	0	0	0	0	0	0	0	0	0	0	0	0	1	0	0	0	0	0	0	0	0	0	0	0
cluster5075	pta	phosphate acetyltransferase	arCOG00855	Phosphotransacetylase	C	K00625	pta; phosphate acetyltransferase [EC:2.3.1.8]	0	0	2	2	0	0	0	0	0	0	0	0	0	1	1	0	0	0	0	0	0	0	0	0	0	0	0	0	0	0	1	0	0	0	0	0	0	0	0	0	0	0
cluster23	acs/acd	acetyl-coenzyme A synthetase (EC 6.2.1.1)	arCOG04201	Acyl-coenzyme A synthetase/AMP-(fatty) acid ligase	I	K01895	ACSS, acs; acetyl-CoA synthetase [EC:6.2.1.1]	0	0.0625	19	32	3	1	1	1	1	1	1	1	1	0	0	1	1	2	1	1	2	1	4	5	3	1	1	1	1	1	0	1	1	1	1	1	1	1	1	1	1	1
cluster1049	acs/acd	4Fe-4S dicluster domain-containing protein	arCOG04201	Acyl-coenzyme A synthetase/AMP-(fatty) acid ligase	I	K01895	ACSS, acs; acetyl-CoA synthetase [EC:6.2.1.1]	0	0	13	15	0	1	1	1	0	0	0	0	0	1	1	0	1	1	0	2	1	1	1	1	2	1	1	1	1	0	1	1	1	1	1	1	1	1	1	1	1	1
cluster2054	acs/acd	acetyl-CoA synthetase alpha subunit	arCOG01340	Acyl-CoA synthetase (NDP forming)	C	K01905	acetyl-CoA synthetase (ADP-forming) [EC:6.2.1.13]	0	0	7	7	0	1	1	1	0	1	0	0	1	1	1	0	0	0	0	0	0	0	0	0	0	1	1	1	1	1	1	0	0	0	0	0	0	1	1	0	0	1
cluster2063	acs/acd	ATP-grasp domain-containing protein	arCOG01340	Acyl-CoA synthetase (NDP forming)	C	K22224	acdB; acetate---CoA ligase (ADP-forming) subunit beta [EC:6.2.1.13]	0	0	7	7	1	1	1	1	0	1	1	0	1	0	0	0	0	0	0	0	0	0	0	0	0	1	1	1	1	1	0	0	0	0	0	0	0	0	1	0	0	1
cluster970	mta	methylcobamide:CoM methyltransferase	arCOG03325	Uroporphyrinogen-III decarboxylase	H	K14080	mtaA; [methyl-Co(III) methanol-specific corrinoid protein]:coenzyme M methyltransferase [EC:2.1.1.246]	0	0	12	16	0	0	0	0	0	1	2	1	0	3	2	1	1	1	1	1	1	1	0	0	0	0	0	0	0	1	1	1	1	1	1	1	1	1	1	0	0	1
cluster1622	mta	methylcobamide:CoM methyltransferase	arCOG03325	Uroporphyrinogen-III decarboxylase	H	K14080	mtaA; [methyl-Co(III) methanol-specific corrinoid protein]:coenzyme M methyltransferase [EC:2.1.1.246]	0	0	9	10	0	0	0	0	0	0	1	0	0	1	1	0	1	2	1	1	1	1	0	0	0	0	0	0	0	1	1	1	1	1	1	1	1	1	1	0	0	1
cluster113	mta	methanol-5-hydroxybenzimidazolylcobamide methyltransferase	arCOG03330	Methanol-cobalamin methyltransferase B subunit	C	K04480	mtaB; methanol---5-hydroxybenzimidazolylcobamide Co-methyltransferase [EC:2.1.1.90]	0	0	11	24	0	0	0	1	0	0	0	4	0	3	3	1	2	2	2	2	2	2	0	0	0	0	1	1	1	0	1	1	1	1	1	1	1	1	1	0	0	1
cluster912	mta	methanol-5-hydroxybenzimidazolylcobamide methyltransferase	arCOG02032	Methanogenic corrinoid protein MtbC1	H	K14081	mtaC; methanol corrinoid protein	0	0	10	17	0	0	0	1	0	0	0	1	0	3	3	0	1	1	1	2	2	2	0	0	0	0	1	1	1	0	1	1	1	1	1	1	1	1	1	0	0	1
cluster2085	mta	methanol-5-hydroxybenzimidazolylcobamide methyltransferase	arCOG02032	Methanogenic corrinoid protein MtbC1	H	K14081	mtaC; methanol corrinoid protein	0	0	7	7	0	0	0	0	0	0	0	0	0	0	0	1	1	1	1	1	1	1	0	0	0	0	0	0	0	0	0	1	1	1	1	1	1	0	0	0	0	0
cluster1063	mtb	Uroporphyrinogen decarboxylase (URO-D) domain protein	arCOG03325	Uroporphyrinogen-III decarboxylase	H	K14082	mtbA; [methyl-Co(III) methylamine-specific corrinoid protein]:coenzyme M methyltransferase [EC:2.1.1.247]	0	0	11	15	0	0	0	0	0	1	1	0	0	1	1	1	1	1	1	3	2	2	0	0	0	0	0	0	0	1	1	1	1	1	1	1	1	1	1	0	0	1
cluster2172	mtb	[dimethylamine--corrinoid protein] Co-methyltransferase	arCOG06710	Dimethylamine methyltransferase	H	K16178	mtbB; dimethylamine---corrinoid protein Co-methyltransferase [EC:2.1.1.249]	0	0	5	6	0	0	0	0	0	0	0	0	0	0	0	0	1	1	1	1	2	0	0	0	0	0	0	0	0	0	0	1	1	1	1	1	0	0	0	0	0	0
cluster2173	mtb	dimethylamine methyltransferase	arCOG06710	Dimethylamine methyltransferase	H	K16178	mtbB; dimethylamine---corrinoid protein Co-methyltransferase [EC:2.1.1.249]	0	0	5	6	0	0	0	0	0	0	0	0	0	0	0	0	1	1	1	1	2	0	0	0	0	0	0	0	0	0	0	1	1	1	1	1	0	0	0	0	0	0
cluster156	mtb	methyltransferase cognate corrinoid protein	arCOG02030	Methanogenic corrinoid protein MtbC1	H	K16179	mtbC; dimethylamine corrinoid protein	0	0	12	23	0	0	0	0	0	1	2	1	0	3	2	2	1	2	2	2	3	2	0	0	0	0	0	0	0	1	1	1	1	1	1	1	1	1	1	0	0	1
cluster2121	mtm/mtt	monomethylamine:corrinoid methyltransferase	arCOG05143	Monomethylamine methyltransferase	C	K16176	mtmB; methylamine---corrinoid protein Co-methyltransferase [EC:2.1.1.248]	0	0	7	7	0	0	0	0	0	0	0	1	0	0	0	1	1	0	1	1	1	1	0	0	0	0	0	0	0	0	0	1	1	1	1	1	1	1	1	0	0	1
cluster2168	mtm/mtt	monomethylamine:corrinoid methyltransferase	arCOG05143	Monomethylamine methyltransferase	C	K16176	mtmB; methylamine---corrinoid protein Co-methyltransferase [EC:2.1.1.248]	0	0	3	6	0	0	0	0	0	0	0	0	0	0	0	0	0	0	0	1	3	2	0	0	0	0	0	0	0	0	0	0	1	1	0	0	0	0	0	0	0	0
cluster514	mtm/mtt	methyltransferase cognate corrinoid protein	arCOG02031	Methanogenic corrinoid protein MtbC1	H	K16177	mtmC; monomethylamine corrinoid protein	0	0	9	21	0	0	0	0	0	0	0	0	0	2	3	2	3	2	2	2	3	2	0	0	0	0	0	0	0	0	1	1	1	1	1	1	1	1	0	0	0	0
cluster1784	mtm/mtt	[trimethylamine--corrinoid protein] Co-methyltransferase	arCOG03406	Trimethylamine:corrinoid methyltransferase	H	K14083	mttB; trimethylamine---corrinoid protein Co-methyltransferase [EC:2.1.1.250]	0	0	8	9	0	0	0	0	0	0	0	1	0	0	0	1	1	2	1	1	1	1	0	0	0	0	0	0	0	0	0	1	1	1	1	1	1	1	1	0	0	1
cluster1958	mtm/mtt	trimethylamine--corrinoid methyltransferase	arCOG03406	Trimethylamine:corrinoid methyltransferase	H	K14083	mttB; trimethylamine---corrinoid protein Co-methyltransferase [EC:2.1.1.250]	0	0	8	8	0	0	0	0	0	0	0	1	0	0	0	1	1	1	1	1	1	1	0	0	0	0	0	0	0	0	0	1	1	1	1	1	1	1	1	0	0	1
cluster1332	mtm/mtt	methyltransferase cognate corrinoid protein	arCOG02028	Methanogenic corrinoid protein MtbC1	H	K14084	mttC; trimethylamine corrinoid protein	0	0	10	12	0	0	0	0	0	0	0	1	0	2	1	1	1	2	1	1	1	1	0	0	0	0	0	0	0	0	1	1	1	1	1	1	1	1	1	0	0	1
cluster3240	mtm/mtt	dimethylamine corrinoid protein	arCOG02028	Methanogenic corrinoid protein MtbC1	H	K14084	mttC; trimethylamine corrinoid protein	0	0	3	4	0	0	0	0	0	0	0	0	0	0	0	0	0	0	0	1	2	1	0	0	0	0	0	0	0	0	0	0	1	1	0	0	0	0	0	0	0	0
cluster13	hdrABC	CoB--CoM heterodisulfide reductase iron-sulfur subunit A/F420-non-reducing hydrogenase iron-sulfur subunit D	arCOG02476	Heterodisulfide reductase, subunit A; ferredoxin domain	C	K03388	hdrA; heterodisulfide reductase subunit A [EC:1.8.98.1]	0	0	20	41	2	2	3	3	0	5	4	2	2	2	2	1	2	1	2	1	2	2	1	1	1	1	1	1	1	1	1	1	1	1	1	1	1	1	1	1	1	1
cluster60	hdrABC	CoB--CoM heterodisulfide reductase, subunit B	arCOG00338	Succinate dehydrogenase subunit C	C	K03389	hdrB; heterodisulfide reductase subunit B [EC:1.8.98.1]	0	0	20	28	1	1	2	2	0	1	2	2	3	1	1	1	1	1	1	1	2	2	1	1	1	1	1	1	1	1	1	1	1	1	1	1	1	1	1	1	1	1
cluster190	hdrABC	CoB--CoM heterodisulfide reductase iron-sulfur subunit C	arCOG00964	Heterodisulfide reductase, subunit C	C	K03390	hdrC; heterodisulfide reductase subunit C [EC:1.8.98.1]	0.0454545	0	19	22	1	1	2	2	0	0	1	1	2	1	1	1	1	1	1	1	1	1	1	1	1	1	1	1	1	1	1	1	1	1	1	1	1	1	1	1	1	1
cluster1737	hdrABC	CoB--CoM heterodisulfide reductase subunit B	arCOG00342	Heterodisulfide reductase, subunit B	C	K22481	hdrB1; heterodisulfide reductase subunit B1 [EC:1.8.7.3]	0	0	9	9	1	1	1	1	0	1	0	0	0	1	1	0	1	0	1	0	0	0	0	0	0	1	1	1	1	1	1	1	0	0	1	1	1	1	1	0	0	1
cluster1738	hdrABC	putative CoB--CoM heterodisulfide reductase iron-sulfur subunit C	arCOG00965	Heterodisulfide reductase, subunit C	C	K22482	hdrC1; heterodisulfide reductase subunit C1 [EC:1.8.7.3]	0.111111	0	9	9	1	1	1	1	0	1	0	0	0	1	1	0	1	0	1	0	0	0	0	0	0	1	1	1	1	1	1	1	0	0	1	1	1	1	1	0	0	1
cluster817	hdrDE	CoB-CoM heterodisulfide reductase, subunit D	arCOG00333	Fe-S oxidoreductase	C	K08264	hdrD; heterodisulfide reductase subunit D [EC:1.8.98.1]	0	0	16	18	0	0	0	0	0	2	1	1	2	1	1	1	1	1	1	1	1	1	1	1	1	0	0	0	0	1	1	1	1	1	1	1	1	1	1	1	1	1
cluster979	hdrDE	CoB-CoM heterodisulfide reductase, subunit E	arCOG05014	CoB--CoM heterodisulfide reductase subunit E	C	K08265	hdrE; heterodisulfide reductase subunit E [EC:1.8.98.1]	0	5.1875	15	16	0	0	0	0	0	1	0	1	2	1	1	1	1	1	1	1	1	1	1	1	1	0	0	0	0	1	1	1	1	1	1	1	1	1	1	1	1	1
cluster990	fpo	NADH:ubiquinone oxidoreductase subunit 3 (chain A)	arCOG01557	NADH dehydrogenase subunit A	C	K22158	fpoA; F420H2 dehydrogenase subunit A [EC:1.5.98.3]	0	2.9375	16	16	0	0	0	0	0	1	1	1	1	1	1	1	1	1	1	1	1	1	1	1	1	0	0	0	0	1	1	1	1	1	1	1	1	1	1	1	1	1
cluster199	fpo/ech	NADH-quinone oxidoreductase subunit NuoB	arCOG01554	F420H2 dehydrogenase subunit, related to NADH:ubiquinone oxidoreductase 20 kD subunit	C	K22159	fpoB; F420H2 dehydrogenase subunit B [EC:1.5.98.3]	0	0.272727	19	22	0	1	1	2	0	1	1	1	1	1	3	1	1	1	1	1	1	1	1	1	1	1	1	1	1	1	1	1	1	1	1	1	1	1	1	1	1	1
cluster1849	fpo	F420H2:quinone oxidoreductase subunit C	arCOG01551	NADH dehydrogenase subunit C	C	K22160	fpoC; F420H2 dehydrogenase subunit C [EC:1.5.98.3]	0	0	8	8	0	0	0	0	0	1	1	1	1	1	0	1	0	1	0	0	0	1	0	0	0	0	0	0	0	1	1	1	1	1	1	1	1	1	1	0	0	1
cluster635	fpo/ech	putative [NiFe]-hydrogenase large subunit	arCOG01548	NADH dehydrogenase subunit D	C	K22161	fpoD; F420H2 dehydrogenase subunit D [EC:1.5.98.3]	0	0	16	20	1	2	3	2	0	1	1	1	1	1	1	1	0	1	0	0	0	1	1	1	1	1	1	1	1	1	1	1	1	1	1	1	1	1	1	1	1	1
cluster1480	fpo/frh	coenzyme F420-reducing hydrogenase subunit beta	arCOG02650	Coenzyme F420-reducing hydrogenase, beta subunit	C	K22162	fpoF; F420H2 dehydrogenase subunit F [EC:1.5.7.2 1.5.98.3]	0	0	11	11	0	0	0	0	1	0	0	0	1	1	1	1	1	1	1	1	1	1	0	0	0	0	0	1	1	0	1	1	1	1	1	1	1	1	1	0	0	1
cluster910	fpo	Formate hydrogenlyase subunit 6/NADH:ubiquinone oxidoreductase subunit (chain I)	arCOG01543	NADH dehydrogenase subunit I	C	K22164	fpoI; F420H2 dehydrogenase subunit I [EC:1.5.98.3]	0	0	17	17	1	0	0	0	0	1	1	1	1	1	1	1	1	1	1	1	1	1	1	1	1	0	0	0	1	1	1	1	1	1	1	1	1	1	1	1	1	1
cluster992	fpo	NADH:ubiquinone oxidoreductase subunit 6 (chain J)	arCOG04654	NADH dehydrogenase subunit J	C	K22165	fpoJ; F420H2 dehydrogenase subunit J [EC:1.5.98.3]	0	3	16	16	0	0	0	0	0	1	1	1	1	1	1	1	1	1	1	1	1	1	1	1	1	0	0	0	0	1	1	1	1	1	1	1	1	1	1	1	1	1
cluster1245	fpo	NADH-ubiquinone/plastoquinone oxidoreductase chain 6	arCOG05181	NADH dehydrogenase subunit J	C	K22165	fpoJ; F420H2 dehydrogenase subunit J [EC:1.5.98.3]	0	1.92308	13	13	0	0	0	0	0	0	0	1	0	1	1	1	1	1	1	1	1	1	1	1	1	0	0	0	0	0	1	1	1	1	1	1	1	1	1	1	1	1
cluster993	fpo	NADH-quinone oxidoreductase subunit NuoK	arCOG03073	NADH dehydrogenase subunit 4L (K,kappa)	C	K22166	fpoK; F420H2 dehydrogenase subunit K [EC:1.5.98.3]	0	2.4375	16	16	0	0	0	0	0	1	1	1	1	1	1	1	1	1	1	1	1	1	1	1	1	0	0	0	0	1	1	1	1	1	1	1	1	1	1	1	1	1
cluster994	fpo	F420H2:quinone oxidoreductase subunit L	arCOG01539	NADH dehydrogenase subunit L	C	K22167	fpoL; F420H2 dehydrogenase subunit L [EC:1.5.98.3]	0	15.875	16	16	0	0	0	0	0	1	1	1	1	1	1	1	1	1	1	1	1	1	1	1	1	0	0	0	0	1	1	1	1	1	1	1	1	1	1	1	1	1
cluster995	fpo	proton-translocating NADH-quinone oxidoreductase chain M	arCOG01538	NADH dehydrogenase subunit M	C	K22168	fpoM; F420H2 dehydrogenase subunit M [EC:1.5.98.3]	0	13.8125	16	16	0	0	0	0	0	1	1	1	1	1	1	1	1	1	1	1	1	1	1	1	1	0	0	0	0	1	1	1	1	1	1	1	1	1	1	1	1	1
cluster911	fpo	proton-translocating NADH-quinone oxidoreductase chain N	arCOG01540	NADH dehydrogenase subunit N	C	K22169	fpoN; F420H2 dehydrogenase subunit N [EC:1.5.98.3]	0	12.7059	17	17	1	0	0	0	0	1	1	1	1	1	1	1	1	1	1	1	1	1	1	1	1	0	0	0	1	1	1	1	1	1	1	1	1	1	1	1	1	1
cluster1246	fpo	F420H2 dehydrogenase subunit FpoO	arCOG04959	Fe420H2 dehydrogenase subunit	C	K22170	fpoO; F420H2 dehydrogenase subunit O [EC:1.5.98.3]	0	0	13	13	0	0	0	0	0	0	0	1	1	1	1	1	1	1	1	1	1	1	0	1	1	0	0	0	0	0	1	1	1	1	1	1	1	1	1	1	1	1
cluster5884	fqo	F420H2:quinone oxidoreductase subunit A	arCOG01557	NADH dehydrogenase subunit A	C	K22171	fqoA; F420H2:quinone oxidoreductase subunit A [EC:1.1.98.4]	0	3	2	2	0	0	0	0	0	1	1	0	0	0	0	0	0	0	0	0	0	0	0	0	0	0	0	0	0	1	0	0	0	0	0	0	0	0	0	0	0	0
cluster5753	fqo	F420H2:quinone oxidoreductase subunit BCD fusion protein	arCOG01554	F420H2 dehydrogenase subunit, related to NADH:ubiquinone oxidoreductase 20 kD subunit	C	K22173	fqoD; F420H2:quinone oxidoreductase subunit D [EC:1.1.98.4]	0	0	2	2	0	0	0	0	0	1	1	0	0	0	0	0	0	0	0	0	0	0	0	0	0	0	0	0	0	1	0	0	0	0	0	0	0	0	0	0	0	0
cluster5881	fqo	F420H2-quinone oxidoreductase, subunit J	arCOG10166	NADH-quinone oxidoreductase subunit J	C	K22177	fqoJ; F420H2:quinone oxidoreductase subunit J [EC:1.1.98.4]	0	5	2	2	0	0	0	0	0	1	1	0	0	0	0	0	0	0	0	0	0	0	0	0	0	0	0	0	0	1	0	0	0	0	0	0	0	0	0	0	0	0
cluster5882	fqo	F420H2:quinone oxidoreductase, subunit K	arCOG03073	NADH dehydrogenase subunit 4L (K,kappa)	C	K22178	fqoK; F420H2:quinone oxidoreductase subunit K [EC:1.1.98.4]	0	3	2	2	0	0	0	0	0	1	1	0	0	0	0	0	0	0	0	0	0	0	0	0	0	0	0	0	0	1	0	0	0	0	0	0	0	0	0	0	0	0
cluster5883	fqo	NADH:ubiquinone oxidoreductase subunit N	arCOG01540	NADH dehydrogenase subunit N	C	K22181	fqoN; F420H2:quinone oxidoreductase subunit N [EC:1.1.98.4]	0	13	2	2	0	0	0	0	0	1	1	0	0	0	0	0	0	0	0	0	0	0	0	0	0	0	0	0	0	1	0	0	0	0	0	0	0	0	0	0	0	0
cluster1914	fqo	F420H2:quinone oxidoreductase subunit M	arCOG01541	Multisubunit Na+/H+ antiporter, MnhD subunit	C	K22180	fqoM; F420H2:quinone oxidoreductase subunit M [EC:1.1.98.4]	0	15.375	7	8	0	0	0	1	0	1	1	1	2	1	0	0	0	0	0	0	0	0	0	1	0	0	1	1	1	1	1	0	0	0	0	0	0	1	1	1	1	1
cluster1932	fqo	F420H2:quinone oxidoreductase subunit L	arCOG01541	Multisubunit Na+/H+ antiporter, MnhD subunit	C	K22179	fqoL; F420H2:quinone oxidoreductase subunit L [EC:1.1.98.4]	0	14.2857	7	7	0	0	0	0	1	1	1	1	1	0	1	0	0	0	0	0	0	0	0	1	0	0	0	1	1	1	1	0	0	0	0	0	0	1	1	1	1	1
cluster2468	fqo/ech	NADH:ubiquinone oxidoreductase, subunit 1	arCOG01546	NADH dehydrogenase subunit H	C	K22175	fqoH; F420H2:quinone oxidoreductase subunit H [EC:1.1.98.4]	0	8.4	5	5	0	1	1	1	0	1	1	0	0	0	0	0	0	0	0	0	0	0	0	0	0	1	1	1	1	1	0	0	0	0	0	0	0	0	0	0	0	0
cluster4767	fqo	F420H2:quinone oxidoreductase subunit I	arCOG02235	Heterodisulfide reductase, subunit A or related polyferredoxin	C	K22176	fqoI; F420H2:quinone oxidoreductase subunit I [EC:1.1.98.4]	0	0	2	2	0	0	0	0	0	1	1	0	0	0	0	0	0	0	0	0	0	0	0	0	0	0	0	0	0	1	0	0	0	0	0	0	0	0	0	0	0	0
cluster1634	rnf	electron transport complex, RnfABCDGE type, A subunit	arCOG03954	Predicted NADH:ubiquinone oxidoreductase, subunit RnfA	C	K03617	rnfA; electron transport complex protein RnfA	0	6	9	9	0	0	0	0	1	0	0	0	0	1	0	1	1	1	1	1	1	1	0	0	0	0	0	1	1	0	1	1	1	1	1	1	1	1	1	0	0	1
cluster1635	rnf	electron transport complex, RnfABCDGE type, B subunit	arCOG02186	Predicted NADH:ubiquinone oxidoreductase, subunit RnfB fused to ferredoxin domains	C	K03616	rnfB; electron transport complex protein RnfB	0	1	9	9	0	0	0	0	1	0	0	0	0	1	0	1	1	1	1	1	1	1	0	0	0	0	0	1	1	0	1	1	1	1	1	1	1	1	1	0	0	1
cluster1630	rnf	4Fe-4S dicluster domain-containing protein	arCOG06548	Predicted NADH:ubiquinone oxidoreductase, subunit RnfC	C	K03615	rnfC; electron transport complex protein RnfC	0	0	9	9	0	0	0	0	1	0	0	0	0	1	0	1	1	1	1	1	1	1	0	0	0	0	0	1	1	0	1	1	1	1	1	1	1	1	1	0	0	1
cluster1631	rnf	NADH:ubiquinone oxidoreductase subunit RnfD	arCOG06547	Predicted NADH:ubiquinone oxidoreductase, subunit RnfD	C	K03614	rnfD; electron transport complex protein RnfD	0	6.88889	9	9	0	0	0	0	1	0	0	0	0	1	0	1	1	1	1	1	1	1	0	0	0	0	0	1	1	0	1	1	1	1	1	1	1	1	1	0	0	1
cluster1633	rnf	electron transport complex subunit RsxE	arCOG03955	Predicted NADH:ubiquinone oxidoreductase, subunit RnfE	C	K03613	rnfE; electron transport complex protein RnfE	0	5.66667	9	9	0	0	0	0	1	0	0	0	0	1	0	1	1	1	1	1	1	1	0	0	0	0	0	1	1	0	1	1	1	1	1	1	1	1	1	0	0	1
cluster1632	rnf	hypothetical protein	arCOG06546	Predicted NADH:ubiquinone oxidoreductase, subunit RnfG	C	K03612	rnfG; electron transport complex protein RnfG	0	1	9	9	0	0	0	0	1	0	0	0	0	1	0	1	1	1	1	1	1	1	0	0	0	0	0	1	1	0	1	1	1	1	1	1	1	1	1	0	0	1
cluster97	ntp	V/A-type H+-transporting ATPase subunit A	arCOG00868	Archaeal/vacuolar-type H+-ATPase subunit A	C	K02117	ATPVA, ntpA; V-type H+-transporting ATPase subunit A [EC:3.6.3.14]	0	0	21	24	1	2	2	1	1	1	1	1	1	1	1	1	1	1	1	1	1	1	1	1	2	1	1	1	1	1	1	1	1	1	1	1	1	1	1	1	1	1
cluster98	ntp	V/A-type H+-transporting ATPase subunit B	arCOG00865	Archaeal/vacuolar-type H+-ATPase subunit B	C	K02118	ATPVB, ntpB; V-type H+-transporting ATPase subunit B [EC:3.6.3.14]	0	0	21	24	1	2	2	1	1	1	1	1	1	1	1	1	1	1	1	1	1	1	1	1	2	1	1	1	1	1	1	1	1	1	1	1	1	1	1	1	1	1
cluster2979	ntp	ATPase, V0/A0 complex, subunit C/D	arCOG02459	Archaeal/vacuolar-type H+-ATPase subunit C	C	K02119	ATPVC, ntpC; V-type H+-transporting ATPase subunit C [EC:3.6.3.14]	0	0	4	4	0	1	1	0	0	1	1	0	0	0	0	0	0	0	0	0	0	0	0	0	0	1	1	1	1	1	0	0	0	0	0	0	0	0	0	0	0	0
cluster592	ntp	H+-transporting two-sector ATPase, C (AC39) subunit	arCOG02459	Archaeal/vacuolar-type H+-ATPase subunit C	C	K02119	ATPVC, ntpC; V-type H+-transporting ATPase subunit C [EC:3.6.3.14]	0	0.1	19	20	1	1	1	1	1	0	0	1	1	1	1	1	1	1	1	1	1	1	1	1	2	1	1	1	1	0	1	1	1	1	1	1	1	1	1	1	1	1
cluster178	ntp	V/A-type H+-transporting ATPase subunit D	arCOG04101	Archaeal/vacuolar-type H+-ATPase subunit D	C	K02120	ATPVD, ntpD; V-type H+-transporting ATPase subunit D [EC:3.6.3.14]	0	0	21	22	1	1	1	1	1	1	1	1	1	1	1	1	1	1	1	1	1	1	1	1	2	1	1	1	1	1	1	1	1	1	1	1	1	1	1	1	1	1
cluster5439	ntp	A-type ATP synthase subunit D	arCOG04101	Archaeal/vacuolar-type H+-ATPase subunit D	C	K02120	ATPVD, ntpD; V-type H+-transporting ATPase subunit D [EC:3.6.3.14]	0	0	2	2	0	1	1	0	0	0	0	0	0	0	0	0	0	0	0	0	0	0	0	0	0	1	0	0	0	0	0	0	0	0	0	0	0	0	0	0	0	0
cluster2556	ntp	ATPase, V1/A1 complex, subunit E	arCOG00869	Archaeal/vacuolar-type H+-ATPase subunit E	C	K02121	ATPVE, ntpE; V-type H+-transporting ATPase subunit E [EC:3.6.3.14]	0	0	5	5	0	1	1	0	0	1	1	0	0	0	0	0	0	0	0	0	0	0	0	0	1	1	1	1	1	1	0	0	0	0	0	0	0	0	0	0	1	1
cluster699	ntp	H+-transporting two-sector ATPase, E subunit	arCOG00869	Archaeal/vacuolar-type H+-ATPase subunit E	C	K02121	ATPVE, ntpE; V-type H+-transporting ATPase subunit E [EC:3.6.3.14]	0	0	19	19	1	1	1	1	1	0	0	1	1	1	1	1	1	1	1	1	1	1	1	1	1	1	1	1	1	0	1	1	1	1	1	1	1	1	1	1	1	1
cluster3716	ntp	A-type ATP synthase subunit F	arCOG04102	Archaeal/vacuolar-type H+-ATPase subunit F	C	K02122	ATPVF, ntpF; V-type H+-transporting ATPase subunit F [EC:3.6.3.14]	0	0	3	3	0	1	1	0	0	0	0	1	0	0	0	0	0	0	0	0	0	0	0	0	0	1	1	1	1	0	0	0	0	0	0	0	0	0	0	0	0	0
cluster407	ntp	Vacuolar H+-transporting two-sector ATPase, F subunit	arCOG04102	Archaeal/vacuolar-type H+-ATPase subunit F	C	K02122	ATPVF, ntpF; V-type H+-transporting ATPase subunit F [EC:3.6.3.14]	0	0	20	21	1	1	1	1	1	1	1	0	1	1	1	1	1	1	1	1	1	1	1	1	2	1	1	1	1	1	1	1	1	1	1	1	1	1	1	1	1	1
cluster177	ntp	V/A-type H+-transporting ATPase subunit I	arCOG04138	Archaeal/vacuolar-type H+-ATPase subunit I	C	K02123	ATPVI, ntpI; V-type H+-transporting ATPase subunit I [EC:3.6.3.14]	0	6.77273	21	22	1	1	1	1	1	1	1	1	1	1	1	1	1	1	1	1	1	1	1	1	2	1	1	1	1	1	1	1	1	1	1	1	1	1	1	1	1	1
cluster5440	ntp	A-type ATP synthase subunit I	arCOG04138	Archaeal/vacuolar-type H+-ATPase subunit I	C	K02123	ATPVI, ntpI; V-type H+-transporting ATPase subunit I [EC:3.6.3.14]	0	7	2	2	0	1	1	0	0	0	0	0	0	0	0	0	0	0	0	0	0	0	0	0	0	1	0	0	0	0	0	0	0	0	0	0	0	0	0	0	0	0
cluster123	ntp	F0F1-type ATP synthase subunit c/vacuolar-type H+-ATPase subunit K	arCOG13284	Archaeal/vacuolar-type Na+/H+-ATPase, subunit K	C	K02124	ATPVK, ntpK; V-type H+-transporting ATPase subunit K [EC:3.6.3.14]	0	2.34783	21	23	1	1	1	1	1	1	1	1	1	1	2	1	1	1	1	1	1	1	1	1	2	1	1	1	1	1	1	1	1	1	1	1	1	1	1	1	1	1
cluster1814	cytC4	conserved hypothetical protein, membrane or secreted	arCOG10904	Uncharacterized protein	S	na	na	4.25	1	4	8	0	0	0	0	2	3	2	0	1	0	0	0	0	0	0	0	0	0	0	0	0	0	0	1	1	1	0	0	0	0	0	0	0	0	1	0	0	1
cluster6014	>10 CXXCH	hypothetical protein	arCOG08705	Large extracellular alpha-helical protein	R	K04013	nrfB; cytochrome c-type protein NrfB	21	0	1	1	0	0	0	0	0	0	0	0	1	0	0	0	0	0	0	0	0	0	0	0	0	0	0	0	0	0	0	0	0	0	0	0	0	0	0	0	0	0
cluster3348	>10 CXXCH	ammonia-forming cytochrome c nitrite reductase subunit c552	arCOG05009	Membrane-bound multiheme cytochrome c subunit	C	na	na	17	1	1	3	0	0	0	0	0	0	0	0	3	0	0	0	0	0	0	0	0	0	0	0	0	0	0	0	0	0	0	0	0	0	0	0	0	0	0	0	0	0
cluster12829	>10 CXXCH	hypothetical protein	arCOG08705	Large extracellular alpha-helical protein	R	K03385	nrfA; cytochrome c-552 [EC:1.7.2.2]	15	1	1	1	0	0	0	0	0	0	0	0	1	0	0	0	0	0	0	0	0	0	0	0	0	0	0	0	0	0	0	0	0	0	0	0	0	0	0	0	0	0
cluster12310	>10 CXXCH	Fibronectin type III domain protein	arCOG04986	Methylene-tetrahydrofolate reductase subunit related domain	C	na	na	15	1	1	1	0	0	0	0	0	1	0	0	0	0	0	0	0	0	0	0	0	0	0	0	0	0	0	0	0	0	0	0	0	0	0	0	0	0	0	0	0	0
cluster11819	>10 CXXCH	hypothetical protein	arCOG12382	Cytochrome C family protein	C	K16311	SIK; serine/threonine-protein kinase SIK [EC:2.7.11.1]	12	1	1	1	0	0	0	0	0	0	0	0	1	0	0	0	0	0	0	0	0	0	0	0	0	0	0	0	0	0	0	0	0	0	0	0	0	0	0	0	0	0
cluster9292	>10 CXXCH	hypothetical protein	arCOG08705	Large extracellular alpha-helical protein	R	na	na	11	1	1	1	0	0	0	0	0	0	0	0	1	0	0	0	0	0	0	0	0	0	0	0	0	0	0	0	0	0	0	0	0	0	0	0	0	0	0	0	0	0
cluster11444	>10 CXXCH	hypothetical protein	arCOG12048	Uncharacterized protein	S	na	na	10	1	1	1	0	0	0	0	0	0	0	0	1	0	0	0	0	0	0	0	0	0	0	0	0	0	0	0	0	0	0	0	0	0	0	0	0	0	0	0	0	0
cluster12821	>10 CXXCH	hypothetical protein	arCOG08705	Large extracellular alpha-helical protein	R	na	na	10	1	1	1	0	0	0	0	0	0	0	0	1	0	0	0	0	0	0	0	0	0	0	0	0	0	0	0	0	0	0	0	0	0	0	0	0	0	0	0	0	0
cluster3355	>10 CXXCH	hypothetical protein	arCOG06836	PKD repeats containing protein	R	na	na	10	1	1	2	0	0	0	0	2	0	0	0	0	0	0	0	0	0	0	0	0	0	0	0	0	0	0	0	0	0	0	0	0	0	0	0	0	0	0	0	0	0
cluster13333	>10 CXXCH	hypothetical protein	arCOG08705	Large extracellular alpha-helical protein	R	K09607	ina; immune inhibitor A [EC:3.4.24.-]	10	1	1	1	0	0	0	0	0	0	0	0	1	0	0	0	0	0	0	0	0	0	0	0	0	0	0	0	0	0	0	0	0	0	0	0	0	0	0	0	0	0
cluster1923	mmcA	methanogenesis multiheme c-type cytochrome	arCOG06549	Membrane-bound multiheme cytochrome c subunit	C	na	na	5.75	1	8	8	0	0	0	0	0	0	0	0	0	1	0	1	1	1	1	1	1	1	0	0	0	0	0	0	0	0	1	1	1	1	1	1	1	1	0	0	0	0
cluster1597	CoM	sulfopyruvate decarboxylase alpha subunit	arCOG01613	Sulfopyruvate decarboxylase, TPP-binding subunit (coenzyme M biosynthesis)	H	K06034	comD; sulfopyruvate decarboxylase subunit alpha [EC:4.1.1.79]	0	0	10	10	0	0	0	0	0	1	1	0	0	0	0	0	0	1	1	1	1	1	1	1	1	0	0	0	0	1	0	1	1	1	1	1	1	1	1	1	1	1
cluster766	CoM	sulfopyruvate decarboxylase subunit beta	arCOG01614	Sulfopyruvate decarboxylase alpha chain	G	K13039	comE; sulfopyruvate decarboxylase subunit beta [EC:4.1.1.79]	0	0.157895	19	19	1	1	1	1	0	1	1	0	1	1	1	1	1	1	1	1	1	1	1	1	1	1	1	1	1	1	1	1	1	1	1	1	1	1	1	1	1	1
cluster931	CoM	putative methanogenesis marker 16 metalloprotein	arCOG00621	Uncharacterized conserved DUF39 domain fused to ferredoxin domain	S	na	na	0	0	16	17	1	0	0	1	0	1	1	1	0	1	1	1	1	1	1	1	1	1	1	2	0	0	1	1	1	1	1	1	1	1	1	1	1	1	1	1	1	1
cluster1015	CoM	cysteate synthase	arCOG01434	Threonine synthase and cysteate synthase	E	K15527	cysteate synthase [EC:2.5.1.76]	0	0	16	16	1	1	1	1	0	0	0	0	1	1	1	0	1	1	1	1	1	1	1	1	1	1	1	1	1	0	1	1	1	1	1	1	1	1	1	1	1	1
cluster2660	CoM	putative 2-phosphosulfolactate phosphatase	arCOG04871	Phosphosulfolactate phosphohydrolase or related enzyme	H	K05979	comB; 2-phosphosulfolactate phosphatase [EC:3.1.3.71]	0	0	5	5	0	1	1	1	0	1	1	0	0	0	0	0	0	0	0	0	0	0	0	0	0	1	1	1	1	1	0	0	0	0	0	0	0	0	0	0	0	0
cluster854	CoB	isopropylmalate/homocitrate/citramalate synthase	arCOG02092	Isopropylmalate/homocitrate/citramalate synthase	E	K10977	aksA; methanogen homocitrate synthase [EC:2.3.3.14 2.3.3.-]	0	0	18	18	1	1	1	1	0	0	0	1	1	1	1	1	1	1	1	1	1	1	1	1	1	1	1	1	1	0	1	1	1	1	1	1	1	1	1	1	1	1
cluster935	CoB	isocitrate/isopropylmalate dehydrogenase family protein	arCOG01163	Isocitrate/isopropylmalate dehydrogenase	C	K10978	aksF; methanogen homoisocitrate dehydrogenase [EC:1.1.1.87 1.1.1.-]	0	0	17	17	1	1	1	1	0	0	0	1	1	1	1	1	1	0	1	1	1	1	1	1	1	1	1	1	1	0	1	1	1	1	1	1	1	1	1	1	1	1
cluster676	CoB	3-isopropylmalate dehydratase, large subunit	arCOG01698	Homoaconitate hydratase/3-isopropylmalate dehydratase large subunit family protein	E	K16792	aksD; methanogen homoaconitase large subunit [EC:4.2.1.114 4.2.1.-]	0	0	20	20	1	1	1	1	0	1	1	1	1	1	1	1	1	1	1	1	1	1	1	1	1	1	1	1	1	1	1	1	1	1	1	1	1	1	1	1	1	1
cluster775	CoB	3-isopropylmalate dehydratase, small subunit (EC 4.2.1.33)	arCOG02230	3-isopropylmalate dehydratase small subunit	E	K16793	aksE; methanogen homoaconitase small subunit [EC:4.2.1.114 4.2.1.-]	0	0	18	19	1	1	1	1	0	0	0	1	1	1	2	1	1	1	1	1	1	1	1	1	1	1	1	1	1	0	1	1	1	1	1	1	1	1	1	1	1	1
cluster278	F420	2-phospho-L-lactate guanylyltransferase	arCOG04472	2-phospho-L-lactate guanylyltransferase, coenzyme F420 biosynthesis enzyme, CobY/MobA/RfbA family	H	K14941	cofC; 2-phospho-L-lactate guanylyltransferase [EC:2.7.7.68]	0	0	21	21	1	1	1	1	1	1	1	1	1	1	1	1	1	1	1	1	1	1	1	1	1	1	1	1	1	1	1	1	1	1	1	1	1	1	1	1	1	1
cluster487	F420	LPPG--FO 2-phospho-L-lactate transferase	arCOG04395	LPPG:FO 2-phospho-L-lactate transferase, F420 biosynthesis enzyme	H	K11212	cofD; LPPG:FO 2-phospho-L-lactate transferase [EC:2.7.8.28]	0	0	21	21	1	1	1	1	1	1	1	1	1	1	1	1	1	1	1	1	1	1	1	1	1	1	1	1	1	1	1	1	1	1	1	1	1	1	1	1	1	1
cluster167	F420	coenzyme F420-0 gamma-glutamyl ligase (EC 6.3.2.31)	arCOG02714	F(420)-0:gamma-glutamyl ligase, F420 coenzyme biosynthesis enzyme	H	K12234	cofE, fbiB; coenzyme F420-0:L-glutamate ligase / coenzyme F420-1:gamma-L-glutamate ligase [EC:6.3.2.31 6.3.2.34]	0	0	21	22	1	1	2	1	1	1	1	1	1	1	1	1	1	1	1	1	1	1	1	1	1	1	1	1	1	1	1	1	1	1	1	1	1	1	1	1	1	1
cluster279	F420	7,8-didemethyl-8-hydroxy-5-deazariboflavin synthase subunit CofG	arCOG00657	Thiamine biosynthesis enzyme ThiH, FO synthase or related uncharacterized enzyme	H	K11780	cofG; FO synthase subunit 1 [EC:2.5.1.77]	0	0	21	21	1	1	1	1	1	1	1	1	1	1	1	1	1	1	1	1	1	1	1	1	1	1	1	1	1	1	1	1	1	1	1	1	1	1	1	1	1	1
cluster126	F420	7,8-didemethyl-8-hydroxy-5-deazariboflavin synthase subunit CofH	arCOG00656	Thiamine biosynthesis enzyme ThiH, FO synthase or related uncharacterized enzyme	H	K11781	cofH; FO synthase subunit 2 [EC:2.5.1.77]	0	0	21	23	1	1	1	1	1	2	1	1	2	1	1	1	1	1	1	1	1	1	1	1	1	1	1	1	1	1	1	1	1	1	1	1	1	1	1	1	1	1
cluster452	MF	tyrosine decarboxylase / aspartate 1-decarboxylase	arCOG00027	L-tyrosine decarboxylase, PLP-dependent protein	E	K18933	mfnA, adc; tyrosine decarboxylase / aspartate 1-decarboxylase [EC:4.1.1.25 4.1.1.11]	0	0	21	21	1	1	1	1	1	1	1	1	1	1	1	1	1	1	1	1	1	1	1	1	1	1	1	1	1	1	1	1	1	1	1	1	1	1	1	1	1	1
cluster604	MF	(5-formylfuran-3-yl)methyl phosphate synthase	arCOG04482	Uncharacterized protein, DUF556 family	S	K09733	mfnB; (5-formylfuran-3-yl)methyl phosphate synthase [EC:4.2.3.153]	0	0	21	21	1	1	1	1	1	1	1	1	1	1	1	1	1	1	1	1	1	1	1	1	1	1	1	1	1	1	1	1	1	1	1	1	1	1	1	1	1	1
cluster541	MF	protein containing ATP-grasp fold, DUF201-type	arCOG01592	Predicted ATP-utilizing enzyme (ATP-grasp superfamily)	R	K06914	mfnD; tyramine---L-glutamate ligase [EC:6.3.4.24]	0	0	21	21	1	1	1	1	1	1	1	1	1	1	1	1	1	1	1	1	1	1	1	1	1	1	1	1	1	1	1	1	1	1	1	1	1	1	1	1	1	1
cluster660	MF	kinase, aspartokinase/uridylate kinase	arCOG00859	Uncharacterized archaeal kinase related to aspartokinase, uridylate kinase	R	K07144	mfnE; 5-(aminomethyl)-3-furanmethanol phosphate kinase [EC:2.7.4.31]	0	0	20	20	1	1	1	1	0	1	1	1	1	1	1	1	1	1	1	1	1	1	1	1	1	1	1	1	1	1	1	1	1	1	1	1	1	1	1	1	1	1
cluster540	MF	H4MPT-linked C1 transfer pathway protein	arCOG04369	Predicted transcriptional regulator/sugar kinase	K	K07072	mfnF; (4-(4-[2-(gamma-L-glutamylamino)ethyl]phenoxymethyl)furan-2-yl)methanamine synthase [EC:2.5.1.131]	0	0	21	21	1	1	1	1	1	1	1	1	1	1	1	1	1	1	1	1	1	1	1	1	1	1	1	1	1	1	1	1	1	1	1	1	1	1	1	1	1	1
cluster306	MPT	molybdenum cofactor biosynthesis protein MoaB	arCOG00214	Molybdopterin biosynthesis enzyme	H	K03638	moaB; molybdenum cofactor biosynthesis protein B	0	0	21	21	1	1	1	1	1	1	1	1	1	1	1	1	1	1	1	1	1	1	1	1	1	1	1	1	1	1	1	1	1	1	1	1	1	1	1	1	1	1
cluster244	MPT	cyclic pyranopterin monophosphate synthase subunit MoaC (EC 4.1.99.18)	arCOG01530	Molybdenum cofactor biosynthesis enzyme	H	K03637	moaC; molybdenum cofactor biosynthesis protein C	0	0	21	21	1	1	1	1	1	1	1	1	1	1	1	1	1	1	1	1	1	1	1	1	1	1	1	1	1	1	1	1	1	1	1	1	1	1	1	1	1	1
cluster128	MPT	putative molybdenum cofactor biosynthesis protein D, MoaD	arCOG00536	Molybdopterin converting factor, small subunit	H	K03636	moaD; molybdopterin synthase sulfur carrier subunit	0	0.0434783	19	23	1	2	1	1	1	0	0	1	2	1	1	1	1	1	1	1	1	1	1	2	2	1	1	1	1	0	1	1	1	1	1	1	1	1	1	1	1	1
cluster309	MPT	probable molybdopterin-guanine dinucleotide biosynthesis protein A	arCOG01872	Molybdopterin-guanine dinucleotide biosynthesis protein A	H	K03752	mobA; molybdopterin-guanine dinucleotide biosynthesis protein A [EC:2.7.7.77]	0	0	21	21	1	1	1	1	1	1	1	1	1	1	1	1	1	1	1	1	1	1	1	1	1	1	1	1	1	1	1	1	1	1	1	1	1	1	1	1	1	1
cluster527	MPT	cyclic pyranopterin monophosphate synthase subunit MoaA (EC 4.1.99.18)	arCOG00930	Molybdenum cofactor biosynthesis enzyme	H	K03639	MOCS1, moaA; molybdenum cofactor biosynthesis protein	0.9	0	20	20	1	1	1	1	1	1	1	1	1	1	1	1	0	1	1	1	1	1	1	1	1	1	1	1	1	1	1	1	1	1	1	1	1	1	1	1	1	1
cluster130	MPT	molybdopterin-guanine dinucleotide biosynthesis MobB/molybdopterin biosynthesis MoaE	arCOG00534	Molybdopterin converting factor, large subunit	H	K03635	MOCS2, moaE; molybdopterin synthase catalytic subunit [EC:2.-.-.-]	0	0	20	23	1	1	1	1	1	0	1	1	1	1	1	1	1	1	1	1	1	1	2	2	2	1	1	1	1	1	1	1	1	1	1	1	1	1	1	1	1	1
cluster176	MPT	molybdopterin biosynthesis protein MoeA/LysR substrate binding-domain-containing protein	arCOG00230	Periplasmic molybdate-binding protein/domain	P	K03750	moeA; molybdopterin molybdotransferase [EC:2.10.1.1]	0	0	20	22	0	1	1	2	1	1	1	1	2	1	1	1	1	1	1	1	1	1	1	1	1	1	1	1	1	1	1	1	1	1	1	1	1	1	1	1	1	1
cluster816	MPT	molybdenum cofactor synthesis domain-containing protein	arCOG00216	Molybdopterin biosynthesis enzyme	H	K03750	moeA; molybdopterin molybdotransferase [EC:2.10.1.1]	0	0	17	18	1	1	1	1	0	1	1	0	1	1	2	1	1	0	0	1	1	1	1	1	1	1	1	1	1	1	1	0	1	1	1	1	1	1	1	1	1	1
cluster133	MPT	molybdopterin-synthase adenylyltransferase MoeB	arCOG01676	Dinucleotide-utilizing enzyme involved in molybdopterin and thiamine biosynthesis	H	K21029	moeB; molybdopterin-synthase adenylyltransferase [EC:2.7.7.80]	0	0.652174	19	23	1	2	1	2	1	0	0	2	1	1	1	1	1	1	2	1	1	1	1	1	1	1	1	1	1	0	1	1	1	1	1	1	1	1	1	1	1	1
cluster6246	sbt1	sodium-dependent bicarbonate transport family permease	arCOG11287	Uncharacterized membrane protein	S	K07086	Na+-dependent bicarbonate transporter superfamily Sbt_1 (PF05982)	0	10	1	1	0	0	0	0	1	0	0	0	0	0	0	0	0	0	0	0	0	0	0	0	0	0	0	0	0	0	0	0	0	0	0	0	0	0	0	0	0	0
cluster1286	mrp	Na+/H+ antiporter subunit G	arCOG03082	Multisubunit Na+/H+ antiporter, MnhG subunit	P	K05571	mnhG, mrpG; multicomponent Na+:H+ antiporter subunit G	0	2.58333	12	12	0	0	0	0	1	0	0	1	1	1	0	1	1	1	1	1	1	1	0	1	0	0	0	1	1	0	1	1	1	1	1	1	1	1	1	1	1	1
cluster1287	mrp	multisubunit Na+/H+ antiporter, MnhF subunit	arCOG03121	Multisubunit Na+/H+ antiporter, MnhF subunit	P	K05570	mnhF, mrpF; multicomponent Na+:H+ antiporter subunit F	0	3	12	12	0	0	0	0	1	0	0	1	1	1	0	1	1	1	1	1	1	1	0	1	0	0	0	1	1	0	1	1	1	1	1	1	1	1	1	1	1	1
cluster1288	mrp	multisubunit Na+/H+ antiporter, MnhE subunit	arCOG03099	Multisubunit Na+/H+ antiporter, MnhE subunit	P	K05569	mnhE, mrpE; multicomponent Na+:H+ antiporter subunit E	0	1.91667	12	12	0	0	0	0	1	0	0	1	1	1	0	1	1	1	1	1	1	1	0	1	0	0	0	1	1	0	1	1	1	1	1	1	1	1	1	1	1	1
cluster1289	mrp	formate hydrogenlyase subunit 3/multisubunit Na+/H+ antiporter, MnhD subunit	arCOG01537	NADH:ubiquinone oxidoreductase subunit 4 (chain M)	C	K05568	mnhD, mrpD; multicomponent Na+:H+ antiporter subunit D	0	12.8333	12	12	0	0	0	0	1	0	0	1	1	1	0	1	1	1	1	1	1	1	0	1	0	0	0	1	1	0	1	1	1	1	1	1	1	1	1	1	1	1
cluster1290	mrp	multisubunit Na+/H+ antiporter, MnhC subunit	arCOG03072	Multisubunit Na+/H+ antiporter, MnhC subunit	P	K05567	mnhC, mrpC; multicomponent Na+:H+ antiporter subunit C	0	2.91667	12	12	0	0	0	0	1	0	0	1	1	1	0	1	1	1	1	1	1	1	0	1	0	0	0	1	1	0	1	1	1	1	1	1	1	1	1	1	1	1
cluster1919	mrp	multisubunit Na+/H+ antiporter, MnhB subunit	arCOG03079	Multisubunit Na+/H+ antiporter, MnhB subunit	P	K05566	mnhB, mrpB; multicomponent Na+:H+ antiporter subunit B	0	4	8	8	0	0	0	0	0	0	0	0	0	1	0	1	1	1	1	1	1	1	0	0	0	0	0	0	0	0	1	1	1	1	1	1	1	1	0	0	0	0
cluster11326	mrp	hypothetical protein	arCOG03077	Multisubunit Na+/H+ antiporter, MnhB subunit	P	K05566	mnhB, mrpB; multicomponent Na+:H+ antiporter subunit B	0	1	1	1	0	0	0	0	0	0	0	0	0	0	0	0	0	0	0	0	0	0	0	1	0	0	0	0	0	0	0	0	0	0	0	0	0	0	0	0	0	0
cluster5481	mrp	hypothetical protein	arCOG01537	NADH:ubiquinone oxidoreductase subunit 4 (chain M)	C	K05568	mnhD, mrpD; multicomponent Na+:H+ antiporter subunit D	0	18	1	1	0	0	0	0	1	0	0	0	0	0	0	0	0	0	0	0	0	0	0	0	0	0	0	0	0	0	0	0	0	0	0	0	0	0	0	0	0	0
cluster6020	mrp	hypothetical protein	arCOG03078	Predicted subunit of the Multisubunit Na+/H+ antiporter	P	K05565	mnhA, mrpA; multicomponent Na+:H+ antiporter subunit A	0	2	1	1	0	0	0	0	0	0	0	0	1	0	0	0	0	0	0	0	0	0	0	0	0	0	0	0	0	0	0	0	0	0	0	0	0	0	0	0	0	0
cluster6722	mrp	hypothetical protein	arCOG01537	NADH:ubiquinone oxidoreductase subunit 4 (chain M)	C	K05568	mnhD, mrpD; multicomponent Na+:H+ antiporter subunit D	0	3	1	1	0	0	0	0	0	0	0	0	0	0	0	0	0	0	0	0	0	0	0	1	0	0	0	0	0	0	0	0	0	0	0	0	0	0	0	0	0	0
cluster147	actP	sodium:solute symporter family protein	arCOG01317	Sodium:solute symporter	R	K14393	actP; cation/acetate symporter	0	12.9565	16	23	0	1	2	1	0	0	0	1	0	1	1	1	2	1	2	2	2	3	1	1	1	1	1	1	1	0	1	1	1	1	1	1	1	1	1	1	1	1
cluster865	yaaH	GPR1/FUN34/yaaH family protein	arCOG03176	Succinate-acetate transporter protein	C	K07034	K07034; uncharacterized protein	0	5.72222	15	18	1	1	1	1	0	0	0	0	0	2	2	1	0	2	1	1	1	1	1	1	1	1	1	1	1	0	1	1	1	1	1	1	1	1	1	1	1	1
cluster2034	actP	sodium:solute symporter family protein	arCOG01317	Sodium:solute symporter	R	K14393	actP; cation/acetate symporter	0	12.2857	7	7	0	0	0	0	1	0	0	0	0	1	0	1	0	0	1	0	0	0	1	1	1	0	0	1	1	0	1	1	0	0	1	1	1	1	1	1	1	1
cluster6956	yaaH	hypothetical protein	arCOG03176	Succinate-acetate transporter protein	C	K07034	K07034; uncharacterized protein	0	6	1	1	0	0	0	0	0	0	0	0	0	1	0	0	0	0	0	0	0	0	0	0	0	0	0	0	0	0	0	0	0	0	0	0	0	0	0	0	0	0
cluster100	-	TATA binding protein of transcription factor TFIID	arCOG01765	TATA-box binding protein (TBP), component of TFIID and TFIIIB	K	K03120	TBP, tbp; transcription initiation factor TFIID TATA-box-binding protein	0	0	21	23	2	1	1	1	2	1	1	1	1	1	1	1	1	1	1	1	1	1	1	1	1	1	1	1	1	1	1	1	1	1	1	1	1	1	1	1	1	1
cluster101	-	Glycosyltransferases involved in cell wall biogenesis	arCOG00895	Glycosyl transferase family 2	M	K00721	DPM1; dolichol-phosphate mannosyltransferase [EC:2.4.1.83]	0	1.70833	21	24	4	1	1	1	1	1	1	1	1	1	1	1	1	1	1	1	1	1	1	1	1	1	1	1	1	1	1	1	1	1	1	1	1	1	1	1	1	1
cluster104	-	alkyl hydroperoxide reductase subunit F	arCOG01297	Alkyl hydroperoxide reductase, large subunit	O	K03387	ahpF; alkyl hydroperoxide reductase subunit F [EC:1.6.4.-]	0	0.0416667	21	24	1	2	2	2	1	1	1	1	1	1	1	1	1	1	1	1	1	1	1	1	1	1	1	1	1	1	1	1	1	1	1	1	1	1	1	1	1	1
cluster107	-	stress response translation initiation inhibitor YciH	arCOG04223	Translation initiation factor 1 (eIF-1/SUI1)	J	K03113	EIF1, SUI1; translation initiation factor 1	0	0	21	24	1	2	2	2	1	1	1	1	1	1	1	1	1	1	1	1	1	1	1	1	1	1	1	1	1	1	1	1	1	1	1	1	1	1	1	1	1	1
cluster108	-	GTP cyclohydrolase I FolE2	arCOG04301	Fe(2+)-dependent GTP cyclohydrolase	H	K17488	mptA; GTP cyclohydrolase IV [EC:3.5.4.39]	0	0	21	24	1	2	2	2	1	1	1	1	1	1	1	1	1	1	1	1	1	1	1	1	1	1	1	1	1	1	1	1	1	1	1	1	1	1	1	1	1	1
cluster110	-	peptide chain release factor subunit 1 (aeRF-1)	arCOG01742	Peptide chain release factor eRF1	J	K03265	ETF1, ERF1; peptide chain release factor subunit 1	0	0	21	23	1	1	1	1	1	1	1	1	1	2	2	1	1	1	1	1	1	1	1	1	1	1	1	1	1	1	1	1	1	1	1	1	1	1	1	1	1	1
cluster114	-	pyruvate ferredoxin oxidoreductase, beta subunit (EC 1.2.7.1)	arCOG01601	Pyruvate:ferredoxin oxidoreductase or related 2-oxoacid:ferredoxin oxidoreductase, beta subunit	C	K00170	porB; pyruvate ferredoxin oxidoreductase, beta subunit [EC:1.2.7.1]	0	0	21	23	1	1	1	1	1	1	1	1	1	2	2	1	1	1	1	1	1	1	1	1	1	1	1	1	1	1	1	1	1	1	1	1	1	1	1	1	1	1
cluster119	-	carbamoyl-phosphate synthase large subunit	arCOG01594	Carbamoylphosphate synthase large subunit	E	K01955	carB, CPA2; carbamoyl-phosphate synthase large subunit [EC:6.3.5.5]	0	0	21	23	1	1	1	1	1	1	1	1	1	1	1	1	1	1	1	1	1	1	1	2	2	1	1	1	1	1	1	1	1	1	1	1	1	1	1	1	1	1
cluster12	-	Acylphosphatase domain protein	arCOG04921	Methylase of chemotaxis methyl-accepting protein, contains Pas and CheB domains	N	K01512	acyP; acylphosphatase [EC:3.6.1.7]	0	0	21	41	1	1	1	1	2	5	1	1	3	1	1	1	1	1	1	1	2	1	5	8	2	1	1	1	1	1	1	1	1	1	1	1	1	1	1	1	1	1
cluster124	-	anaerobic ribonucleoside-triphosphate reductase	arCOG04889	Oxygen-sensitive ribonucleoside-triphosphate reductase	F	K21636	nrdD; ribonucleoside-triphosphate reductase (formate) [EC:1.1.98.6]	0	0	21	23	1	1	1	1	1	1	1	1	1	1	1	1	1	1	1	3	1	1	1	1	1	1	1	1	1	1	1	1	1	1	1	1	1	1	1	1	1	1
cluster125	-	transcription initiation factor TFIIIB, Brf1 subunit/transcription initiation factor TFIIB	arCOG01981	Transcription initiation factor TFIIB, Brf1 subunit/Transcription initiation factor TFIIB	K	K03124	TFIIB, GTF2B, SUA7, tfb; transcription initiation factor TFIIB	0	0	21	23	1	1	1	1	1	2	1	1	1	1	1	2	1	1	1	1	1	1	1	1	1	1	1	1	1	1	1	1	1	1	1	1	1	1	1	1	1	1
cluster127	-	phosphopyruvate hydratase	arCOG01169	Enolase	G	K01689	ENO, eno; enolase [EC:4.2.1.11]	0	0	21	23	1	2	2	1	1	1	1	1	1	1	1	1	1	1	1	1	1	1	1	1	1	1	1	1	1	1	1	1	1	1	1	1	1	1	1	1	1	1
cluster131	-	ATP phosphoribosyltransferase (homohexameric) (EC 2.4.2.17)	arCOG02208	ATP phosphoribosyltransferase	E	K00765	hisG; ATP phosphoribosyltransferase [EC:2.4.2.17]	0	0	21	23	1	1	1	1	1	1	1	1	1	1	1	1	1	1	1	2	1	2	1	1	1	1	1	1	1	1	1	1	1	1	1	1	1	1	1	1	1	1
cluster132	-	ATP-dependent sacrificial sulfur transferase LarE	arCOG00043	ATP-utilizing enzyme of the PP-loop superfamily	R	K06864	K06864; uncharacterized protein	0	0.0869565	21	23	1	2	1	2	1	1	1	1	1	1	1	1	1	1	1	1	1	1	1	1	1	1	1	1	1	1	1	1	1	1	1	1	1	1	1	1	1	1
cluster135	-	serine hydroxymethyltransferase (EC 2.1.2.1)	arCOG00070	Glycine/serine hydroxymethyltransferase	E	K00600	glyA, SHMT; glycine hydroxymethyltransferase [EC:2.1.2.1]	0	0	21	22	1	1	1	1	2	1	1	1	1	1	1	1	1	1	1	1	1	1	1	1	1	1	1	1	1	1	1	1	1	1	1	1	1	1	1	1	1	1
cluster139	-	protein containing polymerase and histidinol phosphatase	arCOG00304	Histidinol phosphatase or related hydrolase of the PHP family	E	na	na	0	0	21	22	1	1	1	1	1	1	1	1	1	2	1	1	1	1	1	1	1	1	1	1	1	1	1	1	1	1	1	1	1	1	1	1	1	1	1	1	1	1
cluster14	-	DNA-directed RNA polymerase subunit beta/140 kD subunit	arCOG01762	DNA-directed RNA polymerase subunit B	K	K13798	rpoB; DNA-directed RNA polymerase subunit B [EC:2.7.7.6]	0	0	21	39	2	2	2	2	1	1	1	2	2	2	2	2	2	2	2	2	2	2	2	2	2	1	1	1	1	1	1	1	1	1	1	1	1	1	1	1	1	1
cluster15	-	translation initiation factor 1A (aeIF-1A)	arCOG01179	Translation initiation factor 1 (IF-1)	J	K03236	EIF1A; translation initiation factor 1A	0	0	21	37	2	1	1	3	1	1	1	1	2	4	5	2	2	1	1	2	2	2	1	1	1	1	1	1	1	1	1	1	1	1	1	1	1	1	1	1	1	1
cluster151	-	RNase J family beta-CASP ribonuclease	arCOG00546	mRNA degradation ribonuclease J1/J2	J	K12574	rnj; ribonuclease J [EC:3.1.-.-]	0	0	21	22	1	1	1	2	1	1	1	1	1	1	1	1	1	1	1	1	1	1	1	1	1	1	1	1	1	1	1	1	1	1	1	1	1	1	1	1	1	1
cluster152	-	protein of unknown function DUF106, transmembrane	arCOG02673	OxaA/SpoJ/YidC translocase/secretase, sec-independent itegration of nascent memrane proteins into membrane	U	na	na	0	4	21	22	1	1	1	2	1	1	1	1	1	1	1	1	1	1	1	1	1	1	1	1	1	1	1	1	1	1	1	1	1	1	1	1	1	1	1	1	1	1
cluster158	-	single-stranded DNA-specific exonuclease RecJ	arCOG00427	Single-stranded DNA-specific exonuclease RecJ	L	K07463	archaea-specific RecJ-like exonuclease	0	0	21	22	1	1	1	1	1	1	1	1	1	1	1	1	1	1	1	2	1	1	1	1	1	1	1	1	1	1	1	1	1	1	1	1	1	1	1	1	1	1
cluster159	-	DNA polymerase elongation subunit (family b)	arCOG00328	DNA polymerase PolB3	L	K02319	DPA, polB1; DNA polymerase I [EC:2.7.7.7]	0	0	21	22	1	1	1	1	1	1	1	1	1	1	1	1	1	1	1	2	1	1	1	1	1	1	1	1	1	1	1	1	1	1	1	1	1	1	1	1	1	1
cluster160	-	2,3-di-O-geranylgeranylglyceryl phosphate reductase (EC 1.3.99.-)	arCOG00570	Dehydrogenase (flavoprotein)	C	K17830	GGR; digeranylgeranylglycerophospholipid reductase [EC:1.3.1.101 1.3.99.34]	0	0.0454545	21	22	1	1	1	1	1	1	1	1	1	1	1	1	1	2	1	1	1	1	1	1	1	1	1	1	1	1	1	1	1	1	1	1	1	1	1	1	1	1
cluster163	-	di-trans,poly-cis-decaprenylcistransferase	arCOG01532	Undecaprenyl pyrophosphate synthase	I	K15888	tritrans,polycis-undecaprenyl-diphosphate synthase [geranylgeranyl-diphosphate specific] [EC:2.5.1.89]	0	0	21	22	1	1	1	1	1	1	1	1	1	1	1	2	1	1	1	1	1	1	1	1	1	1	1	1	1	1	1	1	1	1	1	1	1	1	1	1	1	1
cluster164	-	S-adenosyl-L-homocysteine hydrolase	arCOG04137	S-adenosylhomocysteine hydrolase	H	K01251	ahcY; adenosylhomocysteinase [EC:3.3.1.1]	0	0	21	22	1	1	1	1	1	1	1	1	1	1	1	2	1	1	1	1	1	1	1	1	1	1	1	1	1	1	1	1	1	1	1	1	1	1	1	1	1	1
cluster165	-	putative (S)-2,3-Di-O-geranylgeranylglyceryl phosphate synthase	arCOG00476	4-hydroxybenzoate polyprenyltransferase or related prenyltransferase	H	na	na	0	7.40909	21	22	1	1	1	1	1	1	1	1	1	1	1	1	1	2	1	1	1	1	1	1	1	1	1	1	1	1	1	1	1	1	1	1	1	1	1	1	1	1
cluster166	-	archaeosortase A, PGF-CTERM-specific	arCOG04471	Exosortase	U	na	na	0	7	21	22	1	1	1	1	1	1	1	1	2	1	1	1	1	1	1	1	1	1	1	1	1	1	1	1	1	1	1	1	1	1	1	1	1	1	1	1	1	1
cluster170	-	histidinol dehydrogenase (EC 1.1.1.23)	arCOG04352	Histidinol dehydrogenase	E	K00013	hisD; histidinol dehydrogenase [EC:1.1.1.23]	0	0	21	22	1	1	1	1	1	1	1	1	2	1	1	1	1	1	1	1	1	1	1	1	1	1	1	1	1	1	1	1	1	1	1	1	1	1	1	1	1	1
cluster172	-	AmmeMemoRadiSam system radical SAM enzyme	arCOG00946	Pyruvate-formate lyase-activating enzyme	O	K04069	pflA, pflC, pflE; pyruvate formate lyase activating enzyme [EC:1.97.1.4]	0	0	21	22	1	1	1	1	1	1	1	1	1	2	1	1	1	1	1	1	1	1	1	1	1	1	1	1	1	1	1	1	1	1	1	1	1	1	1	1	1	1
cluster173	-	N-acetyl-gamma-glutamyl-phosphate reductase	arCOG00495	Acetylglutamate semialdehyde dehydrogenase	E	K00145	argC; N-acetyl-gamma-glutamyl-phosphate reductase [EC:1.2.1.38]	0	0	21	22	1	1	1	2	1	1	1	1	1	1	1	1	1	1	1	1	1	1	1	1	1	1	1	1	1	1	1	1	1	1	1	1	1	1	1	1	1	1
cluster174	-	putative signal sequence peptidase	arCOG01739	Signal peptidase I	U	K13280	SEC11, sipW; signal peptidase, endoplasmic reticulum-type [EC:3.4.-.-]	0	0.954545	21	22	1	1	1	2	1	1	1	1	1	1	1	1	1	1	1	1	1	1	1	1	1	1	1	1	1	1	1	1	1	1	1	1	1	1	1	1	1	1
cluster175	-	NMD protein affecting ribosome stability and mRNA decay	arCOG04149	NMD protein affecting ribosome stability and mRNA decay	J	K07562	NMD3; nonsense-mediated mRNA decay protein 3	0	0	21	22	1	1	1	1	1	2	1	1	1	1	1	1	1	1	1	1	1	1	1	1	1	1	1	1	1	1	1	1	1	1	1	1	1	1	1	1	1	1
cluster180	-	Transcription factor CBF/NF-Y/archaeal histone domain protein	arCOG02144	Histones H3 and H4	L	na	na	0	0	21	22	2	1	1	1	1	1	1	1	1	1	1	1	1	1	1	1	1	1	1	1	1	1	1	1	1	1	1	1	1	1	1	1	1	1	1	1	1	1
cluster185	-	molecular chaperone DnaK	arCOG03060	Chaperone DnaK (HSP70)	O	K04043	dnaK; molecular chaperone DnaK	0	0	21	22	1	1	1	1	1	1	1	1	1	2	1	1	1	1	1	1	1	1	1	1	1	1	1	1	1	1	1	1	1	1	1	1	1	1	1	1	1	1
cluster209	-	orc1/cdc6 family replication initiation protein	arCOG00467	Cdc6-related protein, AAA superfamily ATPase	L	K10725	cdc6A; archaeal cell division control protein 6	0	0	21	21	1	1	1	1	1	1	1	1	1	1	1	1	1	1	1	1	1	1	1	1	1	1	1	1	1	1	1	1	1	1	1	1	1	1	1	1	1	1
cluster210	-	DEAD/DEAH box helicase domain protein	arCOG00872	ERCC4-like helicase	L	K10896	FANCM; fanconi anemia group M protein	0	0	21	21	1	1	1	1	1	1	1	1	1	1	1	1	1	1	1	1	1	1	1	1	1	1	1	1	1	1	1	1	1	1	1	1	1	1	1	1	1	1
cluster211	-	nicotinate-nucleotide pyrophosphorylase [carboxylating]	arCOG01482	Nicotinate-nucleotide pyrophosphorylase	H	K00767	nadC, QPRT; nicotinate-nucleotide pyrophosphorylase (carboxylating) [EC:2.4.2.19]	0	0	21	21	1	1	1	1	1	1	1	1	1	1	1	1	1	1	1	1	1	1	1	1	1	1	1	1	1	1	1	1	1	1	1	1	1	1	1	1	1	1
cluster212	-	Aspartate dehydrogenase, NAD biosynthesis	arCOG00254	Predicted dinucleotide-utilizing enzyme	R	K06989	nadX; aspartate dehydrogenase [EC:1.4.1.21]	0	0	21	21	1	1	1	1	1	1	1	1	1	1	1	1	1	1	1	1	1	1	1	1	1	1	1	1	1	1	1	1	1	1	1	1	1	1	1	1	1	1
cluster213	-	glycyl-tRNA synthetease	arCOG00405	Glycyl-tRNA synthetase (class II)	J	K01880	GARS, glyS1; glycyl-tRNA synthetase [EC:6.1.1.14]	0.047619	0	21	21	1	1	1	1	1	1	1	1	1	1	1	1	1	1	1	1	1	1	1	1	1	1	1	1	1	1	1	1	1	1	1	1	1	1	1	1	1	1
cluster214	-	LSU ribosomal protein L3P	arCOG04070	Ribosomal protein L3	J	K02906	RP-L3, MRPL3, rplC; large subunit ribosomal protein L3	0	0	21	21	1	1	1	1	1	1	1	1	1	1	1	1	1	1	1	1	1	1	1	1	1	1	1	1	1	1	1	1	1	1	1	1	1	1	1	1	1	1
cluster215	-	LSU ribosomal protein L4P	arCOG04071	Ribosomal protein L4	J	K02930	RP-L4e, RPL4; large subunit ribosomal protein L4e	0	0	21	21	1	1	1	1	1	1	1	1	1	1	1	1	1	1	1	1	1	1	1	1	1	1	1	1	1	1	1	1	1	1	1	1	1	1	1	1	1	1
cluster216	-	LSU ribosomal protein L23P	arCOG04072	Ribosomal protein L23	J	K02892	RP-L23, MRPL23, rplW; large subunit ribosomal protein L23	0	0	21	21	1	1	1	1	1	1	1	1	1	1	1	1	1	1	1	1	1	1	1	1	1	1	1	1	1	1	1	1	1	1	1	1	1	1	1	1	1	1
cluster217	-	LSU ribosomal protein L2P	arCOG04067	Ribosomal protein L2	J	K02886	RP-L2, MRPL2, rplB; large subunit ribosomal protein L2	0	0	21	21	1	1	1	1	1	1	1	1	1	1	1	1	1	1	1	1	1	1	1	1	1	1	1	1	1	1	1	1	1	1	1	1	1	1	1	1	1	1
cluster218	-	Ribosomal protein S15, eukaryotic/archaeal	arCOG04099	Ribosomal protein S19	J	K02965	RP-S19, rpsS; small subunit ribosomal protein S19	0	0	21	21	1	1	1	1	1	1	1	1	1	1	1	1	1	1	1	1	1	1	1	1	1	1	1	1	1	1	1	1	1	1	1	1	1	1	1	1	1	1
cluster219	-	Ribosomal protein L22/L17, eukaryotic/archaeal	arCOG04098	Ribosomal protein L22	J	K02890	RP-L22, MRPL22, rplV; large subunit ribosomal protein L22	0	0	21	21	1	1	1	1	1	1	1	1	1	1	1	1	1	1	1	1	1	1	1	1	1	1	1	1	1	1	1	1	1	1	1	1	1	1	1	1	1	1
cluster22	-	metal-binding-domain/4Fe-4S-binding-domain containing ABC transporter, ATP-binding protein	arCOG00093	Glutamine phosphoribosylpyrophosphate amidotransferase	F	K06927	DPH6; diphthine-ammonia ligase [EC:6.3.1.14]	0	0.0294118	21	34	2	2	2	2	2	1	2	2	2	2	2	2	1	2	1	1	1	1	1	1	2	1	1	1	1	1	1	1	1	1	1	1	1	1	1	1	1	1
cluster220	-	Ribosomal protein S3, eukaryotic/archaeal	arCOG04097	Ribosomal protein S3	J	K02982	RP-S3, rpsC; small subunit ribosomal protein S3	0	0	21	21	1	1	1	1	1	1	1	1	1	1	1	1	1	1	1	1	1	1	1	1	1	1	1	1	1	1	1	1	1	1	1	1	1	1	1	1	1	1
cluster221	-	Ribonuclease P/MRP, p29 subunit, eukaryotic/archaeal	arCOG00784	RNase P/RNase MRP subunit p29	J	K03538	POP4, RPP29; ribonuclease P protein subunit POP4 [EC:3.1.26.5]	0	0	21	21	1	1	1	1	1	1	1	1	1	1	1	1	1	1	1	1	1	1	1	1	1	1	1	1	1	1	1	1	1	1	1	1	1	1	1	1	1	1
cluster222	-	Ribosomal protein S17, archaeal	arCOG04096	Ribosomal protein S17	J	K02961	RP-S17, MRPS17, rpsQ; small subunit ribosomal protein S17	0	0	21	21	1	1	1	1	1	1	1	1	1	1	1	1	1	1	1	1	1	1	1	1	1	1	1	1	1	1	1	1	1	1	1	1	1	1	1	1	1	1
cluster223	-	LSU ribosomal protein L14P	arCOG04095	Ribosomal protein L14	J	K02874	RP-L14, MRPL14, rplN; large subunit ribosomal protein L14	0	0	21	21	1	1	1	1	1	1	1	1	1	1	1	1	1	1	1	1	1	1	1	1	1	1	1	1	1	1	1	1	1	1	1	1	1	1	1	1	1	1
cluster224	-	Ribosomal protein L26, eukaryotic/archaeal	arCOG04094	Ribosomal protein L24	J	K02895	RP-L24, MRPL24, rplX; large subunit ribosomal protein L24	0	0	21	21	1	1	1	1	1	1	1	1	1	1	1	1	1	1	1	1	1	1	1	1	1	1	1	1	1	1	1	1	1	1	1	1	1	1	1	1	1	1
cluster225	-	small subunit ribosomal protein S4e	arCOG04093	Ribosomal protein S4E	J	K02987	RP-S4e, RPS4; small subunit ribosomal protein S4e	0	0	21	21	1	1	1	1	1	1	1	1	1	1	1	1	1	1	1	1	1	1	1	1	1	1	1	1	1	1	1	1	1	1	1	1	1	1	1	1	1	1
cluster226	-	LSU ribosomal protein L5P	arCOG04092	Ribosomal protein L5	J	K02931	RP-L5, MRPL5, rplE; large subunit ribosomal protein L5	0	0	21	21	1	1	1	1	1	1	1	1	1	1	1	1	1	1	1	1	1	1	1	1	1	1	1	1	1	1	1	1	1	1	1	1	1	1	1	1	1	1
cluster227	-	SSU ribosomal protein S8P	arCOG04091	Ribosomal protein S8	J	K02994	RP-S8, rpsH; small subunit ribosomal protein S8	0	0	21	21	1	1	1	1	1	1	1	1	1	1	1	1	1	1	1	1	1	1	1	1	1	1	1	1	1	1	1	1	1	1	1	1	1	1	1	1	1	1
cluster228	-	Ribosomal protein L6P, archaea	arCOG04090	Ribosomal protein L6P	J	K02933	RP-L6, MRPL6, rplF; large subunit ribosomal protein L6	0	0	21	21	1	1	1	1	1	1	1	1	1	1	1	1	1	1	1	1	1	1	1	1	1	1	1	1	1	1	1	1	1	1	1	1	1	1	1	1	1	1
cluster229	-	large subunit ribosomal protein L32e	arCOG00781	Ribosomal protein L32E	J	K02912	RP-L32e, RPL32; large subunit ribosomal protein L32e	0	0	21	21	1	1	1	1	1	1	1	1	1	1	1	1	1	1	1	1	1	1	1	1	1	1	1	1	1	1	1	1	1	1	1	1	1	1	1	1	1	1
cluster230	-	50S ribosomal protein L19e	arCOG04089	Ribosomal protein L19E	J	K02885	RP-L19e, RPL19; large subunit ribosomal protein L19e	0	0	21	21	1	1	1	1	1	1	1	1	1	1	1	1	1	1	1	1	1	1	1	1	1	1	1	1	1	1	1	1	1	1	1	1	1	1	1	1	1	1
cluster231	-	LSU ribosomal protein L18P	arCOG04088	Ribosomal protein L18	J	K02881	RP-L18, MRPL18, rplR; large subunit ribosomal protein L18	0	0	21	21	1	1	1	1	1	1	1	1	1	1	1	1	1	1	1	1	1	1	1	1	1	1	1	1	1	1	1	1	1	1	1	1	1	1	1	1	1	1
cluster232	-	SSU ribosomal protein S5P	arCOG04087	Ribosomal protein S5	J	K02988	RP-S5, MRPS5, rpsE; small subunit ribosomal protein S5	0	0	21	21	1	1	1	1	1	1	1	1	1	1	1	1	1	1	1	1	1	1	1	1	1	1	1	1	1	1	1	1	1	1	1	1	1	1	1	1	1	1
cluster233	-	Ribosomal protein L30, archaeal	arCOG04086	Ribosomal protein L30	J	K02907	RP-L30, MRPL30, rpmD; large subunit ribosomal protein L30	0	0	21	21	1	1	1	1	1	1	1	1	1	1	1	1	1	1	1	1	1	1	1	1	1	1	1	1	1	1	1	1	1	1	1	1	1	1	1	1	1	1
cluster234	-	LSU ribosomal protein L15P	arCOG00779	Ribosomal protein L15	J	K02876	RP-L15, MRPL15, rplO; large subunit ribosomal protein L15	0	0	21	21	1	1	1	1	1	1	1	1	1	1	1	1	1	1	1	1	1	1	1	1	1	1	1	1	1	1	1	1	1	1	1	1	1	1	1	1	1	1
cluster235	-	protein transport protein SEC61 subunit alpha homolog	arCOG04169	Preprotein translocase subunit SecY	U	K03076	secY; preprotein translocase subunit SecY	0	9.42857	21	21	1	1	1	1	1	1	1	1	1	1	1	1	1	1	1	1	1	1	1	1	1	1	1	1	1	1	1	1	1	1	1	1	1	1	1	1	1	1
cluster236	-	DNA primase regulatory subunit PriL	arCOG03013	Eukaryotic-type DNA primase, large subunit	L	K18882	priL, pri2, priB; DNA primase large subunit [EC:2.7.7.-]	0	0	21	21	1	1	1	1	1	1	1	1	1	1	1	1	1	1	1	1	1	1	1	1	1	1	1	1	1	1	1	1	1	1	1	1	1	1	1	1	1	1
cluster237	-	small subunit ribosomal protein S13	arCOG01722	Ribosomal protein S13	J	K02952	RP-S13, rpsM; small subunit ribosomal protein S13	0	0	21	21	1	1	1	1	1	1	1	1	1	1	1	1	1	1	1	1	1	1	1	1	1	1	1	1	1	1	1	1	1	1	1	1	1	1	1	1	1	1
cluster238	-	Ribosomal protein S4/S9, eukaryotic/archaeal	arCOG04239	Ribosomal protein S4 or related protein	J	K02986	RP-S4, rpsD; small subunit ribosomal protein S4	0	0	21	21	1	1	1	1	1	1	1	1	1	1	1	1	1	1	1	1	1	1	1	1	1	1	1	1	1	1	1	1	1	1	1	1	1	1	1	1	1	1
cluster239	-	Ribosomal protein S11, archaeal	arCOG04240	Ribosomal protein S11	J	K02948	RP-S11, MRPS11, rpsK; small subunit ribosomal protein S11	0	0	21	21	1	1	1	1	1	1	1	1	1	1	1	1	1	1	1	1	1	1	1	1	1	1	1	1	1	1	1	1	1	1	1	1	1	1	1	1	1	1
cluster24	-	phosphate ABC transporter substrate-binding protein, PhoT family	arCOG00213	ABC-type phosphate transport system, periplasmic component	P	K02040	pstS; phosphate transport system substrate-binding protein	0	0.606061	21	33	1	1	1	1	1	1	2	1	2	1	1	1	2	1	2	1	2	2	2	3	4	1	1	1	1	1	1	1	1	1	1	1	1	1	1	1	1	1
cluster240	-	monomeric archaeal DNA polymerase sliding clamp	arCOG00488	DNA polymerase sliding clamp subunit (PCNA homolog)	L	K04802	PCNA; proliferating cell nuclear antigen	0	0	21	21	1	1	1	1	1	1	1	1	1	1	1	1	1	1	1	1	1	1	1	1	1	1	1	1	1	1	1	1	1	1	1	1	1	1	1	1	1	1
cluster241	-	DNA-directed RNA polymerase, subunit M (EC 2.7.7.6)	arCOG00579	DNA-directed RNA polymerase, subunit M/Transcription elongation factor TFIIS	K	K03057	tfs; transcription elongation factor	0.047619	0	21	21	1	1	1	1	1	1	1	1	1	1	1	1	1	1	1	1	1	1	1	1	1	1	1	1	1	1	1	1	1	1	1	1	1	1	1	1	1	1
cluster243	-	ribose-phosphate pyrophosphokinase	arCOG00067	Phosphoribosylpyrophosphate synthetase	F	K00948	PRPS, prsA; ribose-phosphate pyrophosphokinase [EC:2.7.6.1]	0	0	21	21	1	1	1	1	1	1	1	1	1	1	1	1	1	1	1	1	1	1	1	1	1	1	1	1	1	1	1	1	1	1	1	1	1	1	1	1	1	1
cluster245	-	Protein of unknown function DUF372	arCOG04705	Uncharacterized protein	S	K09739	mptD; dihydroneopterin aldolase [EC:4.1.2.25]	0	0	21	21	1	1	1	1	1	1	1	1	1	1	1	1	1	1	1	1	1	1	1	1	1	1	1	1	1	1	1	1	1	1	1	1	1	1	1	1	1	1
cluster246	-	histidinol phosphate aminotransferase apoenzyme	arCOG04273	Histidinol-phosphate/aromatic aminotransferase or cobyric acid decarboxylase	E	K00817	hisC; histidinol-phosphate aminotransferase [EC:2.6.1.9]	0	0	21	21	1	1	1	1	1	1	1	1	1	1	1	1	1	1	1	1	1	1	1	1	1	1	1	1	1	1	1	1	1	1	1	1	1	1	1	1	1	1
cluster247	-	acetylornithine aminotransferase apoenzyme (EC 2.6.1.11)	arCOG00914	Ornithine/acetylornithine aminotransferase	E	K00821	argD; acetylornithine/N-succinyldiaminopimelate aminotransferase [EC:2.6.1.11 2.6.1.17]	0	0	21	21	1	1	1	1	1	1	1	1	1	1	1	1	1	1	1	1	1	1	1	1	1	1	1	1	1	1	1	1	1	1	1	1	1	1	1	1	1	1
cluster248	-	Ribosomal protein S10, eukaryotic/archaeal	arCOG01758	Ribosomal protein S10	J	K02946	RP-S10, MRPS10, rpsJ; small subunit ribosomal protein S10	0	0	21	21	1	1	1	1	1	1	1	1	1	1	1	1	1	1	1	1	1	1	1	1	1	1	1	1	1	1	1	1	1	1	1	1	1	1	1	1	1	1
cluster249	-	Translation elongation factor EF1A, eukaryotic and archaeal	arCOG01561	Translation elongation factor EF-1 alpha, GTPase	J	K03231	EEF1A; elongation factor 1-alpha	0	0	21	21	1	1	1	1	1	1	1	1	1	1	1	1	1	1	1	1	1	1	1	1	1	1	1	1	1	1	1	1	1	1	1	1	1	1	1	1	1	1
cluster250	-	translation elongation factor 2 (EF-2/EF-G)	arCOG01559	Translation elongation factor G, EF-G (GTPase)	J	K03234	EEF2; elongation factor 2	0	0	21	21	1	1	1	1	1	1	1	1	1	1	1	1	1	1	1	1	1	1	1	1	1	1	1	1	1	1	1	1	1	1	1	1	1	1	1	1	1	1
cluster251	-	Ribosomal protein S7, eukaryotic/archaeal	arCOG04254	Ribosomal protein S7	J	K02992	RP-S7, MRPS7, rpsG; small subunit ribosomal protein S7	0	0	21	21	1	1	1	1	1	1	1	1	1	1	1	1	1	1	1	1	1	1	1	1	1	1	1	1	1	1	1	1	1	1	1	1	1	1	1	1	1	1
cluster252	-	Ribosomal protein S23, eukaryotic/archaeal	arCOG04255	Ribosomal protein S12	J	K02950	RP-S12, MRPS12, rpsL; small subunit ribosomal protein S12	0	0	21	21	1	1	1	1	1	1	1	1	1	1	1	1	1	1	1	1	1	1	1	1	1	1	1	1	1	1	1	1	1	1	1	1	1	1	1	1	1	1
cluster253	-	NusA-like transcription termination signal-binding factor	arCOG01760	Transcription elongation factor	K	K02600	nusA; N utilization substance protein A	0	0	21	21	1	1	1	1	1	1	1	1	1	1	1	1	1	1	1	1	1	1	1	1	1	1	1	1	1	1	1	1	1	1	1	1	1	1	1	1	1	1
cluster254	-	large subunit ribosomal protein L30e	arCOG01752	Ribosomal protein L30E	J	K02908	RP-L30e, RPL30; large subunit ribosomal protein L30e	0	0	21	21	1	1	1	1	1	1	1	1	1	1	1	1	1	1	1	1	1	1	1	1	1	1	1	1	1	1	1	1	1	1	1	1	1	1	1	1	1	1
cluster255	-	DNA-directed RNA polymerase, subunit A' (EC 2.7.7.6)	arCOG04257	DNA-directed RNA polymerase subunit A'	K	K03041	rpoA1; DNA-directed RNA polymerase subunit A' [EC:2.7.7.6]	0	0	21	21	1	1	1	1	1	1	1	1	1	1	1	1	1	1	1	1	1	1	1	1	1	1	1	1	1	1	1	1	1	1	1	1	1	1	1	1	1	1
cluster256	-	phosphopantothenate/pantothenate synthetase	arCOG04262	Phosphopantothenate synthetase	H	K09722	pps; 4-phosphopantoate---beta-alanine ligase [EC:6.3.2.36]	0	0	21	21	1	1	1	1	1	1	1	1	1	1	1	1	1	1	1	1	1	1	1	1	1	1	1	1	1	1	1	1	1	1	1	1	1	1	1	1	1	1
cluster257	-	kinase sugar kinase superfamily	arCOG04263	Pantoate kinase	H	K06982	pok; pantoate kinase [EC:2.7.1.169]	0	0	21	21	1	1	1	1	1	1	1	1	1	1	1	1	1	1	1	1	1	1	1	1	1	1	1	1	1	1	1	1	1	1	1	1	1	1	1	1	1	1
cluster258	-	bifunctional phosphopantothenoylcysteine decarboxylase/phosphopantothenate--cysteine ligase CoaBC	arCOG01704	Phosphopantothenoylcysteine synthetase/decarboxylase	H	K13038	coaBC, dfp; phosphopantothenoylcysteine decarboxylase / phosphopantothenate--cysteine ligase [EC:4.1.1.36 6.3.2.5]	0	0	21	21	1	1	1	1	1	1	1	1	1	1	1	1	1	1	1	1	1	1	1	1	1	1	1	1	1	1	1	1	1	1	1	1	1	1	1	1	1	1
cluster259	-	ribosomal RNA large subunit methyltransferase J	arCOG01641	Predicted RNA-binding protein, contains TRAM domain	R	K02427	rlmE, rrmJ, ftsJ; 23S rRNA (uridine2552-2'-O)-methyltransferase [EC:2.1.1.166]	0	0	21	21	1	1	1	1	1	1	1	1	1	1	1	1	1	1	1	1	1	1	1	1	1	1	1	1	1	1	1	1	1	1	1	1	1	1	1	1	1	1
cluster260	-	Glu-tRNA(Gln) amidotransferase GatDE subunit D	arCOG01924	L-asparaginase/archaeal Glu-tRNAGln amidotransferase subunit D	E	K09482	gatD; glutamyl-tRNA(Gln) amidotransferase subunit D [EC:6.3.5.7]	0	0	21	21	1	1	1	1	1	1	1	1	1	1	1	1	1	1	1	1	1	1	1	1	1	1	1	1	1	1	1	1	1	1	1	1	1	1	1	1	1	1
cluster261	-	argininosuccinate lyase	arCOG01748	Argininosuccinate lyase	E	K01755	argH, ASL; argininosuccinate lyase [EC:4.3.2.1]	0	0	21	21	1	1	1	1	1	1	1	1	1	1	1	1	1	1	1	1	1	1	1	1	1	1	1	1	1	1	1	1	1	1	1	1	1	1	1	1	1	1
cluster262	-	phosphoribosylformylglycinamidine cyclo-ligase	arCOG00639	Phosphoribosylaminoimidazole (AIR) synthetase	F	K01933	purM; phosphoribosylformylglycinamidine cyclo-ligase [EC:6.3.3.1]	0	0.0952381	21	21	1	1	1	1	1	1	1	1	1	1	1	1	1	1	1	1	1	1	1	1	1	1	1	1	1	1	1	1	1	1	1	1	1	1	1	1	1	1
cluster263	-	aspartate kinase, monofunctional class	arCOG04444	ACT domain containing protein	R	K00928	lysC; aspartate kinase [EC:2.7.2.4]	0	0	21	21	1	1	1	1	1	1	1	1	1	1	1	1	1	1	1	1	1	1	1	1	1	1	1	1	1	1	1	1	1	1	1	1	1	1	1	1	1	1
cluster264	-	probable diphthine synthase	arCOG04161	Diphthamide biosynthesis methyltransferase	J	K20215	dph5; diphthine synthase [EC:2.1.1.98]	0	0	21	21	1	1	1	1	1	1	1	1	1	1	1	1	1	1	1	1	1	1	1	1	1	1	1	1	1	1	1	1	1	1	1	1	1	1	1	1	1	1
cluster266	-	phosphoribosylaminoimidazole carboxylase, catalytic subunit	arCOG02464	Phosphoribosylcarboxyaminoimidazole (NCAIR) mutase	F	K01588	purE; 5-(carboxyamino)imidazole ribonucleotide mutase [EC:5.4.99.18]	0	0	21	21	1	1	1	1	1	1	1	1	1	1	1	1	1	1	1	1	1	1	1	1	1	1	1	1	1	1	1	1	1	1	1	1	1	1	1	1	1	1
cluster267	-	Chorismate mutase domain protein	arCOG02098	Chorismate mutase	E	K04093	pheA1; chorismate mutase [EC:5.4.99.5]	0	0	21	21	1	1	1	1	1	1	1	1	1	1	1	1	1	1	1	1	1	1	1	1	1	1	1	1	1	1	1	1	1	1	1	1	1	1	1	1	1	1
cluster268	-	putative signal transduction protein with CBS domains	arCOG00610	Predicted transcriptional regulator, contains C-terminal CBS domains	K	K07744	K07744; transcriptional regulator	0	0	21	21	1	1	1	1	1	1	1	1	1	1	1	1	1	1	1	1	1	1	1	1	1	1	1	1	1	1	1	1	1	1	1	1	1	1	1	1	1	1
cluster269	-	CMP/dCMP deaminase, zinc-binding protein	arCOG01487	Deoxycytidylate deaminase	F	K01493	comEB; dCMP deaminase [EC:3.5.4.12]	0	0	21	21	1	1	1	1	1	1	1	1	1	1	1	1	1	1	1	1	1	1	1	1	1	1	1	1	1	1	1	1	1	1	1	1	1	1	1	1	1	1
cluster270	-	regulator of amino acid metabolism, contains ACT domain	arCOG02316	Predicted regulator of amino acid metabolism, contains ACT domain	R	K07103	K07103; uncharacterized protein	0	0	21	21	1	1	1	1	1	1	1	1	1	1	1	1	1	1	1	1	1	1	1	1	1	1	1	1	1	1	1	1	1	1	1	1	1	1	1	1	1	1
cluster271	-	16S rRNA (adenine(1518)-N(6)/adenine(1519)-N(6))- dimethyltransferase	arCOG04131	16S rRNA A1518 and A1519 N6-dimethyltransferase RsmA/KsgA/DIM1	J	K02528	ksgA; 16S rRNA (adenine1518-N6/adenine1519-N6)-dimethyltransferase [EC:2.1.1.182]	0	0	21	21	1	1	1	1	1	1	1	1	1	1	1	1	1	1	1	1	1	1	1	1	1	1	1	1	1	1	1	1	1	1	1	1	1	1	1	1	1	1
cluster272	-	putative nucleotide binding protein	arCOG04130	Predicted RNA-binding protein	J	K07572	putative nucleotide binding protein	0	0	21	21	1	1	1	1	1	1	1	1	1	1	1	1	1	1	1	1	1	1	1	1	1	1	1	1	1	1	1	1	1	1	1	1	1	1	1	1	1	1
cluster273	-	putative DNA-directed RNA polymerase subunit F	arCOG01016	DNA-directed RNA polymerase, subunit Rpo4/RpoF	K	K03051	rpoF; DNA-directed RNA polymerase subunit F [EC:2.7.7.6]	0	0	21	21	1	1	1	1	1	1	1	1	1	1	1	1	1	1	1	1	1	1	1	1	1	1	1	1	1	1	1	1	1	1	1	1	1	1	1	1	1	1
cluster274	-	50S ribosomal protein L21e	arCOG04129	Ribosomal protein L21E	J	K02889	RP-L21e, RPL21; large subunit ribosomal protein L21e	0	0	21	21	1	1	1	1	1	1	1	1	1	1	1	1	1	1	1	1	1	1	1	1	1	1	1	1	1	1	1	1	1	1	1	1	1	1	1	1	1	1
cluster275	-	tRNA pseudouridine(54/55) synthase Pus10	arCOG01015	tRNA U54 and U55 pseudouridine synthase Pus10	J	K07583	PUS10; tRNA pseudouridine synthase 10 [EC:5.4.99.-]	0.047619	0	21	21	1	1	1	1	1	1	1	1	1	1	1	1	1	1	1	1	1	1	1	1	1	1	1	1	1	1	1	1	1	1	1	1	1	1	1	1	1	1
cluster276	-	N(2),N(2)-dimethylguanosine tRNA methyltransferase	arCOG01219	N2,N2-dimethylguanosine tRNA methyltransferase	J	K00555	TRMT1, trm1; tRNA (guanine26-N2/guanine27-N2)-dimethyltransferase [EC:2.1.1.215 2.1.1.216]	0.047619	0	21	21	1	1	1	1	1	1	1	1	1	1	1	1	1	1	1	1	1	1	1	1	1	1	1	1	1	1	1	1	1	1	1	1	1	1	1	1	1	1
cluster277	-	Translation elongation factor EF1B, beta chain, archaeal	arCOG01988	Translation elongation factor EF-1beta	J	K03232	EEF1B; elongation factor 1-beta	0	0	21	21	1	1	1	1	1	1	1	1	1	1	1	1	1	1	1	1	1	1	1	1	1	1	1	1	1	1	1	1	1	1	1	1	1	1	1	1	1	1
cluster280	-	probable translation initiation factor 2	arCOG01560	Translation initiation factor 2 (IF-2; GTPase)	J	K03243	EIF5B; translation initiation factor 5B	0	0	21	21	1	1	1	1	1	1	1	1	1	1	1	1	1	1	1	1	1	1	1	1	1	1	1	1	1	1	1	1	1	1	1	1	1	1	1	1	1	1
cluster281	-	small subunit ribosomal protein S6e	arCOG01946	Ribosomal protein S6E/S10	J	K02991	RP-S6e, RPS6; small subunit ribosomal protein S6e	0	0	21	21	1	1	1	1	1	1	1	1	1	1	1	1	1	1	1	1	1	1	1	1	1	1	1	1	1	1	1	1	1	1	1	1	1	1	1	1	1	1
cluster282	-	pyridoxal 5'-phosphate synthase glutaminase subunit PdxT	arCOG00034	Predicted glutamine amidotransferase involved in pyridoxine biosynthesis	H	K08681	pdxT, pdx2; glutamine amidotransferase [EC:2.6.-.-]	0	0	21	21	1	1	1	1	1	1	1	1	1	1	1	1	1	1	1	1	1	1	1	1	1	1	1	1	1	1	1	1	1	1	1	1	1	1	1	1	1	1
cluster283	-	pyridoxal 5'-phosphate synthase lyase subunit PdxS	arCOG04075	Pyridoxine biosynthesis enzyme	H	K06215	pdxS, pdx1; pyridoxine biosynthesis protein [EC:4.-.-.-]	0	0	21	21	1	1	1	1	1	1	1	1	1	1	1	1	1	1	1	1	1	1	1	1	1	1	1	1	1	1	1	1	1	1	1	1	1	1	1	1	1	1
cluster284	-	leucyl-tRNA synthetase	arCOG00809	Leucyl-tRNA synthetase	J	K01869	LARS, leuS; leucyl-tRNA synthetase [EC:6.1.1.4]	0	0	21	21	1	1	1	1	1	1	1	1	1	1	1	1	1	1	1	1	1	1	1	1	1	1	1	1	1	1	1	1	1	1	1	1	1	1	1	1	1	1
cluster285	-	protein of unknown function DUF92, transmembrane	arCOG02245	Cytidylyltransferase family enzyme	I	na	na	0	11.4286	21	21	1	1	1	1	1	1	1	1	1	1	1	1	1	1	1	1	1	1	1	1	1	1	1	1	1	1	1	1	1	1	1	1	1	1	1	1	1	1
cluster286	-	aspartyl-tRNA synthetase (EC 6.1.1.12)	arCOG00406	Aspartyl/asparaginyl-tRNA synthetase	J	K09759	aspC1, aspC; nondiscriminating aspartyl-tRNA synthetase [EC:6.1.1.23]	0	0	21	21	1	1	1	1	1	1	1	1	1	1	1	1	1	1	1	1	1	1	1	1	1	1	1	1	1	1	1	1	1	1	1	1	1	1	1	1	1	1
cluster288	-	LL-diaminopimelate aminotransferase apoenzyme	arCOG01133	Diaminopimelate aminotransferase or related aspartate/tyrosine/aromatic aminotransferase	E	K10206	LL-diaminopimelate aminotransferase [EC:2.6.1.83]	0	0	21	21	1	1	1	1	1	1	1	1	1	1	1	1	1	1	1	1	1	1	1	1	1	1	1	1	1	1	1	1	1	1	1	1	1	1	1	1	1	1
cluster289	-	conserved hypothetical protein	arCOG04414	Subunit of KEOPS complex (Cgi121BUD32KAE1)	J	K09741	pcc1; KEOPS complex subunit Pcc1	0	0	21	21	1	1	1	1	1	1	1	1	1	1	1	1	1	1	1	1	1	1	1	1	1	1	1	1	1	1	1	1	1	1	1	1	1	1	1	1	1	1
cluster290	-	ribosomal RNA-processing protein RRP42 (EC 3.1.13.-)	arCOG01574	Exosome complex RNA-binding protein Rrp42, RNase PH superfamily	J	K12589	RRP42, EXOSC7; exosome complex component RRP42	0	0	21	21	1	1	1	1	1	1	1	1	1	1	1	1	1	1	1	1	1	1	1	1	1	1	1	1	1	1	1	1	1	1	1	1	1	1	1	1	1	1
cluster291	-	ribosomal RNA-processing protein RRP41/SKI6 (EC 3.1.13.-)	arCOG01575	Ribonuclease PH	J	K11600	RRP41, EXOSC4, SKI6; exosome complex component RRP41	0	0	21	21	1	1	1	1	1	1	1	1	1	1	1	1	1	1	1	1	1	1	1	1	1	1	1	1	1	1	1	1	1	1	1	1	1	1	1	1	1	1
cluster292	-	Shwachman-Bodian-Diamond syndrome protein	arCOG04187	Ribosome maturation protein Sdo1	J	K14574	SDO1, SBDS; ribosome maturation protein SDO1	0	0	21	21	1	1	1	1	1	1	1	1	1	1	1	1	1	1	1	1	1	1	1	1	1	1	1	1	1	1	1	1	1	1	1	1	1	1	1	1	1	1
cluster293	-	phenylalanyl-tRNA synthetase, alpha subunit	arCOG00410	Phenylalanyl-tRNA synthetase alpha subunit	J	K01889	FARSA, pheS; phenylalanyl-tRNA synthetase alpha chain [EC:6.1.1.20]	0	0	21	21	1	1	1	1	1	1	1	1	1	1	1	1	1	1	1	1	1	1	1	1	1	1	1	1	1	1	1	1	1	1	1	1	1	1	1	1	1	1
cluster294	-	proteasome endopeptidase complex, archaeal, alpha subunit	arCOG00971	20S proteasome, alpha subunit	O	K03432	psmA, prcA; proteasome alpha subunit [EC:3.4.25.1]	0	0	21	21	1	1	1	1	1	1	1	1	1	1	1	1	1	1	1	1	1	1	1	1	1	1	1	1	1	1	1	1	1	1	1	1	1	1	1	1	1	1
cluster295	-	ribonuclease P/MRP protein subunit POP5	arCOG01365	RNase P/RNase MRP subunit POP5	J	K03537	POP5; ribonuclease P/MRP protein subunit POP5 [EC:3.1.26.5]	0	0.047619	21	21	1	1	1	1	1	1	1	1	1	1	1	1	1	1	1	1	1	1	1	1	1	1	1	1	1	1	1	1	1	1	1	1	1	1	1	1	1	1
cluster296	-	ribonuclease P protein subunit Rpp30	arCOG00307	RNase P/RNase MRP subunit p30	J	K03539	RPP1, RPP30; ribonuclease P/MRP protein subunit RPP1 [EC:3.1.26.5]	0	0	21	21	1	1	1	1	1	1	1	1	1	1	1	1	1	1	1	1	1	1	1	1	1	1	1	1	1	1	1	1	1	1	1	1	1	1	1	1	1	1
cluster297	-	50S ribosomal protein L15e	arCOG04209	Ribosomal protein L15E	J	K02877	RP-L15e, RPL15; large subunit ribosomal protein L15e	0	0	21	21	1	1	1	1	1	1	1	1	1	1	1	1	1	1	1	1	1	1	1	1	1	1	1	1	1	1	1	1	1	1	1	1	1	1	1	1	1	1
cluster298	-	ATPase related to the helicase subunit of the Holliday junction resolvase	arCOG00470	ATPase involved in DNA replication HolB, large subunit	L	K04800	rfcL; replication factor C large subunit	0	0	21	21	1	1	1	1	1	1	1	1	1	1	1	1	1	1	1	1	1	1	1	1	1	1	1	1	1	1	1	1	1	1	1	1	1	1	1	1	1	1
cluster299	-	L-aspartate aminotransferase apoenzyme / phosphoserine aminotransferase apoenzyme	arCOG00082	Serine-pyruvate aminotransferase/archaeal aspartate aminotransferase	EF	na	na	0	0	21	21	1	1	1	1	1	1	1	1	1	1	1	1	1	1	1	1	1	1	1	1	1	1	1	1	1	1	1	1	1	1	1	1	1	1	1	1	1	1
cluster3	-	molecular chaperone GroEL	arCOG01258	Chaperonin GroEL (HSP60 family)	O	K22447	cct, ths; archaeal chaperonin	0	0.0163934	21	61	2	3	3	4	1	2	1	2	5	3	3	3	3	3	3	3	3	3	3	4	4	1	1	1	1	1	1	1	1	1	1	1	1	1	1	1	1	1
cluster300	-	riboflavin synthase alpha chain	arCOG01322	Archaeal riboflavin synthase	H	K00793	ribE, RIB5; riboflavin synthase [EC:2.5.1.9]	0	0	21	21	1	1	1	1	1	1	1	1	1	1	1	1	1	1	1	1	1	1	1	1	1	1	1	1	1	1	1	1	1	1	1	1	1	1	1	1	1	1
cluster301	-	6,7-dimethyl-8-ribityllumazine synthase	arCOG01323	Riboflavin synthase beta-chain	H	K00794	ribH, RIB4; 6,7-dimethyl-8-ribityllumazine synthase [EC:2.5.1.78]	0	0	21	21	1	1	1	1	1	1	1	1	1	1	1	1	1	1	1	1	1	1	1	1	1	1	1	1	1	1	1	1	1	1	1	1	1	1	1	1	1	1
cluster302	-	pyridoxal phosphate-dependent aminotransferase	arCOG01130	Aspartate/tyrosine/aromatic aminotransferase	E	K00812	aspB; aspartate aminotransferase [EC:2.6.1.1]	0	0	21	21	1	1	1	1	1	1	1	1	1	1	1	1	1	1	1	1	1	1	1	1	1	1	1	1	1	1	1	1	1	1	1	1	1	1	1	1	1	1
cluster303	-	putative cytidyltransferase	arCOG01222	Cytidylyltransferase fused to conserved domain of DUF357 family	M	K14656	ribL; FAD synthetase	0	0	21	21	1	1	1	1	1	1	1	1	1	1	1	1	1	1	1	1	1	1	1	1	1	1	1	1	1	1	1	1	1	1	1	1	1	1	1	1	1	1
cluster304	-	translation initiation factor 2 subunit beta (aeIF-2b)	arCOG01641	Predicted RNA-binding protein, contains TRAM domain	R	K03238	EIF2S2; translation initiation factor 2 subunit 2	0.047619	0	21	21	1	1	1	1	1	1	1	1	1	1	1	1	1	1	1	1	1	1	1	1	1	1	1	1	1	1	1	1	1	1	1	1	1	1	1	1	1	1
cluster305	-	LSU ribosomal protein L10AE	arCOG04113	Ribosomal protein L10AE/L16	J	K02866	RP-L10e, RPL10; large subunit ribosomal protein L10e	0	0	21	21	1	1	1	1	1	1	1	1	1	1	1	1	1	1	1	1	1	1	1	1	1	1	1	1	1	1	1	1	1	1	1	1	1	1	1	1	1	1
cluster307	-	Ribonuclease H2, subunit A	arCOG04121	Ribonuclease HII	L	K03470	rnhB; ribonuclease HII [EC:3.1.26.4]	0	0	21	21	1	1	1	1	1	1	1	1	1	1	1	1	1	1	1	1	1	1	1	1	1	1	1	1	1	1	1	1	1	1	1	1	1	1	1	1	1	1
cluster308	-	n-type ATP pyrophosphatase superfamily / TilS and TtcA-like protein	arCOG00042	tRNA(Ile)-lysidine synthase TilS/MesJ	J	na	na	0	0	21	21	1	1	1	1	1	1	1	1	1	1	1	1	1	1	1	1	1	1	1	1	1	1	1	1	1	1	1	1	1	1	1	1	1	1	1	1	1	1
cluster310	-	isocitrate/isopropylmalate dehydrogenase family protein	arCOG01163	Isocitrate/isopropylmalate dehydrogenase	C	K00052	leuB; 3-isopropylmalate dehydrogenase [EC:1.1.1.85]	0	0	21	21	1	1	1	1	1	1	1	1	1	1	1	1	1	1	1	1	1	1	1	1	1	1	1	1	1	1	1	1	1	1	1	1	1	1	1	1	1	1
cluster311	-	class I SAM-dependent methyltransferase family protein	arCOG10124	Wybutosine (yW) biosynthesis enzyme, TYW2 transferase	J	K07055	TRM12, TYW2; tRNA wybutosine-synthesizing protein 2 [EC:2.1.1.-]	0	0	21	21	1	1	1	1	1	1	1	1	1	1	1	1	1	1	1	1	1	1	1	1	1	1	1	1	1	1	1	1	1	1	1	1	1	1	1	1	1	1
cluster312	-	3-isopropylmalate dehydratase, small subunit	arCOG02230	3-isopropylmalate dehydratase small subunit	E	K01704	leuD; 3-isopropylmalate/(R)-2-methylmalate dehydratase small subunit [EC:4.2.1.33 4.2.1.35]	0	0	21	21	1	1	1	1	1	1	1	1	1	1	1	1	1	1	1	1	1	1	1	1	1	1	1	1	1	1	1	1	1	1	1	1	1	1	1	1	1	1
cluster314	-	tRNA pseudouridine(38-40) synthase TruA	arCOG04449	Pseudouridylate synthase	J	K06173	truA, PUS1; tRNA pseudouridine38-40 synthase [EC:5.4.99.12]	0	0	21	21	1	1	1	1	1	1	1	1	1	1	1	1	1	1	1	1	1	1	1	1	1	1	1	1	1	1	1	1	1	1	1	1	1	1	1	1	1	1
cluster315	-	putative methyltransferase, TIGR01177 family	arCOG00084	tRNA(Ser,Leu) C12 N-acetylase TAN1, contains THUMP domain	J	K07446	trm-G10; tRNA (guanine10-N2)-dimethyltransferase [EC:2.1.1.213]	0	0	21	21	1	1	1	1	1	1	1	1	1	1	1	1	1	1	1	1	1	1	1	1	1	1	1	1	1	1	1	1	1	1	1	1	1	1	1	1	1	1
cluster316	-	argininosuccinate synthase	arCOG00112	Argininosuccinate synthase	E	K01940	argG; argininosuccinate synthase [EC:6.3.4.5]	0	0	21	21	1	1	1	1	1	1	1	1	1	1	1	1	1	1	1	1	1	1	1	1	1	1	1	1	1	1	1	1	1	1	1	1	1	1	1	1	1	1
cluster317	-	carbamoyl-phosphate synthase (glutamine-hydrolyzing) small subunit	arCOG00064	Carbamoylphosphate synthase small subunit	E	K01956	carA, CPA1; carbamoyl-phosphate synthase small subunit [EC:6.3.5.5]	0	0	21	21	1	1	1	1	1	1	1	1	1	1	1	1	1	1	1	1	1	1	1	1	1	1	1	1	1	1	1	1	1	1	1	1	1	1	1	1	1	1
cluster318	-	aminopeptidase P family protein	arCOG01000	Xaa-Pro aminopeptidase	E	K01262	pepP; Xaa-Pro aminopeptidase [EC:3.4.11.9]	0	0	21	21	1	1	1	1	1	1	1	1	1	1	1	1	1	1	1	1	1	1	1	1	1	1	1	1	1	1	1	1	1	1	1	1	1	1	1	1	1	1
cluster319	-	1-(5-phosphoribosyl)-5-((5- phosphoribosylamino)methylideneamino)imidazole-4- carboxamide isomerase	arCOG00618	Phosphoribosylformimino-5-aminoimidazole carboxamide ribonucleotide (ProFAR) isomerase	E	K01814	hisA; phosphoribosylformimino-5-aminoimidazole carboxamide ribotide isomerase [EC:5.3.1.16]	0	0	21	21	1	1	1	1	1	1	1	1	1	1	1	1	1	1	1	1	1	1	1	1	1	1	1	1	1	1	1	1	1	1	1	1	1	1	1	1	1	1
cluster322	-	protein of unknown function DUF115	arCOG04303	Uncharacterized Rossmann fold enzyme	R	K07142	mptE; 2-amino-4-hydroxy-6-hydroxymethyldihydropteridine diphosphokinase [EC:2.7.6.3]	0	0	21	21	1	1	1	1	1	1	1	1	1	1	1	1	1	1	1	1	1	1	1	1	1	1	1	1	1	1	1	1	1	1	1	1	1	1	1	1	1	1
cluster323	-	Membrane-associated protease RseP, regulator of RpoE activity	arCOG04064	Membrane-associated protease RseP, regulator of RpoE activity in bacteria	O	na	na	0	7	21	21	1	1	1	1	1	1	1	1	1	1	1	1	1	1	1	1	1	1	1	1	1	1	1	1	1	1	1	1	1	1	1	1	1	1	1	1	1	1
cluster324	-	DNA ligase I, ATP-dependent (dnl1)	arCOG01347	ATP-dependent DNA ligase	L	K10747	LIG1; DNA ligase 1 [EC:6.5.1.1]	0	0	21	21	1	1	1	1	1	1	1	1	1	1	1	1	1	1	1	1	1	1	1	1	1	1	1	1	1	1	1	1	1	1	1	1	1	1	1	1	1	1
cluster325	-	ACT-domain-containing protein, predicted allosteric regulator of homoserine dehydrogenase	arCOG04396	ACT-domain-containing protein, predicted allosteric regulator of homoserine dehydrogenase	E	na	na	0	0	21	21	1	1	1	1	1	1	1	1	1	1	1	1	1	1	1	1	1	1	1	1	1	1	1	1	1	1	1	1	1	1	1	1	1	1	1	1	1	1
cluster326	-	conserved hypothetical protein	arCOG04055	SHS2 domain protein implicated in nucleic acid metabolism	R	na	na	0	0	21	21	1	1	1	1	1	1	1	1	1	1	1	1	1	1	1	1	1	1	1	1	1	1	1	1	1	1	1	1	1	1	1	1	1	1	1	1	1	1
cluster327	-	Glu-tRNA(Gln) amidotransferase GatDE subunit E	arCOG01719	Archaeal Glu-tRNAGln amidotransferase subunit E (contains GAD domain)	J	K03330	gatE; glutamyl-tRNA(Gln) amidotransferase subunit E [EC:6.3.5.7]	0	0	21	21	1	1	1	1	1	1	1	1	1	1	1	1	1	1	1	1	1	1	1	1	1	1	1	1	1	1	1	1	1	1	1	1	1	1	1	1	1	1
cluster328	-	Ser-tRNA(Thr) hydrolase / threonyl-tRNA synthetase	arCOG00401	Threonyl-tRNA synthetase	J	K01868	TARS, thrS; threonyl-tRNA synthetase [EC:6.1.1.3]	0	0	21	21	1	1	1	1	1	1	1	1	1	1	1	1	1	1	1	1	1	1	1	1	1	1	1	1	1	1	1	1	1	1	1	1	1	1	1	1	1	1
cluster329	-	signal recognition particle, subunit SRP19 (srp19)	arCOG01217	Signal recognition particle 19 kDa protein	U	K03105	SRP19; signal recognition particle subunit SRP19	0	0	21	21	1	1	1	1	1	1	1	1	1	1	1	1	1	1	1	1	1	1	1	1	1	1	1	1	1	1	1	1	1	1	1	1	1	1	1	1	1	1
cluster33	-	type I glutamate--ammonia ligase	arCOG01909	Glutamine synthetase	E	K01915	glnA; glutamine synthetase [EC:6.3.1.2]	0	0	21	30	1	1	2	1	1	1	1	1	1	1	1	1	2	1	2	2	2	2	2	2	2	1	1	1	1	1	1	1	1	1	1	1	1	1	1	1	1	1
cluster330	-	anthranilate synthase, component I	arCOG02014	Anthranilate/para-aminobenzoate synthase component I	E	K01657	trpE; anthranilate synthase component I [EC:4.1.3.27]	0	0	21	21	1	1	1	1	1	1	1	1	1	1	1	1	1	1	1	1	1	1	1	1	1	1	1	1	1	1	1	1	1	1	1	1	1	1	1	1	1	1
cluster331	-	N-(5'-phosphoribosyl)anthranilate isomerase	arCOG01983	Phosphoribosylanthranilate isomerase	E	K01817	trpF; phosphoribosylanthranilate isomerase [EC:5.3.1.24]	0	0	21	21	1	1	1	1	1	1	1	1	1	1	1	1	1	1	1	1	1	1	1	1	1	1	1	1	1	1	1	1	1	1	1	1	1	1	1	1	1	1
cluster332	-	bifunctional anthranilate synthase component II/anthranilate phosphoribosyltransferase	arCOG02012	Anthranilate phosphoribosyltransferase	E	K13497	trpGD; anthranilate synthase/phosphoribosyltransferase [EC:4.1.3.27 2.4.2.18]	0	0	21	21	1	1	1	1	1	1	1	1	1	1	1	1	1	1	1	1	1	1	1	1	1	1	1	1	1	1	1	1	1	1	1	1	1	1	1	1	1	1
cluster333	-	tryptophan synthase subunit alpha	arCOG01086	Tryptophan synthase alpha chain	E	K01695	trpA; tryptophan synthase alpha chain [EC:4.2.1.20]	0	0	21	21	1	1	1	1	1	1	1	1	1	1	1	1	1	1	1	1	1	1	1	1	1	1	1	1	1	1	1	1	1	1	1	1	1	1	1	1	1	1
cluster334	-	tryptophan synthase, beta chain (EC 4.2.1.20)	arCOG01433	Tryptophan synthase beta chain	E	K01696	trpB; tryptophan synthase beta chain [EC:4.2.1.20]	0	0	21	21	1	1	1	1	1	1	1	1	1	1	1	1	1	1	1	1	1	1	1	1	1	1	1	1	1	1	1	1	1	1	1	1	1	1	1	1	1	1
cluster335	-	transcriptional regulator, ArsR family	arCOG04366	ArsR family transcriptional regulator	K	na	na	0	0	21	21	1	1	1	1	1	1	1	1	1	1	1	1	1	1	1	1	1	1	1	1	1	1	1	1	1	1	1	1	1	1	1	1	1	1	1	1	1	1
cluster336	-	putative single-stranded DNA-binding replication protein	arCOG01510	Single-stranded DNA-binding replication protein A (RPA), large (70 kD) subunit or related ssDNA-binding protein	L	K07466	RFA1, RPA1, rpa; replication factor A1	0	0	21	21	1	1	1	1	1	1	1	1	1	1	1	1	1	1	1	1	1	1	1	1	1	1	1	1	1	1	1	1	1	1	1	1	1	1	1	1	1	1
cluster337	-	RNAse Z (EC 3.1.26.11)	arCOG00501	Ribonuclease Z, beta-lactamase superfamily hydrolase	J	K00784	rnz; ribonuclease Z [EC:3.1.26.11]	0	0	21	21	1	1	1	1	1	1	1	1	1	1	1	1	1	1	1	1	1	1	1	1	1	1	1	1	1	1	1	1	1	1	1	1	1	1	1	1	1	1
cluster338	-	uroporphyrinogen-III synthase / uroporphyrinogen-III C-methyltransferase	arCOG02048	Uroporphyrinogen-III synthase	H	K13542	cobA-hemD; uroporphyrinogen III methyltransferase / synthase [EC:2.1.1.107 4.2.1.75]	0	0	21	21	1	1	1	1	1	1	1	1	1	1	1	1	1	1	1	1	1	1	1	1	1	1	1	1	1	1	1	1	1	1	1	1	1	1	1	1	1	1
cluster339	-	valyl-tRNA synthetase	arCOG00808	Valyl-tRNA synthetase	J	K01873	VARS, valS; valyl-tRNA synthetase [EC:6.1.1.9]	0.047619	0	21	21	1	1	1	1	1	1	1	1	1	1	1	1	1	1	1	1	1	1	1	1	1	1	1	1	1	1	1	1	1	1	1	1	1	1	1	1	1	1
cluster340	-	prephenate dehydratase	arCOG00255	Prephenate dehydratase	E	K04518	pheA2; prephenate dehydratase [EC:4.2.1.51]	0	0	21	21	1	1	1	1	1	1	1	1	1	1	1	1	1	1	1	1	1	1	1	1	1	1	1	1	1	1	1	1	1	1	1	1	1	1	1	1	1	1
cluster341	-	amidophosphoribosyltransferase	arCOG00093	Glutamine phosphoribosylpyrophosphate amidotransferase	F	K00764	purF, PPAT; amidophosphoribosyltransferase [EC:2.4.2.14]	0	0	21	21	1	1	1	1	1	1	1	1	1	1	1	1	1	1	1	1	1	1	1	1	1	1	1	1	1	1	1	1	1	1	1	1	1	1	1	1	1	1
cluster342	-	Like-Sm ribonucleoprotein, eukaryotic and archaea-type, core	arCOG00998	Small nuclear ribonucleoprotein (snRNP) homolog	K	K04796	RUXX; small nuclear ribonucleoprotein	0	0	21	21	1	1	1	1	1	1	1	1	1	1	1	1	1	1	1	1	1	1	1	1	1	1	1	1	1	1	1	1	1	1	1	1	1	1	1	1	1	1
cluster343	-	bifunctional hydroxymethylpyrimidine kinase/phosphomethylpyrimidine kinase	arCOG00021	Predicted transcriptional regulator fused phosphomethylpyrimidine kinase, involved in the thiamin biosynthesis	H	K21219	thiDN; hydroxymethylpyrimidine kinase / phosphomethylpyrimidine kinase / thiamine-phosphate diphosphorylase [EC:2.7.1.49 2.7.4.7 2.5.1.3]	0	0	21	21	1	1	1	1	1	1	1	1	1	1	1	1	1	1	1	1	1	1	1	1	1	1	1	1	1	1	1	1	1	1	1	1	1	1	1	1	1	1
cluster344	-	ribosome biogenesis/translation initiation ATPase RLI	arCOG00187	Translation initiation factor RLI1, contains Fe-S and AAA+ ATPase domains	J	K06174	ABCE1; ATP-binding cassette, sub-family E, member 1	0	0	21	21	1	1	1	1	1	1	1	1	1	1	1	1	1	1	1	1	1	1	1	1	1	1	1	1	1	1	1	1	1	1	1	1	1	1	1	1	1	1
cluster345	-	conserved hypothetical protein, membrane	arCOG02206	Uncharacterized membrane protein	S	na	na	0	2.95238	21	21	1	1	1	1	1	1	1	1	1	1	1	1	1	1	1	1	1	1	1	1	1	1	1	1	1	1	1	1	1	1	1	1	1	1	1	1	1	1
cluster346	-	2-ketoisovalerate ferredoxin oxidoreductase subunit alpha	arCOG01608	Pyruvate:ferredoxin oxidoreductase or related 2-oxoacid:ferredoxin oxidoreductase, alpha subunit	C	K00169	porA; pyruvate ferredoxin oxidoreductase, alpha subunit [EC:1.2.7.1]	0	0	21	21	1	1	1	1	1	1	1	1	1	1	1	1	1	1	1	1	1	1	1	1	1	1	1	1	1	1	1	1	1	1	1	1	1	1	1	1	1	1
cluster347	-	tRNA (cytidine(56)-2'-O)-methyltransferase	arCOG01857	SpoU rRNA Methylase family enzyme	R	K07254	atrm56; tRNA (cytidine56-2'-O)-methyltransferase [EC:2.1.1.206]	0	0	21	21	1	1	1	1	1	1	1	1	1	1	1	1	1	1	1	1	1	1	1	1	1	1	1	1	1	1	1	1	1	1	1	1	1	1	1	1	1	1
cluster348	-	probable tRNA pseudouridine synthase D	arCOG04252	tRNA(Glu) U13 pseudouridine synthase TruD	J	K06176	truD, PUS7; tRNA pseudouridine13 synthase [EC:5.4.99.27]	0	0	21	21	1	1	1	1	1	1	1	1	1	1	1	1	1	1	1	1	1	1	1	1	1	1	1	1	1	1	1	1	1	1	1	1	1	1	1	1	1	1
cluster349	-	CTP synthase (glutamine hydrolyzing)	arCOG00063	CTP synthase (UTP-ammonia lyase)	F	K01937	pyrG; CTP synthase [EC:6.3.4.2]	0	0	21	21	1	1	1	1	1	1	1	1	1	1	1	1	1	1	1	1	1	1	1	1	1	1	1	1	1	1	1	1	1	1	1	1	1	1	1	1	1	1
cluster35	-	Heat shock protein Hsp20 domain protein	arCOG01832	Molecular chaperone (HSP20 family)	O	K13993	HSP20; HSP20 family protein	0	0	21	31	2	1	1	2	1	2	2	1	3	1	1	3	1	1	1	2	2	1	1	1	1	1	1	1	1	1	1	1	1	1	1	1	1	1	1	1	1	1
cluster350	-	Uncharacterized conserved protein YbaR, Trm112 family	arCOG04124	Uncharacterized protein, Trm112 family	S	na	na	0	0	21	21	1	1	1	1	1	1	1	1	1	1	1	1	1	1	1	1	1	1	1	1	1	1	1	1	1	1	1	1	1	1	1	1	1	1	1	1	1	1
cluster351	-	Lon-B peptidase, Serine peptidase, MEROPS family S16	arCOG02160	Predicted ATP-dependent protease	O	K04076	lonB; Lon-like ATP-dependent protease [EC:3.4.21.-]	0	1.14286	21	21	1	1	1	1	1	1	1	1	1	1	1	1	1	1	1	1	1	1	1	1	1	1	1	1	1	1	1	1	1	1	1	1	1	1	1	1	1	1
cluster353	-	protein of unknown function DUF46	arCOG04106	CDP-diglyceride synthetase	I	K19664	carS; CDP-2,3-bis-(O-geranylgeranyl)-sn-glycerol synthase [EC:2.7.7.67]	0	4.57143	21	21	1	1	1	1	1	1	1	1	1	1	1	1	1	1	1	1	1	1	1	1	1	1	1	1	1	1	1	1	1	1	1	1	1	1	1	1	1	1
cluster354	-	phosphoribosylamine--glycine ligase	arCOG04415	Phosphoribosylamine-glycine ligase	F	K01945	purD; phosphoribosylamine--glycine ligase [EC:6.3.4.13]	0	0	21	21	1	1	1	1	1	1	1	1	1	1	1	1	1	1	1	1	1	1	1	1	1	1	1	1	1	1	1	1	1	1	1	1	1	1	1	1	1	1
cluster355	-	ornithine carbamoyltransferase	arCOG00912	Ornithine carbamoyltransferase	E	K00611	OTC, argF, argI; ornithine carbamoyltransferase [EC:2.1.3.3]	0	0	21	21	1	1	1	1	1	1	1	1	1	1	1	1	1	1	1	1	1	1	1	1	1	1	1	1	1	1	1	1	1	1	1	1	1	1	1	1	1	1
cluster356	-	probable inorganic polyphosphate/ATP-NAD kinase	arCOG01348	NAD kinase	H	K00858	ppnK, NADK; NAD+ kinase [EC:2.7.1.23]	0	0	21	21	1	1	1	1	1	1	1	1	1	1	1	1	1	1	1	1	1	1	1	1	1	1	1	1	1	1	1	1	1	1	1	1	1	1	1	1	1	1
cluster357	-	bifunctional inositol-1 monophosphatase/fructose-1,6-bisphosphatase	arCOG01349	Archaeal fructose-1,6-bisphosphatase or related enzyme of inositol monophosphatase family	G	K01092	myo-inositol-1(or 4)-monophosphatase [EC:3.1.3.25]	0	0	21	21	1	1	1	1	1	1	1	1	1	1	1	1	1	1	1	1	1	1	1	1	1	1	1	1	1	1	1	1	1	1	1	1	1	1	1	1	1	1
cluster358	-	30S ribosomal protein S3ae	arCOG04186	Ribosomal protein S3AE	J	K02984	RP-S3Ae, RPS3A; small subunit ribosomal protein S3Ae	0	0	21	21	1	1	1	1	1	1	1	1	1	1	1	1	1	1	1	1	1	1	1	1	1	1	1	1	1	1	1	1	1	1	1	1	1	1	1	1	1	1
cluster359	-	pyruvate/ketoisovalerate oxidoreductase common subunit gamma	arCOG01604	Pyruvate:ferredoxin oxidoreductase or related 2-oxoacid:ferredoxin oxidoreductase, gamma and delta subunit	C	K00172	porG; pyruvate ferredoxin oxidoreductase, gamma subunit [EC:1.2.7.1]	0	0	21	21	1	1	1	1	1	1	1	1	1	1	1	1	1	1	1	1	1	1	1	1	1	1	1	1	1	1	1	1	1	1	1	1	1	1	1	1	1	1
cluster361	-	tRNA(Ile2) 2-agmatinylcytidine synthetase	arCOG01115	tRNA(Ile2) 2-agmatinylcytidine synthetase; containing Zn-ribbon domain and OB-fold domain	J	K06932	tiaS; tRNA(Ile2)-agmatinylcytidine synthase [EC:6.3.4.22]	0.047619	0	21	21	1	1	1	1	1	1	1	1	1	1	1	1	1	1	1	1	1	1	1	1	1	1	1	1	1	1	1	1	1	1	1	1	1	1	1	1	1	1
cluster362	-	NH(3)-dependent NAD(+) synthetase	arCOG00069	NH3-dependent NAD+ synthetase	H	K01950	NAD+ synthase (glutamine-hydrolysing) [EC:6.3.5.1]	0	0.047619	21	21	1	1	1	1	1	1	1	1	1	1	1	1	1	1	1	1	1	1	1	1	1	1	1	1	1	1	1	1	1	1	1	1	1	1	1	1	1	1
cluster363	-	Sporulation protein YlmC, PRC-barrel domain family	arCOG02155	Protein implicated in RNA metabolism, contains PRC-barrel domain	R	na	na	0	0	21	21	1	1	1	1	1	1	1	1	1	1	1	1	1	1	1	1	1	1	1	1	1	1	1	1	1	1	1	1	1	1	1	1	1	1	1	1	1	1
cluster364	-	phosphoglycolate phosphatase	arCOG01213	HAD superfamily hydrolase	R	K22223	pgp; phosphoglycolate phosphatase [EC:3.1.3.18]	0	0	21	21	1	1	1	1	1	1	1	1	1	1	1	1	1	1	1	1	1	1	1	1	1	1	1	1	1	1	1	1	1	1	1	1	1	1	1	1	1	1
cluster365	-	DNA repair and recombination protein RadA	arCOG00415	RecA/RadA recombinase	L	K04483	radA; DNA repair protein RadA	0	0	21	21	1	1	1	1	1	1	1	1	1	1	1	1	1	1	1	1	1	1	1	1	1	1	1	1	1	1	1	1	1	1	1	1	1	1	1	1	1	1
cluster366	-	CCA tRNA nucleotidyltransferase	arCOG04249	tRNA nucleotidyltransferase (CCA-adding enzyme)	J	K07558	cca; tRNA nucleotidyltransferase (CCA-adding enzyme) [EC:2.7.7.72]	0	0	21	21	1	1	1	1	1	1	1	1	1	1	1	1	1	1	1	1	1	1	1	1	1	1	1	1	1	1	1	1	1	1	1	1	1	1	1	1	1	1
cluster367	-	bifunctional ornithine acetyltransferase/N-acetylglutamate synthase	arCOG04413	N-acetylglutamate synthase (N-acetylornithine aminotransferase)	E	K00620	argJ; glutamate N-acetyltransferase / amino-acid N-acetyltransferase [EC:2.3.1.35 2.3.1.1]	0	0	21	21	1	1	1	1	1	1	1	1	1	1	1	1	1	1	1	1	1	1	1	1	1	1	1	1	1	1	1	1	1	1	1	1	1	1	1	1	1	1
cluster368	-	AMMECR1 domain-containing protein	arCOG01336	Uncharacterized protein	S	K09141	K09141; uncharacterized protein	0	0	21	21	1	1	1	1	1	1	1	1	1	1	1	1	1	1	1	1	1	1	1	1	1	1	1	1	1	1	1	1	1	1	1	1	1	1	1	1	1	1
cluster369	-	tRNA-splicing endonuclease	arCOG01701	tRNA splicing endonuclease	J	K01170	tRNA-intron endonuclease, archaea type [EC:3.1.27.9]	0	0	21	21	1	1	1	1	1	1	1	1	1	1	1	1	1	1	1	1	1	1	1	1	1	1	1	1	1	1	1	1	1	1	1	1	1	1	1	1	1	1
cluster37	-	O-phospho-L-seryl-tRNA:Cys-tRNA synthase	arCOG07472	Uncharacterized protein	S	K06868	sepcysS; Sep-tRNA:Cys-tRNA synthetase [EC:2.5.1.73]	0	0	21	30	2	2	1	2	1	1	1	2	1	1	1	1	1	2	3	2	1	2	1	1	1	1	1	1	1	1	1	1	1	1	1	1	1	1	1	1	1	1
cluster370	-	NAD(P)-dependent glycerol-1-phosphate dehydrogenase	arCOG00982	Glycerol dehydrogenase or related enzyme	C	K00096	araM, egsA; glycerol-1-phosphate dehydrogenase [NAD(P)+] [EC:1.1.1.261]	0	0	21	21	1	1	1	1	1	1	1	1	1	1	1	1	1	1	1	1	1	1	1	1	1	1	1	1	1	1	1	1	1	1	1	1	1	1	1	1	1	1
cluster371	-	Protein of unknown function DUF63	arCOG02177	Uncharacterized membrane protein	S	na	na	0	7.42857	21	21	1	1	1	1	1	1	1	1	1	1	1	1	1	1	1	1	1	1	1	1	1	1	1	1	1	1	1	1	1	1	1	1	1	1	1	1	1	1
cluster372	-	translation initiation factor 2 subunit gamma (aeIF-2g)	arCOG01563	Translation initiation factor 2, gamma subunit eIF-2 gamma, GTPase	J	K03242	EIF2S3; translation initiation factor 2 subunit 3	0	0	21	21	1	1	1	1	1	1	1	1	1	1	1	1	1	1	1	1	1	1	1	1	1	1	1	1	1	1	1	1	1	1	1	1	1	1	1	1	1	1
cluster373	-	Nucleotide binding protein, PINc			na	K07158	K07158; uncharacterized protein	0	0	21	21	1	1	1	1	1	1	1	1	1	1	1	1	1	1	1	1	1	1	1	1	1	1	1	1	1	1	1	1	1	1	1	1	1	1	1	1	1	1
cluster374	-	DNA-directed RNA polymerase, subunit E'	arCOG00675	DNA-directed RNA polymerase, subunit E'/Rpb7	K	K03049	rpoE1; DNA-directed RNA polymerase subunit E' [EC:2.7.7.6]	0	0	21	21	1	1	1	1	1	1	1	1	1	1	1	1	1	1	1	1	1	1	1	1	1	1	1	1	1	1	1	1	1	1	1	1	1	1	1	1	1	1
cluster375	-	DNA-directed RNA polymerase subunit E, RpoE2	arCOG04077	Transcription elongation factor Spt4/RpoE2, zinc finger protein	K	K03050	rpoE2; DNA-directed RNA polymerase subunit E" [EC:2.7.7.6]	0.857143	0	21	21	1	1	1	1	1	1	1	1	1	1	1	1	1	1	1	1	1	1	1	1	1	1	1	1	1	1	1	1	1	1	1	1	1	1	1	1	1	1
cluster376	-	Protein of unknown function DUF359	arCOG04076	Uncharacterized protein, DUF359 family	S	K09735	K09735; uncharacterized protein	0	0	21	21	1	1	1	1	1	1	1	1	1	1	1	1	1	1	1	1	1	1	1	1	1	1	1	1	1	1	1	1	1	1	1	1	1	1	1	1	1	1
cluster377	-	small subunit ribosomal protein S24e	arCOG04182	Ribosomal protein S24E	J	K02974	RP-S24e, RPS24; small subunit ribosomal protein S24e	0	0	21	21	1	1	1	1	1	1	1	1	1	1	1	1	1	1	1	1	1	1	1	1	1	1	1	1	1	1	1	1	1	1	1	1	1	1	1	1	1	1
cluster378	-	tRNA (adenosine(37)-N6)-threonylcarbamoyltransferase complex transferase subunit TsaD	arCOG01185	tRNA A-37 threonylcarbamoyl transferase component Bud32	J	K15904	bifunctional tRNA threonylcarbamoyladenosine biosynthesis protein [EC:2.7.11.1]	0	0	21	21	1	1	1	1	1	1	1	1	1	1	1	1	1	1	1	1	1	1	1	1	1	1	1	1	1	1	1	1	1	1	1	1	1	1	1	1	1	1
cluster379	-	non-canonical purine NTP pyrophosphatase, RdgB/HAM1 family	arCOG04184	Inosine/xanthosine triphosphate pyrophosphatase, all-alpha NTP-PPase family	F	K02428	rdgB; dITP/XTP pyrophosphatase [EC:3.6.1.19]	0	0	21	21	1	1	1	1	1	1	1	1	1	1	1	1	1	1	1	1	1	1	1	1	1	1	1	1	1	1	1	1	1	1	1	1	1	1	1	1	1	1
cluster380	-	uridylate kinase, putative	arCOG00858	Uridylate kinase	F	K09903	pyrH; uridylate kinase [EC:2.7.4.22]	0	0.047619	21	21	1	1	1	1	1	1	1	1	1	1	1	1	1	1	1	1	1	1	1	1	1	1	1	1	1	1	1	1	1	1	1	1	1	1	1	1	1	1
cluster381	-	nucleoside kinase CMP and AMP kinase	arCOG01038	Broad-specificity NMP kinase	F	K18532	AK6, FAP7; adenylate kinase [EC:2.7.4.3]	0	0	21	21	1	1	1	1	1	1	1	1	1	1	1	1	1	1	1	1	1	1	1	1	1	1	1	1	1	1	1	1	1	1	1	1	1	1	1	1	1	1
cluster382	-	nicotinamide-nucleotide adenylyltransferase	arCOG00972	Nicotinamide mononucleotide adenylyltransferase	H	K00952	nadM; nicotinamide-nucleotide adenylyltransferase [EC:2.7.7.1]	0	0	21	21	1	1	1	1	1	1	1	1	1	1	1	1	1	1	1	1	1	1	1	1	1	1	1	1	1	1	1	1	1	1	1	1	1	1	1	1	1	1
cluster383	-	acetolactate synthase, small subunit	arCOG04445	Acetolactate synthase, small subunit	E	K01653	acetolactate synthase I/III small subunit [EC:2.2.1.6]	0	0	21	21	1	1	1	1	1	1	1	1	1	1	1	1	1	1	1	1	1	1	1	1	1	1	1	1	1	1	1	1	1	1	1	1	1	1	1	1	1	1
cluster384	-	2-isopropylmalate synthase	arCOG02092	Isopropylmalate/homocitrate/citramalate synthase	E	K09011	cimA; D-citramalate synthase [EC:2.3.1.182]	0	0	21	21	1	1	1	1	1	1	1	1	1	1	1	1	1	1	1	1	1	1	1	1	1	1	1	1	1	1	1	1	1	1	1	1	1	1	1	1	1	1
cluster385	-	prefoldin, beta subunit			na	K04798	pfdB, PFDN6; prefoldin beta subunit	0	0	21	21	1	1	1	1	1	1	1	1	1	1	1	1	1	1	1	1	1	1	1	1	1	1	1	1	1	1	1	1	1	1	1	1	1	1	1	1	1	1
cluster386	-	transcription initiation factor IIE, subunit alpha	arCOG04270	Transcription initiation factor IIE, alpha subunit	K	K03136	TFIIE1, GTF2E1, TFA1, tfe; transcription initiation factor TFIIE subunit alpha	0	0	21	21	1	1	1	1	1	1	1	1	1	1	1	1	1	1	1	1	1	1	1	1	1	1	1	1	1	1	1	1	1	1	1	1	1	1	1	1	1	1
cluster387	-	Dihydropteroate synthase-related protein synthase-related protein	arCOG01978	Dihydropteroate synthase or related enzyme	H	na	na	0	0	21	21	1	1	1	1	1	1	1	1	1	1	1	1	1	1	1	1	1	1	1	1	1	1	1	1	1	1	1	1	1	1	1	1	1	1	1	1	1	1
cluster388	-	Protein of unknown function DUF1621	arCOG02263	Predicted cell division protein, SepF homolog	D	K09152	K09152; uncharacterized protein	0	0	21	21	1	1	1	1	1	1	1	1	1	1	1	1	1	1	1	1	1	1	1	1	1	1	1	1	1	1	1	1	1	1	1	1	1	1	1	1	1	1
cluster389	-	translation initiation factor 5A precursor (eIF-5A)	arCOG04277	Translation elongation factor P (EF-P)/translation initiation factor 5A (eIF-5A)	J	K03263	EIF5A; translation initiation factor 5A	0	0	21	21	1	1	1	1	1	1	1	1	1	1	1	1	1	1	1	1	1	1	1	1	1	1	1	1	1	1	1	1	1	1	1	1	1	1	1	1	1	1
cluster390	-	tRNA wybutosine-synthesizing protein 1	arCOG04174	Wybutosine (yW) biosynthesis enzyme, Fe-S oxidoreductase	J	K15449	TYW1; tRNA wybutosine-synthesizing protein 1	0	0	21	21	1	1	1	1	1	1	1	1	1	1	1	1	1	1	1	1	1	1	1	1	1	1	1	1	1	1	1	1	1	1	1	1	1	1	1	1	1	1
cluster391	-	flap structure-specific endonuclease	arCOG04050	5'-3' exonuclease	L	K04799	FEN1, RAD2; flap endonuclease-1 [EC:3.-.-.-]	0	0	21	21	1	1	1	1	1	1	1	1	1	1	1	1	1	1	1	1	1	1	1	1	1	1	1	1	1	1	1	1	1	1	1	1	1	1	1	1	1	1
cluster392	-	putative hydroxymethylglutaryl-coenzyme A synthase	arCOG01767	3-hydroxy-3-methylglutaryl CoA synthase	I	K01641	hydroxymethylglutaryl-CoA synthase [EC:2.3.3.10]	0	0	21	21	1	1	1	1	1	1	1	1	1	1	1	1	1	1	1	1	1	1	1	1	1	1	1	1	1	1	1	1	1	1	1	1	1	1	1	1	1	1
cluster393	-	acetyl-CoA C-acetyltransferase	arCOG01278	Acetyl-CoA acetyltransferase	I	K00626	atoB; acetyl-CoA C-acetyltransferase [EC:2.3.1.9]	0	0	21	21	1	1	1	1	1	1	1	1	1	1	1	1	1	1	1	1	1	1	1	1	1	1	1	1	1	1	1	1	1	1	1	1	1	1	1	1	1	1
cluster394	-	nucleic-acid-binding protein containing a Zn-ribbon domain	arCOG01285	OB-fold domain and Zn-ribbon containing protein, possible acyl-CoA-binding protein	R	K07068	K07068; uncharacterized protein	0	0	21	21	1	1	1	1	1	1	1	1	1	1	1	1	1	1	1	1	1	1	1	1	1	1	1	1	1	1	1	1	1	1	1	1	1	1	1	1	1	1
cluster395	-	methionyl-tRNA synthetase	arCOG00810	Methionyl-tRNA synthetase	J	K01874	MARS, metG; methionyl-tRNA synthetase [EC:6.1.1.10]	0	0	21	21	1	1	1	1	1	1	1	1	1	1	1	1	1	1	1	1	1	1	1	1	1	1	1	1	1	1	1	1	1	1	1	1	1	1	1	1	1	1
cluster396	-	phosphoribosylformylglycinamidine synthase subunit PurL	arCOG04462	Phosphoribosylformylglycinamidine (FGAM) synthase, PurS component	F	K01952	purL, PFAS; phosphoribosylformylglycinamidine synthase [EC:6.3.5.3]	0	0	21	21	1	1	1	1	1	1	1	1	1	1	1	1	1	1	1	1	1	1	1	1	1	1	1	1	1	1	1	1	1	1	1	1	1	1	1	1	1	1
cluster397	-	2,5-diamino-6-(5-phosphoribosylamino)pyrimidin-4(3H)-one reductase (EC 1.1.1.302)	arCOG01484	Pyrimidine reductase, riboflavin biosynthesis	H	K14654	RIB7, arfC; 2,5-diamino-6-(ribosylamino)-4(3H)-pyrimidinone 5'-phosphate reductase [EC:1.1.1.302]	0	0	21	21	1	1	1	1	1	1	1	1	1	1	1	1	1	1	1	1	1	1	1	1	1	1	1	1	1	1	1	1	1	1	1	1	1	1	1	1	1	1
cluster398	-	Predicted transcriptional regulator, contains C-terminal CBS domains	arCOG00600	CBS domain	R	na	na	0	0	21	21	1	1	1	1	1	1	1	1	1	1	1	1	1	1	1	1	1	1	1	1	1	1	1	1	1	1	1	1	1	1	1	1	1	1	1	1	1	1
cluster399	-	amidohydrolase family protein	arCOG00692	Cytosine deaminase or related metal-dependent hydrolase	F	na	na	0	0.047619	21	21	1	1	1	1	1	1	1	1	1	1	1	1	1	1	1	1	1	1	1	1	1	1	1	1	1	1	1	1	1	1	1	1	1	1	1	1	1	1
cluster4	-	transitional endoplasmic reticulum ATPase	arCOG01308	ATPase of the AAA+ class , CDC48 family	O	K13525	VCP, CDC48; transitional endoplasmic reticulum ATPase	0	0	21	58	2	3	3	3	2	2	2	3	4	3	4	3	3	2	2	2	2	2	4	4	3	1	1	1	1	1	1	1	1	1	1	1	1	1	1	1	1	1
cluster400	-	signal recognition particle-docking protein FtsY	arCOG01227	Signal recognition particle GTPase	U	K03110	ftsY; fused signal recognition particle receptor	0	0	21	21	1	1	1	1	1	1	1	1	1	1	1	1	1	1	1	1	1	1	1	1	1	1	1	1	1	1	1	1	1	1	1	1	1	1	1	1	1	1
cluster401	-	prefoldin, alpha subunit	arCOG01341	Predicted prefoldin, molecular chaperone implicated in de novo protein folding	O	K04797	pfdA, PFDN5; prefoldin alpha subunit	0	0	21	21	1	1	1	1	1	1	1	1	1	1	1	1	1	1	1	1	1	1	1	1	1	1	1	1	1	1	1	1	1	1	1	1	1	1	1	1	1	1
cluster402	-	translation initiation factor 6 (aeIF-6)	arCOG04176	Translation initiation factor 6 (eIF-6)	J	K03264	EIF6; translation initiation factor 6	0	0	21	21	1	1	1	1	1	1	1	1	1	1	1	1	1	1	1	1	1	1	1	1	1	1	1	1	1	1	1	1	1	1	1	1	1	1	1	1	1	1
cluster403	-	50S ribosomal protein L31e	arCOG04473	Ribosomal protein L31E	J	K02910	RP-L31e, RPL31; large subunit ribosomal protein L31e	0	0	21	21	1	1	1	1	1	1	1	1	1	1	1	1	1	1	1	1	1	1	1	1	1	1	1	1	1	1	1	1	1	1	1	1	1	1	1	1	1	1
cluster404	-	DNA-binding TFAR19-related protein	arCOG04179	DNA-binding TFAR19-related protein, PDSD5 family	R	K06875	PDCD5, TFAR19; programmed cell death protein 5	0	0	21	21	1	1	1	1	1	1	1	1	1	1	1	1	1	1	1	1	1	1	1	1	1	1	1	1	1	1	1	1	1	1	1	1	1	1	1	1	1	1
cluster405	-	30S ribosomal protein S19e	arCOG01344	Ribosomal protein S19E (S16A)	J	K02966	RP-S19e, RPS19; small subunit ribosomal protein S19e	0	0	21	21	1	1	1	1	1	1	1	1	1	1	1	1	1	1	1	1	1	1	1	1	1	1	1	1	1	1	1	1	1	1	1	1	1	1	1	1	1	1
cluster406	-	Adenylosuccinate synthetase (EC 6.3.4.4)	arCOG04387	Adenylosuccinate synthase	F	K01939	purA; adenylosuccinate synthase [EC:6.3.4.4]	0	0	21	21	1	1	1	1	1	1	1	1	1	1	1	1	1	1	1	1	1	1	1	1	1	1	1	1	1	1	1	1	1	1	1	1	1	1	1	1	1	1
cluster408	-	putative HTH-type transcriptional regulator	arCOG01863	Predicted transcription factor, homolog of eukaryotic MBF1	K	K03627	MBF1; putative transcription factor	0	0	21	21	1	1	1	1	1	1	1	1	1	1	1	1	1	1	1	1	1	1	1	1	1	1	1	1	1	1	1	1	1	1	1	1	1	1	1	1	1	1
cluster409	-	Proteasome-activating nucleotidase	arCOG01306	ATP-dependent 26S proteasome regulatory subunit	O	K03420	psmR; proteasome regulatory subunit	0	0	21	21	1	1	1	1	1	1	1	1	1	1	1	1	1	1	1	1	1	1	1	1	1	1	1	1	1	1	1	1	1	1	1	1	1	1	1	1	1	1
cluster410	-	D-tyrosyl-tRNA(Tyr) deacylase/cell division protein FtsZ homolog	arCOG02201	Cell division GTPase	D	K03531	ftsZ; cell division protein FtsZ	0	0	21	21	1	1	1	1	1	1	1	1	1	1	1	1	1	1	1	1	1	1	1	1	1	1	1	1	1	1	1	1	1	1	1	1	1	1	1	1	1	1
cluster411	-	transcription antitermination protein NusG	arCOG01920	Transcription antiterminator NusG	K	K02601	nusG; transcriptional antiterminator NusG	0	0	21	21	1	1	1	1	1	1	1	1	1	1	1	1	1	1	1	1	1	1	1	1	1	1	1	1	1	1	1	1	1	1	1	1	1	1	1	1	1	1
cluster412	-	arginyl-tRNA synthetase	arCOG00487	Arginyl-tRNA synthetase	J	K01887	RARS, argS; arginyl-tRNA synthetase [EC:6.1.1.19]	0	0	21	21	1	1	1	1	1	1	1	1	1	1	1	1	1	1	1	1	1	1	1	1	1	1	1	1	1	1	1	1	1	1	1	1	1	1	1	1	1	1
cluster413	-	methylated-DNA--[protein]-cysteine S-methyltransferase	arCOG02724	Methylated DNA-protein cysteine methyltransferase	L	K00567	methylated-DNA-[protein]-cysteine S-methyltransferase [EC:2.1.1.63]	0	0.047619	21	21	1	1	1	1	1	1	1	1	1	1	1	1	1	1	1	1	1	1	1	1	1	1	1	1	1	1	1	1	1	1	1	1	1	1	1	1	1	1
cluster414	-	aspartate-semialdehyde dehydrogenase (non-peptidoglycan organisms)	arCOG00494	Aspartate-semialdehyde dehydrogenase	E	K00133	asd; aspartate-semialdehyde dehydrogenase [EC:1.2.1.11]	0	0	21	21	1	1	1	1	1	1	1	1	1	1	1	1	1	1	1	1	1	1	1	1	1	1	1	1	1	1	1	1	1	1	1	1	1	1	1	1	1	1
cluster415	-	Prokaryotic chromosome segregation and condensation protein ScpB	arCOG02614	Uncharacterized conserved protein	S	K06024	scpB; segregation and condensation protein B	0	0	21	21	1	1	1	1	1	1	1	1	1	1	1	1	1	1	1	1	1	1	1	1	1	1	1	1	1	1	1	1	1	1	1	1	1	1	1	1	1	1
cluster416	-	putative chromosome segregation and condensation protein ScpA	arCOG02610	Chromatin segregation and condensation protein Rec8/ScpA/Scc1, kleisin family	L	K05896	scpA; segregation and condensation protein A	0	0	21	21	1	1	1	1	1	1	1	1	1	1	1	1	1	1	1	1	1	1	1	1	1	1	1	1	1	1	1	1	1	1	1	1	1	1	1	1	1	1
cluster417	-	chromosome segregation protein SMC	arCOG00385	Uncharacterized protein	S	K03529	smc; chromosome segregation protein	0	0	21	21	1	1	1	1	1	1	1	1	1	1	1	1	1	1	1	1	1	1	1	1	1	1	1	1	1	1	1	1	1	1	1	1	1	1	1	1	1	1
cluster418	-	branched chain amino acid aminotransferase apoenzyme	arCOG02297	Branched-chain amino acid aminotransferase/4-amino-4-deoxychorismate lyase	E	K00826	ilvE; branched-chain amino acid aminotransferase [EC:2.6.1.42]	0	0	21	21	1	1	1	1	1	1	1	1	1	1	1	1	1	1	1	1	1	1	1	1	1	1	1	1	1	1	1	1	1	1	1	1	1	1	1	1	1	1
cluster419	-	small GTP-binding protein domain protein	arCOG00358	Ribosome-interacting GTPase 1	J	K06944	K06944; uncharacterized protein	0	0	21	21	1	1	1	1	1	1	1	1	1	1	1	1	1	1	1	1	1	1	1	1	1	1	1	1	1	1	1	1	1	1	1	1	1	1	1	1	1	1
cluster420	-	GTP-binding conserved hypothetical protein TIGR00650	arCOG00357	Ribosome-binding ATPase YchF, GTP1/OBG family	J	K06942	ychF; ribosome-binding ATPase	0.047619	0	21	21	1	1	1	1	1	1	1	1	1	1	1	1	1	1	1	1	1	1	1	1	1	1	1	1	1	1	1	1	1	1	1	1	1	1	1	1	1	1
cluster421	-	di-trans-poly-cis-decaprenylcistransferase family protein	arCOG01532	Undecaprenyl pyrophosphate synthase	I	K00806	uppS; undecaprenyl diphosphate synthase [EC:2.5.1.31]	0	0	21	21	1	1	1	1	1	1	1	1	1	1	1	1	1	1	1	1	1	1	1	1	1	1	1	1	1	1	1	1	1	1	1	1	1	1	1	1	1	1
cluster422	-	Uncharacterized coiled-coil protein, contains DUF342 domain	arCOG01159	Uncharacterized archaeal coiled-coil protein	S	na	na	0	0	21	21	1	1	1	1	1	1	1	1	1	1	1	1	1	1	1	1	1	1	1	1	1	1	1	1	1	1	1	1	1	1	1	1	1	1	1	1	1	1
cluster424	-	probable thymidylate kinase	arCOG01891	Thymidylate kinase	F	K00943	tmk; dTMP kinase [EC:2.7.4.9]	0	0	21	21	1	1	1	1	1	1	1	1	1	1	1	1	1	1	1	1	1	1	1	1	1	1	1	1	1	1	1	1	1	1	1	1	1	1	1	1	1	1
cluster425	-	dihydrodipicolinate synthase (EC 4.2.1.52)	arCOG04172	Dihydrodipicolinate synthase/N-acetylneuraminate lyase	E	K01714	dapA; 4-hydroxy-tetrahydrodipicolinate synthase [EC:4.3.3.7]	0	0	21	21	1	1	1	1	1	1	1	1	1	1	1	1	1	1	1	1	1	1	1	1	1	1	1	1	1	1	1	1	1	1	1	1	1	1	1	1	1	1
cluster426	-	4-hydroxy-tetrahydrodipicolinate reductase	arCOG04393	Dihydrodipicolinate reductase	E	K00215	dapB; 4-hydroxy-tetrahydrodipicolinate reductase [EC:1.17.1.8]	0	0	21	21	1	1	1	1	1	1	1	1	1	1	1	1	1	1	1	1	1	1	1	1	1	1	1	1	1	1	1	1	1	1	1	1	1	1	1	1	1	1
cluster427	-	aspartate carbamoyltransferase, regulatory subunit	arCOG04229	Aspartate carbamoyltransferase, regulatory subunit	F	K00610	pyrI; aspartate carbamoyltransferase regulatory subunit	0	0.047619	21	21	1	1	1	1	1	1	1	1	1	1	1	1	1	1	1	1	1	1	1	1	1	1	1	1	1	1	1	1	1	1	1	1	1	1	1	1	1	1
cluster428	-	aspartate carbamoyltransferase, catalytic subunit	arCOG00911	Aspartate carbamoyltransferase, catalytic chain	F	K00609	pyrB, PYR2; aspartate carbamoyltransferase catalytic subunit [EC:2.1.3.2]	0	0	21	21	1	1	1	1	1	1	1	1	1	1	1	1	1	1	1	1	1	1	1	1	1	1	1	1	1	1	1	1	1	1	1	1	1	1	1	1	1	1
cluster430	-	glutamine-hydrolyzing GMP synthase subunit GuaA	arCOG00085	GMP synthase, PP-ATPase domain/subunit	F	K01951	guaA, GMPS; GMP synthase (glutamine-hydrolysing) [EC:6.3.5.2]	0	0	21	21	1	1	1	1	1	1	1	1	1	1	1	1	1	1	1	1	1	1	1	1	1	1	1	1	1	1	1	1	1	1	1	1	1	1	1	1	1	1
cluster431	-	N-acetylglutamate kinase	arCOG00862	Acetylglutamate kinase	E	K00930	argB; acetylglutamate kinase [EC:2.7.2.8]	0	0	21	21	1	1	1	1	1	1	1	1	1	1	1	1	1	1	1	1	1	1	1	1	1	1	1	1	1	1	1	1	1	1	1	1	1	1	1	1	1	1
cluster432	-	Asp-tRNA(Asn)/Glu-tRNA(Gln) amidotransferase GatCAB subunit C	arCOG02726	Asp-tRNAAsn/Glu-tRNAGln amidotransferase C subunit	J	K02435	gatC, GATC; aspartyl-tRNA(Asn)/glutamyl-tRNA(Gln) amidotransferase subunit C [EC:6.3.5.6 6.3.5.7]	0	0	21	21	1	1	1	1	1	1	1	1	1	1	1	1	1	1	1	1	1	1	1	1	1	1	1	1	1	1	1	1	1	1	1	1	1	1	1	1	1	1
cluster433	-	protein containing Thymidylate synthase	arCOG03214	Thymidylate synthase	F	K00560	thyA, TYMS; thymidylate synthase [EC:2.1.1.45]	0	0	21	21	1	1	1	1	1	1	1	1	1	1	1	1	1	1	1	1	1	1	1	1	1	1	1	1	1	1	1	1	1	1	1	1	1	1	1	1	1	1
cluster434	-	putative 3-phosphoshikimate 1-carboxyvinyltransferase	arCOG04134	5-enolpyruvylshikimate-3-phosphate synthase	E	K00800	aroA; 3-phosphoshikimate 1-carboxyvinyltransferase [EC:2.5.1.19]	0	0	21	21	1	1	1	1	1	1	1	1	1	1	1	1	1	1	1	1	1	1	1	1	1	1	1	1	1	1	1	1	1	1	1	1	1	1	1	1	1	1
cluster435	-	family D DNA polymerase large subunit	arCOG04447	Archaeal DNA polymerase II, large subunit	L	K02322	DPB1; DNA polymerase II large subunit [EC:2.7.7.7]	0	0	21	21	1	1	1	1	1	1	1	1	1	1	1	1	1	1	1	1	1	1	1	1	1	1	1	1	1	1	1	1	1	1	1	1	1	1	1	1	1	1
cluster436	-	tRNA threonylcarbamoyladenosine biosynthesis protein	arCOG01952	tRNA A37 threonylcarbamoyladenosine synthetase subunit TsaC/SUA5/YrdC	J	K07566	rimN, SUA5; tRNA threonylcarbamoyladenosine biosynthesis protein	0	0	21	21	1	1	1	1	1	1	1	1	1	1	1	1	1	1	1	1	1	1	1	1	1	1	1	1	1	1	1	1	1	1	1	1	1	1	1	1	1	1
cluster437	-	GMP synthase [glutamine-hydrolyzing] subunit A	arCOG00087	GMP synthase - Glutamine amidotransferase domain	F	K01951	guaA, GMPS; GMP synthase (glutamine-hydrolysing) [EC:6.3.5.2]	0	0	21	21	1	1	1	1	1	1	1	1	1	1	1	1	1	1	1	1	1	1	1	1	1	1	1	1	1	1	1	1	1	1	1	1	1	1	1	1	1	1
cluster438	-	2-amino-3,7-dideoxy-D-threo-hept-6-ulosonate synthase	arCOG04044	2-amino-3,7-dideoxy-D-threo-hept-6-ulosonic acid synthase, DhnA-aldolase family	E	K16306	fructose-bisphosphate aldolase / 2-amino-3,7-dideoxy-D-threo-hept-6-ulosonate synthase [EC:4.1.2.13 2.2.1.10]	0	0	21	21	1	1	1	1	1	1	1	1	1	1	1	1	1	1	1	1	1	1	1	1	1	1	1	1	1	1	1	1	1	1	1	1	1	1	1	1	1	1
cluster439	-	3-dehydroquinate synthase, prokaryotic-type	arCOG04353	3-dehydroquinate synthase	E	K11646	3-dehydroquinate synthase II [EC:1.4.1.24]	0	0	21	21	1	1	1	1	1	1	1	1	1	1	1	1	1	1	1	1	1	1	1	1	1	1	1	1	1	1	1	1	1	1	1	1	1	1	1	1	1	1
cluster440	-	bifunctional 3-dehydroquinate dehydratase/shikimate dehydrogenase, chloroplastic	arCOG02097	3-dehydroquinate dehydratase	E	K03785	aroD; 3-dehydroquinate dehydratase I [EC:4.2.1.10]	0	0	21	21	1	1	1	1	1	1	1	1	1	1	1	1	1	1	1	1	1	1	1	1	1	1	1	1	1	1	1	1	1	1	1	1	1	1	1	1	1	1
cluster441	-	shikimate 5-dehydrogenase	arCOG01033	Shikimate 5-dehydrogenase	E	K00014	aroE; shikimate dehydrogenase [EC:1.1.1.25]	0	0	21	21	1	1	1	1	1	1	1	1	1	1	1	1	1	1	1	1	1	1	1	1	1	1	1	1	1	1	1	1	1	1	1	1	1	1	1	1	1	1
cluster442	-	triose-phosphate isomerase	arCOG01087	Triosephosphate isomerase	G	K01803	TPI, tpiA; triosephosphate isomerase (TIM) [EC:5.3.1.1]	0	0	21	21	1	1	1	1	1	1	1	1	1	1	1	1	1	1	1	1	1	1	1	1	1	1	1	1	1	1	1	1	1	1	1	1	1	1	1	1	1	1
cluster443	-	3-hexulose-6-phosphate synthase (EC 4.1.2.43)/formaldehyde activating enzyme (EC 4.3.-.-)	arCOG00103	D-arabino 3-hexulose 6-phosphate formaldehyde lyase	G	K13812	fae-hps; bifunctional enzyme Fae/Hps [EC:4.3.-.- 4.1.2.43]	0	0	21	21	1	1	1	1	1	1	1	1	1	1	1	1	1	1	1	1	1	1	1	1	1	1	1	1	1	1	1	1	1	1	1	1	1	1	1	1	1	1
cluster444	-	protein containing Isopropylmalate/citramalate/homocitrate synthase	arCOG02092	Isopropylmalate/homocitrate/citramalate synthase	E	K01649	leuA; 2-isopropylmalate synthase [EC:2.3.3.13]	0	0	21	21	1	1	1	1	1	1	1	1	1	1	1	1	1	1	1	1	1	1	1	1	1	1	1	1	1	1	1	1	1	1	1	1	1	1	1	1	1	1
cluster445	-	Glyoxylase, beta-lactamase superfamily II	arCOG00504	Metal-dependent hydrolase of the beta-lactamase superfamily II	R	na	na	0	0	21	21	1	1	1	1	1	1	1	1	1	1	1	1	1	1	1	1	1	1	1	1	1	1	1	1	1	1	1	1	1	1	1	1	1	1	1	1	1	1
cluster446	-	conserved hypothetical protein	arCOG04281	DNA primase (bacterial type)	L	K02316	dnaG; DNA primase [EC:2.7.7.-]	0	0	21	21	1	1	1	1	1	1	1	1	1	1	1	1	1	1	1	1	1	1	1	1	1	1	1	1	1	1	1	1	1	1	1	1	1	1	1	1	1	1
cluster447	-	RNA 3'-terminal phosphate cyclase (ATP)	arCOG04125	RNA 3'-terminal phosphate cyclase	J	K01974	rtcA, RTCD1; RNA 3'-terminal phosphate cyclase [EC:6.5.1.4]	0	0	21	21	1	1	1	1	1	1	1	1	1	1	1	1	1	1	1	1	1	1	1	1	1	1	1	1	1	1	1	1	1	1	1	1	1	1	1	1	1	1
cluster448	-	nucleic acid binding, OB-fold, tRNA/helicase-type	arCOG01510	Single-stranded DNA-binding replication protein A (RPA), large (70 kD) subunit or related ssDNA-binding protein	L	K07466	RFA1, RPA1, rpa; replication factor A1	0	0	21	21	1	1	1	1	1	1	1	1	1	1	1	1	1	1	1	1	1	1	1	1	1	1	1	1	1	1	1	1	1	1	1	1	1	1	1	1	1	1
cluster449	-	Predicted signal-transduction protein containing cAMP-binding and CBS domains	arCOG00606	CBS domain	R	na	na	0	0	21	21	1	1	1	1	1	1	1	1	1	1	1	1	1	1	1	1	1	1	1	1	1	1	1	1	1	1	1	1	1	1	1	1	1	1	1	1	1	1
cluster45	-	iron-sulfur cluster assembly scaffold protein NifU	arCOG02077	NifU homolog involved in Fe-S cluster formation	C	K04488	iscU, nifU; nitrogen fixation protein NifU and related proteins	0	0	21	30	2	1	1	1	1	2	1	1	2	2	2	1	1	1	2	2	2	2	1	1	1	1	1	1	1	1	1	1	1	1	1	1	1	1	1	1	1	1
cluster450	-	Xylose isomerase domain protein TIM barrel	arCOG01895	Sugar phosphate isomerase/epimerase	G	na	na	0	0	21	21	1	1	1	1	1	1	1	1	1	1	1	1	1	1	1	1	1	1	1	1	1	1	1	1	1	1	1	1	1	1	1	1	1	1	1	1	1	1
cluster451	-	Predicted RNA binding protein with dsRBD fold, UPF0201 family	arCOG01045	Dephospho-CoA kinase	H	na	na	0	0	21	21	1	1	1	1	1	1	1	1	1	1	1	1	1	1	1	1	1	1	1	1	1	1	1	1	1	1	1	1	1	1	1	1	1	1	1	1	1	1
cluster453	-	Lysyl-tRNA synthetase, class Ic, archaeal-type	arCOG00485	Lysyl-tRNA synthetase, class I	J	K04566	lysK; lysyl-tRNA synthetase, class I [EC:6.1.1.6]	0	0	21	21	1	1	1	1	1	1	1	1	1	1	1	1	1	1	1	1	1	1	1	1	1	1	1	1	1	1	1	1	1	1	1	1	1	1	1	1	1	1
cluster454	-	bifunctional 3,4-dihydroxy-2-butanone-4-phosphate synthase/GTP cyclohydrolase II	arCOG01321	GTP cyclohydrolase II	H	K14652	ribBA; 3,4-dihydroxy 2-butanone 4-phosphate synthase / GTP cyclohydrolase II [EC:4.1.99.12 3.5.4.25]	0	0	21	21	1	1	1	1	1	1	1	1	1	1	1	1	1	1	1	1	1	1	1	1	1	1	1	1	1	1	1	1	1	1	1	1	1	1	1	1	1	1
cluster455	-	chorismate synthase	arCOG04133	Chorismate synthase	E	K01736	aroC; chorismate synthase [EC:4.2.3.5]	0	0	21	21	1	1	1	1	1	1	1	1	1	1	1	1	1	1	1	1	1	1	1	1	1	1	1	1	1	1	1	1	1	1	1	1	1	1	1	1	1	1
cluster456	-	Zn-dependent protease (includes SpoIVFB)	arCOG00607	Zn-dependent protease fused to CBS domain	R	na	na	0	5.28571	21	21	1	1	1	1	1	1	1	1	1	1	1	1	1	1	1	1	1	1	1	1	1	1	1	1	1	1	1	1	1	1	1	1	1	1	1	1	1	1
cluster457	-	delta-aminolevulinic acid dehydratase	arCOG04300	Delta-aminolevulinic acid dehydratase	H	K01698	hemB, ALAD; porphobilinogen synthase [EC:4.2.1.24]	0	0	21	21	1	1	1	1	1	1	1	1	1	1	1	1	1	1	1	1	1	1	1	1	1	1	1	1	1	1	1	1	1	1	1	1	1	1	1	1	1	1
cluster458	-	glutamate-1-semialdehyde 2,1-aminomutase (EC 5.4.3.8)	arCOG00918	Glutamate-1-semialdehyde aminotransferase	H	K01845	hemL; glutamate-1-semialdehyde 2,1-aminomutase [EC:5.4.3.8]	0	0	21	21	1	1	1	1	1	1	1	1	1	1	1	1	1	1	1	1	1	1	1	1	1	1	1	1	1	1	1	1	1	1	1	1	1	1	1	1	1	1
cluster459	-	probable porphobilinogen deaminase	arCOG04299	Porphobilinogen deaminase	H	K01749	hemC, HMBS; hydroxymethylbilane synthase [EC:2.5.1.61]	0	0	21	21	1	1	1	1	1	1	1	1	1	1	1	1	1	1	1	1	1	1	1	1	1	1	1	1	1	1	1	1	1	1	1	1	1	1	1	1	1	1
cluster460	-	dihydroorotate oxidase B, catalytic subunit (EC 1.3.3.1)	arCOG00603	Dihydroorotate dehydrogenase	F	K17828	pyrDI; dihydroorotate dehydrogenase (NAD+) catalytic subunit [EC:1.3.1.14]	0	0	21	21	1	1	1	1	1	1	1	1	1	1	1	1	1	1	1	1	1	1	1	1	1	1	1	1	1	1	1	1	1	1	1	1	1	1	1	1	1	1
cluster461	-	dihydroorotate oxidase B, electron transfer subunit (EC 1.3.3.1)	arCOG02199	NAD(P)H-flavin reductase	H	K02823	pyrDII; dihydroorotate dehydrogenase electron transfer subunit	0	0.0952381	21	21	1	1	1	1	1	1	1	1	1	1	1	1	1	1	1	1	1	1	1	1	1	1	1	1	1	1	1	1	1	1	1	1	1	1	1	1	1	1
cluster462	-	glutamyl-tRNA synthetase (EC 6.1.1.17)	arCOG04302	Glutamyl- or glutaminyl-tRNA synthetase	J	K01885	EARS, gltX; glutamyl-tRNA synthetase [EC:6.1.1.17]	0	0	21	21	1	1	1	1	1	1	1	1	1	1	1	1	1	1	1	1	1	1	1	1	1	1	1	1	1	1	1	1	1	1	1	1	1	1	1	1	1	1
cluster463	-	D-3-phosphoglycerate dehydrogenase (EC 1.1.1.95)	arCOG01754	Phosphoglycerate dehydrogenase or related dehydrogenase	H	K00058	serA, PHGDH; D-3-phosphoglycerate dehydrogenase [EC:1.1.1.95]	0	0	21	21	1	1	1	1	1	1	1	1	1	1	1	1	1	1	1	1	1	1	1	1	1	1	1	1	1	1	1	1	1	1	1	1	1	1	1	1	1	1
cluster464	-	LSU ribosomal protein L18AE	arCOG00780	Ribosomal protein L18E	J	K02883	RP-L18e, RPL18; large subunit ribosomal protein L18e	0	0	21	21	1	1	1	1	1	1	1	1	1	1	1	1	1	1	1	1	1	1	1	1	1	1	1	1	1	1	1	1	1	1	1	1	1	1	1	1	1	1
cluster465	-	Ribosomal protein L13, eukaryotic/archaeal	arCOG04242	Ribosomal protein L13	J	K02871	RP-L13, MRPL13, rplM; large subunit ribosomal protein L13	0	0	21	21	1	1	1	1	1	1	1	1	1	1	1	1	1	1	1	1	1	1	1	1	1	1	1	1	1	1	1	1	1	1	1	1	1	1	1	1	1	1
cluster466	-	Ribosomal protein S9, archaeal	arCOG04243	Ribosomal protein S9	J	K02996	RP-S9, MRPS9, rpsI; small subunit ribosomal protein S9	0	0	21	21	1	1	1	1	1	1	1	1	1	1	1	1	1	1	1	1	1	1	1	1	1	1	1	1	1	1	1	1	1	1	1	1	1	1	1	1	1	1
cluster467	-	DNA-directed RNA polymerase, subunit N	arCOG04244	DNA-directed RNA polymerase, subunit N (RpoN/RPB10)	K	K03058	rpoN; DNA-directed RNA polymerase subunit N [EC:2.7.7.6]	0	0	21	21	1	1	1	1	1	1	1	1	1	1	1	1	1	1	1	1	1	1	1	1	1	1	1	1	1	1	1	1	1	1	1	1	1	1	1	1	1	1
cluster468	-	DNA-directed RNA polymerase, subunit K (EC 2.7.7.6)	arCOG01268	DNA-directed RNA polymerase subunit K/omega	K	K03055	rpoK; DNA-directed RNA polymerase subunit K [EC:2.7.7.6]	0	0	21	21	1	1	1	1	1	1	1	1	1	1	1	1	1	1	1	1	1	1	1	1	1	1	1	1	1	1	1	1	1	1	1	1	1	1	1	1	1	1
cluster469	-	Ribosomal protein S2, eukaryotic/archaeal	arCOG04245	Ribosomal protein S2	J	K02967	RP-S2, MRPS2, rpsB; small subunit ribosomal protein S2	0	0	21	21	1	1	1	1	1	1	1	1	1	1	1	1	1	1	1	1	1	1	1	1	1	1	1	1	1	1	1	1	1	1	1	1	1	1	1	1	1	1
cluster470	-	UPF0103/Mediator of ErbB2-driven cell motility (Memo), related domain protein	arCOG01728	Predicted class III extradiol dioxygenase, MEMO1 family	R	K06990	MEMO1; MEMO1 family protein	0	0	21	21	1	1	1	1	1	1	1	1	1	1	1	1	1	1	1	1	1	1	1	1	1	1	1	1	1	1	1	1	1	1	1	1	1	1	1	1	1	1
cluster471	-	mevalonate kinase	arCOG01028	Mevalonate kinase	I	K00869	mevalonate kinase [EC:2.7.1.36]	0	0	21	21	1	1	1	1	1	1	1	1	1	1	1	1	1	1	1	1	1	1	1	1	1	1	1	1	1	1	1	1	1	1	1	1	1	1	1	1	1	1
cluster472	-	isopentenyl phosphate kinase	arCOG00860	Isopentenyl phosphate kinase, enzyme of modified mevalonate pathway	I	K06981	ipk; isopentenyl phosphate kinase [EC:2.7.4.26]	0	0	21	21	1	1	1	1	1	1	1	1	1	1	1	1	1	1	1	1	1	1	1	1	1	1	1	1	1	1	1	1	1	1	1	1	1	1	1	1	1	1
cluster473	-	type 2 isopentenyl-diphosphate Delta-isomerase	arCOG00613	FMN-dependent dehydrogenase, includes L-lactate dehydrogenase and type II isopentenyl diphosphate isomerase	H	K01823	idi, IDI; isopentenyl-diphosphate delta-isomerase [EC:5.3.3.2]	0	0	21	21	1	1	1	1	1	1	1	1	1	1	1	1	1	1	1	1	1	1	1	1	1	1	1	1	1	1	1	1	1	1	1	1	1	1	1	1	1	1
cluster474	-	class I SAM-dependent methyltransferase family protein	arCOG00033	Wybutosine (yW) biosynthesis enzyme, Trm5 methyltransferase	J	K15429	TRM5, TRMT5; tRNA (guanine37-N1)-methyltransferase [EC:2.1.1.228]	0	0	21	21	1	1	1	1	1	1	1	1	1	1	1	1	1	1	1	1	1	1	1	1	1	1	1	1	1	1	1	1	1	1	1	1	1	1	1	1	1	1
cluster475	-	proteasome assembly chaperone family protein	arCOG00348	Archaeal enzyme of ATP-grasp superfamily	R	K07159	K07159; uncharacterized protein	0	0	21	21	1	1	1	1	1	1	1	1	1	1	1	1	1	1	1	1	1	1	1	1	1	1	1	1	1	1	1	1	1	1	1	1	1	1	1	1	1	1
cluster476	-	translation initiation factor 2 subunit alpha (aeIF-2a)	arCOG04107	Translation initiation factor 2, alpha subunit (eIF-2alpha)	J	K03237	EIF2S1; translation initiation factor 2 subunit 1	0	0	21	21	1	1	1	1	1	1	1	1	1	1	1	1	1	1	1	1	1	1	1	1	1	1	1	1	1	1	1	1	1	1	1	1	1	1	1	1	1	1
cluster477	-	30S ribosomal protein S27e	arCOG04108	Ribosomal protein S27E	J	K02978	RP-S27e, RPS27; small subunit ribosomal protein S27e	0	0	21	21	1	1	1	1	1	1	1	1	1	1	1	1	1	1	1	1	1	1	1	1	1	1	1	1	1	1	1	1	1	1	1	1	1	1	1	1	1	1
cluster478	-	conserved hypothetical protein	arCOG00551	DNA replication initiation complex subunit, GINS15 family	L	K09723	ginS; DNA replication factor GINS	0	0	21	21	1	1	1	1	1	1	1	1	1	1	1	1	1	1	1	1	1	1	1	1	1	1	1	1	1	1	1	1	1	1	1	1	1	1	1	1	1	1
cluster479	-	DNA primase, eukaryotic-type, small subunit	arCOG04110	Eukaryotic-type DNA primase, catalytic (small) subunit	L	K02683	PRI; DNA primase [EC:2.7.7.-]	0	0	21	21	1	1	1	1	1	1	1	1	1	1	1	1	1	1	1	1	1	1	1	1	1	1	1	1	1	1	1	1	1	1	1	1	1	1	1	1	1	1
cluster480	-	Predicted component of the ribosome quality control (RQC) complex, YloA/Tae2 family, contains fibronectin-binding (FbpA) and DUF814 domains	arCOG01695	Predicted component of the ribosome quality control (RQC) complex, YloA/Tae2 family, contains fibronectin-binding (FbpA) and DUF814 domains	J	na	na	0	0	21	21	1	1	1	1	1	1	1	1	1	1	1	1	1	1	1	1	1	1	1	1	1	1	1	1	1	1	1	1	1	1	1	1	1	1	1	1	1	1
cluster481	-	mRNA surveillance protein Pelota	arCOG01741	Release factor eRF1	J	K06965	PELO, DOM34, pelA; protein pelota	0	0	21	21	1	1	1	1	1	1	1	1	1	1	1	1	1	1	1	1	1	1	1	1	1	1	1	1	1	1	1	1	1	1	1	1	1	1	1	1	1	1
cluster482	-	RNA 2',3'-cyclic phosphodiesterase	arCOG01736	2'-5' RNA ligase	J	K01975	ligT; 2'-5' RNA ligase [EC:6.5.1.-]	0	0	21	21	1	1	1	1	1	1	1	1	1	1	1	1	1	1	1	1	1	1	1	1	1	1	1	1	1	1	1	1	1	1	1	1	1	1	1	1	1	1
cluster483	-	replication factor C small subunit	arCOG00469	ATPase involved in DNA replication HolB, small subunit	L	K04801	rfcS; replication factor C small subunit	0	0	21	21	1	1	1	1	1	1	1	1	1	1	1	1	1	1	1	1	1	1	1	1	1	1	1	1	1	1	1	1	1	1	1	1	1	1	1	1	1	1
cluster484	-	putative thiamine-monophosphate kinase	arCOG00638	Thiamine monophosphate kinase	H	K00946	thiL; thiamine-monophosphate kinase [EC:2.7.4.16]	0	0	21	21	1	1	1	1	1	1	1	1	1	1	1	1	1	1	1	1	1	1	1	1	1	1	1	1	1	1	1	1	1	1	1	1	1	1	1	1	1	1
cluster485	-	2-(5''-triphosphoribosyl)-3'-dephosphocoenzyme-A synthase	arCOG04238	Triphosphoribosyl-dephospho-CoA synthetase	H	K05966	citG; triphosphoribosyl-dephospho-CoA synthase [EC:2.4.2.52]	0	0	21	21	1	1	1	1	1	1	1	1	1	1	1	1	1	1	1	1	1	1	1	1	1	1	1	1	1	1	1	1	1	1	1	1	1	1	1	1	1	1
cluster486	-	putative anaerobic ribonucleoside-triphosphate reductase-activating protein	arCOG00952	Pyruvate-formate lyase-activating enzyme	O	K04069	pflA, pflC, pflE; pyruvate formate lyase activating enzyme [EC:1.97.1.4]	0.0952381	0	21	21	1	1	1	1	1	1	1	1	1	1	1	1	1	1	1	1	1	1	1	1	1	1	1	1	1	1	1	1	1	1	1	1	1	1	1	1	1	1
cluster488	-	2-(3-amino-3-carboxypropyl)histidine synthase	arCOG04112	Diphthamide synthase subunit DPH2	J	K07561	dph2; diphthamide synthase subunit DPH2	0	0	21	21	1	1	1	1	1	1	1	1	1	1	1	1	1	1	1	1	1	1	1	1	1	1	1	1	1	1	1	1	1	1	1	1	1	1	1	1	1	1
cluster489	-	exosome complex component CSL4	arCOG00676	Exosome complex RNA-binding protein Csl4, contains S1 and Zn-ribbon domains	J	K07573	CSL4, EXOSC1; exosome complex component CSL4	0.0952381	0	21	21	1	1	1	1	1	1	1	1	1	1	1	1	1	1	1	1	1	1	1	1	1	1	1	1	1	1	1	1	1	1	1	1	1	1	1	1	1	1
cluster490	-	DNA-directed RNA polymerase, subunit L	arCOG04111	DNA-directed RNA polymerase, subunit L	K	K03056	rpoL; DNA-directed RNA polymerase subunit L [EC:2.7.7.6]	0	0	21	21	1	1	1	1	1	1	1	1	1	1	1	1	1	1	1	1	1	1	1	1	1	1	1	1	1	1	1	1	1	1	1	1	1	1	1	1	1	1
cluster491	-	diaminopimelate decarboxylase	arCOG02268	Diaminopimelate decarboxylase	E	K01586	lysA; diaminopimelate decarboxylase [EC:4.1.1.20]	0	0	21	21	1	1	1	1	1	1	1	1	1	1	1	1	1	1	1	1	1	1	1	1	1	1	1	1	1	1	1	1	1	1	1	1	1	1	1	1	1	1
cluster492	-	DNA repair and recombination protein RadB	arCOG00417	RecA/RadA recombinase	L	K04484	radB; DNA repair protein RadB	0	0	21	21	1	1	1	1	1	1	1	1	1	1	1	1	1	1	1	1	1	1	1	1	1	1	1	1	1	1	1	1	1	1	1	1	1	1	1	1	1	1
cluster493	-	translation initiation factor 2B subunit I family (IF-2BI)	arCOG01123	Methylthioribose-1-phosphate isomerase (methionine salvage pathway), a paralog of eIF-2B alpha subunit	E	K08963	mtnA; methylthioribose-1-phosphate isomerase [EC:5.3.1.23]	0	0	21	21	1	1	1	1	1	1	1	1	1	1	1	1	1	1	1	1	1	1	1	1	1	1	1	1	1	1	1	1	1	1	1	1	1	1	1	1	1	1
cluster494	-	putative protein transport protein SEC61 subunit beta homolog			na	na	na	0	1	21	21	1	1	1	1	1	1	1	1	1	1	1	1	1	1	1	1	1	1	1	1	1	1	1	1	1	1	1	1	1	1	1	1	1	1	1	1	1	1
cluster495	-	Sporulation protein YlmC, PRC-barrel domain family	arCOG02155	Protein implicated in RNA metabolism, contains PRC-barrel domain	R	na	na	0	0	21	21	1	1	1	1	1	1	1	1	1	1	1	1	1	1	1	1	1	1	1	1	1	1	1	1	1	1	1	1	1	1	1	1	1	1	1	1	1	1
cluster496	-	thermophilic glucose-6-phosphate isomerase-like enzyme	arCOG02602	Oxalate decarboxylase/archaeal phosphoglucose isomerase, cupin superfamily	G	K06859	pgi1; glucose-6-phosphate isomerase, archaeal [EC:5.3.1.9]	0	0	21	21	1	1	1	1	1	1	1	1	1	1	1	1	1	1	1	1	1	1	1	1	1	1	1	1	1	1	1	1	1	1	1	1	1	1	1	1	1	1
cluster497	-	tRNA uridine(34) 5-carboxymethylaminomethyl modification radical SAM/GNAT enzyme Elp3	arCOG01361	Histone acetyltransferase	K	K07739	ELP3, KAT9; elongator complex protein 3 [EC:2.3.1.48]	0	0	21	21	1	1	1	1	1	1	1	1	1	1	1	1	1	1	1	1	1	1	1	1	1	1	1	1	1	1	1	1	1	1	1	1	1	1	1	1	1	1
cluster498	-	Phenylalanyl-tRNA synthetase-related protein	arCOG00411	O-phosphoseryl-tRNA(Cys) synthetase	J	K07587	sepRS; O-phosphoseryl-tRNA synthetase [EC:6.1.1.27]	0	0	21	21	1	1	1	1	1	1	1	1	1	1	1	1	1	1	1	1	1	1	1	1	1	1	1	1	1	1	1	1	1	1	1	1	1	1	1	1	1	1
cluster499	-	phosphate transport system regulatory protein PhoU	arCOG00232	Phosphate uptake regulator	P	K02039	phoU; phosphate transport system protein	0	0	21	22	1	1	1	1	1	1	1	1	1	1	1	1	1	1	1	1	2	1	1	1	1	1	1	1	1	1	1	1	1	1	1	1	1	1	1	1	1	1
cluster500	-	dihydroorotase, multifunctional complex type	arCOG00689	Dihydroorotase or related cyclic amidohydrolase	F	K01465	URA4, pyrC; dihydroorotase [EC:3.5.2.3]	0	0	21	21	1	1	1	1	1	1	1	1	1	1	1	1	1	1	1	1	1	1	1	1	1	1	1	1	1	1	1	1	1	1	1	1	1	1	1	1	1	1
cluster501	-	ribosomal RNA assembly protein	arCOG04150	rRNA processing protein Krr1/Pno1, contains KH domain	J	K06961	KRR1; ribosomal RNA assembly protein	0	0	21	21	1	1	1	1	1	1	1	1	1	1	1	1	1	1	1	1	1	1	1	1	1	1	1	1	1	1	1	1	1	1	1	1	1	1	1	1	1	1
cluster502	-	serine/threonine protein kinase involved in cell cycle control	arCOG01180	Serine/threonine protein kinase involved in cell cycle control	T	K07178	RIOK1; RIO kinase 1 [EC:2.7.11.1]	0	0	21	21	1	1	1	1	1	1	1	1	1	1	1	1	1	1	1	1	1	1	1	1	1	1	1	1	1	1	1	1	1	1	1	1	1	1	1	1	1	1
cluster503	-	Nascent polypeptide-associated complex (NAC), archaeal	arCOG04061	Transcription factor homologous to NACalpha-BTF3	K	K03626	EGD2, NACA; nascent polypeptide-associated complex subunit alpha	0	0	21	21	1	1	1	1	1	1	1	1	1	1	1	1	1	1	1	1	1	1	1	1	1	1	1	1	1	1	1	1	1	1	1	1	1	1	1	1	1	1
cluster504	-	phosphoribosyl-AMP cyclohydrolase	arCOG02676	Phosphoribosyl-AMP cyclohydrolase	E	K01496	hisI; phosphoribosyl-AMP cyclohydrolase [EC:3.5.4.19]	0	0	21	21	1	1	1	1	1	1	1	1	1	1	1	1	1	1	1	1	1	1	1	1	1	1	1	1	1	1	1	1	1	1	1	1	1	1	1	1	1	1
cluster505	-	imidazole glycerol phosphate synthase subunit hisH (EC 2.4.2.-)	arCOG00089	Glutamine amidotransferase	E	K02501	hisH; glutamine amidotransferase [EC:2.4.2.-]	0	0	21	22	1	1	1	2	1	1	1	1	1	1	1	1	1	1	1	1	1	1	1	1	1	1	1	1	1	1	1	1	1	1	1	1	1	1	1	1	1	1
cluster506	-	putative nickel metalloenzyme maturation factor, AIR synthase-related protein	arCOG00637	Hydrogenase maturation factor	O	K07388	hydrogenase expression/formation protein	0	0	21	21	1	1	1	1	1	1	1	1	1	1	1	1	1	1	1	1	1	1	1	1	1	1	1	1	1	1	1	1	1	1	1	1	1	1	1	1	1	1
cluster507	-	GTP--adenosylcobinamide-phosphate guanylyltransferase	arCOG01871	GTP:adenosylcobinamide-phosphate guanylyltransferase	H	K19712	cobY; adenosylcobinamide-phosphate guanylyltransferase [EC:2.7.7.62]	0	0	21	21	1	1	1	1	1	1	1	1	1	1	1	1	1	1	1	1	1	1	1	1	1	1	1	1	1	1	1	1	1	1	1	1	1	1	1	1	1	1
cluster508	-	Cobalamin (vitamin B12) biosynthesis CobS, cobalamin-5-phosphate synthase	arCOG04338	Cobalamin-5-phosphate synthase	H	K02233	adenosylcobinamide-GDP ribazoletransferase [EC:2.7.8.26]	0	5.95238	21	21	1	1	1	1	1	1	1	1	1	1	1	1	1	1	1	1	1	1	1	1	1	1	1	1	1	1	1	1	1	1	1	1	1	1	1	1	1	1
cluster509	-	probable cobalamin biosynthesis protein CobD	arCOG04274	Cobalamin biosynthesis protein CobD/CbiB	H	K02227	cbiB, cobD; adenosylcobinamide-phosphate synthase [EC:6.3.1.10]	0	4.80952	21	21	1	1	1	1	1	1	1	1	1	1	1	1	1	1	1	1	1	1	1	1	1	1	1	1	1	1	1	1	1	1	1	1	1	1	1	1	1	1
cluster510	-	30S ribosomal protein S15P/S13e	arCOG04185	Ribosomal protein S15P	J	K02956	RP-S15, MRPS15, rpsO; small subunit ribosomal protein S15	0	0	21	21	1	1	1	1	1	1	1	1	1	1	1	1	1	1	1	1	1	1	1	1	1	1	1	1	1	1	1	1	1	1	1	1	1	1	1	1	1	1
cluster542	-	nucleotide exchange factor GrpE	arCOG04772	Molecular chaperone GrpE (heat shock protein)	O	K03687	GRPE; molecular chaperone GrpE	0	0	21	21	1	1	1	1	1	1	1	1	1	1	1	1	1	1	1	1	1	1	1	1	1	1	1	1	1	1	1	1	1	1	1	1	1	1	1	1	1	1
cluster543	-	molecular chaperone DnaJ	arCOG06880	DnaJ type Zn finger domain	O	K03686	dnaJ; molecular chaperone DnaJ	0.571429	0	21	21	1	1	1	1	1	1	1	1	1	1	1	1	1	1	1	1	1	1	1	1	1	1	1	1	1	1	1	1	1	1	1	1	1	1	1	1	1	1
cluster556	-	phosphoribosylformylglycinamidine synthase subunit PurQ	arCOG00102	Phosphoribosylformylglycinamidine (FGAM) synthase, glutamine amidotransferase domain	F	K01952	purL, PFAS; phosphoribosylformylglycinamidine synthase [EC:6.3.5.3]	0	0	21	21	1	1	1	1	1	1	1	1	1	1	1	1	1	1	1	1	1	1	1	1	1	1	1	1	1	1	1	1	1	1	1	1	1	1	1	1	1	1
cluster56	-	S-methyl-5'-thioadenosine phosphorylase	arCOG01327	Purine nucleoside phosphorylase	F	K00772	mtaP; 5'-methylthioadenosine phosphorylase [EC:2.4.2.28]	0	0	21	28	1	2	2	1	1	1	1	1	1	1	1	2	2	1	2	1	2	2	1	1	1	1	1	1	1	1	1	1	1	1	1	1	1	1	1	1	1	1
cluster574	-	peptidase U62, modulator of DNA gyrase	arCOG00322	Inactivated Zn-dependent protease, component of TldD/TldE system	O	K03592	pmbA; PmbA protein	0	0	21	21	1	1	1	1	1	1	1	1	1	1	1	1	1	1	1	1	1	1	1	1	1	1	1	1	1	1	1	1	1	1	1	1	1	1	1	1	1	1
cluster581	-	Protein of unknown function (DUF2551)	arCOG04419	Uncharacterized protein, DUF2551 family	S	na	na	0	0	21	21	1	1	1	1	1	1	1	1	1	1	1	1	1	1	1	1	1	1	1	1	1	1	1	1	1	1	1	1	1	1	1	1	1	1	1	1	1	1
cluster591	-	50S ribosomal protein L18Ae	arCOG04175	Ribosomal protein L20A (L18A)	J	K02944	RP-LX, rplX; large subunit ribosomal protein LX	0	0	21	21	1	1	1	1	1	1	1	1	1	1	1	1	1	1	1	1	1	1	1	1	1	1	1	1	1	1	1	1	1	1	1	1	1	1	1	1	1	1
cluster595	-	protein transport protein SEC61 gamma subunit homolog			na	na	na	0	1	21	21	1	1	1	1	1	1	1	1	1	1	1	1	1	1	1	1	1	1	1	1	1	1	1	1	1	1	1	1	1	1	1	1	1	1	1	1	1	1
cluster625	-	phosphate ABC transporter ATP-binding protein, PhoT family	arCOG00231	ABC-type phosphate transport system, ATPase component	P	K02036	pstB; phosphate transport system ATP-binding protein [EC:3.6.3.27]	0	0	21	21	1	1	1	1	1	1	1	1	1	1	1	1	1	1	1	1	1	1	1	1	1	1	1	1	1	1	1	1	1	1	1	1	1	1	1	1	1	1
cluster64	-	formate dehydrogenase accessory sulfurtransferase FdhD	arCOG04358	Uncharacterized protein required for formate dehydrogenase activity	C	K02379	fdhD; FdhD protein	0	0	21	27	1	2	1	2	1	1	1	1	1	1	2	1	1	1	1	2	1	2	1	1	2	1	1	1	1	1	1	1	1	1	1	1	1	1	1	1	1	1
cluster71	-	cobalt ABC transporter, inner membrane subunit CbiQ	arCOG02250	Energy-coupling factor transporter transmembrane protein EcfT	H	K02008	cbiQ; cobalt/nickel transport system permease protein	0	4.96154	21	26	1	1	1	1	1	1	1	1	1	2	2	2	1	1	2	1	1	1	1	2	1	1	1	1	1	1	1	1	1	1	1	1	1	1	1	1	1	1
cluster77	-	energy-coupling factor ABC transporter ATP-binding protein	arCOG04399	Predicted transcriptional regulator	K	K02006	cbiO; cobalt/nickel transport system ATP-binding protein	0	0	21	25	1	1	2	2	1	1	1	1	1	2	2	1	1	1	1	1	1	1	1	1	1	1	1	1	1	1	1	1	1	1	1	1	1	1	1	1	1	1
cluster81	-	membrane protease subunit, stomatin/prohibitin	arCOG01915	Membrane protease subunit, stomatin/prohibitin homolog	O	na	na	0	0.961538	21	26	1	1	1	1	1	1	1	1	2	1	1	1	1	1	1	1	1	2	2	2	2	1	1	1	1	1	1	1	1	1	1	1	1	1	1	1	1	1
cluster86	-	acetolactate synthase, large subunit, biosynthetic type	arCOG01998	Acetolactate synthase large subunit or other thiamine pyrophosphate-requiring enzyme	E	K01652	acetolactate synthase I/II/III large subunit [EC:2.2.1.6]	0	0	21	25	1	1	1	1	1	1	1	1	1	1	1	1	1	2	2	1	2	2	1	1	1	1	1	1	1	1	1	1	1	1	1	1	1	1	1	1	1	1
cluster87	-	Protein of unknown function DUF650	arCOG04269	Protein, predicted to be involved in DNA repair	S	na	na	0	0	21	25	1	2	2	2	1	1	1	1	1	1	1	1	1	1	1	1	1	1	1	2	1	1	1	1	1	1	1	1	1	1	1	1	1	1	1	1	1	1
cluster93	-	phosphoenolpyruvate synthase	arCOG01111	Phosphoenolpyruvate synthase/pyruvate phosphate dikinase	G	K01007	pps, ppsA; pyruvate, water dikinase [EC:2.7.9.2]	0	0	21	24	1	1	2	1	1	1	1	1	1	2	2	1	1	1	1	1	1	1	1	1	1	1	1	1	1	1	1	1	1	1	1	1	1	1	1	1	1	1
cluster96	-	Predicted ATPase involved in replication control, Cdc46/Mcm family	arCOG03146	Intein/homing endonuclease	L	K10726	mcm, cdc21; replicative DNA helicase Mcm [EC:3.6.4.-]	0.0833333	0	21	24	1	1	1	1	1	1	1	1	1	2	1	2	1	1	1	2	1	1	1	1	1	1	1	1	1	1	1	1	1	1	1	1	1	1	1	1	1	1
cluster10	-	ATPase, P-type (transporting), HAD superfamily, subfamily IC	arCOG01578	Cation transport ATPase	P	na	na	0	9.26087	20	46	1	2	3	4	1	2	1	0	3	2	3	1	2	3	2	3	2	4	2	3	2	1	1	1	1	1	1	1	1	1	1	1	1	1	1	1	1	1
cluster102	-	Uncharacterized conserved protein UCP004929, methanogenesis	arCOG04893	Uncharacterized protein	S	na	na	0	0	20	25	2	1	2	2	0	2	1	1	2	1	1	1	1	1	1	1	1	1	1	1	1	1	1	1	1	1	1	1	1	1	1	1	1	1	1	1	1	1
cluster117	-	DNA topoisomerase I (EC 5.99.1.2)	arCOG06233	Toprim domain and Zn-finger domain	L	K03168	topA; DNA topoisomerase I [EC:5.99.1.2]	0	0	20	23	1	2	2	2	1	1	0	1	1	1	1	1	1	1	1	1	1	1	1	1	1	1	1	1	1	1	1	1	1	1	1	1	1	1	1	1	1	1
cluster120	-	thiamine biosynthesis/tRNA modification protein ThiI	arCOG00038	tRNA S(4)U 4-thiouridine synthase	J	K03151	thiI; thiamine biosynthesis protein ThiI	0	0	20	23	1	2	1	2	2	1	1	1	1	1	1	1	1	0	1	1	1	1	1	1	1	1	1	1	1	1	1	1	1	1	1	1	1	1	1	1	1	1
cluster121	-	3-phosphoglycerate kinase	arCOG00496	3-phosphoglycerate kinase	G	K00927	PGK, pgk; phosphoglycerate kinase [EC:2.7.2.3]	0	0	20	23	1	2	1	1	1	1	0	1	1	2	2	1	1	1	1	1	1	1	1	1	1	1	1	1	1	1	1	1	1	1	1	1	1	1	1	1	1	1
cluster136	-	imidazole glycerol phosphate synthase cyclase subunit	arCOG00617	Imidazoleglycerol-phosphate synthase	E	K02500	hisF; cyclase [EC:4.1.3.-]	0	0	20	23	1	1	1	1	1	1	0	1	1	1	1	1	1	1	1	1	1	1	2	2	2	1	1	1	1	1	1	1	1	1	1	1	1	1	1	1	1	1
cluster140	-	DUF2088 domain-containing protein	arCOG02046	Nickel-dependent lactate racemase	C	na	na	0	0	20	23	1	1	1	1	0	1	1	1	1	2	3	1	1	1	1	1	1	1	1	1	1	1	1	1	1	1	1	1	1	1	1	1	1	1	1	1	1	1
cluster144	-	protein of unknown function DUF167	arCOG04058	Uncharacterized protein YggU, DUF167 family	S	K09131	K09131; uncharacterized protein	0	0	20	22	1	1	1	1	0	1	1	1	1	1	1	1	1	1	1	1	1	1	3	1	1	1	1	1	1	1	1	1	1	1	1	1	1	1	1	1	1	1
cluster145	-	small primase-like protein with Toprim domain	arCOG01486	5S rRNA maturation endonuclease (Ribonuclease M5), contains TOPRIM domain	L	na	na	0	0	20	22	0	1	1	1	1	1	1	1	1	1	1	1	1	1	1	1	1	1	3	1	1	1	1	1	1	1	1	1	1	1	1	1	1	1	1	1	1	1
cluster149	-	Biotin synthase-related protein, radical SAM superfamily	arCOG00662	Biotin synthase-related protein, radical SAM superfamily	R	na	na	0	0	20	23	1	2	1	2	0	1	1	1	1	1	1	1	1	1	2	1	1	1	1	1	1	1	1	1	1	1	1	1	1	1	1	1	1	1	1	1	1	1
cluster150	-	geranylgeranylglyceryl/heptaprenylglyceryl phosphate synthase	arCOG01085	(S)-3-O-geranylgeranylglyceryl phosphate synthase, TIM-barrel fold	I	K17104	phosphoglycerol geranylgeranyltransferase [EC:2.5.1.41]	0	0	20	22	1	1	2	2	1	1	1	1	0	1	1	1	1	1	1	1	1	1	1	1	1	1	1	1	1	1	1	1	1	1	1	1	1	1	1	1	1	1
cluster153	-	copper/silver-translocating P-type ATPase	arCOG04507	TRASH/YHS-like protein, metallochaperone	P	K17686	copA, ATP7; Cu+-exporting ATPase [EC:3.6.3.54]	0	7.78261	20	23	1	2	1	1	1	0	1	1	2	1	1	1	1	1	1	1	1	2	1	1	1	1	1	1	1	1	1	1	1	1	1	1	1	1	1	1	1	1
cluster155	-	nickel-responsive transcriptional regulator NikR	arCOG01008	Transcriptional regulator, CopG/Arc/MetJ family (DNA-binding and a metal-binding domains)	V	K07722	nikR; CopG family transcriptional regulator, nickel-responsive regulator	0	0	20	22	1	1	1	1	1	1	1	1	2	1	1	1	1	1	0	1	1	1	1	2	1	1	1	1	1	1	1	1	1	1	1	1	1	1	1	1	1	1
cluster157	-	DEAD/DEAH box helicase domain protein	arCOG00553	Replicative superfamily II helicase	L	K03726	helS; helicase [EC:3.6.4.-]	0	0	20	22	1	1	1	1	1	1	0	1	1	1	1	1	1	1	1	3	1	1	1	1	1	1	1	1	1	1	1	1	1	1	1	1	1	1	1	1	1	1
cluster161	-	Histidinol-phosphate/aromatic aminotransferase or cobyric acid decarboxylase	arCOG05056	Uncharacterized protein containing a Zn-finger-like domain	R	na	na	0.181818	0	20	22	1	1	1	1	1	1	1	1	1	1	1	2	1	2	1	1	1	1	0	1	1	1	1	1	1	1	1	1	1	1	1	1	1	1	1	1	1	1
cluster171	-	peptidase U62, modulator of DNA gyrase	arCOG00321	Zn-dependent protease, component of TldD/TldE system	O	K03568	tldD; TldD protein	0	0	20	23	1	2	2	2	1	1	1	0	1	1	1	1	1	1	1	1	1	1	1	1	1	1	1	1	1	1	1	1	1	1	1	1	1	1	1	1	1	1
cluster179	-	Hsp20/alpha crystallin family protein	arCOG01833	Molecular chaperone (HSP20 family)	O	na	na	0	0	20	22	1	1	1	1	1	1	1	2	2	1	1	1	1	1	1	0	1	1	1	1	1	1	1	1	1	1	1	1	1	1	1	1	1	1	1	1	1	1
cluster18	-	rubrerythrin family protein	arCOG05047	Rubredoxin	C	na	na	0	0	20	36	2	1	2	2	2	0	1	2	2	2	2	3	3	2	2	1	1	1	1	2	2	1	1	1	1	1	1	1	1	1	1	1	1	1	1	1	1	1
cluster181	-	membrane protein containing DUF116	arCOG02078	Metal binding protein, putative component of redox complexes	S	K09729	K09729; uncharacterized protein	0	1.68182	20	22	0	1	1	1	1	2	2	1	1	1	1	1	1	1	1	1	1	1	1	1	1	1	1	1	1	1	1	1	1	1	1	1	1	1	1	1	1	1
cluster187	-	dihydroxy-acid dehydratase	arCOG04045	Dihydroxyacid dehydratase/phosphogluconate dehydratase	E	K01687	ilvD; dihydroxy-acid dehydratase [EC:4.2.1.9]	0	0	20	21	0	1	1	1	1	1	1	1	1	2	1	1	1	1	1	1	1	1	1	1	1	1	1	1	1	1	1	1	1	1	1	1	1	1	1	1	1	1
cluster196	-	phosphate ABC transporter membrane protein 1, PhoT family (TC 3.A.1.7.1)	arCOG00167	ABC-type phosphate transport system, permease component	P	K02037	pstC; phosphate transport system permease protein	0	6.18182	20	22	1	1	1	1	1	1	2	1	1	1	1	1	0	1	1	1	1	1	1	1	2	1	1	1	1	1	1	1	1	1	1	1	1	1	1	1	1	1
cluster197	-	ATP-dependent DNA helicase	arCOG00770	Rad3-related DNA helicase	K	K10844	ERCC2, XPD; DNA excision repair protein ERCC-2 [EC:3.6.4.12]	0	0	20	21	0	1	1	2	1	1	1	1	1	1	1	1	1	1	1	1	1	1	1	1	1	1	1	1	1	1	1	1	1	1	1	1	1	1	1	1	1	1
cluster198	-	iron-regulated ABC transporter atp-binding protein	arCOG04236	Cysteine desulfurase activator ATPase	O	K09013	sufC; Fe-S cluster assembly ATP-binding protein	0	0	20	21	1	1	1	1	1	1	2	1	0	1	1	1	1	1	1	1	1	1	1	1	1	1	1	1	1	1	1	1	1	1	1	1	1	1	1	1	1	1
cluster201	-	acetyl-CoA synthetase subunit alpha	arCOG01340	Acyl-CoA synthetase (NDP forming)	C	na	na	0	0	20	22	1	1	1	1	0	1	1	1	3	1	1	1	1	1	1	1	1	1	1	1	1	1	1	1	1	1	1	1	1	1	1	1	1	1	1	1	1	1
cluster202	-	protein of unknown function UPF0027	arCOG04246	RNA 3'-P ligase, RtcB family protein	J	K14415	RTCB, rtcB; tRNA-splicing ligase RtcB [EC:6.5.1.3]	0	0	20	21	1	1	1	1	1	0	1	1	2	1	1	1	1	1	1	1	1	1	1	1	1	1	1	1	1	1	1	1	1	1	1	1	1	1	1	1	1	1
cluster206	-	cobalamin (vitamin B12) biosynthesis CbiX protein	arCOG02246	Sirohydrochlorin ferrochelatase	P	K22011	cfbA; sirohydrochlorin cobalto/nickelchelatase [EC:4.99.1.3 4.99.1.11]	0	0	20	22	1	1	1	1	0	1	1	1	1	1	2	1	1	1	1	1	2	1	1	1	1	1	1	1	1	1	1	1	1	1	1	1	1	1	1	1	1	1
cluster208	-	S-adenosylhomocysteine deaminase	arCOG00695	Cytosine deaminase or related metal-dependent hydrolase	F	K12960	mtaD; 5-methylthioadenosine/S-adenosylhomocysteine deaminase [EC:3.5.4.31 3.5.4.28]	0.142857	0	20	21	0	1	1	1	1	1	1	1	1	1	1	2	1	1	1	1	1	1	1	1	1	1	1	1	1	1	1	1	1	1	1	1	1	1	1	1	1	1
cluster21	-	ferrous iron transport protein B	arCOG00359	Fe2+ transport system protein B	P	K04759	feoB; ferrous iron transport protein B	0	9.11765	20	34	1	1	1	1	0	2	2	2	1	2	2	4	1	2	3	1	2	2	1	2	1	1	1	1	1	1	1	1	1	1	1	1	1	1	1	1	1	1
cluster25	-	truncated small-conductance mechanosensitive channel	arCOG01568	Small-conductance mechanosensitive channel	M	na	na	0	3.64516	20	31	1	2	3	3	1	1	1	1	1	2	2	1	1	2	1	1	1	0	2	2	2	1	1	1	1	1	1	1	1	1	1	1	1	1	1	1	1	1
cluster26	-	ArsR family transcriptional regulator	arCOG04377	Transcriptional regulator MarR family, contains HTH domain	K	na	na	0	0	20	31	1	1	1	1	1	1	1	1	5	1	2	1	0	1	1	1	1	1	3	3	3	1	1	1	1	1	1	1	1	1	1	1	1	1	1	1	1	1
cluster27	-	iron (metal) dependent repressor, DtxR family	arCOG02100	Mn-dependent transcriptional regulator (DtxR family)	K	K03709	troR; DtxR family transcriptional regulator, Mn-dependent transcriptional regulator	0	0	20	31	1	1	1	2	1	2	1	1	2	2	2	3	1	2	1	1	2	2	0	2	1	1	1	1	1	1	1	1	1	1	1	1	1	1	1	1	1	1
cluster28	-	pyridoxamine 5'-phosphate oxidase-related, FMN-binding protein	arCOG00518	Predicted flavin-nucleotide-binding protein structurally related to pyridoxine 5'-phosphate oxidase	R	K07006	K07006; uncharacterized protein	0	0	20	32	2	1	2	2	0	1	1	2	1	3	3	1	1	2	1	2	1	1	1	2	2	1	1	1	1	1	1	1	1	1	1	1	1	1	1	1	1	1
cluster352	-	conserved hypothetical protein			na	na	na	0	0.619048	20	21	0	1	1	1	1	1	1	1	1	1	1	1	1	1	1	1	1	1	2	1	1	1	1	1	1	1	1	1	1	1	1	1	1	1	1	1	1	1
cluster360	-	4Fe-4S ferredoxin, iron-sulfur binding domain protein	arCOG02448	Uncharacterized Fe-S center protein	R	K07138	K07138; uncharacterized protein	0	0.047619	20	21	1	1	1	2	1	1	1	1	1	1	1	1	1	0	1	1	1	1	1	1	1	1	1	1	1	1	1	1	1	1	1	1	1	1	1	1	1	1
cluster38	-	macrolide ABC transporter, ATP-binding protein	arCOG00922	ABC-type antimicrobial peptide transport system, ATPase component	V	K02003	ABC.CD.A; putative ABC transport system ATP-binding protein	0	0	20	30	0	1	1	1	1	1	1	1	2	2	2	1	1	2	2	2	3	3	1	1	1	1	1	1	1	1	1	1	1	1	1	1	1	1	1	1	1	1
cluster39	-	probable cysteine desulfurase	arCOG00066	Cysteine sulfinate desulfinase/cysteine desulfurase or related enzyme	E	K04487	iscS, NFS1; cysteine desulfurase [EC:2.8.1.7]	0	0	20	30	1	1	2	2	1	1	0	1	1	3	3	1	1	1	2	2	2	2	1	1	1	1	1	1	1	1	1	1	1	1	1	1	1	1	1	1	1	1
cluster423	-	phosphoserine phosphatase SerB	arCOG04941	ACT domain-containing protein	T	K01079	serB, PSPH; phosphoserine phosphatase [EC:3.1.3.3]	0	0	20	20	1	1	1	1	1	1	1	1	0	1	1	1	1	1	1	1	1	1	1	1	1	1	1	1	1	1	1	1	1	1	1	1	1	1	1	1	1	1
cluster524	-	deoxyhypusine synthase	arCOG04142	Deoxyhypusine synthase	O	K00809	dys1; deoxyhypusine synthase [EC:2.5.1.46]	0	0	20	20	1	1	1	1	1	1	0	1	1	1	1	1	1	1	1	1	1	1	1	1	1	1	1	1	1	1	1	1	1	1	1	1	1	1	1	1	1	1
cluster525	-	orotidine 5' monophosphate decarboxylase	arCOG00081	Orotidine-5'-phosphate decarboxylase	F	K01591	pyrF; orotidine-5'-phosphate decarboxylase [EC:4.1.1.23]	0	0	20	20	1	1	1	1	1	1	0	1	1	1	1	1	1	1	1	1	1	1	1	1	1	1	1	1	1	1	1	1	1	1	1	1	1	1	1	1	1	1
cluster528	-	large subunit ribosomal protein L29	arCOG00785	Ribosomal protein L29	J	K02904	RP-L29, rpmC; large subunit ribosomal protein L29	0	0	20	20	1	1	1	1	1	1	0	1	1	1	1	1	1	1	1	1	1	1	1	1	1	1	1	1	1	1	1	1	1	1	1	1	1	1	1	1	1	1
cluster529	-	cytidylate kinase, putative	arCOG01037	Cytidylate kinase	F	K00945	cmk; cytidylate kinase [EC:2.7.4.14]	0	0	20	20	1	1	1	1	1	1	0	1	1	1	1	1	1	1	1	1	1	1	1	1	1	1	1	1	1	1	1	1	1	1	1	1	1	1	1	1	1	1
cluster530	-	bifunctional ADP-dependent (S)-NAD(P)H-hydrate dehydratase/NAD(P)H-hydrate epimerase	arCOG00018	NAD(P)H-hydrate repair enzyme Nnr, NAD(P)H-hydrate dehydratase domain	F	K17759	AIBP, nnrE; NAD(P)H-hydrate epimerase [EC:5.1.99.6]	0	0	20	20	1	1	1	1	1	1	1	0	1	1	1	1	1	1	1	1	1	1	1	1	1	1	1	1	1	1	1	1	1	1	1	1	1	1	1	1	1	1
cluster531	-	DNA-directed RNA polymerase subunit A''	arCOG04256	DNA-directed RNA polymerase subunit A''	K	K03042	rpoA2; DNA-directed RNA polymerase subunit A" [EC:2.7.7.6]	0	0	20	20	1	1	1	1	1	1	1	1	1	1	0	1	1	1	1	1	1	1	1	1	1	1	1	1	1	1	1	1	1	1	1	1	1	1	1	1	1	1
cluster532	-	protein containing RNA polymerase, subunit H/Rpb5	arCOG04258	DNA-directed RNA polymerase, subunit H, RpoH/RPB5	K	K03053	rpoH; DNA-directed RNA polymerase subunit H [EC:2.7.7.6]	0	0	20	20	0	1	1	1	1	1	1	1	1	1	1	1	1	1	1	1	1	1	1	1	1	1	1	1	1	1	1	1	1	1	1	1	1	1	1	1	1	1
cluster533	-	2,3-bisphosphoglycerate-independent phosphoglycerate mutase	arCOG01696	2,3-bisphosphoglycerate-independent phosphoglycerate mutase	G	K15635	apgM; 2,3-bisphosphoglycerate-independent phosphoglycerate mutase [EC:5.4.2.12]	0	0	20	20	0	1	1	1	1	1	1	1	1	1	1	1	1	1	1	1	1	1	1	1	1	1	1	1	1	1	1	1	1	1	1	1	1	1	1	1	1	1
cluster534	-	small GTP-binding protein domain protein	arCOG00354	GTPase SAR1 or related small G protein	R	K06883	K06883; uncharacterized protein	0	0	20	20	0	1	1	1	1	1	1	1	1	1	1	1	1	1	1	1	1	1	1	1	1	1	1	1	1	1	1	1	1	1	1	1	1	1	1	1	1	1
cluster535	-	Uncharacterized conserved protein UCP004977	arCOG04416	Uncharacterized protein	S	K09743	K09743; uncharacterized protein	0	0	20	20	0	1	1	1	1	1	1	1	1	1	1	1	1	1	1	1	1	1	1	1	1	1	1	1	1	1	1	1	1	1	1	1	1	1	1	1	1	1
cluster536	-	small GTP-binding protein domain protein	arCOG00352	GTP-binding protein, GTP1/Obg family	R	K06943	NOG1; nucleolar GTP-binding protein	0	0	20	20	1	0	1	1	1	1	1	1	1	1	1	1	1	1	1	1	1	1	1	1	1	1	1	1	1	1	1	1	1	1	1	1	1	1	1	1	1	1
cluster537	-	Protein of unknown function DUF373	arCOG04151	ABC-type multidrug transport system, permease component	R	K08975	K08975; putative membrane protein	0	5.95	20	20	1	1	1	1	1	1	0	1	1	1	1	1	1	1	1	1	1	1	1	1	1	1	1	1	1	1	1	1	1	1	1	1	1	1	1	1	1	1
cluster538	-	Small nuclear ribonucleoprotein, LSM family	arCOG00998	Small nuclear ribonucleoprotein (snRNP) homolog	K	na	na	0	0	20	20	1	1	1	1	1	0	1	1	1	1	1	1	1	1	1	1	1	1	1	1	1	1	1	1	1	1	1	1	1	1	1	1	1	1	1	1	1	1
cluster539	-	MarR family transcriptional regulator	arCOG04153	RNA polymerase III subunit C34, Lrp/AsnC family	K	na	na	0	0	20	20	0	1	1	1	1	1	1	1	1	1	1	1	1	1	1	1	1	1	1	1	1	1	1	1	1	1	1	1	1	1	1	1	1	1	1	1	1	1
cluster544	-	4Fe-4S ferredoxin, iron-sulfur binding domain protein	arCOG00958	Ferredoxin	C	na	na	0	0	20	20	0	1	1	1	1	1	1	1	1	1	1	1	1	1	1	1	1	1	1	1	1	1	1	1	1	1	1	1	1	1	1	1	1	1	1	1	1	1
cluster545	-	50S ribosomal protein L7/L12	arCOG01751	Ribosomal protein L7AE	J	K02936	RP-L7Ae, RPL7A; large subunit ribosomal protein L7Ae	0	0	20	20	1	1	1	1	1	1	0	1	1	1	1	1	1	1	1	1	1	1	1	1	1	1	1	1	1	1	1	1	1	1	1	1	1	1	1	1	1	1
cluster546	-	30S ribosomal protein S28e	arCOG04314	Ribosomal protein S28E/S33	J	K02979	RP-S28e, RPS28; small subunit ribosomal protein S28e	0	0	20	20	1	1	1	1	1	1	0	1	1	1	1	1	1	1	1	1	1	1	1	1	1	1	1	1	1	1	1	1	1	1	1	1	1	1	1	1	1	1
cluster547	-	nucleoside-diphosphate kinase	arCOG04313	Nucleoside diphosphate kinase	F	K00940	ndk; nucleoside-diphosphate kinase [EC:2.7.4.6]	0	0	20	20	1	1	1	1	1	1	0	1	1	1	1	1	1	1	1	1	1	1	1	1	1	1	1	1	1	1	1	1	1	1	1	1	1	1	1	1	1	1
cluster548	-	Spo11/DNA topoisomerase VI, subunit A-like protein	arCOG04143	DNA topoisomerase VI, subunit A	L	K03166	top6A; DNA topoisomerase VI subunit A [EC:5.99.1.3]	0	0	20	20	1	1	1	1	1	1	0	1	1	1	1	1	1	1	1	1	1	1	1	1	1	1	1	1	1	1	1	1	1	1	1	1	1	1	1	1	1	1
cluster549	-	ribose-5-phosphate isomerase RpiA	arCOG01122	Ribose 5-phosphate isomerase	G	K01807	rpiA; ribose 5-phosphate isomerase A [EC:5.3.1.6]	0	0.05	20	20	1	1	1	1	1	1	0	1	1	1	1	1	1	1	1	1	1	1	1	1	1	1	1	1	1	1	1	1	1	1	1	1	1	1	1	1	1	1
cluster55	-	FprA family A-type flavoprotein	arCOG00509	Flavorubredoxin	C	na	na	0	0	20	29	2	2	1	3	1	0	1	1	2	2	2	1	1	1	2	1	1	2	1	1	1	1	1	1	1	1	1	1	1	1	1	1	1	1	1	1	1	1
cluster550	-	proteasome Rpn11 subunit JAMM motif . Metallo peptidase. MEROPS family M67B	arCOG01139	Proteasome lid subunit RPN8/RPN11, contains Jab1/MPN domain metalloenzyme (JAMM) motif	O	na	na	0	0	20	20	1	1	1	1	1	1	1	0	1	1	1	1	1	1	1	1	1	1	1	1	1	1	1	1	1	1	1	1	1	1	1	1	1	1	1	1	1	1
cluster551	-	50S ribosomal protein L37ae	arCOG04208	Ribosomal protein L37AE/L43A	J	K02921	RP-L37Ae, RPL37A; large subunit ribosomal protein L37Ae	0	0	20	20	1	1	1	1	1	1	0	1	1	1	1	1	1	1	1	1	1	1	1	1	1	1	1	1	1	1	1	1	1	1	1	1	1	1	1	1	1	1
cluster552	-	RNA-binding protein Rrp4 (containing S1 domain and KH domain)	arCOG00678	Exosome complex RNA-binding protein Rrp4, contains S1 and KH domains	J	K03679	RRP4, EXOSC2; exosome complex component RRP4	0	0	20	20	1	1	1	1	1	1	1	1	1	1	1	0	1	1	1	1	1	1	1	1	1	1	1	1	1	1	1	1	1	1	1	1	1	1	1	1	1	1
cluster553	-	tryptophanyl-tRNA synthetase	arCOG01887	Tryptophanyl-tRNA synthetase	J	K01867	WARS, trpS; tryptophanyl-tRNA synthetase [EC:6.1.1.2]	0	0	20	20	1	1	1	1	1	1	0	1	1	1	1	1	1	1	1	1	1	1	1	1	1	1	1	1	1	1	1	1	1	1	1	1	1	1	1	1	1	1
cluster554	-	phosphomethylpyrimidine synthase ThiC	arCOG02741	Thiamine biosynthesis protein ThiC	H	K03147	thiC; thiamine biosynthesis protein ThiC	0	0	20	20	1	1	1	1	1	1	0	1	1	1	1	1	1	1	1	1	1	1	1	1	1	1	1	1	1	1	1	1	1	1	1	1	1	1	1	1	1	1
cluster555	-	phenylalanyl-tRNA synthetase beta subunit	arCOG00412	Phenylalanyl-tRNA synthetase beta subunit	J	K01890	FARSB, pheT; phenylalanyl-tRNA synthetase beta chain [EC:6.1.1.20]	0	0	20	20	1	1	1	1	1	1	1	1	1	1	1	1	1	1	1	1	1	0	1	1	1	1	1	1	1	1	1	1	1	1	1	1	1	1	1	1	1	1
cluster558	-	protein of unknown function DUF112, transmembrane	arCOG04469	Tripartite tricarboxylate transporter (TTT) class transporter	R	K08971	K08971; putative membrane protein	0	10.35	20	20	0	1	1	1	1	1	1	1	1	1	1	1	1	1	1	1	1	1	1	1	1	1	1	1	1	1	1	1	1	1	1	1	1	1	1	1	1	1
cluster559	-	alanyl-tRNA synthetase	arCOG01255	Alanyl-tRNA synthetase	J	K01872	AARS, alaS; alanyl-tRNA synthetase [EC:6.1.1.7]	0	0	20	20	1	1	1	1	1	1	0	1	1	1	1	1	1	1	1	1	1	1	1	1	1	1	1	1	1	1	1	1	1	1	1	1	1	1	1	1	1	1
cluster560	-	methionine aminopeptidase, type II (EC 3.4.11.18)	arCOG01001	Methionine aminopeptidase	J	K01265	map; methionyl aminopeptidase [EC:3.4.11.18]	0	0	20	20	1	1	1	1	1	1	0	1	1	1	1	1	1	1	1	1	1	1	1	1	1	1	1	1	1	1	1	1	1	1	1	1	1	1	1	1	1	1
cluster562	-	imidazoleglycerol-phosphate dehydratase HisB	arCOG04398	Imidazoleglycerol-phosphate dehydratase	E	K01693	hisB; imidazoleglycerol-phosphate dehydratase [EC:4.2.1.19]	0	0	20	20	1	1	1	1	1	1	0	1	1	1	1	1	1	1	1	1	1	1	1	1	1	1	1	1	1	1	1	1	1	1	1	1	1	1	1	1	1	1
cluster563	-	Isoleucyl-tRNA synthetase	arCOG00807	Isoleucyl-tRNA synthetase	J	K01870	IARS, ileS; isoleucyl-tRNA synthetase [EC:6.1.1.5]	0	0	20	20	1	1	1	1	1	1	1	1	1	1	1	1	0	1	1	1	1	1	1	1	1	1	1	1	1	1	1	1	1	1	1	1	1	1	1	1	1	1
cluster564	-	divalent-cation tolerance protein CutA	arCOG04231	Uncharacterized protein involved in tolerance to divalent cations	P	K03926	cutA; periplasmic divalent cation tolerance protein	0	0	20	20	1	1	1	1	1	1	0	1	1	1	1	1	1	1	1	1	1	1	1	1	1	1	1	1	1	1	1	1	1	1	1	1	1	1	1	1	1	1
cluster565	-	DUF521 domain-containing protein	arCOG04278	Predicted aconitase	R	na	na	0	0	20	20	1	1	1	1	0	1	1	1	1	1	1	1	1	1	1	1	1	1	1	1	1	1	1	1	1	1	1	1	1	1	1	1	1	1	1	1	1	1
cluster566	-	UbiD family decarboxylase	arCOG01671	3-polyprenyl-4-hydroxybenzoate decarboxylase or related decarboxylase	H	na	na	0	0	20	20	1	1	1	1	0	1	1	1	1	1	1	1	1	1	1	1	1	1	1	1	1	1	1	1	1	1	1	1	1	1	1	1	1	1	1	1	1	1
cluster568	-	homoserine dehydrogenase	arCOG01351	Homoserine dehydrogenase	E	K00003	homoserine dehydrogenase [EC:1.1.1.3]	0	0	20	20	1	1	1	1	1	1	1	1	1	1	1	1	1	1	1	1	1	1	1	1	0	1	1	1	1	1	1	1	1	1	1	1	1	1	1	1	1	1
cluster569	-	ribulose-5-phosphate 4-epimerase-like epimerase or aldolase	arCOG04226	Ribulose-5-phosphate 4-epimerase/Fuculose-1-phosphate aldolase	G	K01628	fucA; L-fuculose-phosphate aldolase [EC:4.1.2.17]	0	0	20	20	1	1	1	1	0	1	1	1	1	1	1	1	1	1	1	1	1	1	1	1	1	1	1	1	1	1	1	1	1	1	1	1	1	1	1	1	1	1
cluster570	-	geranylgeranyl reductase family protein	arCOG00570	Dehydrogenase (flavoprotein)	C	na	na	0	0	20	20	1	1	1	1	1	1	0	1	1	1	1	1	1	1	1	1	1	1	1	1	1	1	1	1	1	1	1	1	1	1	1	1	1	1	1	1	1	1
cluster571	-	ribonuclease P protein subunit Rpp21	arCOG04345	RNase P subunit RPR2	J	K03540	RPR2, RPP21; ribonuclease P protein subunit RPR2 [EC:3.1.26.5]	0.05	0	20	20	1	1	1	1	1	1	0	1	1	1	1	1	1	1	1	1	1	1	1	1	1	1	1	1	1	1	1	1	1	1	1	1	1	1	1	1	1	1
cluster572	-	indole-3-glycerol-phosphate synthase	arCOG01088	Indole-3-glycerol phosphate synthase	E	K01609	trpC; indole-3-glycerol phosphate synthase [EC:4.1.1.48]	0	0	20	20	1	1	1	1	1	1	0	1	1	1	1	1	1	1	1	1	1	1	1	1	1	1	1	1	1	1	1	1	1	1	1	1	1	1	1	1	1	1
cluster573	-	peptidyl-tRNA hydrolase (EC 3.1.1.29)	arCOG04228	Peptidyl-tRNA hydrolase	J	K04794	PTH2; peptidyl-tRNA hydrolase, PTH2 family [EC:3.1.1.29]	0	0	20	20	1	1	1	1	1	1	1	0	1	1	1	1	1	1	1	1	1	1	1	1	1	1	1	1	1	1	1	1	1	1	1	1	1	1	1	1	1	1
cluster575	-	orotate phosphoribosyltransferase	arCOG04229	Aspartate carbamoyltransferase, regulatory subunit	F	K00762	pyrE; orotate phosphoribosyltransferase [EC:2.4.2.10]	0	0	20	20	1	1	1	1	1	0	1	1	1	1	1	1	1	1	1	1	1	1	1	1	1	1	1	1	1	1	1	1	1	1	1	1	1	1	1	1	1	1
cluster576	-	Uncharacterized conserved protein UCP006593	arCOG04410	Predicted ATP-grasp domain fused to redox center	R	K09116	K09116; uncharacterized protein	0	0	20	20	1	1	1	1	0	1	1	1	1	1	1	1	1	1	1	1	1	1	1	1	1	1	1	1	1	1	1	1	1	1	1	1	1	1	1	1	1	1
cluster577	-	beta-ribofuranosylaminobenzene 5'-phosphate synthase family	arCOG01031	4-hydroxybenzoate synthetase (chorismate lyase)	H	K06984	beta-ribofuranosylaminobenzene 5'-phosphate synthase [EC:2.4.2.54]	0	0	20	20	1	1	1	1	1	1	0	1	1	1	1	1	1	1	1	1	1	1	1	1	1	1	1	1	1	1	1	1	1	1	1	1	1	1	1	1	1	1
cluster578	-	putative single-stranded-DNA-specific exonuclease RecJ	arCOG00427	Single-stranded DNA-specific exonuclease RecJ	L	na	na	0	0	20	20	0	1	1	1	1	1	1	1	1	1	1	1	1	1	1	1	1	1	1	1	1	1	1	1	1	1	1	1	1	1	1	1	1	1	1	1	1	1
cluster579	-	protein belonging to Uncharacterized protein family UPF0179	arCOG04477	Predicted metal binding protein, contains two cysteine clusters	R	K09730	K09730; uncharacterized protein	0	0	20	20	1	1	1	1	0	1	1	1	1	1	1	1	1	1	1	1	1	1	1	1	1	1	1	1	1	1	1	1	1	1	1	1	1	1	1	1	1	1
cluster580	-	DNA polymerase II, small subunit/DNA polymerase delta,subunit B	arCOG04455	Archaeal DNA polymerase II, small subunit/DNA polymerase delta, subunit B	L	K02323	DPB2; DNA polymerase II small subunit [EC:2.7.7.7]	0	0	20	20	1	1	1	1	1	1	1	1	1	1	1	1	1	0	1	1	1	1	1	1	1	1	1	1	1	1	1	1	1	1	1	1	1	1	1	1	1	1
cluster582	-	ketol-acid reductoisomerase	arCOG04465	Ketol-acid reductoisomerase	E	K00053	ilvC; ketol-acid reductoisomerase [EC:1.1.1.86]	0	0	20	20	1	1	1	1	1	1	0	1	1	1	1	1	1	1	1	1	1	1	1	1	1	1	1	1	1	1	1	1	1	1	1	1	1	1	1	1	1	1
cluster583	-	proteasome endopeptidase complex, beta component (EC 3.4.25.1). Threonine peptidase. MEROPS family T01A	arCOG00970	20S proteasome, beta subunit	O	K03433	psmB, prcB; proteasome beta subunit [EC:3.4.25.1]	0	0	20	20	1	1	1	1	1	1	0	1	1	1	1	1	1	1	1	1	1	1	1	1	1	1	1	1	1	1	1	1	1	1	1	1	1	1	1	1	1	1
cluster584	-	KH-domain/beta-lactamase-domain-containing protein	arCOG00543	Predicted metal-dependent RNase, consists of a metallo-beta-lactamase domain and an RNA-binding KH domain	R	K07041	K07041; uncharacterized protein	0	0	20	20	1	1	1	1	1	1	0	1	1	1	1	1	1	1	1	1	1	1	1	1	1	1	1	1	1	1	1	1	1	1	1	1	1	1	1	1	1	1
cluster585	-	Zinc finger, ZPR1-type domain protein	arCOG04265	C4-type Zn-finger protein	R	K06874	zinc finger protein	0	0	20	20	1	1	1	1	0	1	1	1	1	1	1	1	1	1	1	1	1	1	1	1	1	1	1	1	1	1	1	1	1	1	1	1	1	1	1	1	1	1
cluster586	-	Prolyl-tRNA synthetase, class IIa, prokaryotic-type	arCOG00402	Prolyl-tRNA synthetase	J	K01881	PARS, proS; prolyl-tRNA synthetase [EC:6.1.1.15]	0	0	20	20	1	1	1	1	1	1	1	1	1	1	1	1	0	1	1	1	1	1	1	1	1	1	1	1	1	1	1	1	1	1	1	1	1	1	1	1	1	1
cluster587	-	Adenylosuccinate lyase (EC 4.3.2.2)	arCOG01747	Adenylosuccinate lyase	F	K01756	purB, ADSL; adenylosuccinate lyase [EC:4.3.2.2]	0	0	20	20	1	1	1	1	1	0	1	1	1	1	1	1	1	1	1	1	1	1	1	1	1	1	1	1	1	1	1	1	1	1	1	1	1	1	1	1	1	1
cluster588	-	Uncharacterized conserved protein UCP019464, methanogenesis	arCOG04904	Uncharacterized protein	S	na	na	0	0	20	21	1	1	1	1	0	2	1	1	1	1	1	1	1	1	1	1	1	1	1	1	1	1	1	1	1	1	1	1	1	1	1	1	1	1	1	1	1	1
cluster589	-	Presenilin-like membrane protease, A22 family	arCOG04463	Presenilin-like membrane protease, A22 family	O	na	na	0	8	20	20	1	1	1	1	0	1	1	1	1	1	1	1	1	1	1	1	1	1	1	1	1	1	1	1	1	1	1	1	1	1	1	1	1	1	1	1	1	1
cluster590	-	Dna2/Cas4 domain-containing protein	arCOG00793	PD-(D/E)XK superfamily nuclease	V	na	na	0.05	0	20	20	0	1	1	1	1	1	1	1	1	1	1	1	1	1	1	1	1	1	1	1	1	1	1	1	1	1	1	1	1	1	1	1	1	1	1	1	1	1
cluster593	-	nitrogenase cofactor biosynthesis protein NifB	arCOG00956	Radical SAM superfamily enzyme	R	K02585	nifB; nitrogen fixation protein NifB	0	0	20	20	1	1	1	1	1	0	1	1	1	1	1	1	1	1	1	1	1	1	1	1	1	1	1	1	1	1	1	1	1	1	1	1	1	1	1	1	1	1
cluster596	-	LSU ribosomal protein L11P	arCOG04372	Ribosomal protein L11	J	K02867	RP-L11, MRPL11, rplK; large subunit ribosomal protein L11	0	0	20	20	1	1	1	1	1	1	0	1	1	1	1	1	1	1	1	1	1	1	1	1	1	1	1	1	1	1	1	1	1	1	1	1	1	1	1	1	1	1
cluster597	-	LSU ribosomal protein L1P	arCOG04289	Ribosomal protein L1	J	K02863	RP-L1, MRPL1, rplA; large subunit ribosomal protein L1	0	0	20	20	1	1	1	1	1	1	0	1	1	1	1	1	1	1	1	1	1	1	1	1	1	1	1	1	1	1	1	1	1	1	1	1	1	1	1	1	1	1
cluster598	-	acidic ribosomal protein P0 homolog	arCOG04288	Ribosomal protein L10	J	K02864	RP-L10, MRPL10, rplJ; large subunit ribosomal protein L10	0	0	20	20	1	1	1	1	1	1	0	1	1	1	1	1	1	1	1	1	1	1	1	1	1	1	1	1	1	1	1	1	1	1	1	1	1	1	1	1	1	1
cluster599	-	LSU ribosomal protein L12AE	arCOG04287	Ribosomal protein L12E/L44/L45/RPP1/RPP2	J	K02869	RP-L12, rpl12; large subunit ribosomal protein L12	0	0	20	20	1	1	1	1	1	1	0	1	1	1	1	1	1	1	1	1	1	1	1	1	1	1	1	1	1	1	1	1	1	1	1	1	1	1	1	1	1	1
cluster600	-	nickel pincer cofactor biosynthesis protein LarC	arCOG02701	Uncharacterized protein	S	K09121	K09121; uncharacterized protein	0	0	20	20	1	1	1	1	1	1	0	1	1	1	1	1	1	1	1	1	1	1	1	1	1	1	1	1	1	1	1	1	1	1	1	1	1	1	1	1	1	1
cluster601	-	SufD family Fe-S cluster assembly protein	arCOG01715	Cysteine desulfurase activator SufB	O	K07033	K07033; uncharacterized protein	0	0	20	20	1	1	1	1	1	1	1	1	0	1	1	1	1	1	1	1	1	1	1	1	1	1	1	1	1	1	1	1	1	1	1	1	1	1	1	1	1	1
cluster602	-	probable deoxyuridine 5'-triphosphate nucleotidohydrolase	arCOG04048	Deoxycytidine deaminase	F	K01520	dut, DUT; dUTP pyrophosphatase [EC:3.6.1.23]	0	0.05	20	20	0	1	1	1	1	1	1	1	1	1	1	1	1	1	1	1	1	1	1	1	1	1	1	1	1	1	1	1	1	1	1	1	1	1	1	1	1	1
cluster605	-	30S ribosomal protein S17e	arCOG01885	Ribosomal protein S17E	J	K02962	RP-S17e, RPS17; small subunit ribosomal protein S17e	0	0	20	20	0	1	1	1	1	1	1	1	1	1	1	1	1	1	1	1	1	1	1	1	1	1	1	1	1	1	1	1	1	1	1	1	1	1	1	1	1	1
cluster606	-	glutamyl-tRNA(Gln) and/or aspartyl-tRNA(Asn) amidotransferase, A subunit	arCOG01717	Asp-tRNAAsn/Glu-tRNAGln amidotransferase A subunit or related amidase	J	K02433	gatA, QRSL1; aspartyl-tRNA(Asn)/glutamyl-tRNA(Gln) amidotransferase subunit A [EC:6.3.5.6 6.3.5.7]	0	0	20	20	1	1	1	1	1	1	0	1	1	1	1	1	1	1	1	1	1	1	1	1	1	1	1	1	1	1	1	1	1	1	1	1	1	1	1	1	1	1
cluster607	-	Asp-tRNA(Asn)/Glu-tRNA(Gln) amidotransferase GatCAB subunit B	arCOG01718	Asp-tRNAAsn/Glu-tRNAGln amidotransferase B subunit	J	K02434	gatB, PET112; aspartyl-tRNA(Asn)/glutamyl-tRNA(Gln) amidotransferase subunit B [EC:6.3.5.6 6.3.5.7]	0	0	20	20	1	1	1	1	1	1	0	1	1	1	1	1	1	1	1	1	1	1	1	1	1	1	1	1	1	1	1	1	1	1	1	1	1	1	1	1	1	1
cluster609	-	conserved hypothetical protein	arCOG04417	Zn-ribbon containing protein	S	K07163	K07163; uncharacterized protein	0	0	20	20	0	1	1	1	1	1	1	1	1	1	1	1	1	1	1	1	1	1	1	1	1	1	1	1	1	1	1	1	1	1	1	1	1	1	1	1	1	1
cluster610	-	prephenate dehydrogenase/arogenate dehydrogenase family protein	arCOG00245	Prephenate dehydrogenase	E	K04517	tyrA2; prephenate dehydrogenase [EC:1.3.1.12]	0	0	20	20	1	1	1	1	1	0	1	1	1	1	1	1	1	1	1	1	1	1	1	1	1	1	1	1	1	1	1	1	1	1	1	1	1	1	1	1	1	1
cluster611	-	Predicted transcriptional regulator, contains C-terminal CBS domains	arCOG00600	CBS domain	R	na	na	0	0	20	20	1	1	1	1	1	1	1	1	1	1	1	1	1	1	1	1	0	1	1	1	1	1	1	1	1	1	1	1	1	1	1	1	1	1	1	1	1	1
cluster612	-	transcriptional regulator of a riboflavin/FAD biosynthetic operon	arCOG01904	CTP-dependent Riboflavin kinase	H	K07732	rfk; riboflavin kinase, archaea type [EC:2.7.1.161]	0	0	20	20	1	1	1	1	1	1	1	1	1	1	1	1	1	1	1	1	1	1	0	1	1	1	1	1	1	1	1	1	1	1	1	1	1	1	1	1	1	1
cluster613	-	bifunctional precorrin-2 dehydrogenase/sirohydrochlorin ferrochelatase	arCOG01044	Siroheme synthase (precorrin-2 oxidase/ferrochelatase domain)	H	K02304	MET8; precorrin-2 dehydrogenase / sirohydrochlorin ferrochelatase [EC:1.3.1.76 4.99.1.4]	0	0	20	20	1	1	1	1	1	1	1	1	1	1	1	1	1	1	1	1	1	1	0	1	1	1	1	1	1	1	1	1	1	1	1	1	1	1	1	1	1	1
cluster614	-	glutamyl-tRNA reductase	arCOG01036	Glutamyl-tRNA reductase	H	K02492	hemA; glutamyl-tRNA reductase [EC:1.2.1.70]	0	0	20	20	1	1	1	1	1	1	0	1	1	1	1	1	1	1	1	1	1	1	1	1	1	1	1	1	1	1	1	1	1	1	1	1	1	1	1	1	1	1
cluster615	-	Predicted transcriptional regulator	arCOG01345	Predicted transcriptional regulator	K	na	na	0	0	20	20	1	1	1	1	1	1	1	0	1	1	1	1	1	1	1	1	1	1	1	1	1	1	1	1	1	1	1	1	1	1	1	1	1	1	1	1	1	1
cluster616	-	aliphatic sulfonates family ABC transporter, periplasmic ligand-binding protein	arCOG01803	ABC-type nitrate/sulfonate/bicarbonate transport system, periplasmic component	P	K02051	ABC.SN.S; NitT/TauT family transport system substrate-binding protein	0	0.45	20	20	0	1	1	1	1	1	1	1	1	1	1	1	1	1	1	1	1	1	1	1	1	1	1	1	1	1	1	1	1	1	1	1	1	1	1	1	1	1
cluster617	-	50S ribosomal protein L44e	arCOG04109	Ribosomal protein L44E	J	K02929	RP-L44e, RPL44; large subunit ribosomal protein L44e	0	0	20	20	0	1	1	1	1	1	1	1	1	1	1	1	1	1	1	1	1	1	1	1	1	1	1	1	1	1	1	1	1	1	1	1	1	1	1	1	1	1
cluster618	-	pheromone shutdown-related protein TraB	arCOG02142	Pheromone shutdown protein TraB, contains GTxH motif	S	na	na	0	3.85	20	20	1	1	1	1	1	1	1	1	1	1	1	1	0	1	1	1	1	1	1	1	1	1	1	1	1	1	1	1	1	1	1	1	1	1	1	1	1	1
cluster619	-	Protein of unknown function DUF424	arCOG04051	Uncharacterized protein	S	K09148	K09148; uncharacterized protein	0	0	20	20	1	1	1	1	0	1	1	1	1	1	1	1	1	1	1	1	1	1	1	1	1	1	1	1	1	1	1	1	1	1	1	1	1	1	1	1	1	1
cluster62	-	Nucleotide-binding universal stress protein, UspA family	arCOG02053	Nucleotide-binding protein, UspA family	T	na	na	0	0	20	27	2	1	1	1	1	0	1	1	1	3	4	1	2	1	1	1	1	1	1	1	1	1	1	1	1	1	1	1	1	1	1	1	1	1	1	1	1	1
cluster620	-	RNA methyltransferase, TrmH family, group 1	arCOG01018	tRNA C32,U32 (ribose-2'-O)-methylase TrmJ or a related methyltransferase	J	na	na	0	0	20	20	1	1	1	1	0	1	1	1	1	1	1	1	1	1	1	1	1	1	1	1	1	1	1	1	1	1	1	1	1	1	1	1	1	1	1	1	1	1
cluster621	-	protein of unknown function DUF447	arCOG04458	Uncharacterized protein of DIM6/NTAB family	R	K09154	K09154; uncharacterized protein	0	0	20	20	1	1	1	1	1	1	0	1	1	1	1	1	1	1	1	1	1	1	1	1	1	1	1	1	1	1	1	1	1	1	1	1	1	1	1	1	1	1
cluster622	-	polyprenyl p-hydroxybenzoate/phenylacrylic acid decarboxylase	arCOG01703	3-polyprenyl-4-hydroxybenzoate decarboxylase	H	K03186	ubiX; 3-octaprenyl-4-hydroxybenzoate carboxy-lyase UbiX [EC:4.1.1.-]	0	0	20	20	1	1	1	1	0	1	1	1	1	1	1	1	1	1	1	1	1	1	1	1	1	1	1	1	1	1	1	1	1	1	1	1	1	1	1	1	1	1
cluster623	-	tyrosyl-tRNA synthetase	arCOG01886	Tyrosyl-tRNA synthetase	J	K01866	YARS, tyrS; tyrosyl-tRNA synthetase [EC:6.1.1.1]	0	0	20	20	1	1	1	1	1	1	0	1	1	1	1	1	1	1	1	1	1	1	1	1	1	1	1	1	1	1	1	1	1	1	1	1	1	1	1	1	1	1
cluster624	-	phosphate ABC transporter membrane protein 2, PhoT family (TC 3.A.1.7.1)	arCOG00168	ABC-type phosphate transport system, permease component	P	K02038	pstA; phosphate transport system permease protein	0	6.61905	20	21	1	1	1	1	1	1	2	0	1	1	1	1	1	1	1	1	1	1	1	1	1	1	1	1	1	1	1	1	1	1	1	1	1	1	1	1	1	1
cluster626	-	protein belonging to Uncharacterized protein family UPF0147	arCOG04308	Uncharacterized protein	S	K09721	K09721; uncharacterized protein	0	0	20	20	1	1	1	1	1	1	0	1	1	1	1	1	1	1	1	1	1	1	1	1	1	1	1	1	1	1	1	1	1	1	1	1	1	1	1	1	1	1
cluster627	-	30S ribosomal protein S8e	arCOG04154	Ribosomal protein S8E	J	K02995	RP-S8e, RPS8; small subunit ribosomal protein S8e	0	0	20	20	1	1	1	1	1	1	0	1	1	1	1	1	1	1	1	1	1	1	1	1	1	1	1	1	1	1	1	1	1	1	1	1	1	1	1	1	1	1
cluster628	-	Lrp/AsnC family transcriptional regulator	arCOG01580	DNA-binding transcriptional regulator, Lrp family	K	na	na	0	0	20	20	0	1	1	1	1	1	1	1	1	1	1	1	1	1	1	1	1	1	1	1	1	1	1	1	1	1	1	1	1	1	1	1	1	1	1	1	1	1
cluster629	-	aminotransferase class V-fold PLP-dependent enzyme	arCOG01130	Aspartate/tyrosine/aromatic aminotransferase	E	K10907	aminotransferase [EC:2.6.1.-]	0	0	20	20	0	1	1	1	1	1	1	1	1	1	1	1	1	1	1	1	1	1	1	1	1	1	1	1	1	1	1	1	1	1	1	1	1	1	1	1	1	1
cluster63	-	4Fe-4S ferredoxin, iron-sulfur binding, subgroup domain protein			na	K07138	K07138; uncharacterized protein	0	0	20	27	1	1	1	1	1	1	0	1	1	2	2	2	2	1	1	2	2	2	1	1	1	1	1	1	1	1	1	1	1	1	1	1	1	1	1	1	1	1
cluster630	-	ATP phosphoribosyltransferase regulatory subunit	arCOG00404	Histidyl-tRNA synthetase	J	K01892	HARS, hisS; histidyl-tRNA synthetase [EC:6.1.1.21]	0	0	20	20	1	1	1	1	1	1	1	1	1	1	1	1	1	0	1	1	1	1	1	1	1	1	1	1	1	1	1	1	1	1	1	1	1	1	1	1	1	1
cluster649	-	putative DNA double-strand break repair protein Mre11	arCOG00397	DNA repair exonuclease, SbcD	L	K03547	sbcD; exonuclease SbcD	0	0	20	20	1	1	1	1	0	1	1	1	1	1	1	1	1	1	1	1	1	1	1	1	1	1	1	1	1	1	1	1	1	1	1	1	1	1	1	1	1	1
cluster650	-	DNA polymerase, beta domain protein region	arCOG01831	Predicted nucleotidyltransferase	R	K09717	K09717; uncharacterized protein	0	0	20	20	1	1	1	1	0	1	1	1	1	1	1	1	1	1	1	1	1	1	1	1	1	1	1	1	1	1	1	1	1	1	1	1	1	1	1	1	1	1
cluster651	-	conserved protein with predicted RNA binding PUA domain	arCOG00991	tRNA modification protein, contains pre-PUA and PUA domains	J	K07398	conserved protein with predicted RNA binding PUA domain	0	0	20	20	1	1	1	1	0	1	1	1	1	1	1	1	1	1	1	1	1	1	1	1	1	1	1	1	1	1	1	1	1	1	1	1	1	1	1	1	1	1
cluster654	-	pyridoxal phosphate-dependent aminotransferase	arCOG01130	Aspartate/tyrosine/aromatic aminotransferase	E	K00812	aspB; aspartate aminotransferase [EC:2.6.1.1]	0	0	20	20	1	1	1	1	0	1	1	1	1	1	1	1	1	1	1	1	1	1	1	1	1	1	1	1	1	1	1	1	1	1	1	1	1	1	1	1	1	1
cluster666	-	coenzyme M methyltransferase subunit X	arCOG00854	Phosphotransacetylase	R	na	na	0	0	20	20	1	1	1	1	0	1	1	1	1	1	1	1	1	1	1	1	1	1	1	1	1	1	1	1	1	1	1	1	1	1	1	1	1	1	1	1	1	1
cluster67	-	putative methylcoenzyme M reductase system component A2	arCOG00185	ABC-type glutathione transport system ATPase component, contains duplicated ATPase domain	O	K00400	methyl coenzyme M reductase system, component A2	0.037037	0	20	27	1	2	2	2	0	1	4	1	2	1	1	1	1	1	1	1	1	1	1	1	1	1	1	1	1	1	1	1	1	1	1	1	1	1	1	1	1	1
cluster674	-	putative conserved protein HTH transcriptional regulator, archaea	arCOG04399	Predicted transcriptional regulator	K	K07730	K07730; putative transcriptional regulator	0	0	20	20	1	1	1	1	0	1	1	1	1	1	1	1	1	1	1	1	1	1	1	1	1	1	1	1	1	1	1	1	1	1	1	1	1	1	1	1	1	1
cluster675	-	bifunctional UDP-N-acetylglucosamine pyrophosphorylase / Glucosamine-1-phosphate N-acetyltransferase	arCOG00667	dTDP-glucose pyrophosphorylase	M	K00973	glucose-1-phosphate thymidylyltransferase [EC:2.7.7.24]	0	0	20	20	1	1	1	1	0	1	1	1	1	1	1	1	1	1	1	1	1	1	1	1	1	1	1	1	1	1	1	1	1	1	1	1	1	1	1	1	1	1
cluster677	-	TrpB-like pyridoxal phosphate-dependent enzyme	arCOG01432	Tryptophan synthase beta-subunit	E	K06001	trpB; tryptophan synthase beta chain [EC:4.2.1.20]	0	0	20	20	1	1	1	1	0	1	1	1	1	1	1	1	1	1	1	1	1	1	1	1	1	1	1	1	1	1	1	1	1	1	1	1	1	1	1	1	1	1
cluster679	-	rRNA 2'-O-methyltransferase fibrillarin	arCOG00078	Fibrillarin-like rRNA methylase	J	K04795	flpA; fibrillarin-like pre-rRNA processing protein	0	0	20	20	1	1	1	1	0	1	1	1	1	1	1	1	1	1	1	1	1	1	1	1	1	1	1	1	1	1	1	1	1	1	1	1	1	1	1	1	1	1
cluster685	-	hydrogenobyrinic acid a,c-diamide synthase (glutamine-hydrolysing) (EC 6.3.5.9)/cobyrinate a,c-diamide synthase (EC 6.3.5.11)	arCOG00106	Cobyrinic acid a,c-diamide synthase	H	K22012	cfbB; Ni-sirohydrochlorin a,c-diamide synthase [EC:6.3.5.12]	0	0	20	20	1	1	1	1	0	1	1	1	1	1	1	1	1	1	1	1	1	1	1	1	1	1	1	1	1	1	1	1	1	1	1	1	1	1	1	1	1	1
cluster686	-	Ni-sirohydrochlorin a,c-diamide reductive cyclase catalytic subunit	arCOG04888	Nitrogenase molybdenum-iron protein, alpha or beta chains	C	K21611	cfbD; nickel-sirohydrochlorin a,c-diamide reductase subunit CfbD	0	0	20	20	1	1	1	1	0	1	1	1	1	1	1	1	1	1	1	1	1	1	1	1	1	1	1	1	1	1	1	1	1	1	1	1	1	1	1	1	1	1
cluster687	-	UDP-N-acetylmuramoylalanine--D-glutamate ligase	arCOG02822	UDP-N-acetylmuramyl pentapeptide synthase	M	K21612	cfbE; coenzyme F430 synthetase	0	0	20	20	1	1	1	1	0	1	1	1	1	1	1	1	1	1	1	1	1	1	1	1	1	1	1	1	1	1	1	1	1	1	1	1	1	1	1	1	1	1
cluster691	-	protein of unknown function DUF201	arCOG01595	Predicted ATP-dependent carboligase related to biotin carboxylase	R	K06913	K06913; uncharacterized protein	0	0	20	20	1	1	1	1	1	1	0	1	1	1	1	1	1	1	1	1	1	1	1	1	1	1	1	1	1	1	1	1	1	1	1	1	1	1	1	1	1	1
cluster693	-	Uncharacterized conserved protein UCP019164, methanogenesis	arCOG03226	Uncharacterized protein related to methyl coenzyme M reductase subunit C	R	na	na	0	0	20	20	1	1	1	1	0	1	1	1	1	1	1	1	1	1	1	1	1	1	1	1	1	1	1	1	1	1	1	1	1	1	1	1	1	1	1	1	1	1
cluster694	-	putative CoA-substrate-specific enzyme activase	arCOG02679	Activator of 2-hydroxyglutaryl-CoA dehydratase (HSP70-class ATPase domain)	I	na	na	0	0	20	20	1	1	1	1	0	1	1	1	1	1	1	1	1	1	1	1	1	1	1	1	1	1	1	1	1	1	1	1	1	1	1	1	1	1	1	1	1	1
cluster695	-	Uncharacterized conserved protein UCP018781, methanogenesis	arCOG04903	Uncharacterized protein	S	na	na	0	0	20	20	1	1	1	1	0	1	1	1	1	1	1	1	1	1	1	1	1	1	1	1	1	1	1	1	1	1	1	1	1	1	1	1	1	1	1	1	1	1
cluster696	-	Uncharacterized conserved protein UCP005852, methanogenesis	arCOG04900	Peptidyl-prolyl cis-trans isomerase (rotamase), cyclophilin family	O	na	na	0	0	20	20	1	1	1	1	0	1	1	1	1	1	1	1	1	1	1	1	1	1	1	1	1	1	1	1	1	1	1	1	1	1	1	1	1	1	1	1	1	1
cluster700	-	AIR synthase related protein domain protein	arCOG00640	Selenophosphate synthetase-related protein	R	K07123	K07123; uncharacterized protein	0	0	20	20	1	1	1	1	0	1	1	1	1	1	1	1	1	1	1	1	1	1	1	1	1	1	1	1	1	1	1	1	1	1	1	1	1	1	1	1	1	1
cluster701	-	6-pyruvoyl tetrahydropterin synthase and hypothetical protein	arCOG02172	6-pyruvoyl-tetrahydropterin synthase	H	K01737	queD, ptpS, PTS; 6-pyruvoyltetrahydropterin/6-carboxytetrahydropterin synthase [EC:4.2.3.12 4.1.2.50]	0	0	20	20	1	1	1	1	0	1	1	1	1	1	1	1	1	1	1	1	1	1	1	1	1	1	1	1	1	1	1	1	1	1	1	1	1	1	1	1	1	1
cluster702	-	archaeosine biosynthesis protein QueC	arCOG00039	7-cyano-7-deazaguanine synthase (queuosine biosynthesis)	J	K06920	queC; 7-cyano-7-deazaguanine synthase [EC:6.3.4.20]	0	0	20	20	1	1	1	1	0	1	1	1	1	1	1	1	1	1	1	1	1	1	1	1	1	1	1	1	1	1	1	1	1	1	1	1	1	1	1	1	1	1
cluster705	-	Uncharacterized protein conserved in archaea	arCOG02710	Repressor of nif and glnA expression	K	K09720	nrpRI; HTH-type transcriptional regulator, global nitrogen regulator NrpRI	0	0	20	20	1	1	1	1	0	1	1	1	1	1	1	1	1	1	1	1	1	1	1	1	1	1	1	1	1	1	1	1	1	1	1	1	1	1	1	1	1	1
cluster707	-	archaeosine tRNA-ribosyltransferase (EC 2.4.2.-)	arCOG00989	Queuine/archaeosine tRNA-ribosyltransferase	J	K18779	tgtA; 7-cyano-7-deazaguanine tRNA-ribosyltransferase [EC:2.4.2.48]	0	0	20	20	1	1	1	1	0	1	1	1	1	1	1	1	1	1	1	1	1	1	1	1	1	1	1	1	1	1	1	1	1	1	1	1	1	1	1	1	1	1
cluster708	-	phosphoribosylformimino-5-aminoimidazole carboxamide ribotide isomerase	arCOG00616	Uncharacterized protein related to proFAR isomerase (HisA)	R	K01814	hisA; phosphoribosylformimino-5-aminoimidazole carboxamide ribotide isomerase [EC:5.3.1.16]	0	0	20	20	1	1	1	1	1	1	0	1	1	1	1	1	1	1	1	1	1	1	1	1	1	1	1	1	1	1	1	1	1	1	1	1	1	1	1	1	1	1
cluster709	-	bifunctional hexulose-6-phosphate synthase/ribonuclease regulator	arCOG00117	Demethylmenaquinone methyltransferase	H	K13831	hps-phi; 3-hexulose-6-phosphate synthase / 6-phospho-3-hexuloisomerase [EC:4.1.2.43 5.3.1.27]	0	0	20	20	1	1	1	1	0	1	1	1	1	1	1	1	1	1	1	1	1	1	1	1	1	1	1	1	1	1	1	1	1	1	1	1	1	1	1	1	1	1
cluster710	-	TIGR01210 family radical SAM protein	arCOG01360	MiaB family, Radical SAM enzyme	R	K06936	K06936; uncharacterized protein	0	0	20	20	1	1	1	1	0	1	1	1	1	1	1	1	1	1	1	1	1	1	1	1	1	1	1	1	1	1	1	1	1	1	1	1	1	1	1	1	1	1
cluster718	-	Predicted transcriptional regulator with an HTH domain	arCOG04375	Transcriptional regulator, contains HTH domain	K	na	na	0	0	20	20	1	1	1	1	0	1	1	1	1	1	1	1	1	1	1	1	1	1	1	1	1	1	1	1	1	1	1	1	1	1	1	1	1	1	1	1	1	1
cluster720	-	putative phosphoesterase	arCOG01150	Predicted phosphohydrolase, MPP superfamily	R	K06953	K06953; uncharacterized protein	0	0	20	20	1	1	1	1	0	1	1	1	1	1	1	1	1	1	1	1	1	1	1	1	1	1	1	1	1	1	1	1	1	1	1	1	1	1	1	1	1	1
cluster721	-	Repressor of nif and glnA expression	arCOG02711	Repressor of nif and glnA expression	K	K21640	nrpRII; global nitrogen regulator NrpRII	0	0	20	20	1	1	1	1	0	1	1	1	1	1	1	1	1	1	1	1	1	1	1	1	1	1	1	1	1	1	1	1	1	1	1	1	1	1	1	1	1	1
cluster84	-	quinolinate synthetase complex, A subunit	arCOG04459	Quinolinate synthase	H	K03517	nadA; quinolinate synthase [EC:2.5.1.72]	0	0	20	25	1	1	1	1	1	1	0	1	1	2	1	1	1	2	2	2	1	2	1	1	1	1	1	1	1	1	1	1	1	1	1	1	1	1	1	1	1	1
cluster88	-	radical SAM additional 4Fe4S-binding SPASM domain-containing protein	arCOG01629	DNA-binding transcriptional regulator, Lrp family	K	K22227	ahbD; heme synthase	0	0	20	25	2	0	1	1	1	1	2	2	1	1	2	1	1	1	1	1	2	1	1	1	1	1	1	1	1	1	1	1	1	1	1	1	1	1	1	1	1	1
cluster95	-	oligosaccharyl transferase, archaeosortase A system-associated	arCOG02043	Dolichol phosphate-mannose mannosyltransferase	M	K07151	STT3; dolichyl-diphosphooligosaccharide--protein glycosyltransferase [EC:2.4.99.18]	0	12.9583	20	24	0	1	1	2	1	1	1	1	1	3	2	1	1	1	1	1	1	1	1	1	1	1	1	1	1	1	1	1	1	1	1	1	1	1	1	1	1	1
cluster105	-	pyruvate ferredoxin oxidoreductase, delta subunit	arCOG01605	Pyruvate:ferredoxin oxidoreductase or related 2-oxoacid:ferredoxin oxidoreductase, delta subunit	C	K00171	porD; pyruvate ferredoxin oxidoreductase, delta subunit [EC:1.2.7.1]	0.0416667	0	19	24	0	2	2	2	0	2	2	1	1	1	1	1	1	1	1	1	1	1	1	1	1	1	1	1	1	1	1	1	1	1	1	1	1	1	1	1	1	1
cluster138	-	Cobyrinic acid a,c-diamide synthase	arCOG00587	CO dehydrogenase maturation factor	O	K07321	cooC; CO dehydrogenase maturation factor	0	0	19	23	1	0	0	1	1	2	2	1	1	2	2	1	1	1	1	1	1	1	1	1	1	0	1	1	1	1	1	1	1	1	1	1	1	1	1	1	1	1
cluster17	-	putative iron compound ABC transporter ATP binding protein	arCOG00206	ABC-type phosphate/phosphonate transport system, ATPase component	P	K02003	ABC.CD.A; putative ABC transport system ATP-binding protein	0	0	19	37	0	2	1	1	0	2	1	2	1	4	2	1	2	2	2	1	4	1	2	3	3	1	1	1	1	1	1	1	1	1	1	1	1	1	1	1	1	1
cluster186	-	Trk system potassium uptake protein TrkA homolog	arCOG01959	TrkA, K+ transport system, NAD-binding component	P	K03499	trkA; trk system potassium uptake protein TrkA	0	0	19	21	0	1	1	1	1	1	0	1	1	2	2	1	1	1	1	1	1	1	1	1	1	1	1	1	1	1	1	1	1	1	1	1	1	1	1	1	1	1
cluster188	-	Kef-type K+ transport system, membrane component	arCOG01970	K+/H+ antiporter YhaU, regulatory subunit KhtT	P	K03455	TC.KEF; monovalent cation:H+ antiporter-2, CPA2 family	0	11.1818	19	22	0	1	1	2	0	1	1	1	1	2	2	1	1	1	1	1	1	1	1	1	1	1	1	1	1	1	1	1	1	1	1	1	1	1	1	1	1	1
cluster19	-	multidrug ABC transporter substrate-binding protein	arCOG02312	ABC-type antimicrobial peptide transport system, permease component	V	na	na	0	4.02703	19	37	0	2	2	2	1	1	0	1	1	3	2	2	2	3	3	3	3	3	1	1	1	1	1	1	1	1	1	1	1	1	1	1	1	1	1	1	1	1
cluster32	-	Trk system potassium transporter TrkH	arCOG04145	Trk-type K+ transport system, membrane component	P	na	na	0	10.8	19	30	0	1	2	3	1	1	0	1	1	2	2	1	2	2	2	2	1	2	1	1	2	1	1	1	1	1	1	1	1	1	1	1	1	1	1	1	1	1
cluster320	-	zinc/manganese transport system permease protein	arCOG01006	ABC-type Mn2+/Zn2+ transport system, permease component	P	K09816	znuB; zinc transport system permease protein	0	8.04545	19	22	1	1	1	1	0	1	0	1	1	1	1	1	1	1	1	1	1	1	2	2	2	1	1	1	1	1	1	1	1	1	1	1	1	1	1	1	1	1
cluster321	-	aminotransferase class V-fold PLP-dependent enzyme	arCOG00065	Selenocysteine lyase/Cysteine desulfurase	O	K11717	sufS; cysteine desulfurase / selenocysteine lyase [EC:2.8.1.7 4.4.1.16]	0	0	19	21	1	1	1	1	1	1	1	1	1	1	1	1	1	1	1	2	1	2	0	1	0	1	1	1	1	1	1	1	1	1	1	1	1	1	1	1	1	1
cluster36	-	daunorubicin resistance protein DrrA family ABC transporter ATP-binding protein	arCOG00196	ABC-type multidrug transport system, ATPase component	V	K01990	ABC-2.A; ABC-2 type transport system ATP-binding protein	0	0	19	30	2	2	2	1	0	2	1	1	2	3	3	2	1	1	0	1	1	2	1	1	1	1	1	1	1	1	1	1	1	1	1	1	1	1	1	1	1	1
cluster44	-	1-Cys peroxiredoxin / 3-Cys thioredoxin peroxidase	arCOG00312	AhpC/TSA family peroxiredoxin	O	K03386	PRDX, ahpC; peroxiredoxin (alkyl hydroperoxide reductase subunit C) [EC:1.11.1.15]	0	0	19	30	1	1	3	2	0	0	1	1	1	1	1	2	1	1	1	2	2	4	1	2	2	1	1	1	1	1	1	1	1	1	1	1	1	1	1	1	1	1
cluster46	-	NADH dehydrogenase/NAD(P)H nitroreductase	arCOG00288	Nitroreductase	C	na	na	0	0.0689655	19	29	1	0	3	2	1	2	1	0	3	2	3	1	1	1	2	1	1	1	1	1	1	1	1	1	1	1	1	1	1	1	1	1	1	1	1	1	1	1
cluster50	-	efflux transporter, putative, hydrophobe/amphiphile efflux-3 (HAE3) family	arCOG02174	Predicted exporter of the RND superfamily	R	na	na	0	10.3448	19	29	0	1	1	1	0	2	1	1	2	4	2	1	1	1	2	2	1	1	1	3	1	1	1	1	1	1	1	1	1	1	1	1	1	1	1	1	1	1
cluster517	-	protein-L-isoaspartate(D-aspartate) O-methyltransferase	arCOG00976	Protein-L-isoaspartate carboxylmethyltransferase	O	K00573	pcm; protein-L-isoaspartate(D-aspartate) O-methyltransferase [EC:2.1.1.77]	0	0	19	20	1	1	1	1	1	1	1	1	1	2	0	1	1	1	1	1	1	0	1	1	1	1	1	1	1	1	1	1	1	1	1	1	1	1	1	1	1	1
cluster518	-	hydrogenobyrinic acid a,c-diamide synthase (glutamine-hydrolysing) / cobyrinate a,c-diamide synthase	arCOG00106	Cobyrinic acid a,c-diamide synthase	H	K02224	cobB-cbiA; cobyrinic acid a,c-diamide synthase [EC:6.3.5.9 6.3.5.11]	0	0.0952381	19	21	2	1	0	1	0	1	1	1	1	1	2	1	1	1	1	1	1	1	1	1	1	1	1	1	1	1	1	1	1	1	1	1	1	1	1	1	1	1
cluster519	-	Predicted EndoIII-related endonuclease	arCOG00459	EndoIII-related endonuclease	L	K10773	NTH; endonuclease III [EC:4.2.99.18]	0	0	19	20	1	0	1	1	1	2	0	1	1	1	1	1	1	1	1	1	1	1	1	1	1	1	1	1	1	1	1	1	1	1	1	1	1	1	1	1	1	1
cluster522	-	farnesyl-diphosphate synthase / geranylgeranyl-diphosphate synthase	arCOG01726	Geranylgeranyl pyrophosphate synthase	H	K13787	idsA; geranylgeranyl diphosphate synthase, type I [EC:2.5.1.1 2.5.1.10 2.5.1.29]	0	0	19	20	1	1	1	1	1	1	1	1	2	1	1	0	0	1	1	1	1	1	1	1	1	1	1	1	1	1	1	1	1	1	1	1	1	1	1	1	1	1
cluster523	-	multiple antibiotic resistance (MarC)-related protein	arCOG01997	Multiple antibiotic transporter	U	K05595	marC; multiple antibiotic resistance protein	0	5.71429	19	21	1	1	1	1	0	1	1	0	2	1	1	1	1	2	1	1	1	1	1	1	1	1	1	1	1	1	1	1	1	1	1	1	1	1	1	1	1	1
cluster557	-	CODH nickel-insertion accessory protein	arCOG00587	CO dehydrogenase maturation factor	O	K07321	cooC; CO dehydrogenase maturation factor	0	0	19	21	0	1	0	1	1	1	1	1	1	1	1	1	1	1	1	1	1	2	1	2	1	1	1	1	1	1	1	1	1	1	1	1	1	1	1	1	1	1
cluster647	-	RNA-guided pseudouridylation complex pseudouridine synthase subunit Cbf5	arCOG00987	Pseudouridine synthase	J	K11131	DKC1, NOLA4, CBF5; H/ACA ribonucleoprotein complex subunit 4 [EC:5.4.99.-]	0	0	19	19	1	1	1	1	1	0	0	1	1	1	1	1	1	1	1	1	1	1	1	1	1	1	1	1	1	0	1	1	1	1	1	1	1	1	1	1	1	1
cluster648	-	Protein of unknown function DUF509	arCOG02197	Subunit of KEOPS complex (Cgi121BUD32KAE1)	J	K09119	cgi121; KEOPS complex subunit Cgi121	0	0	19	19	1	1	1	1	1	0	0	1	1	1	1	1	1	1	1	1	1	1	1	1	1	1	1	1	1	0	1	1	1	1	1	1	1	1	1	1	1	1
cluster65	-	putative nitrogen regulatory protein P-II	arCOG02305	Nitrogen regulatory protein PII	E	K04751	glnB; nitrogen regulatory protein P-II 1	0	0	19	28	2	2	3	1	0	0	1	1	2	1	1	1	1	1	1	1	2	2	1	2	2	1	1	1	1	1	1	1	1	1	1	1	1	1	1	1	1	1
cluster652	-	shikimate kinase	arCOG01025	Archaeal shikimate kinase	E	K00891	shikimate kinase [EC:2.7.1.71]	0	0.157895	19	19	1	1	1	1	1	0	0	1	1	1	1	1	1	1	1	1	1	1	1	1	1	1	1	1	1	0	1	1	1	1	1	1	1	1	1	1	1	1
cluster653	-	conserved hypothetical protein	arCOG04993	Uncharacterized protein	S	na	na	0	0	19	19	0	1	1	1	1	1	1	1	1	1	1	1	1	1	1	1	1	1	1	1	0	1	1	1	1	1	1	1	1	1	1	1	1	1	1	1	1	1
cluster655	-	3-isopropylmalate dehydratase, large subunit (EC 4.2.1.33)	arCOG01698	Homoaconitate hydratase/3-isopropylmalate dehydratase large subunit family protein	E	K01703	leuC; 3-isopropylmalate/(R)-2-methylmalate dehydratase large subunit [EC:4.2.1.33 4.2.1.35]	0.0526316	0	19	19	1	1	1	1	1	0	0	1	1	1	1	1	1	1	1	1	1	1	1	1	1	1	1	1	1	0	1	1	1	1	1	1	1	1	1	1	1	1
cluster656	-	putative phosphoesterase	arCOG01145	Phosphohydrolase, Icc/MPP superfamily	R	K07096	K07096; uncharacterized protein	0	0	19	19	1	1	1	1	1	0	0	1	1	1	1	1	1	1	1	1	1	1	1	1	1	1	1	1	1	0	1	1	1	1	1	1	1	1	1	1	1	1
cluster658	-	Winged helix DNA-binding domain-containing protein	arCOG01059	Transcriptional regulator, contains HTH domain	K	na	na	0	0	19	19	1	1	1	1	1	1	1	0	0	1	1	1	1	1	1	1	1	1	1	1	1	1	1	1	1	1	1	1	1	1	1	1	1	1	1	1	1	1
cluster659	-	Zn-ribbon RNA-binding protein with a function in translation	arCOG01989	Zn-ribbon RNA-binding protein with a function in translation	J	K07580	K07580; Zn-ribbon RNA-binding protein	0	0	19	19	0	1	1	1	0	1	1	1	1	1	1	1	1	1	1	1	1	1	1	1	1	1	1	1	1	1	1	1	1	1	1	1	1	1	1	1	1	1
cluster661	-	50S ribosomal protein L24e	arCOG01950	Ribosomal protein L24E	J	K02896	RP-L24e, RPL24; large subunit ribosomal protein L24e	0	0	19	19	0	1	1	1	1	1	0	1	1	1	1	1	1	1	1	1	1	1	1	1	1	1	1	1	1	1	1	1	1	1	1	1	1	1	1	1	1	1
cluster662	-	type II DNA topoisomerase VI subunit B	arCOG01165	DNA topoisomerase VI, subunit B	L	K03167	top6B; DNA topoisomerase VI subunit B [EC:5.99.1.3]	0	0	19	19	1	1	1	1	1	0	0	1	1	1	1	1	1	1	1	1	1	1	1	1	1	1	1	1	1	0	1	1	1	1	1	1	1	1	1	1	1	1
cluster664	-	protein of unknown function DUF375	arCOG04376	Uncharacterized protein, UPF0280 family, ApbE superfamily	S	K09740	K09740; uncharacterized protein	0	0	19	19	1	1	1	1	0	1	1	1	0	1	1	1	1	1	1	1	1	1	1	1	1	1	1	1	1	1	1	1	1	1	1	1	1	1	1	1	1	1
cluster665	-	Protein of unknown function DUF54	arCOG01042	Exosome subunit, RNA binding protein with dsRBD fold	J	K07581	K07581; RNA-binding protein	0	0	19	19	1	1	1	1	1	0	0	1	1	1	1	1	1	1	1	1	1	1	1	1	1	1	1	1	1	0	1	1	1	1	1	1	1	1	1	1	1	1
cluster667	-	Uncharacterized conserved protein, DUF39 family	arCOG00620	Uncharacterized conserved DUF39 domain fused to CBS domain	S	na	na	0	0	19	19	1	1	1	1	0	1	1	1	0	1	1	1	1	1	1	1	1	1	1	1	1	1	1	1	1	1	1	1	1	1	1	1	1	1	1	1	1	1
cluster668	-	4Fe-4S ferredoxin, iron-sulfur binding domain protein	arCOG02460	Ferredoxin	C	na	na	0	0	19	19	1	1	1	1	0	1	1	1	0	1	1	1	1	1	1	1	1	1	1	1	1	1	1	1	1	1	1	1	1	1	1	1	1	1	1	1	1	1
cluster669	-	5-formaminoimidazole-4-carboxamide-1-(beta)-D- ribofuranosyl 5'-monophosphate synthetase	arCOG04346	5-formaminoimidazole-4-carboxamide-1-beta-D-ribofuranosyl 5'-monophosphate synthetase (purine biosynthesis)	F	K06863	purP; 5-formaminoimidazole-4-carboxamide-1-(beta)-D-ribofuranosyl 5'-monophosphate synthetase [EC:6.3.4.-]	0	0	19	20	1	1	2	1	0	1	0	1	1	1	1	1	1	1	1	1	1	1	1	1	1	1	1	1	1	1	1	1	1	1	1	1	1	1	1	1	1	1
cluster670	-	Protein of unknown function DUF367	arCOG04733	Ribosome biogenesis protein Tsr3, contains Fer4-like metal-binding domain ortholog of eukaryotic RNase L inhibitor RLI N-terminal domain	J	K09140	TSR3; pre-rRNA-processing protein TSR3	0	0	19	19	1	1	1	1	1	0	0	1	1	1	1	1	1	1	1	1	1	1	1	1	1	1	1	1	1	0	1	1	1	1	1	1	1	1	1	1	1	1
cluster671	-	putative FKBP-type peptidyl-prolyl cis-trans isomerase	arCOG00980	FKBP-type peptidyl-prolyl cis-trans isomerase 2	O	K03775	slyD; FKBP-type peptidyl-prolyl cis-trans isomerase SlyD [EC:5.2.1.8]	0	0	19	19	1	1	1	1	1	0	0	1	1	1	1	1	1	1	1	1	1	1	1	1	1	1	1	1	1	0	1	1	1	1	1	1	1	1	1	1	1	1
cluster672	-	aminodeoxychorismate/anthranilate synthase component II	arCOG00086	Anthranilate/para-aminobenzoate synthase component II	E	K01658	trpG; anthranilate synthase component II [EC:4.1.3.27]	0	0	19	19	1	1	1	0	1	1	1	1	1	1	1	1	1	1	1	1	1	1	0	1	1	1	1	1	1	1	1	1	1	1	1	1	1	1	1	1	1	1
cluster678	-	adenosylcobyric acid synthase (glutamine-hydrolysing)	arCOG00105	Cobyric acid synthase	H	K02232	adenosylcobyric acid synthase [EC:6.3.5.10]	0	0	19	19	1	1	0	1	1	1	0	1	1	1	1	1	1	1	1	1	1	1	1	1	1	1	1	1	1	1	1	1	1	1	1	1	1	1	1	1	1	1
cluster680	-	conserved hypothetical protein	arCOG01354	Subunit of KEOPS complex (Cgi121BUD32KAE1)	J	na	na	0	0	19	19	1	1	1	1	1	1	0	0	1	1	1	1	1	1	1	1	1	1	1	1	1	1	1	1	1	1	1	1	1	1	1	1	1	1	1	1	1	1
cluster682	-	putative HTH-type transcriptional regulator	arCOG04152	Predicted transcriptional regulator	K	K07728	K07728; putative transcriptional regulator	0	0	19	19	1	1	1	1	0	1	1	1	1	1	1	1	1	1	1	1	1	1	1	1	0	1	1	1	1	1	1	1	1	1	1	1	1	1	1	1	1	1
cluster683	-	pantetheine-phosphate adenylyltransferase	arCOG01223	Phosphopantetheine adenylyltransferase	H	K02201	pantetheine-phosphate adenylyltransferase [EC:2.7.7.3]	0	0	19	19	1	1	1	1	1	1	0	1	1	1	1	1	1	1	0	1	1	1	1	1	1	1	1	1	1	1	1	1	1	1	1	1	1	1	1	1	1	1
cluster688	-	DUF2150 domain-containing protein	arCOG04411	Uncharacterized protein	S	na	na	0	0	19	19	1	1	1	1	1	0	0	1	1	1	1	1	1	1	1	1	1	1	1	1	1	1	1	1	1	0	1	1	1	1	1	1	1	1	1	1	1	1
cluster692	-	agmatinase	arCOG01700	Arginase family enzyme	E	K01480	speB; agmatinase [EC:3.5.3.11]	0	0	19	19	1	1	1	1	1	1	1	1	1	1	1	1	1	1	1	1	1	1	0	0	1	1	1	1	1	1	1	1	1	1	1	1	1	1	1	0	1	1
cluster698	-	AAA ATPase, central domain protein	arCOG04368	ATPase of the AAA+ class	O	na	na	0	0	19	19	1	1	1	1	0	1	0	1	1	1	1	1	1	1	1	1	1	1	1	1	1	1	1	1	1	1	1	1	1	1	1	1	1	1	1	1	1	1
cluster703	-	protein of unknown function DUF99	arCOG00928	Endonuclease V homolog	L	K09120	K09120; uncharacterized protein	0	0	19	19	0	1	1	1	1	1	1	1	1	1	1	1	1	0	1	1	1	1	1	1	1	1	1	1	1	1	1	1	1	1	1	1	1	1	1	1	1	1
cluster704	-	1-(5-phosphoribosyl)-5-amino-4-imidazole- carboxylate carboxylase	arCOG02465	NCAIR mutase (PurE)-related protein	R	K06898	K06898; uncharacterized protein	0	0.105263	19	19	1	1	1	1	1	0	0	1	1	1	1	1	1	1	1	1	1	1	1	1	1	1	1	1	1	0	1	1	1	1	1	1	1	1	1	1	1	1
cluster706	-	proteasome assembly chaperone family protein	arCOG00347	Archaeal enzyme of ATP-grasp superfamily	R	K06869	K06869; uncharacterized protein	0	0	19	19	1	1	1	1	0	1	0	1	1	1	1	1	1	1	1	1	1	1	1	1	1	1	1	1	1	1	1	1	1	1	1	1	1	1	1	1	1	1
cluster711	-	putative methanogenesis marker protein 14	arCOG04866	Uncharacterized protein	S	na	na	0	0	19	19	1	1	1	1	1	0	0	1	1	1	1	1	1	1	1	1	1	1	1	1	1	1	1	1	1	0	1	1	1	1	1	1	1	1	1	1	1	1
cluster712	-	signal recognition particle subunit FFH/SRP54 (srp54)	arCOG01228	Signal recognition particle GTPase	U	K03106	SRP54, ffh; signal recognition particle subunit SRP54	0	0	19	19	1	1	1	1	1	0	0	1	1	1	1	1	1	1	1	1	1	1	1	1	1	1	1	1	1	0	1	1	1	1	1	1	1	1	1	1	1	1
cluster713	-	Predicted transcriptional regulator, contains C-terminal CBS domains	arCOG00602	CBS domain containing protein	R	na	na	0	0	19	19	1	1	1	1	1	1	1	0	1	1	1	1	1	1	1	1	0	1	1	1	1	1	1	1	1	1	1	1	1	1	1	1	1	1	1	1	1	1
cluster714	-	putative signal transduction protein with CBS domains	arCOG00600	CBS domain	R	na	na	0	0	19	19	1	1	1	1	1	0	0	1	1	1	1	1	1	1	1	1	1	1	1	1	1	1	1	1	1	0	1	1	1	1	1	1	1	1	1	1	1	1
cluster715	-	CBS domain containing membrane protein	arCOG00600	CBS domain	R	na	na	0	0	19	19	1	1	1	1	1	0	0	1	1	1	1	1	1	1	1	1	1	1	1	1	1	1	1	1	1	0	1	1	1	1	1	1	1	1	1	1	1	1
cluster716	-	H/ACA RNA-protein complex protein Gar1	arCOG02466	RNA-binding protein involved in rRNA processing	J	K07569	gar1; RNA-binding protein	0	0	19	19	1	1	1	1	1	0	0	1	1	1	1	1	1	1	1	1	1	1	1	1	1	1	1	1	1	0	1	1	1	1	1	1	1	1	1	1	1	1
cluster717	-	Threonine/homoserine/homoserine lactone efflux protein	arCOG01947	Threonine efflux protein	E	na	na	0	5.85	19	20	1	1	1	2	0	1	1	1	0	1	1	1	1	1	1	1	1	1	1	1	1	1	1	1	1	1	1	1	1	1	1	1	1	1	1	1	1	1
cluster719	-	putative metal-dependent phosphohydrolase	arCOG04430	HD superfamily phosphohydrolase	R	K06885	K06885; uncharacterized protein	0	0	19	19	0	1	1	1	1	1	0	1	1	1	1	1	1	1	1	1	1	1	1	1	1	1	1	1	1	1	1	1	1	1	1	1	1	1	1	1	1	1
cluster72	-	ATPases involved in chromosome partitioning-like protein	arCOG00589	FleN family ATPase involved in flagellar biosynthesis	N	K03609	minD; septum site-determining protein MinD	0.0384615	0.0384615	19	26	0	2	2	2	0	1	1	1	1	1	2	1	1	1	1	1	1	1	2	2	2	1	1	1	1	1	1	1	1	1	1	1	1	1	1	1	1	1
cluster722	-	conserved hypothetical protein	arCOG04116	ATPase (PilT family)	R	K06865	K06865; ATPase	0	0	19	19	1	1	1	1	1	0	0	1	1	1	1	1	1	1	1	1	1	1	1	1	1	1	1	1	1	0	1	1	1	1	1	1	1	1	1	1	1	1
cluster723	-	orotate phosphoribosyltransferase-like enzyme	arCOG00028	Orotate phosphoribosyltransferase homolog	F	K00762	pyrE; orotate phosphoribosyltransferase [EC:2.4.2.10]	0	0	19	19	1	1	1	1	1	0	0	1	1	1	1	1	1	1	1	1	1	1	1	1	1	1	1	1	1	0	1	1	1	1	1	1	1	1	1	1	1	1
cluster724	-	nucleotide-binding protein PINc	arCOG00721	Endonuclease Nob1, consists of a PIN domain and a Zn-ribbon module	J	K07060	nob1; endoribonuclease Nob1 [EC:3.1.-.-]	0	0	19	19	1	1	1	1	1	0	0	1	1	1	1	1	1	1	1	1	1	1	1	1	1	1	1	1	1	0	1	1	1	1	1	1	1	1	1	1	1	1
cluster743	-	MiaB/RimO family radical SAM methylthiotransferase	arCOG01358	2-methylthioadenine synthetase	J	K15865	CDKAL1; CDK5 regulatory subunit-associated protein 1-like 1	0	0	19	19	1	1	1	1	0	1	1	1	0	1	1	1	1	1	1	1	1	1	1	1	1	1	1	1	1	1	1	1	1	1	1	1	1	1	1	1	1	1
cluster746	-	putative protein-export membrane protein SecD	arCOG03055	Preprotein translocase subunit SecD	U	K03072	secD; preprotein translocase subunit SecD	0	5.94737	19	19	0	1	1	1	0	1	1	1	1	1	1	1	1	1	1	1	1	1	1	1	1	1	1	1	1	1	1	1	1	1	1	1	1	1	1	1	1	1
cluster749	-	tRNA (pseudouridine(54)-N(1))-methyltransferase TrmY	arCOG01239	RNA base methyltransferase family enzyme	J	K16317	trmY; tRNA (pseudouridine54-N1)-methyltransferase [EC:2.1.1.257]	0	0.0526316	19	19	0	1	1	1	0	1	1	1	1	1	1	1	1	1	1	1	1	1	1	1	1	1	1	1	1	1	1	1	1	1	1	1	1	1	1	1	1	1
cluster750	-	DNA gyrase subunit A	arCOG04367	Type IIA topoisomerase (DNA gyrase/topo II, topoisomerase IV), A subunit	L	K02469	gyrA; DNA gyrase subunit A [EC:5.99.1.3]	0	0	19	19	0	1	1	1	0	1	1	1	1	1	1	1	1	1	1	1	1	1	1	1	1	1	1	1	1	1	1	1	1	1	1	1	1	1	1	1	1	1
cluster751	-	DNA topoisomerase (ATP-hydrolyzing) subunit B	arCOG04371	Type IIA topoisomerase (DNA gyrase/topo II, topoisomerase IV), B subunit	L	K02470	gyrB; DNA gyrase subunit B [EC:5.99.1.3]	0	0	19	19	0	1	1	1	0	1	1	1	1	1	1	1	1	1	1	1	1	1	1	1	1	1	1	1	1	1	1	1	1	1	1	1	1	1	1	1	1	1
cluster760	-	protein belonging to Uncharacterized protein family UPF0025	arCOG01141	ICC-like phosphoesterase	R	K07095	K07095; uncharacterized protein	0	0	19	19	0	1	1	1	0	1	1	1	1	1	1	1	1	1	1	1	1	1	1	1	1	1	1	1	1	1	1	1	1	1	1	1	1	1	1	1	1	1
cluster768	-	pre-mRNA processing ribonucleoprotein, binding domain-containing protein	arCOG01923	RNA processing factor Prp31, contains Nop domain	J	K14564	NOP56; nucleolar protein 56	0	0	19	19	1	1	1	1	0	1	0	1	1	1	1	1	1	1	1	1	1	1	1	1	1	1	1	1	1	1	1	1	1	1	1	1	1	1	1	1	1	1
cluster774	-	archaeoflavoprotein AfpA	arCOG01705	Archaeal flavoprotein	C	na	na	0	0	19	19	0	1	1	1	0	1	1	1	1	1	1	1	1	1	1	1	1	1	1	1	1	1	1	1	1	1	1	1	1	1	1	1	1	1	1	1	1	1
cluster781	-	Uncharacterized conserved protein UCP005642, methanogenesis	arCOG04901	Uncharacterized protein, DUF2102 family	S	na	na	0	0	19	19	1	1	1	1	0	1	0	1	1	1	1	1	1	1	1	1	1	1	1	1	1	1	1	1	1	1	1	1	1	1	1	1	1	1	1	1	1	1
cluster785	-	conserved hypothetical protein			na	na	na	0	0	19	19	1	1	1	1	0	0	1	1	1	1	1	1	1	1	1	1	1	1	1	1	1	1	1	1	1	1	1	1	1	1	1	1	1	1	1	1	1	1
cluster786	-	7-carboxy-7-deazaguanine synthase QueE	arCOG02173	Organic radical activating enzyme	O	K10026	queE; 7-carboxy-7-deazaguanine synthase [EC:4.3.99.3]	0	0	19	19	1	1	1	1	0	1	1	1	1	1	1	1	1	1	1	1	1	1	0	1	1	1	1	1	1	1	1	1	1	1	1	1	1	1	1	1	1	1
cluster788	-	Protein of unknown function DUF473	arCOG04420	Uncharacterized protein, DUF473 family	S	K09135	K09135; uncharacterized protein	0	0	19	19	1	1	1	1	0	1	0	1	1	1	1	1	1	1	1	1	1	1	1	1	1	1	1	1	1	1	1	1	1	1	1	1	1	1	1	1	1	1
cluster793	-	Uncharacterized Zn-finger protein	arCOG02680	Uncharacterized archaeal Zn-finger protein	R	na	na	0	0	19	19	1	1	1	1	1	0	0	1	1	1	1	1	1	1	1	1	1	1	1	1	1	1	1	1	1	0	1	1	1	1	1	1	1	1	1	1	1	1
cluster795	-	oxaloacetate decarboxylase subunit alpha	arCOG02095	Pyruvate/oxaloacetate carboxyltransferase	C	K01960	pycB; pyruvate carboxylase subunit B [EC:6.4.1.1]	0	0	19	19	0	1	1	1	0	1	1	1	1	1	1	1	1	1	1	1	1	1	1	1	1	1	1	1	1	1	1	1	1	1	1	1	1	1	1	1	1	1
cluster796	-	acetyl-CoA carboxylase, biotin carboxylase subunit	arCOG01940	Biotin-(acetyl-CoA carboxylase) ligase	H	K01959	pycA; pyruvate carboxylase subunit A [EC:6.4.1.1]	0	0	19	19	0	1	1	1	0	1	1	1	1	1	1	1	1	1	1	1	1	1	1	1	1	1	1	1	1	1	1	1	1	1	1	1	1	1	1	1	1	1
cluster797	-	methanogenesis marker 9 domain-containing protein	arCOG04853	Predicted metal-binding transcription factor	K	na	na	0	0.0526316	19	19	1	1	1	1	0	1	0	1	1	1	1	1	1	1	1	1	1	1	1	1	1	1	1	1	1	1	1	1	1	1	1	1	1	1	1	1	1	1
cluster800	-	ATP dependent helicase, Lhr family	arCOG00557	Lhr-like helicase	R	K03724	lhr; ATP-dependent helicase Lhr and Lhr-like helicase [EC:3.6.4.-]	0	0	19	19	1	1	1	1	0	1	0	1	1	1	1	1	1	1	1	1	1	1	1	1	1	1	1	1	1	1	1	1	1	1	1	1	1	1	1	1	1	1
cluster9	-	Deoxyribonuclease/rho motif-related TRAM domain protein	arCOG01641	Predicted RNA-binding protein, contains TRAM domain	R	na	na	0	0	19	45	3	1	1	0	1	1	1	0	3	3	3	4	1	3	2	3	3	4	2	2	4	1	1	1	1	1	1	1	1	1	1	1	1	1	1	1	1	1
cluster203	-	DUF1894 domain-containing protein	arCOG04844	Uncharacterized protein, DUF1894 family	S	na	na	0	0.0454545	18	22	1	1	1	1	0	0	0	1	3	2	2	1	1	1	1	1	1	1	1	1	1	1	1	1	1	0	1	1	1	1	1	1	1	1	1	1	1	1
cluster265	-	carbohydrate kinase family protein	arCOG00014	Sugar kinase, ribokinase family	G	K22026	K22026; nucleoside kinase [EC:2.7.1.73 2.7.1.213 2.7.1.-]	0	0	18	20	1	1	2	1	2	1	1	1	0	1	1	1	1	1	1	1	1	1	0	1	0	1	1	1	1	1	1	1	1	1	1	1	1	1	1	1	1	1
cluster31	-	NAD-dependent succinate-semialdehyde dehydrogenase	arCOG01252	Lactaldehyde dehydrogenase, Succinate semialdehyde dehydrogenase or other NAD-dependent aldehyde dehydrogenase	C	na	na	0	0	18	31	1	1	1	1	0	0	0	1	2	4	4	2	2	2	1	2	2	2	1	1	1	1	1	1	1	0	1	1	1	1	1	1	1	1	1	1	1	1
cluster313	-	Heat shock protein. Metallo peptidase. MEROPS family M48B	arCOG01331	Zn-dependent protease with chaperone function	O	K03799	htpX; heat shock protein HtpX [EC:3.4.24.-]	0	3.90476	18	21	1	1	2	2	1	1	1	1	2	1	1	0	0	1	0	1	1	1	1	1	1	1	1	1	1	1	1	1	1	1	1	1	1	1	1	1	1	1
cluster40	-	ammonia channel protein	arCOG04397	Ammonia permease	P	K03320	amt, AMT, MEP; ammonium transporter, Amt family	0	11.0667	18	30	2	2	2	1	0	0	1	1	2	3	3	1	1	0	1	1	2	2	1	2	2	1	1	1	1	1	1	1	1	1	1	1	1	1	1	1	1	1
cluster43	-	putative ABC transport system ATP-binding protein	arCOG00922	ABC-type antimicrobial peptide transport system, ATPase component	V	K09810	ABC.LPT.A, lolD; lipoprotein-releasing system ATP-binding protein [EC:3.6.3.-]	0	0	18	30	1	1	1	1	0	0	0	1	4	4	4	1	2	1	1	2	1	1	1	2	1	1	1	1	1	0	1	1	1	1	1	1	1	1	1	1	1	1
cluster516	-	phosphomannomutase/phosphoglucomutase	arCOG00767	Phosphomannomutase	G	na	na	0	0	18	20	1	1	1	1	1	0	0	1	0	2	2	1	1	1	1	1	1	1	1	1	1	1	1	1	1	0	1	1	1	1	1	1	1	1	1	1	1	1
cluster52	-	putative iron compound ABC transporter permease protein	arCOG01007	ABC-type Fe3+-siderophore transport system, permease component	P	K02015	ABC.FEV.P; iron complex transport system permease protein	0	9	18	29	0	2	1	1	0	2	1	2	0	3	2	1	1	1	1	1	3	1	1	3	2	1	1	1	1	1	1	1	1	1	1	1	1	1	1	1	1	1
cluster520	-	putative nucleotide sugar epimerase/dehydratase	arCOG01369	Nucleoside-diphosphate-sugar epimerase	M	K01784	galE, GALE; UDP-glucose 4-epimerase [EC:5.1.3.2]	0.05	0	18	20	1	1	1	1	0	1	1	1	1	1	2	1	0	1	1	1	0	2	1	1	1	1	1	1	1	1	1	1	1	1	1	1	1	1	1	1	1	1
cluster561	-	putative S-adenosylmethionine synthetase	arCOG01678	Archaeal S-adenosylmethionine synthetase	E	K00789	metK; S-adenosylmethionine synthetase [EC:2.5.1.6]	0	0	18	20	0	1	1	1	1	1	0	1	1	1	1	0	1	1	1	1	1	1	2	1	2	1	1	1	1	1	1	1	1	1	1	1	1	1	1	1	1	1
cluster594	-	Glutamate synthase domain-containing protein 2	arCOG04391	Rubredoxin	C	na	na	0.333333	0	18	21	2	1	1	1	0	0	0	1	2	1	1	1	1	1	2	1	1	1	1	1	1	1	1	1	1	0	1	1	1	1	1	1	1	1	1	1	1	1
cluster634	-	cell division protein FtsZ homolog	arCOG02201	Cell division GTPase	D	K03531	ftsZ; cell division protein FtsZ	0	0	18	19	1	1	2	1	1	1	0	1	1	1	1	1	1	1	1	1	1	1	0	1	0	1	1	1	1	1	1	1	1	1	1	1	1	1	1	1	1	1
cluster637	-	conserved hypothetical protein	arCOG04038	Uncharacterized protein	S	na	na	0	0	18	19	0	1	1	1	1	1	1	1	1	0	0	1	1	1	1	1	1	1	1	1	2	1	1	1	1	1	0	1	1	1	1	1	1	1	1	1	1	1
cluster641	-	putative HTH-type transcriptional regulator	arCOG04060	Predicted transcriptional regulator	K	K07731	K07731; putative transcriptional regulator	0	0	18	19	0	1	1	1	1	0	0	1	2	1	1	1	1	1	1	1	1	1	1	1	1	1	1	1	1	0	1	1	1	1	1	1	1	1	1	1	1	1
cluster684	-	putative phosphatase, PHP family	arCOG00302	Metal-dependent phosphoesterase (PHP family)	R	na	na	0	0	18	19	1	1	1	1	0	0	0	2	1	1	1	1	1	1	1	1	1	1	1	1	1	1	1	1	1	0	1	1	1	1	1	1	1	1	1	1	1	1
cluster73	-	molybdate transport system permease protein	arCOG00165	ABC-type molybdate transport system, permease component	P	K02018	modB; molybdate transport system permease protein	0	5.88	18	25	1	1	1	1	1	1	2	1	0	5	2	1	0	1	1	1	2	1	0	1	1	1	1	1	1	1	1	1	1	1	1	1	1	1	1	1	1	1
cluster734	-	glucosamine--fructose-6-phosphate aminotransferase [isomerizing]	arCOG00057	Glucosamine 6-phosphate synthetase	M	K00820	glmS; glucosamine--fructose-6-phosphate aminotransferase (isomerizing) [EC:2.6.1.16]	0	0	18	19	1	1	2	1	0	1	1	0	1	1	1	1	1	1	1	1	1	1	1	1	0	1	1	1	1	1	1	1	1	1	1	1	1	1	1	1	1	1
cluster740	-	reduced coenzyme F420:NADP oxidoreductase	arCOG00457	Predicted dinucleotide-binding enzyme	R	K06988	fno; 8-hydroxy-5-deazaflavin:NADPH oxidoreductase [EC:1.5.1.40]	0	0	18	19	1	1	1	1	0	0	0	1	2	1	1	1	1	1	1	1	1	1	1	1	1	1	1	1	1	0	1	1	1	1	1	1	1	1	1	1	1	1
cluster742	-	adenylate kinase	arCOG01046	Adenylate kinase or related kinase	F	K00939	adk; adenylate kinase [EC:2.7.4.3]	0	0	18	18	0	1	1	1	1	0	0	1	1	1	1	1	1	1	1	1	1	1	1	1	1	1	1	1	1	0	1	1	1	1	1	1	1	1	1	1	1	1
cluster744	-	DUF357 domain-containing protein	arCOG01224	Uncharacterized protein	S	K09728	K09728; uncharacterized protein	0	0	18	18	1	1	1	1	1	1	1	1	1	1	1	1	1	1	1	1	1	1	0	0	0	1	1	1	1	1	1	1	1	1	1	1	1	1	1	0	0	1
cluster745	-	Protein of unknown function DUF555	arCOG02119	Uncharacterized protein, DUF555 family	S	K09731	K09731; uncharacterized protein	0	0	18	18	1	1	1	1	0	0	0	1	1	1	1	1	1	1	1	1	1	1	1	1	1	1	1	1	1	0	1	1	1	1	1	1	1	1	1	1	1	1
cluster747	-	Ribosomal protein L11 methyltransferase (PrmA)	arCOG00109	Methylase of polypeptide chain release factors	J	K02493	hemK, prmC; release factor glutamine methyltransferase [EC:2.1.1.-]	0	0	18	18	1	1	1	1	1	0	0	0	1	1	1	1	1	1	1	1	1	1	1	1	1	1	1	1	1	0	1	1	1	1	1	1	1	1	1	1	1	1
cluster752	-	protein of unknown function DUF87	arCOG03732	Uncharacterized protein	S	K06915	K06915; uncharacterized protein	0	0	18	18	0	1	1	1	1	1	1	1	1	0	0	1	1	1	1	1	1	1	1	1	1	1	1	1	1	1	0	1	1	1	1	1	1	1	1	1	1	1
cluster754	-	protein belonging to Uncharacterized protein family UPF0047	arCOG04214	Uncharacterized protein	S	na	na	0	0	18	18	1	1	1	1	1	1	1	1	1	1	1	1	1	0	0	0	1	1	1	1	1	1	1	1	1	1	1	0	1	1	1	1	1	1	1	1	1	1
cluster756	-	putative fumarate hydratase class I alpha subunit	arCOG04407	Tartrate dehydratase alpha subunit/Fumarate hydratase class I, N-terminal domain	C	K01677	fumA; fumarate hydratase subunit alpha [EC:4.2.1.2]	0	0	18	18	1	1	1	1	1	0	0	1	0	1	1	1	1	1	1	1	1	1	1	1	1	1	1	1	1	0	1	1	1	1	1	1	1	1	1	1	1	1
cluster757	-	hydro-lyase family enzyme, Fe-S type, tartrate/fumarate subfamily	arCOG04406	Tartrate dehydratase beta subunit/Fumarate hydratase class I, C-terminal domain	C	K01678	fumB; fumarate hydratase subunit beta [EC:4.2.1.2]	0	0	18	18	1	1	1	1	1	0	0	1	0	1	1	1	1	1	1	1	1	1	1	1	1	1	1	1	1	0	1	1	1	1	1	1	1	1	1	1	1	1
cluster758	-	CDP-diacylglycerol-glycerol-3-phosphate 3-phosphatidyltransferase	arCOG00670	Phosphatidylglycerophosphate synthase	I	K17884	archaetidylinositol phosphate synthase [EC:2.7.8.39]	0	4.33333	18	18	1	1	1	1	0	1	1	1	0	1	1	1	1	1	1	1	1	1	1	0	1	1	1	1	1	1	1	1	1	1	1	1	1	1	1	1	1	1
cluster759	-	protein belonging to Uncharacterized protein family UPF0118	arCOG02642	Predicted PurR-regulated permease PerM	R	na	na	0	7.16667	18	18	0	1	1	1	0	1	1	1	1	1	1	1	0	1	1	1	1	1	1	1	1	1	1	1	1	1	1	1	1	1	1	1	1	1	1	1	1	1
cluster761	-	nucleic acid binding, OB-fold, tRNA/helicase-type	arCOG02257	RPA family protein, a subunit of RPA complex in P.furiosus	L	K09746	K09746; uncharacterized protein	0	0	18	18	1	1	1	1	1	1	1	0	1	1	1	1	1	1	1	1	1	1	1	0	0	1	1	1	1	1	1	1	1	1	1	1	1	1	1	1	1	1
cluster762	-	UDP-N-acetylglucosamine diphosphorylase/glucosamine-1-phosphate N-acetyltransferase	arCOG00668	Nucleoside-diphosphate-sugar pyrophosphorylase involved in lipopolysaccharide biosynthesis/translation initiation factor 2B, gamma/epsilon subunit	M	K00973	glucose-1-phosphate thymidylyltransferase [EC:2.7.7.24]	0	0	18	19	1	2	1	1	0	1	1	0	1	1	1	1	1	1	1	1	1	1	1	1	0	1	1	1	1	1	1	1	1	1	1	1	1	1	1	1	1	1
cluster763	-	uroporphyrinogen-III synthase	arCOG02048	Uroporphyrinogen-III synthase	H	K01719	hemD, UROS; uroporphyrinogen-III synthase [EC:4.2.1.75]	0	0	18	18	1	1	1	1	1	1	1	1	1	1	1	1	1	1	1	1	1	1	0	0	0	1	1	1	1	1	1	1	1	1	1	1	1	1	1	0	0	1
cluster765	-	thiol reductase thioredoxin	arCOG01972	Thiol-disulfide isomerase or thioredoxin	O	K03671	trxA; thioredoxin 1	0	0	18	18	1	0	0	0	1	1	1	1	1	1	1	1	1	1	1	1	1	1	1	1	1	0	0	1	1	1	1	1	1	1	1	1	1	1	1	1	1	1
cluster767	-	type I phosphodiesterase/nucleotide pyrophosphatase	arCOG04940	AP superfamily phosphodiesterase/nucleotide pyrophosphatase	R	na	na	0	1.38889	18	18	0	1	1	1	1	0	0	1	1	1	1	1	1	1	1	1	1	1	1	1	1	1	1	1	1	0	1	1	1	1	1	1	1	1	1	1	1	1
cluster771	-	Predicted transcriptional regulator, contains C-terminal CBS domains	arCOG00606	CBS domain	R	na	na	0	0	18	18	1	1	1	1	1	0	0	0	1	1	1	1	1	1	1	1	1	1	1	1	1	1	1	1	1	0	1	1	1	1	1	1	1	1	1	1	1	1
cluster772	-	DNA-directed RNA polymerase, subunit D (EC 2.7.7.6)	arCOG04241	DNA-directed RNA polymerase subunit D	K	K03047	rpoD; DNA-directed RNA polymerase subunit D [EC:2.7.7.6]	0	0	18	18	1	1	1	1	1	0	0	1	1	0	1	1	1	1	1	1	1	1	1	1	1	1	1	1	1	0	1	1	1	1	1	1	1	1	1	1	1	1
cluster778	-	Cellulase M and related proteins	arCOG01518	Cellulase M or related protein	G	na	na	0	0	18	18	1	0	0	0	1	1	1	1	1	1	1	1	1	1	1	1	1	1	1	1	1	0	0	1	1	1	1	1	1	1	1	1	1	1	1	1	1	1
cluster779	-	protein belonging to Uncharacterized protein family UPF0285, methanogenesis	arCOG04885	Uncharacterized protein, DUF1464 family	S	na	na	0	0	18	18	1	1	1	1	1	1	1	1	0	1	1	0	1	1	1	1	1	1	0	1	1	1	1	1	1	1	1	1	1	1	1	1	1	1	1	1	1	1
cluster78	-	Non-histone chromosomal protein MC1	arCOG04743	Helicase associated uncharacterized terminal domain	R	na	na	0	0	18	25	0	2	2	1	1	0	0	1	2	2	1	1	1	1	1	1	1	1	1	4	1	1	1	1	1	0	1	1	1	1	1	1	1	1	1	1	1	1
cluster780	-	RNA-binding protein, containing PUA domain	arCOG00985	Predicted RNA-binding protein, contains PUA domain	J	K07575	PUA domain protein	0	0	18	18	1	1	1	1	1	0	0	1	1	1	1	1	0	1	1	1	1	1	1	1	1	1	1	1	1	0	1	1	1	1	1	1	1	1	1	1	1	1
cluster782	-	Haloacid dehalogenase domain protein hydrolase	arCOG01579	Soluble P-type ATPase	R	na	na	0	0	18	19	2	1	1	1	0	0	0	1	1	1	1	1	1	1	1	1	1	1	1	1	1	1	1	1	1	0	1	1	1	1	1	1	1	1	1	1	1	1
cluster784	-	50S ribosomal protein L39e	arCOG04177	Ribosomal protein L39E	J	K02924	RP-L39e, RPL39; large subunit ribosomal protein L39e	0	0	18	18	0	1	1	1	1	1	1	1	1	1	1	1	1	1	1	1	1	1	0	1	0	1	1	1	1	1	1	1	1	1	1	1	1	1	1	1	1	1
cluster791	-	[SSU ribosomal protein S18P]-alanine acetyltransferase	arCOG00833	Acetyltransferase (GNAT) family	R	K03789	rimI; ribosomal-protein-alanine N-acetyltransferase [EC:2.3.1.128]	0	0	18	18	1	1	1	1	0	0	0	1	1	1	1	1	1	1	1	1	1	1	1	1	1	1	1	1	1	0	1	1	1	1	1	1	1	1	1	1	1	1
cluster792	-	bifunctional nuclease family protein	arCOG01759	Bifunctional nuclease, with DNase and RNase activity	L	K08999	K08999; uncharacterized protein	0	0	18	18	1	1	1	1	0	1	1	1	1	1	1	1	0	0	1	1	1	1	1	1	1	1	1	1	1	1	1	1	1	1	1	1	1	1	1	1	1	1
cluster794	-	DUF2240 domain-containing protein	arCOG04418	Predicted HTH domain, homologous to N-terminal domain of RPA1 protein family	R	na	na	0	0	18	18	0	1	1	1	1	0	0	1	1	1	1	1	1	1	1	1	1	1	1	1	1	1	1	1	1	0	1	1	1	1	1	1	1	1	1	1	1	1
cluster798	-	glutaredoxin family protein	arCOG02607	Glutaredoxin	O	na	na	0	0	18	18	1	0	0	0	1	1	1	1	1	1	1	1	1	1	1	1	1	1	1	1	1	0	0	1	1	1	1	1	1	1	1	1	1	1	1	1	1	1
cluster799	-	methyltransferase domain-containing protein	arCOG00910	Predicted RNA methylase	J	K07579	putative methylase	0	0.0555556	18	18	1	1	1	1	0	0	0	1	1	1	1	1	1	1	1	1	1	1	1	1	1	1	1	1	1	0	1	1	1	1	1	1	1	1	1	1	1	1
cluster80	-	daunorubicin resistance ABC transporter membrane protein	arCOG01467	ABC-type multidrug transport system, permease component	V	K01992	ABC-2.P; ABC-2 type transport system permease protein	0	6	18	25	3	1	1	0	0	1	1	1	2	2	2	2	1	1	0	1	1	2	1	1	1	1	1	1	1	1	1	1	1	1	1	1	1	1	1	1	1	1
cluster801	-	cell division control protein 6 homolog	arCOG00467	Cdc6-related protein, AAA superfamily ATPase	L	K10725	cdc6A; archaeal cell division control protein 6	0	0	18	18	1	1	1	1	1	0	0	0	1	1	1	1	1	1	1	1	1	1	1	1	1	1	1	1	1	0	1	1	1	1	1	1	1	1	1	1	1	1
cluster802	-	Adenosylcobinamide amidohydrolase, CbiZ domain protein	arCOG01870	Adenosylcobinamide amidohydrolase	H	na	na	0	0	18	18	1	0	0	0	1	1	1	1	1	1	1	1	1	1	1	1	1	1	1	1	1	0	0	1	1	1	1	1	1	1	1	1	1	1	1	1	1	1
cluster803	-	tRNA(His) 5'-end guanylyltransferase	arCOG03218	tRNAHis guanylyltransferase	J	na	na	0	0	18	18	1	1	1	1	1	0	0	1	1	0	1	1	1	1	1	1	1	1	1	1	1	1	1	1	1	0	1	1	1	1	1	1	1	1	1	1	1	1
cluster822	-	thiamine pyrophosphate enzyme domain protein TPP-binding protein	arCOG01609	Indolepyruvate ferredoxin oxidoreductase, alpha and beta subunit	C	K00179	iorA; indolepyruvate ferredoxin oxidoreductase, alpha subunit [EC:1.2.7.8]	0	0	18	18	1	1	1	1	1	0	0	1	0	1	1	1	1	1	1	1	1	1	1	1	1	1	1	1	1	0	1	1	1	1	1	1	1	1	1	1	1	1
cluster823	-	indolepyruvate ferredoxin oxidoreductase subunit beta	arCOG01602	Pyruvate:ferredoxin oxidoreductase or related 2-oxoacid:ferredoxin oxidoreductase, gamma subunit	C	K00187	vorB; 2-oxoisovalerate ferredoxin oxidoreductase, beta subunit [EC:1.2.7.7]	0	0	18	18	1	1	1	1	0	0	0	1	1	1	1	1	1	1	1	1	1	1	1	1	1	1	1	1	1	0	1	1	1	1	1	1	1	1	1	1	1	1
cluster824	-	5'-nucleotidase /3'-nucleotidase /exopolyphosphatase	arCOG02303	Predicted acid phosphatase	R	K03787	surE; 5'-nucleotidase [EC:3.1.3.5]	0	0	18	18	1	1	1	1	0	0	0	1	1	1	1	1	1	1	1	1	1	1	1	1	1	1	1	1	1	0	1	1	1	1	1	1	1	1	1	1	1	1
cluster826	-	Uncharacterized conserved protein UCP006598	arCOG03231	Uncharacterized protein	S	na	na	0	0	18	18	1	1	1	0	0	1	1	1	1	1	1	1	1	0	1	1	1	1	1	1	1	1	1	1	1	1	1	1	1	1	1	1	1	1	1	1	1	1
cluster827	-	putative protein-export membrane protein SecF	arCOG03054	Preprotein translocase subunit SecF	U	K03074	secF; preprotein translocase subunit SecF	0	5.72222	18	18	0	1	1	1	0	1	0	1	1	1	1	1	1	1	1	1	1	1	1	1	1	1	1	1	1	1	1	1	1	1	1	1	1	1	1	1	1	1
cluster828	-	DEAD/DEAH box helicase domain protein	arCOG03143	An uncharacterized C-terminal domain of COG1202 helicase	R	K03725	archaea-specific helicase [EC:3.6.1.-]	0	0	18	18	1	1	1	1	0	0	0	1	1	1	1	1	1	1	1	1	1	1	1	1	1	1	1	1	1	0	1	1	1	1	1	1	1	1	1	1	1	1
cluster829	-	conserved hypothetical protein	arCOG04960	Uncharacterized membrane protein	S	na	na	0	3.88889	18	18	0	1	1	1	1	1	1	0	1	1	1	1	1	1	1	1	1	1	1	1	0	1	1	1	1	1	1	1	1	1	1	1	1	1	1	1	1	1
cluster830	-	TfuA-related McrA-glycine thioamidation protein	arCOG05002	Uncharacterized protein	S	na	na	0	0	18	18	1	1	1	1	0	0	0	1	1	1	1	1	1	1	1	1	1	1	1	1	1	1	1	1	1	0	1	1	1	1	1	1	1	1	1	1	1	1
cluster831	-	ribosomal protein S12 methylthiotransferase accessory factor	arCOG02882	Ribosomal protein S12 methylthiotransferase accessory factor YcaO	J	K09136	ycaO; ribosomal protein S12 methylthiotransferase	0	0	18	18	1	1	1	1	0	0	0	1	1	1	1	1	1	1	1	1	1	1	1	1	1	1	1	1	1	0	1	1	1	1	1	1	1	1	1	1	1	1
cluster832	-	tRNA(Ile2) 2-agmatinylcytidine synthetase	arCOG01116	Predicted DNA-binding protein containing a Zn-ribbon domain	R	na	na	0	0	18	18	1	1	1	1	0	0	0	1	1	1	1	1	1	1	1	1	1	1	1	1	1	1	1	1	1	0	1	1	1	1	1	1	1	1	1	1	1	1
cluster833	-	indolepyruvate ferredoxin oxidoreductase alpha/subunit beta	arCOG01612	Indolepyruvate ferredoxin oxidoreductase, alpha and beta subunit	C	K00179	iorA; indolepyruvate ferredoxin oxidoreductase, alpha subunit [EC:1.2.7.8]	0	0.0555556	18	18	1	1	1	1	0	0	0	1	1	1	1	1	1	1	1	1	1	1	1	1	1	1	1	1	1	0	1	1	1	1	1	1	1	1	1	1	1	1
cluster838	-	Protein of unknown function (DUF460)	arCOG04219	Possible nuclease of RNase H fold, RuvC/YqgF family	X	K09150	K09150; uncharacterized protein	0	0	18	18	1	1	1	1	0	1	1	1	1	1	1	0	1	0	1	1	1	1	1	1	1	1	1	1	1	1	1	1	1	1	1	1	1	1	1	1	1	1
cluster840	-	small GTP-binding protein domain-containing protein	arCOG00355	GTP-binding protein EngB required for normal cell division in bacteria	R	na	na	0	0	18	18	1	1	1	1	1	0	0	0	1	1	1	1	1	1	1	1	1	1	1	1	1	1	1	1	1	0	1	1	1	1	1	1	1	1	1	1	1	1
cluster851	-	nucleic acid binding, OB-fold, tRNA/helicase-type	arCOG03400	Predicted RNA-binding protein, contains TRAM domain	R	na	na	0	0.944444	18	18	0	1	1	1	1	0	0	1	1	1	1	1	1	1	1	1	1	1	1	1	1	1	1	1	1	0	1	1	1	1	1	1	1	1	1	1	1	1
cluster852	-	LSU ribosomal protein L37E	arCOG04126	Ribosomal protein L37E	J	K02922	RP-L37e, RPL37; large subunit ribosomal protein L37e	0	0	18	18	0	1	1	1	1	0	0	1	1	1	1	1	1	1	1	1	1	1	1	1	1	1	1	1	1	0	1	1	1	1	1	1	1	1	1	1	1	1
cluster856	-	conserved hypothetical protein	arCOG00932	Uncharacterized protein related to pyruvate formate-lyase activating enzyme	R	K07129	K07129; uncharacterized protein	0.0555556	0	18	18	1	1	1	1	0	0	0	1	1	1	1	1	1	1	1	1	1	1	1	1	1	1	1	1	1	0	1	1	1	1	1	1	1	1	1	1	1	1
cluster857	-	NADPH-dependent FMN reductase	arCOG02573	Multimeric flavodoxin WrbA	R	na	na	0	0	18	18	0	1	1	1	0	0	1	1	1	1	1	1	1	1	1	1	1	1	1	1	1	1	1	1	1	1	1	1	1	1	1	1	1	1	1	1	1	1
cluster858	-	conserved hypothetical protein	arCOG04973	Uncharacterized protein	S	na	na	0	0	18	18	1	1	1	1	0	0	0	1	1	1	1	1	1	1	1	1	1	1	1	1	1	1	1	1	1	0	1	1	1	1	1	1	1	1	1	1	1	1
cluster861	-	Uncharacterized conserved protein, contains tandem ACT domains	arCOG04444	ACT domain containing protein	R	na	na	0	0	18	18	1	1	1	1	0	0	1	1	0	1	1	1	1	1	1	1	1	1	1	1	1	1	1	1	1	1	1	1	1	1	1	1	1	1	1	1	1	1
cluster864	-	alkylhydroperoxidase AhpD family core domain-containing protein	arCOG02148	Uncharacterized homolog of gamma-carboxymuconolactone decarboxylase subunit	S	na	na	0	0	18	18	1	1	1	1	0	0	0	1	1	1	1	1	1	1	1	1	1	1	1	1	1	1	1	1	1	0	1	1	1	1	1	1	1	1	1	1	1	1
cluster867	-	polyprenyl synthetase family protein	arCOG01727	Geranylgeranyl pyrophosphate synthase	H	K02523	ispB; octaprenyl-diphosphate synthase [EC:2.5.1.90]	0	0	18	18	0	1	1	1	0	1	1	1	0	1	1	1	1	1	1	1	1	1	1	1	1	1	1	1	1	1	1	1	1	1	1	1	1	1	1	1	1	1
cluster868	-	conserved hypothetical protein	arCOG04412	Uncharacterized protein	S	na	na	0	0	18	18	1	1	1	1	0	0	0	1	1	1	1	1	1	1	1	1	1	1	1	1	1	1	1	1	1	0	1	1	1	1	1	1	1	1	1	1	1	1
cluster870	-	cobalt-factor II C20-methyltransferase / precorrin-4 C11-methyltransferase	arCOG00645	Precorrin-4 methylase	H	K05936	cobM, cbiF; precorrin-4/cobalt-precorrin-4 C11-methyltransferase [EC:2.1.1.133 2.1.1.271]	0	0	18	18	1	1	0	0	0	1	1	1	1	1	1	1	1	1	1	1	1	1	1	1	1	1	1	1	1	1	1	1	1	1	1	1	1	1	1	1	1	1
cluster873	-	DUF2098 domain-containing protein	arCOG04846	SH3 fold protein	S	na	na	0	0	18	18	1	1	1	1	0	0	0	1	1	1	1	1	1	1	1	1	1	1	1	1	1	1	1	1	1	0	1	1	1	1	1	1	1	1	1	1	1	1
cluster874	-	methanogenesis marker radical SAM protein	arCOG00950	Fe-S oxidoreductase, related to NifB/MoaA family	C	na	na	0	0	18	18	1	1	1	1	0	0	0	1	1	1	1	1	1	1	1	1	1	1	1	1	1	1	1	1	1	0	1	1	1	1	1	1	1	1	1	1	1	1
cluster875	-	archaeosine tRNA-ribosyltransferase	arCOG00990	Queuine tRNA-ribosyltransferase, contain PUA domain	J	K07557	tgtA2; archaeosine synthase [EC:2.6.1.97]	0	0	18	18	1	1	1	1	0	0	0	1	1	1	1	1	1	1	1	1	1	1	1	1	1	1	1	1	1	0	1	1	1	1	1	1	1	1	1	1	1	1
cluster877	-	precorrin-6y C5,15-methyltransferase (decarboxylating) subunit CbiE	arCOG00650	Precorrin-6B methylase 1	H	K03399	cbiE; cobalt-precorrin-6Y C5-methyltransferase [EC:2.1.1.-]	0	0	18	18	1	1	0	0	0	1	1	1	1	1	1	1	1	1	1	1	1	1	1	1	1	1	1	1	1	1	1	1	1	1	1	1	1	1	1	1	1	1
cluster878	-	cobalamin (vitamin B12) biosynthesis CbiD protein	arCOG04383	Cobalamin biosynthesis protein CbiD	H	K02188	cbiD; cobalt-precorrin-5B (C1)-methyltransferase [EC:2.1.1.195]	0	0	18	18	1	1	0	0	0	1	1	1	1	1	1	1	1	1	1	1	1	1	1	1	1	1	1	1	1	1	1	1	1	1	1	1	1	1	1	1	1	1
cluster881	-	2-keto-4-pentenoate hydratase/2-oxohepta-3-ene-1,7-dioic acid hydratase (catechol pathway)	arCOG00235	2-keto-4-pentenoate hydratase/2-oxohepta-3-ene-1,7-dioic acid hydratase (catechol pathway)	Q	na	na	0	0	18	18	1	1	1	1	0	0	0	1	1	1	1	1	1	1	1	1	1	1	1	1	1	1	1	1	1	0	1	1	1	1	1	1	1	1	1	1	1	1
cluster883	-	biotin operon repressor/biotin--[acetyl-CoA-carboxylase] synthetase	arCOG05062	Transcriptional regulator, contains HTH domain	K	K03524	birA; BirA family transcriptional regulator, biotin operon repressor / biotin-[acetyl-CoA-carboxylase] ligase [EC:6.3.4.15]	0	0	18	18	0	1	1	1	0	1	1	1	1	1	1	1	1	1	1	1	1	1	1	1	0	1	1	1	1	1	1	1	1	1	1	1	1	1	1	1	1	1
cluster885	-	Sjogrens syndrome scleroderma autoantigen 1	arCOG00578	Uncharacterized Zn-finger containing protein	R	K07143	K07143; UPF0148 protein	0	0	18	18	1	1	1	1	0	0	0	1	1	1	1	1	1	1	1	1	1	1	1	1	1	1	1	1	1	0	1	1	1	1	1	1	1	1	1	1	1	1
cluster90	-	spermidine/putrescine ABC transporter ATP-binding protein	arCOG00228	Molybdopterin-binding protein	H	K15497	wtpC; molybdate/tungstate transport system ATP-binding protein [EC:3.6.3.-]	0	0	18	24	1	1	1	1	1	1	1	1	0	5	2	1	0	1	1	1	2	1	0	1	1	1	1	1	1	1	1	1	1	1	1	1	1	1	1	1	1	1
cluster1	-	integral membrane sensor signal transduction histidine kinase	arCOG07619	Signal transduction histidine kinase	T	na	na	0	1.29126	17	103	3	1	12	3	0	2	0	0	18	5	0	7	3	5	6	1	14	8	6	8	1	1	1	1	1	1	1	1	1	1	1	1	1	1	1	1	1	1
cluster103	-	cation diffusion facilitator family transporter	arCOG01474	Predicted Co/Zn/Cd cation transporter	P	na	na	0	4.91667	17	24	1	1	2	1	0	0	0	1	1	3	2	1	1	1	1	3	2	1	0	1	1	1	1	1	1	0	1	1	1	1	1	1	1	1	1	1	1	1
cluster106	-	tRNA (N6-threonylcarbamoyladenosine(37)-N6)-methyltransferase TrmO	arCOG02702	SAM-dependent methyltransferase	Q	na	na	0	0	17	24	0	2	1	2	0	1	1	2	0	1	1	2	1	0	1	1	2	1	1	2	2	1	1	1	1	1	1	1	1	1	1	1	1	1	1	1	1	1
cluster118	-	Nucleoside recognition domain protein	arCOG00360	Uncharacterized membrane protein	S	na	na	0	6.75	17	24	0	0	0	0	1	1	1	2	1	2	1	2	1	2	1	1	1	2	1	2	2	0	0	1	1	1	1	1	1	1	1	1	1	1	1	1	1	1
cluster129	-	tungsten-containing aldehyde ferredoxin oxidoreductase	arCOG00708	Aldehyde:ferredoxin oxidoreductase	C	K03738	aor; aldehyde:ferredoxin oxidoreductase [EC:1.2.7.5]	0	0	17	23	0	1	1	1	1	2	1	0	3	3	1	2	1	0	0	1	1	1	1	1	1	1	1	1	1	1	1	0	1	1	1	1	1	1	1	1	1	1
cluster134	-	Acetoin utilization deacetylase AcuC	arCOG00324	Deacetylase, including yeast histone deacetylase and acetoin utilization protein	R	na	na	0	0	17	23	1	0	1	1	1	1	0	1	1	1	1	2	2	0	0	1	2	2	2	1	2	1	1	1	1	1	1	0	1	1	1	1	1	1	1	1	1	1
cluster142	-	conserved hypothetical protein	arCOG02083	S-layer domain	M	na	na	0	1.69565	17	23	0	1	1	1	0	0	0	1	1	2	2	1	1	2	2	1	2	2	1	1	1	1	1	1	1	0	1	1	1	1	1	1	1	1	1	1	1	1
cluster162	-	putative K+-dependent Na+/Ca+ exchanger protein	arCOG02881	Ca2+/Na+ antiporter	P	K07301	yrbG; cation:H+ antiporter	0	9.5	17	22	0	0	1	1	0	1	1	1	1	2	1	2	1	2	1	2	1	1	0	1	2	1	1	1	1	1	1	1	1	1	1	1	1	1	1	1	1	1
cluster169	-	ATPase associated with various cellular activities, AAA_3	arCOG00434	AAA+ ATPase of MoxR-like family, a component of a putative secretion system	N	K03924	moxR; MoxR-like ATPase [EC:3.6.3.-]	0	0	17	23	0	1	2	1	0	0	0	2	3	1	2	1	1	1	1	1	2	1	1	1	1	1	1	1	1	0	1	1	1	1	1	1	1	1	1	1	1	1
cluster20	-	ATPase type IV secretory pathway VirB11 component like protein	arCOG01817	ATPase involved in archaellum/pili biosynthesis	N	K07332	flaI-A, flaI; archaeal flagellar protein FlaI	0	0	17	36	0	2	1	2	2	4	3	1	2	2	1	2	2	3	2	1	3	3	0	0	0	1	1	1	1	1	1	1	1	1	1	1	1	1	1	0	0	1
cluster205	-	Uncharacterized conserved protein UCP018671	arCOG02884	Membrane associated protein with extracellular Ig-like domain, a component of a putative secretion system	S	na	na	0	4.54545	17	22	3	1	1	1	0	1	0	1	1	1	2	1	0	1	1	1	1	2	2	1	0	1	1	1	1	1	1	1	1	1	1	1	1	1	1	1	1	1
cluster526	-	protein belonging to Uncharacterized protein family UPF0251	arCOG02238	Predicted DNA-binding protein	R	na	na	0	0	17	20	0	1	1	1	0	1	1	1	0	2	2	1	0	1	1	1	1	2	1	1	1	1	1	1	1	1	1	1	1	1	1	1	1	1	1	1	1	1
cluster58	-	site-specific recombinase, phage integrase family	arCOG01241	XerD/XerC family integrase	X	na	na	0	0	17	28	5	1	1	1	1	1	0	1	2	2	0	2	1	1	1	0	2	2	0	1	3	1	1	1	1	1	1	1	1	1	1	1	1	1	1	1	1	1
cluster657	-	DUF4010 domain-containing protein	arCOG04203	Mg2+ transport system protein	P	na	na	0	12.4737	17	19	0	2	2	1	1	0	0	0	1	1	1	1	1	1	1	1	1	1	1	1	1	1	1	1	1	0	1	1	1	1	1	1	1	1	1	1	1	1
cluster663	-	Ferredoxin-thioredoxin reductase, catalytic subunit	arCOG01100	Ferredoxin-thioredoxin reductase, catalytic subunit fused to rubrerythrin	C	na	na	0	0	17	20	2	0	1	1	0	0	0	1	1	2	2	1	1	1	1	1	1	1	1	1	1	1	1	1	1	0	1	1	1	1	1	1	1	1	1	1	1	1
cluster689	-	protein of unknown function DUF95, transmembrane	arCOG01994	Uncharacterized membrane protein, a component of a putative membrane remodelling system	R	K06384	spoIIM; stage II sporulation protein M	0	4.84211	17	19	0	1	2	2	0	0	0	1	1	1	1	1	1	1	1	1	1	1	1	1	1	1	1	1	1	0	1	1	1	1	1	1	1	1	1	1	1	1
cluster697	-	Sugar-specific transcriptional regulator TrmB	arCOG01060	Transcriptional regulator containing HTH domain, ArsR family	K	na	na	0	0	17	19	0	1	2	2	1	0	0	1	1	1	1	0	1	1	1	1	1	1	1	1	1	1	1	1	1	0	1	1	1	1	1	1	1	1	1	1	1	1
cluster70	-	type I restriction-modification system, M subunit	arCOG02632	Type I restriction-modification system methyltransferase subunit	V	K03427	hsdM; type I restriction enzyme M protein [EC:2.1.1.72]	0	0.0384615	17	26	1	0	0	1	0	1	1	2	3	0	1	1	1	3	2	2	2	2	1	1	1	0	1	1	1	1	1	1	1	1	1	1	1	1	1	1	1	1
cluster769	-	cobalt ABC transporter, inner membrane subunit CbiQ	arCOG04384	ABC-type cobalt transport system, periplasmic component	P	K02008	cbiQ; cobalt/nickel transport system permease protein	0	4.89474	17	19	1	1	0	0	0	1	1	1	1	2	2	1	0	1	1	1	1	1	1	1	1	1	1	1	1	1	1	1	1	1	1	1	1	1	1	1	1	1
cluster770	-	energy-coupling factor ABC transporter permease	arCOG02248	ABC-type Co2+ transport system, permease component	P	K02007	cbiM; cobalt/nickel transport system permease protein	0	6.05263	17	19	1	1	0	0	0	2	1	1	1	1	2	1	0	1	1	1	1	1	1	1	1	1	1	1	1	1	1	1	1	1	1	1	1	1	1	1	1	1
cluster776	-	sulfide/dihydroorotate dehydrogenase-like FAD/NAD-binding protein	arCOG02199	NAD(P)H-flavin reductase	H	K02823	pyrDII; dihydroorotate dehydrogenase electron transfer subunit	0	0.111111	17	18	0	1	1	1	1	1	1	0	1	1	1	0	0	1	1	1	1	1	1	2	1	1	1	1	1	1	1	1	1	1	1	1	1	1	1	1	1	1
cluster783	-	signal peptide peptidase SppA, 36K type	arCOG01311	Periplasmic serine protease (ClpP class)	O	K04773	sppA; protease IV [EC:3.4.21.-]	0	1.22222	17	18	0	1	1	2	1	1	1	1	1	1	1	1	1	1	1	1	1	1	0	0	0	1	1	1	1	1	1	1	1	1	1	1	1	1	1	0	0	1
cluster790	-	ribulose-1,5-bisphosphate carboxylase/oxygenase large subunit	arCOG04443	Ribulose 1,5-bisphosphate carboxylase, large subunit	G	K01601	rbcL; ribulose-bisphosphate carboxylase large chain [EC:4.1.1.39]	0	0	17	18	0	1	1	1	0	1	0	0	1	1	1	1	1	1	1	2	1	1	1	1	1	1	1	1	1	1	1	1	1	1	1	1	1	1	1	1	1	1
cluster810	-	precorrin-8X methylmutase	arCOG02247	Precorrin isomerase	H	K06042	precorrin-8X methylmutase [EC:5.4.1.2]	0	0	17	18	1	1	0	0	0	0	1	1	1	1	1	1	1	1	1	1	1	1	1	2	1	1	1	1	1	1	1	1	1	1	1	1	1	1	1	1	1	1
cluster812	-	FAD linked oxidase domain protein	arCOG00340	FAD/FMN-containing dehydrogenase fused to Heterodisulfide reductase, subunit B	C	K00104	glcD; glycolate oxidase [EC:1.1.3.15]	0	0	17	18	0	1	1	2	0	0	0	1	1	1	1	1	1	1	1	1	1	1	1	1	1	1	1	1	1	0	1	1	1	1	1	1	1	1	1	1	1	1
cluster818	-	putative HTH-type transcriptional regulator	arCOG00017	Predicted transcriptional regulator	R	K07108	K07108; uncharacterized protein	0	0	17	18	1	1	1	1	1	1	0	0	0	1	1	1	0	1	1	2	1	1	1	1	1	1	1	1	1	1	1	1	1	1	1	1	1	1	1	1	1	1
cluster82	-	dinitrogenase iron-molybdenum cofactor biosynthesis protein	arCOG02734	Predicted Fe-Mo cluster-binding protein, NifX family	O	na	na	0	0	17	25	0	3	3	2	0	1	1	1	0	1	2	1	0	2	1	2	1	1	1	1	1	1	1	1	1	1	1	1	1	1	1	1	1	1	1	1	1	1
cluster825	-	phosphoesterase RecJ domain-containing protein	arCOG01566	nanoRNase/pAp phosphatase, hydrolyzes c-di-AMP and oligoRNAs	F	na	na	0	0	17	17	1	1	1	1	0	1	1	1	1	1	1	1	1	1	1	1	1	1	0	0	0	1	1	1	1	1	1	1	1	1	1	1	1	1	1	0	0	1
cluster835	-	putative pyruvate formate lyase activating enzyme	arCOG00934	Radical SAM superfamily enzyme	R	K04070	pflX; putative pyruvate formate lyase activating enzyme [EC:1.97.1.4]	0.0588235	0	17	17	1	1	1	1	1	1	1	1	1	1	1	1	1	0	1	0	0	0	1	1	1	1	1	1	1	1	1	1	0	0	1	1	1	1	1	1	1	1
cluster837	-	DUF126 domain-containing protein	arCOG04279	Swiveling domain associated with predicted aconitase	C	K09128	K09128; uncharacterized protein	0	0	17	17	1	1	1	1	0	0	0	1	0	1	1	1	1	1	1	1	1	1	1	1	1	1	1	1	1	0	1	1	1	1	1	1	1	1	1	1	1	1
cluster849	-	radical SAM additional 4Fe4S-binding SPASM domain-containing protein	arCOG00940	Radical SAM superfamily enzyme	R	K22226	ahbC; 12,18-didecarboxysiroheme decarboxylase	0	0	17	17	1	0	0	0	1	1	1	1	1	1	1	1	1	0	1	1	1	1	1	1	1	0	0	1	1	1	1	1	1	1	1	1	1	1	1	1	1	1
cluster85	-	Vi polysaccharide biosynthesis protein vipB/tviC	arCOG01369	Nucleoside-diphosphate-sugar epimerase	M	K01784	galE, GALE; UDP-glucose 4-epimerase [EC:5.1.3.2]	0	0	17	25	1	3	2	1	0	2	1	0	1	2	2	1	0	1	1	2	1	2	1	1	0	1	1	1	1	1	1	1	1	1	1	1	1	1	1	1	1	1
cluster853	-	conserved hypothetical protein	arCOG00545	Predicted exonuclease of the beta-lactamase fold involved in RNA processing	J	K07577	putative mRNA 3-end processing factor	0	0	17	17	0	1	1	1	1	0	0	0	1	1	1	1	1	1	1	1	1	1	1	1	1	1	1	1	1	0	1	1	1	1	1	1	1	1	1	1	1	1
cluster859	-	sulfide dehydrogenase (flavoprotein) subunit SudA	arCOG02428	CO dehydrogenase/acetyl-CoA synthase alpha subunit	C	K00266	gltD; glutamate synthase (NADPH/NADH) small chain [EC:1.4.1.13 1.4.1.14]	0	0	17	17	0	1	1	1	1	1	1	0	1	1	1	0	0	1	1	1	1	1	1	1	1	1	1	1	1	1	1	1	1	1	1	1	1	1	1	1	1	1
cluster860	-	translation initiation factor eIF-2B subunit 2	arCOG01124	Translation initiation factor 2B subunit, eIF-2B alpha/beta/delta family	J	K18237	ribose 1,5-bisphosphate isomerase [EC:5.3.1.29]	0	0	17	17	0	1	1	1	0	1	0	0	1	1	1	1	1	1	1	1	1	1	1	1	1	1	1	1	1	1	1	1	1	1	1	1	1	1	1	1	1	1
cluster862	-	rhomboid family intramembrane serine protease	arCOG01769	Predicted nucleic acid binding protein containing the AN1-type Zn-finger	R	K07059	K07059; uncharacterized protein	0	6	17	17	0	1	1	1	0	1	1	0	1	1	0	1	1	1	1	1	1	1	1	1	1	1	1	1	1	1	1	1	1	1	1	1	1	1	1	1	1	1
cluster866	-	class IV adenylate cyclase	arCOG01723	Adenylate cyclase, class 2 (thermophilic)	F	K05873	cyaB; adenylate cyclase, class 2 [EC:4.6.1.1]	0	0	17	17	0	1	1	1	1	0	0	0	1	1	1	1	1	1	1	1	1	1	1	1	1	1	1	1	1	0	1	1	1	1	1	1	1	1	1	1	1	1
cluster869	-	putative cytochrome c biogenesis protein	arCOG02398	Cytochrome c biogenesis protein	C	na	na	0	6	17	18	1	1	1	1	1	1	1	0	1	1	2	1	1	1	1	1	1	1	0	0	0	1	1	1	1	1	1	1	1	1	1	1	1	1	1	0	0	1
cluster871	-	isopropylmalate/homocitrate/citramalate synthase	arCOG02093	Isopropylmalate/homocitrate/citramalate synthase	E	na	na	0	0	17	17	1	1	1	1	1	0	0	1	1	1	1	1	1	1	1	1	1	1	1	0	0	1	1	1	1	0	1	1	1	1	1	1	1	1	1	1	1	1
cluster872	-	conserved hypothetical protein	arCOG00941	Radical SAM superfamily enzyme	R	na	na	0	0	17	17	0	1	1	1	1	0	0	1	0	1	1	1	1	1	1	1	1	1	1	1	1	1	1	1	1	0	1	1	1	1	1	1	1	1	1	1	1	1
cluster876	-	probable RNA 2'-phosphotransferase	arCOG04063	RNA:NAD 2'-phosphotransferase	J	K07559	kptA; putative RNA 2'-phosphotransferase [EC:2.7.1.-]	0	0	17	17	0	1	1	1	1	0	0	0	1	1	1	1	1	1	1	1	1	1	1	1	1	1	1	1	1	0	1	1	1	1	1	1	1	1	1	1	1	1
cluster879	-	SigmaK-factor processing regulatory protein BofA			na	na	na	0	2.94444	17	18	1	0	1	0	0	1	1	0	1	1	1	2	1	1	1	1	1	1	1	1	1	1	1	1	1	1	1	1	1	1	1	1	1	1	1	1	1	1
cluster880	-	DNA-binding transcriptional regulator, Lrp family	arCOG01628	DNA-binding transcriptional regulator, Lrp family	K	K22225	ahbAB; siroheme decarboxylase	0	0	17	17	1	0	0	0	1	1	0	1	1	1	1	1	1	1	1	1	1	1	1	1	1	0	0	1	1	1	1	1	1	1	1	1	1	1	1	1	1	1
cluster882	-	PHP C-terminal domain protein	arCOG04881	PHP family phosphoesterase with a Zn ribbon	R	na	na	0	0	17	17	1	0	0	0	1	1	1	1	1	1	1	1	1	1	1	1	1	0	1	1	1	0	0	1	1	1	1	1	1	1	1	1	1	1	1	1	1	1
cluster884	-	purine phosphoribosyltransferase family protein	arCOG00030	Adenine/guanine phosphoribosyltransferase or related PRPP-binding protein	F	K00759	apt; adenine phosphoribosyltransferase [EC:2.4.2.7]	0	0	17	17	0	1	1	1	1	0	0	1	0	1	1	1	1	1	1	1	1	1	1	1	1	1	1	1	1	0	1	1	1	1	1	1	1	1	1	1	1	1
cluster886	-	seryl-tRNA synthetase (EC 6.1.1.11)	arCOG00403	Seryl-tRNA synthetase	J	K01875	SARS, serS; seryl-tRNA synthetase [EC:6.1.1.11]	0	0	17	17	1	0	0	0	1	1	1	1	1	0	1	1	1	1	1	1	1	1	1	1	1	0	0	1	1	1	1	1	1	1	1	1	1	1	1	1	1	1
cluster887	-	bifunctional UGMP family protein/serine/threonine protein kinase	arCOG01185	tRNA A-37 threonylcarbamoyl transferase component Bud32	J	K08851	TP53RK, PRPK, BUD32; TP53 regulating kinase [EC:2.7.11.1]	0	0	17	17	1	1	1	1	1	1	0	1	1	0	0	1	0	1	1	1	1	1	1	1	1	1	1	1	1	1	0	1	1	1	1	1	1	1	1	1	1	1
cluster906	-	NAD-dependent epimerase/dehydratase	arCOG01374	Nucleoside-diphosphate-sugar epimerase	M	na	na	0	0	17	17	1	1	1	1	1	0	0	1	1	1	1	0	1	1	1	1	1	1	1	0	1	1	1	1	1	0	1	1	1	1	1	1	1	1	1	1	1	1
cluster907	-	conserved hypothetical protein	arCOG04998	Uncharacterized protein	S	na	na	0	0	17	17	1	1	1	1	0	0	0	1	0	1	1	1	1	1	1	1	1	1	1	1	1	1	1	1	1	0	1	1	1	1	1	1	1	1	1	1	1	1
cluster908	-	putative phosphate transport system protein	arCOG00318	Phosphate uptake regulator	P	na	na	0	0	17	17	1	1	1	1	0	0	1	0	0	1	1	1	1	1	1	1	1	1	1	1	1	1	1	1	1	1	1	1	1	1	1	1	1	1	1	1	1	1
cluster915	-	Uncharacterized conserved protein UCP004962	arCOG04847	Uncharacterized protein	S	na	na	0	0.0588235	17	17	1	1	1	1	0	0	1	0	1	1	1	1	1	1	1	0	1	1	1	1	1	1	1	1	1	1	1	1	1	1	1	1	1	1	1	1	1	1
cluster919	-	Uncharacterized conserved protein UCP016210	arCOG01616	D-aminoacyl-tRNA deacylase, involved in ethanol tolerance	J	K09716	dtdA, GEK1; D-aminoacyl-tRNA deacylase [EC:3.1.1.96]	0	0	17	17	1	0	0	0	0	1	1	1	1	1	1	1	1	1	1	1	1	1	1	1	1	0	0	0	1	1	1	1	1	1	1	1	1	1	1	1	1	1
cluster922	-	TIGR04013 family B12-binding domain/radical SAM domain-containing protein	arCOG01356	Radical SAM superfamily enzyme	C	na	na	0	0	17	17	1	1	1	1	0	0	0	1	1	1	1	0	1	1	1	1	1	1	1	1	1	1	1	1	1	0	1	1	1	1	1	1	1	1	1	1	1	1
cluster930	-	L-alanine dehydrogenase	arCOG01035	Alanine dehydrogenase/(1)-pyrroline-2-carboxylate reductase ProC	E	K19244	ala; alanine dehydrogenase [EC:1.4.1.1]	0	0	17	17	0	1	1	1	0	1	1	0	1	1	1	1	1	1	1	0	1	1	1	1	1	1	1	1	1	1	1	1	1	1	1	1	1	1	1	1	1	1
cluster933	-	Galactose-1-phosphate uridylyltransferase	arCOG00422	Galactose-1-phosphate uridylyltransferase	C	K00965	galT, GALT; UDPglucose--hexose-1-phosphate uridylyltransferase [EC:2.7.7.12]	0	0	17	17	0	1	1	1	0	1	1	1	0	1	1	0	1	1	1	1	1	1	1	1	1	1	1	1	1	1	1	1	1	1	1	1	1	1	1	1	1	1
cluster934	-	5-formaminoimidazole-4-carboxamide-1-(beta)-D- ribofuranosyl 5'-monophosphate synthetase	arCOG04346	5-formaminoimidazole-4-carboxamide-1-beta-D-ribofuranosyl 5'-monophosphate synthetase (purine biosynthesis)	F	K06863	purP; 5-formaminoimidazole-4-carboxamide-1-(beta)-D-ribofuranosyl 5'-monophosphate synthetase [EC:6.3.4.-]	0	0	17	17	1	0	1	0	0	1	0	1	1	1	1	1	1	1	1	1	1	1	1	1	1	1	1	1	1	1	1	1	1	1	1	1	1	1	1	1	1	1
cluster936	-	bifunctional oligoribonuclease/PAP phosphatase NrnA	arCOG01565	nanoRNase/pAp phosphatase, hydrolyzes c-di-AMP and oligoRNAs	F	na	na	0	0	17	17	0	1	1	1	0	0	0	1	1	1	1	1	1	1	1	1	1	1	1	1	1	1	1	1	1	0	1	1	1	1	1	1	1	1	1	1	1	1
cluster937	-	phenylacetate--CoA ligase family protein	arCOG02620	Coenzyme F390 synthetase	H	K01912	paaK; phenylacetate-CoA ligase [EC:6.2.1.30]	0	0	17	17	1	1	1	1	0	0	0	1	0	1	1	1	1	1	1	1	1	1	1	1	1	1	1	1	1	0	1	1	1	1	1	1	1	1	1	1	1	1
cluster939	-	Nicotinate-nucleotide-dimethylbenzimidazole phosphoribosyltransferase	arCOG04272	NaMN:DMB phosphoribosyltransferase	H	na	na	0	0	17	17	1	1	1	1	0	0	0	0	1	1	1	1	1	1	1	1	1	1	1	1	1	1	1	1	1	0	1	1	1	1	1	1	1	1	1	1	1	1
cluster943	-	subunit of tRNA(5-methylaminomethyl-2-thiouridylate) methyltransferase contains the PP-loop ATPase domain	arCOG00037	Predicted subunit of tRNA(5-methylaminomethyl-2-thiouridylate) methyltransferase, contains the PP-loop ATPase domain	J	K07585	K07585; tRNA methyltransferase	0	0	17	17	1	1	1	1	0	0	0	1	0	1	1	1	1	1	1	1	1	1	1	1	1	1	1	1	1	0	1	1	1	1	1	1	1	1	1	1	1	1
cluster944	-	V/A-type H+-transporting ATPase subunit G/H			na	K02107	ATPVG, ahaH, atpH; V/A-type H+/Na+-transporting ATPase subunit G/H	0	0	17	17	1	1	1	1	0	0	0	0	1	1	1	1	1	1	1	1	1	1	1	1	1	1	1	1	1	0	1	1	1	1	1	1	1	1	1	1	1	1
cluster945	-	glutamate synthase (NADPH) GltB1 subunit (EC 1.4.1.13)	arCOG00095	Glutamate synthase domain 1	E	na	na	0	0.0588235	17	17	1	1	1	1	0	0	0	1	1	1	1	1	1	0	1	1	1	1	1	1	1	1	1	1	1	0	1	1	1	1	1	1	1	1	1	1	1	1
cluster948	-	cobalt-precorrin-3B C(17)-methyltransferase	arCOG02247	Precorrin isomerase	H	K05934	precorrin-3B C17-methyltransferase [EC:2.1.1.131]	0	0	17	17	1	1	0	0	0	0	1	1	1	1	1	1	1	1	1	1	1	1	1	1	1	1	1	1	1	1	1	1	1	1	1	1	1	1	1	1	1	1
cluster949	-	cobalamin (vitamin B12) biosynthesis CbiG protein	arCOG00651	Cobalamin biosynthesis protein CbiG	H	K02189	cbiG; cobalt-precorrin 5A hydrolase [EC:3.7.1.12]	0	0	17	17	1	1	0	0	0	0	1	1	1	1	1	1	1	1	1	1	1	1	1	1	1	1	1	1	1	1	1	1	1	1	1	1	1	1	1	1	1	1
cluster950	-	precorrin-6Y C5,15-methyltransferase (decarboxylating) subunit CbiT	arCOG00977	Precorrin-6B methylase 2	H	K02191	cbiT; cobalt-precorrin-7 (C15)-methyltransferase [EC:2.1.1.196]	0	0	17	17	1	1	0	0	0	0	1	1	1	1	1	1	1	1	1	1	1	1	1	1	1	1	1	1	1	1	1	1	1	1	1	1	1	1	1	1	1	1
cluster953	-	DUF2111 domain-containing protein	arCOG04902	Uncharacterized protein	S	na	na	0	0	17	17	0	1	1	1	0	0	0	1	1	1	1	1	1	1	1	1	1	1	1	1	1	1	1	1	1	0	1	1	1	1	1	1	1	1	1	1	1	1
cluster957	-	protein of unknown function DUF224, cysteine-rich region domain protein	arCOG00333	Fe-S oxidoreductase	C	na	na	0	0	17	17	0	1	1	1	0	1	1	0	0	1	1	1	1	1	1	1	1	1	1	1	1	1	1	1	1	1	1	1	1	1	1	1	1	1	1	1	1	1
cluster958	-	selenocysteine-specific translation elongation factor	arCOG01564	Selenocysteine-specific translation elongation factor or SelB-II domain	J	na	na	0	0	17	17	0	1	1	1	0	0	0	1	1	1	1	1	1	1	1	1	1	1	1	1	1	1	1	1	1	0	1	1	1	1	1	1	1	1	1	1	1	1
cluster959	-	Ubiquinone/menaquinone biosynthesis C-methylase UbiE	arCOG04989	SAM-dependent methyltransferase	Q	na	na	0	0	17	17	1	1	1	1	0	0	0	0	1	1	1	1	1	1	1	1	1	1	1	1	1	1	1	1	1	0	1	1	1	1	1	1	1	1	1	1	1	1
cluster960	-	ABC-type sulfonate/taurin/nitrate/bicarbonate transporter, ATP-binding protein	arCOG00193	ABC-type nitrate/sulfonate/bicarbonate transport system, ATPase component	P	K02049	ABC.SN.A; NitT/TauT family transport system ATP-binding protein	0	0	17	17	0	1	1	1	0	1	1	1	0	1	1	1	1	1	1	1	0	1	1	1	1	1	1	1	1	1	1	1	1	1	1	1	1	1	1	1	1	1
cluster961	-	binding-protein-dependent transport systems inner membrane component	arCOG00169	ABC-type nitrate/sulfonate/bicarbonate transport system, permease component	P	K02050	ABC.SN.P; NitT/TauT family transport system permease protein	0	5.58824	17	17	0	1	1	1	0	1	1	1	0	1	1	1	1	1	1	1	0	1	1	1	1	1	1	1	1	1	1	1	1	1	1	1	1	1	1	1	1	1
cluster962	-	putative ribosome biogenesis protein Nop10	arCOG00906	rRNA maturation protein Nop10, contains Zn-ribbon domain	J	K11130	NOP10, NOLA3; H/ACA ribonucleoprotein complex subunit 3	0	0	17	17	0	1	1	1	0	0	0	1	1	1	1	1	1	1	1	1	1	1	1	1	1	1	1	1	1	0	1	1	1	1	1	1	1	1	1	1	1	1
cluster964	-	DNA polymerase/3'-5' exonuclease PolX	arCOG00305	DNA polymerase IV (family X)	L	K02347	dpx; DNA polymerase (family X)	0	0	17	17	0	1	1	1	0	1	1	0	1	1	1	1	1	0	1	1	1	1	1	1	1	1	1	1	1	1	1	1	1	1	1	1	1	1	1	1	1	1
cluster965	-	iron-sulfur cluster assembly accessory protein	arCOG04560	Fe-S cluster assembly iron-binding protein IscA	O	na	na	0.294118	0	17	17	1	1	1	1	0	0	0	0	1	1	1	1	1	1	1	1	1	1	1	1	1	1	1	1	1	0	1	1	1	1	1	1	1	1	1	1	1	1
cluster967	-	membrane-bound serine protease (ClpP class)	arCOG01910	Membrane-bound serine protease S46, ClpP class	O	K07403	nfeD; membrane-bound serine protease (ClpP class)	0	5.52941	17	17	0	0	0	0	1	1	1	1	1	1	1	1	1	1	1	1	1	1	1	1	1	0	0	1	1	1	1	1	1	1	1	1	1	1	1	1	1	1
cluster968	-	RecJ-like exonuclease with DnaJ-type Zn-finger domain	arCOG06880	DnaJ type Zn finger domain	O	K07463	archaea-specific RecJ-like exonuclease	0.0588235	0	17	17	0	1	1	1	0	0	0	1	1	1	1	1	1	1	1	1	1	1	1	1	1	1	1	1	1	0	1	1	1	1	1	1	1	1	1	1	1	1
cluster1001	-	zinc/manganese transport system substrate-binding protein	arCOG02560	Secreted protein with beta-propeller repeat domain	R	K09815	znuA; zinc transport system substrate-binding protein	0	0.1875	16	16	1	0	0	0	0	1	0	1	1	1	1	1	1	1	1	1	1	1	1	1	1	0	0	0	1	1	1	1	1	1	1	1	1	1	1	1	1	1
cluster1002	-	phenylacetate--CoA ligase family protein	arCOG02620	Coenzyme F390 synthetase	H	K01912	paaK; phenylacetate-CoA ligase [EC:6.2.1.30]	0	0	16	16	0	1	1	1	0	0	0	1	0	1	1	1	1	1	1	1	1	1	1	1	1	1	1	1	1	0	1	1	1	1	1	1	1	1	1	1	1	1
cluster1004	-	zinc/manganese transport system ATP-binding protein	arCOG00201	ABC-type Mn/Zn transport system, ATPase component	P	K09817	znuC; zinc transport system ATP-binding protein [EC:3.6.3.-]	0	0	16	16	1	0	0	0	0	1	0	1	1	1	1	1	1	1	1	1	1	1	1	1	1	0	0	0	1	1	1	1	1	1	1	1	1	1	1	1	1	1
cluster1005	-	DUF2551 domain-containing protein	arCOG04419	Uncharacterized protein, DUF2551 family	S	na	na	0	0	16	16	0	1	1	1	0	0	0	1	1	1	1	1	1	1	1	1	1	1	0	1	1	1	1	1	1	0	1	1	1	1	1	1	1	1	1	1	1	1
cluster1008	-	putative serine/threonine kinase	arCOG01181	RIO-like serine/threonine protein kinase fused to N-terminal HTH domain	T	K07179	RIOK2; RIO kinase 2 [EC:2.7.11.1]	0	0	16	16	1	1	1	1	0	0	0	1	1	1	1	0	1	1	0	1	1	1	1	1	1	1	1	1	1	0	1	1	1	1	1	1	1	1	1	1	1	1
cluster1021	-	putative nucleoside 2-deoxyribosyltransferase	arCOG02434	Nucleoside 2-deoxyribosyltransferase	F	na	na	0	0	16	16	0	1	1	1	0	0	0	1	1	1	1	1	1	1	1	1	1	1	0	1	1	1	1	1	1	0	1	1	1	1	1	1	1	1	1	1	1	1
cluster1022	-	Ni-sirohydrochlorin a,c-diamide reductive cyclase ATP-dependent reductase subunit	arCOG00590	Nitrogenase subunit NifH (ATPase)	P	K21610	cfbC; nickel-sirohydrochlorin a,c-diamide reductase subunit CfbC	0	0	16	16	0	1	1	1	0	0	0	0	1	1	1	1	1	1	1	1	1	1	1	1	1	1	1	1	1	0	1	1	1	1	1	1	1	1	1	1	1	1
cluster1023	-	Highly conserved protein containing a thioredoxin domain	arCOG02007	Prenyltransferase family protein containing thioredoxin domain	O	K06888	K06888; uncharacterized protein	0	0	16	16	1	0	1	1	0	0	0	0	1	1	1	1	1	1	1	1	1	1	1	1	1	1	1	1	1	0	1	1	1	1	1	1	1	1	1	1	1	1
cluster1026	-	protein of unknown function DUF88	arCOG02408	Uncharacterized NYN domain containing protein, LabA family	S	na	na	0	0	16	16	1	1	1	1	0	0	0	1	0	1	1	1	1	1	1	1	1	1	1	1	0	1	1	1	1	0	1	1	1	1	1	1	1	1	1	1	1	1
cluster1029	-	Glycoside hydrolase, family 57, core domain protein	arCOG05127	Uncharacterized protein	S	K07405	alpha-amylase [EC:3.2.1.1]	0	0	16	16	0	1	1	1	0	0	1	0	0	1	1	1	1	1	1	1	1	1	1	1	1	1	1	1	1	1	1	1	1	1	1	1	1	1	1	1	1	1
cluster1031	-	Glutamate synthase domain-containing protein 3	arCOG00096	Glutamate synthase domain 3	E	na	na	0	0.0625	16	16	1	1	1	1	0	0	0	0	1	1	1	1	1	0	1	1	1	1	1	1	1	1	1	1	1	0	1	1	1	1	1	1	1	1	1	1	1	1
cluster1032	-	cobalt-precorrin-2 C(20)-methyltransferase	arCOG00648	Precorrin-2 methylase	H	K03394	cobI-cbiL; precorrin-2/cobalt-factor-2 C20-methyltransferase [EC:2.1.1.130 2.1.1.151]	0	0	16	16	1	1	0	0	0	0	1	1	0	1	1	1	1	1	1	1	1	1	1	1	1	1	1	1	1	1	1	1	1	1	1	1	1	1	1	1	1	1
cluster1034	-	TatD family deoxyribonuclease	arCOG00891	Mg-dependent DNase	L	K03424	tatD; TatD DNase family protein [EC:3.1.21.-]	0	0.0625	16	16	1	0	0	0	1	1	1	0	0	1	1	1	1	1	1	1	1	1	1	1	1	0	0	1	1	1	1	1	1	1	1	1	1	1	1	1	1	1
cluster1035	-	Radical SAM N-terminal domain protein	arCOG04984	Radical SAM superfamily enzyme	C	na	na	0	0	16	16	0	1	1	1	0	0	0	0	1	1	1	1	1	1	1	1	1	1	1	1	1	1	1	1	1	0	1	1	1	1	1	1	1	1	1	1	1	1
cluster1038	-	protein of unknown function DUF1614	arCOG02159	Uncharacterized membrane protein	S	na	na	0	6.875	16	16	1	1	1	1	0	0	0	1	1	1	1	1	1	0	0	1	1	1	1	1	1	1	1	1	1	0	1	0	1	1	1	1	1	1	1	1	1	1
cluster1040	-	DNA mismatch repair protein, MutS family	arCOG02895	DNA structure-specific ATPase involved in suppression of recombination, MutS family	L	K07456	mutS2; DNA mismatch repair protein MutS2	0	0	16	16	0	1	1	1	0	0	0	0	1	1	1	1	1	1	1	1	1	1	1	1	1	1	1	1	1	0	1	1	1	1	1	1	1	1	1	1	1	1
cluster11	-	protoporphyrin IX magnesium chelatase	arCOG11021	Carboxypeptidase regulatory domain	E	K02230	cobN; cobaltochelatase CobN [EC:6.6.1.2]	0	1.06667	16	45	0	1	0	0	0	1	2	2	0	12	5	1	1	1	3	3	1	2	5	3	2	1	1	1	1	1	1	1	1	1	1	1	1	1	1	1	1	1
cluster168	-	Glutaredoxin-like protein, YruB	arCOG02607	Glutaredoxin	O	na	na	0	0	16	23	1	1	3	3	0	0	1	0	2	1	2	1	1	0	0	1	1	2	1	1	1	1	1	1	1	1	1	0	1	1	1	1	1	1	1	1	1	1
cluster207	-	O-acetylhomoserine aminocarboxypropyltransferase/cysteine synthase	arCOG00061	O-acetylhomoserine sulfhydrylase	E	K01740	metY; O-acetylhomoserine (thiol)-lyase [EC:2.5.1.49]	0	0.0454545	16	22	2	2	0	1	1	2	1	0	1	2	2	1	1	1	1	2	1	1	0	0	0	1	1	1	1	1	1	1	1	1	1	1	1	1	1	0	0	1
cluster242	-	cytochrome c biogenesis protein, transmembrane region	arCOG02404	Cytochrome c biogenesis protein	C	na	na	0	6.72727	16	22	1	1	1	1	0	1	1	0	2	2	2	1	0	0	0	1	1	1	1	2	3	1	1	1	1	1	1	0	1	1	1	1	1	1	1	1	1	1
cluster515	-	glycosyltransferase family 1 protein	arCOG01420	Glycogen synthase	G	na	na	0	0	16	21	0	1	1	1	0	0	1	0	0	2	3	1	1	1	1	1	2	1	1	2	1	1	1	1	1	1	1	1	1	1	1	1	1	1	1	1	1	1
cluster521	-	Uncharacterized conserved protein, DUF169 family	arCOG02289	Uncharacterized protein, DUF169 family	R	na	na	0	0	16	21	1	1	1	1	0	0	0	0	0	2	2	2	1	2	1	1	1	2	1	1	1	1	1	1	1	0	1	1	1	1	1	1	1	1	1	1	1	1
cluster53	-	Metal-dependent phosphohydrolase, HD region, subdomain protein domain protein	arCOG05195	TPR repeats containing protein	R	na	na	0	0.551724	16	29	1	2	2	2	0	0	1	0	2	2	3	1	1	1	0	3	0	1	1	2	4	1	1	1	1	1	1	1	1	1	1	1	1	1	1	1	1	1
cluster567	-	4-methyl-5(B-hydroxyethyl)-thiazole monophosphate biosynthesis protein	arCOG00769	Putative intracellular protease/amidase	R	na	na	0	0	16	21	2	1	2	1	0	1	1	0	2	1	2	2	1	0	1	0	0	1	1	1	1	1	1	1	1	1	1	1	1	1	1	1	1	1	1	1	1	1
cluster631	-	glyceraldehyde 3-phosphate dehydrogenase (NAD(P)+)	arCOG00493	Glyceraldehyde-3-phosphate dehydrogenase/erythrose-4-phosphate dehydrogenase	G	K00150	gap2; glyceraldehyde-3-phosphate dehydrogenase (NAD(P)) [EC:1.2.1.59]	0	0	16	19	1	1	2	1	1	0	0	1	1	2	2	1	1	1	1	1	1	1	0	0	0	1	1	1	1	0	1	1	1	1	1	1	1	1	1	0	0	1
cluster632	-	carboxymuconolactone decarboxylase family protein	arCOG02148	Uncharacterized homolog of gamma-carboxymuconolactone decarboxylase subunit	S	na	na	0	0	16	20	1	1	1	1	0	0	0	1	1	2	2	1	1	2	2	1	1	1	1	0	0	1	1	1	1	0	1	1	1	1	1	1	1	1	1	1	1	1
cluster636	-	conserved hypothetical protein	arCOG02086	S-layer domain	M	na	na	0	1.65	16	20	0	1	1	1	0	0	0	1	0	1	2	1	1	1	2	2	1	1	1	2	1	1	1	1	1	0	1	1	1	1	1	1	1	1	1	1	1	1
cluster673	-	arginine decarboxylase, pyruvoyl-dependent	arCOG04490	Pyruvoyl-dependent arginine decarboxylase (PvlArgDC)	E	K02626	pdaD; arginine decarboxylase [EC:4.1.1.19]	0	0	16	19	1	1	2	1	1	0	0	1	1	2	2	1	1	1	1	1	1	1	0	0	0	1	1	1	1	0	1	1	1	1	1	1	1	1	1	0	0	1
cluster68	-	amino acid/polyamine/organocation transporter, APC superfamily	arCOG02053	Nucleotide-binding protein, UspA family	T	K03294	TC.APA; basic amino acid/polyamine antiporter, APA family	0	11.1481	16	27	3	3	3	0	0	1	1	1	0	1	2	2	2	0	1	1	2	2	0	1	1	1	1	1	1	1	1	1	1	1	1	1	1	1	1	1	1	1
cluster728	-	myo-inositol-1-phosphate synthase	arCOG04213	Myo-inositol-1-phosphate synthase	I	K01858	INO1; myo-inositol-1-phosphate synthase [EC:5.5.1.4]	0	0	16	18	0	0	0	0	0	1	1	1	2	2	1	1	1	1	1	1	1	1	1	1	1	0	0	0	0	1	1	1	1	1	1	1	1	1	1	1	1	1
cluster748	-	response regulator receiver protein	arCOG02391	Rec domain	T	K03413	cheY; two-component system, chemotaxis family, response regulator CheY	0	0	16	19	0	1	1	1	0	2	2	1	1	2	1	1	1	1	0	1	1	1	1	0	0	1	1	1	1	1	1	1	1	1	1	1	1	1	1	1	1	1
cluster764	-	nitrite and sulphite reductase 4Fe-4S region	arCOG02056	Sulfite or nitrite reductase, assimilatory-type, 4Fe-4S domain	C	na	na	0	0	16	19	0	0	1	1	0	0	0	1	1	3	2	1	1	1	1	1	1	1	1	1	1	1	1	1	1	0	1	1	1	1	1	1	1	1	1	1	1	1
cluster773	-	metal-dependent hydrolase	arCOG02462	Kynurenine formamidase	E	na	na	0	0	16	19	1	1	1	1	0	1	0	0	0	2	2	1	1	1	1	1	2	1	1	1	0	1	1	1	1	1	1	1	1	1	1	1	1	1	1	1	1	1
cluster787	-	dinitrogenase iron-molybdenum cofactor biosynthesis protein	arCOG02734	Predicted Fe-Mo cluster-binding protein, NifX family	O	na	na	0	0	16	18	0	1	2	0	0	1	1	1	0	1	1	1	0	2	1	1	1	1	1	1	1	1	1	1	1	1	1	1	1	1	1	1	1	1	1	1	1	1
cluster806	-	thiamine biosynthesis sulfur transfer protein	arCOG00535	Sulfur transfer protein involved in thiamine biosynthesis	H	K03154	thiS; sulfur carrier protein	0	0	16	18	1	1	1	1	1	0	0	1	1	3	1	1	1	1	0	0	1	1	1	0	1	1	1	1	1	0	1	1	1	1	1	1	1	1	1	1	1	1
cluster807	-	prepilin signal peptidase PulO-like peptidase	arCOG02298	Peptidase A24A, prepilin type IV	N	na	na	0	4.94444	16	18	0	1	1	1	1	1	0	1	1	3	1	1	1	1	1	1	1	1	0	0	0	1	1	1	1	1	1	1	1	1	1	1	1	1	1	0	0	1
cluster809	-	sodium-translocating pyrophosphatase	arCOG04949	Na+ or H+-translocating membrane pyrophosphatase	C	K15987	hppA; K(+)-stimulated pyrophosphate-energized sodium pump [EC:3.6.1.1]	0	15.1176	16	17	0	1	1	1	1	1	1	0	1	2	1	1	1	1	1	1	1	1	0	0	0	1	1	1	1	1	1	1	1	1	1	1	1	1	1	0	0	1
cluster811	-	redox-active disulfide protein 2	arCOG02713	Thiol-disulfide isomerase or thioredoxin	O	na	na	0	0	16	18	0	1	1	1	0	1	0	1	0	1	1	1	0	2	1	1	1	1	1	2	1	1	1	1	1	1	1	1	1	1	1	1	1	1	1	1	1	1
cluster813	-	6-phospho-3-hexuloisomerase	arCOG00068	Predicted sugar phosphate isomerase involved in capsule formation	M	K08094	hxlB; 6-phospho-3-hexuloisomerase [EC:5.3.1.27]	0	0	16	17	2	0	0	1	1	1	1	1	1	1	1	1	1	1	1	1	1	1	0	0	0	0	1	1	1	1	1	1	1	1	1	1	1	1	1	0	0	1
cluster848	-	ribulose-1,5-biphosphate synthetase	arCOG00574	Archaeal ribulose 1,5-bisphosphate synthetase/yeast thiazole synthase	H	K22699	thi4; sulfide-dependent adenosine diphosphate thiazole synthase [EC:2.4.2.59]	0	0.0588235	16	17	0	2	0	0	1	1	1	1	1	1	1	1	1	1	1	0	1	0	1	1	1	1	1	1	1	1	1	1	1	1	1	1	1	1	1	1	1	1
cluster893	-	NAD(P)/FAD-dependent oxidoreductase			na	K07137	K07137; uncharacterized protein	0	0	16	17	1	1	2	1	0	1	0	1	1	1	1	1	1	0	1	1	0	1	1	1	0	1	1	1	1	1	1	1	1	1	1	1	1	1	1	1	1	1
cluster898	-	putative UvrABC system protein A	arCOG04694	Excinuclease ABC subunit A, ATPase	L	na	na	0.647059	0	16	17	1	0	1	2	0	0	1	0	1	1	1	1	1	1	1	1	1	1	0	1	1	1	1	1	1	1	1	1	1	1	1	1	1	1	1	1	1	1
cluster905	-	CDP-diacylglycerol--serine O-phosphatidyltransferase	arCOG00671	Phosphatidylserine synthase	I	K17103	CHO1, pssA; CDP-diacylglycerol---serine O-phosphatidyltransferase [EC:2.7.8.8]	0	6.5625	16	16	1	0	0	0	1	0	0	1	1	1	1	1	1	1	1	1	1	1	1	1	1	0	0	1	1	0	1	1	1	1	1	1	1	1	1	1	1	1
cluster909	-	YkgJ family cysteine cluster protein	arCOG02579	Fe-S-cluster containining protein	R	K06940	K06940; uncharacterized protein	0.0588235	0	16	17	0	1	1	1	0	0	0	1	1	1	1	0	1	1	1	1	1	1	2	1	1	1	1	1	1	0	1	1	1	1	1	1	1	1	1	1	1	1
cluster913	-	DJ-1/PfpI family/rubredoxin fusion protein	arCOG04391	Rubredoxin	C	K05520	pfpI; protease I [EC:3.2.-.-]	0	0	16	16	0	1	1	0	1	0	1	1	0	1	1	1	1	1	1	1	1	1	1	1	0	1	1	1	1	1	1	1	1	1	1	1	1	1	1	1	1	1
cluster917	-	conserved hypothetical protein			na	K07574	yhbY; RNA-binding protein	0	0	16	16	1	1	1	1	1	0	0	1	1	1	1	1	1	1	1	1	1	1	0	0	0	1	1	1	1	0	1	1	1	1	1	1	1	1	1	0	0	1
cluster926	-	phosphomannomutase/phosphoglucomutase	arCOG00767	Phosphomannomutase	G	K15778	pmm-pgm; phosphomannomutase / phosphoglucomutase [EC:5.4.2.8 5.4.2.2]	0	0	16	17	1	1	1	1	0	1	1	0	2	1	1	1	1	1	1	1	1	1	0	0	0	1	1	1	1	1	1	1	1	1	1	1	1	1	1	0	0	1
cluster927	-	nucleoside-diphosphate-sugar pyrophosphorylase	arCOG00666	N-acetylglucosamine-1-phosphate uridyltransferase	M	K00966	GMPP; mannose-1-phosphate guanylyltransferase [EC:2.7.7.13]	0	0	16	16	1	1	1	1	1	0	0	1	1	1	1	1	1	1	1	1	1	1	0	0	0	1	1	1	1	0	1	1	1	1	1	1	1	1	1	0	0	1
cluster928	-	thiol reductase thioredoxin	arCOG01972	Thiol-disulfide isomerase or thioredoxin	O	K03671	trxA; thioredoxin 1	0	0	16	17	0	1	1	2	0	1	1	1	0	0	0	1	1	1	1	1	1	1	1	1	1	1	1	1	1	1	0	1	1	1	1	1	1	1	1	1	1	1
cluster929	-	Pyrimidine-nucleoside phosphorylase	arCOG02013	Thymidine phosphorylase	F	K18931	ampp; AMP phosphorylase [EC:2.4.2.57]	0	0	16	16	0	1	1	1	0	1	0	0	1	1	1	1	1	1	0	1	1	1	1	1	1	1	1	1	1	1	1	1	1	1	1	1	1	1	1	1	1	1
cluster932	-	putative endonuclease IV	arCOG01894	Endonuclease IV	L	K01151	nfo; deoxyribonuclease IV [EC:3.1.21.2]	0	0	16	16	1	1	1	1	1	0	0	1	1	1	1	1	1	1	1	1	1	1	0	0	0	1	1	1	1	0	1	1	1	1	1	1	1	1	1	0	0	1
cluster938	-	Metal-dependent phosphohydrolase	arCOG01858	Predicted HD superfamily hydrolase	R	K06950	K06950; uncharacterized protein	0	0	16	16	1	1	1	1	0	1	1	1	0	1	1	1	1	1	1	1	1	1	0	0	0	1	1	1	1	1	1	1	1	1	1	1	1	1	1	0	0	1
cluster940	-	microcin C ABC transporter ATP-binding protein YejF	arCOG00185	ABC-type glutathione transport system ATPase component, contains duplicated ATPase domain	O	K00400	methyl coenzyme M reductase system, component A2	0	0	16	17	0	0	0	0	0	2	1	1	1	1	1	1	1	1	1	1	1	1	1	1	1	0	0	0	0	1	1	1	1	1	1	1	1	1	1	1	1	1
cluster941	-	beta-lactamase domain protein	arCOG00499	Metal-dependent hydrolase of the beta-lactamase superfamily	R	K06167	phnP; phosphoribosyl 1,2-cyclic phosphate phosphodiesterase [EC:3.1.4.55]	0	0	16	16	0	0	0	1	1	0	0	1	1	1	1	1	1	1	1	1	1	1	1	1	1	0	1	1	1	0	1	1	1	1	1	1	1	1	1	1	1	1
cluster946	-	protein, containing CobQ/CobB/MinD/ParA nucleotide binding domain, and 4Fe-4S binding	arCOG04073	MinD superfamily P-loop ATPase containing an inserted ferredoxin domain	C	na	na	0	0	16	16	0	1	1	0	0	1	1	1	0	1	1	1	0	1	1	1	1	1	1	1	1	1	1	1	1	1	1	1	1	1	1	1	1	1	1	1	1	1
cluster947	-	4Fe-4S dicluster domain-containing protein	arCOG04073	MinD superfamily P-loop ATPase containing an inserted ferredoxin domain	C	na	na	0	0	16	16	0	1	1	0	0	1	1	1	0	1	1	1	0	1	1	1	1	1	1	1	1	1	1	1	1	1	1	1	1	1	1	1	1	1	1	1	1	1
cluster952	-	protein of unknown function DUF62	arCOG04309	S-adenosyl-l-methionine hydroxide adenosyltransferase	F	K22205	K22205; S-adenosyl-L-methionine hydroxide adenosyltransferase [EC:2.5.1.-]	0	0	16	16	1	1	0	1	0	0	0	1	1	1	1	1	1	0	1	1	1	1	1	1	1	1	1	1	1	0	1	1	1	1	1	1	1	1	1	1	1	1
cluster954	-	UDP-glucose/GDP-mannose dehydrogenase family protein	arCOG00253	UDP-glucose 6-dehydrogenase	M	K00012	UGDH, ugd; UDPglucose 6-dehydrogenase [EC:1.1.1.22]	0	0	16	16	0	1	1	1	1	1	0	0	1	1	0	1	1	1	1	1	1	1	1	1	0	1	1	1	1	1	1	1	1	1	1	1	1	1	1	1	1	1
cluster963	-	Uncharacterized conserved protein	arCOG04453	Diadenylate cyclase (c-di-AMP synthetase), DisA_N domain	T	na	na	0	0	16	16	1	1	1	1	1	0	0	1	1	1	1	1	1	1	1	1	1	1	0	0	0	1	1	1	1	0	1	1	1	1	1	1	1	1	1	0	0	1
cluster966	-	conserved hypothetical protein	arCOG02780	Endonuclease, HJR/Mrr/RecB family	V	na	na	0	0	16	16	0	1	1	1	1	1	1	0	1	1	1	1	1	1	1	1	1	1	0	0	0	1	1	1	1	1	1	1	1	1	1	1	1	1	1	0	0	1
cluster989	-	peptide methionine sulfoxide reductase msrA/msrB	arCOG02816	Peptide methionine sulfoxide reductase	O	K07304	msrA; peptide-methionine (S)-S-oxide reductase [EC:1.8.4.11]	0	0	16	16	1	1	1	1	0	0	0	0	1	1	1	1	1	1	1	1	1	1	0	1	1	1	1	1	1	0	1	1	1	1	1	1	1	1	1	1	1	1
cluster991	-	NADH-quinone oxidoreductase subunit NuoH	arCOG01546	NADH dehydrogenase subunit H	C	K22163	fpoH; F420H2 dehydrogenase subunit H [EC:1.5.98.3]	0	8.0625	16	16	0	0	0	0	0	1	1	1	1	1	1	1	1	1	1	1	1	1	1	1	1	0	0	0	0	1	1	1	1	1	1	1	1	1	1	1	1	1
cluster998	-	peptidyl-prolyl cis-trans isomerase	arCOG04767	Peptidyl-prolyl cis-trans isomerase (rotamase) - cyclophilin family	O	K03768	PPIB, ppiB; peptidyl-prolyl cis-trans isomerase B (cyclophilin B) [EC:5.2.1.8]	0	0.0625	16	16	1	0	1	1	0	1	0	0	1	1	1	0	1	1	1	1	1	1	1	1	1	1	1	1	1	1	1	1	1	1	1	1	1	1	1	1	1	1
cluster1000	-	pneumococcal surface protein	arCOG05201	Uncharacterized protein	S	na	na	0	0	15	16	0	0	0	0	1	1	1	0	1	1	1	1	1	2	1	1	1	1	0	1	1	0	0	1	1	1	1	1	1	1	1	1	1	1	1	1	1	1
cluster1003	-	endonuclease III domain-containing protein	arCOG00461	Uncharacterized protein related to Endonuclease III	L	K07457	endonuclease III related protein	0	0	15	15	0	1	1	1	1	0	0	1	1	1	1	1	1	1	1	1	1	1	0	0	0	1	1	1	1	0	1	1	1	1	1	1	1	1	1	0	0	1
cluster1007	-	MBL fold/beta-CASP domain-containing RNA metallo-hydrolase	arCOG00541	Predicted exonuclease of the beta-lactamase fold involved in RNA processing	J	K07577	putative mRNA 3-end processing factor	0	0	15	15	0	1	1	1	0	1	1	0	1	1	1	1	1	1	1	1	1	1	0	0	0	1	1	1	1	1	1	1	1	1	1	1	1	1	1	0	0	1
cluster1013	-	CTP--2, 3-di-O-geranylgeranyl-sn-glycero-1-phosphate cytidyltransferase	arCOG01880	Dolichol kinase	I	na	na	0	5.53333	15	15	0	1	1	1	0	0	0	0	1	1	1	1	1	1	0	1	1	1	1	1	1	1	1	1	1	0	1	1	1	1	1	1	1	1	1	1	1	1
cluster1014	-	secondary thiamine-phosphate synthase enzyme	arCOG04214	Uncharacterized protein	S	na	na	0	0	15	15	0	0	1	1	0	0	0	1	1	1	1	1	1	0	1	1	1	1	1	1	1	1	1	1	1	0	1	1	1	1	1	1	1	1	1	1	1	1
cluster1017	-	coenzyme F420-0:L-glutamate ligase	arCOG04173	Cytidine deaminase	F	na	na	0	0	15	15	0	0	0	0	1	0	0	1	1	1	1	1	1	1	1	1	1	1	1	1	1	0	0	1	1	0	1	1	1	1	1	1	1	1	1	1	1	1
cluster1018	-	dihydropteroate synthase	arCOG02817	Folylpolyglutamate synthase and Dihydropteroate synthase	H	K00796	folP; dihydropteroate synthase [EC:2.5.1.15]	0	0	15	15	0	0	0	0	1	0	0	1	1	1	1	1	1	1	1	1	1	1	1	1	1	0	0	1	1	0	1	1	1	1	1	1	1	1	1	1	1	1
cluster1019	-	bifunctional 5,10-methylene-tetrahydrofolate dehydrogenase/5,10-methylene-tetrahydrofolate cyclohydrolase	arCOG04538	5,10-methylene-tetrahydrofolate dehydrogenase/Methenyl tetrahydrofolate cyclohydrolase	H	K01491	folD; methylenetetrahydrofolate dehydrogenase (NADP+) / methenyltetrahydrofolate cyclohydrolase [EC:1.5.1.5 3.5.4.9]	0	0	15	15	0	0	0	0	1	0	0	1	1	1	1	1	1	1	1	1	1	1	1	1	1	0	0	1	1	0	1	1	1	1	1	1	1	1	1	1	1	1
cluster1020	-	formyltetrahydrofolate-dependent phosphoribosylglycinamide formyltransferase	arCOG02825	Folate-dependent phosphoribosylglycinamide formyltransferase PurN	F	K11175	purN; phosphoribosylglycinamide formyltransferase 1 [EC:2.1.2.2]	0	0	15	15	0	0	0	0	1	0	0	1	1	1	1	1	1	1	1	1	1	1	1	1	1	0	0	1	1	0	1	1	1	1	1	1	1	1	1	1	1	1
cluster1027	-	bifunctional phosphoribosylaminoimidazolecarboxamide formyltransferase/IMP cyclohydrolase PurH	arCOG02824	AICAR transformylase/IMP cyclohydrolase PurH	F	K00602	purH; phosphoribosylaminoimidazolecarboxamide formyltransferase / IMP cyclohydrolase [EC:2.1.2.3 3.5.4.10]	0	0	15	15	0	0	0	0	1	0	0	1	1	1	1	1	1	1	1	1	1	1	1	1	1	0	0	1	1	0	1	1	1	1	1	1	1	1	1	1	1	1
cluster1030	-	protein of unknown function DUF123	arCOG00463	Uri superfamily endonuclease	L	na	na	0	0	15	15	1	1	1	1	0	1	0	1	1	1	1	1	1	0	1	0	1	0	1	1	0	1	1	1	1	1	1	1	1	1	1	1	1	1	1	1	1	1
cluster1033	-	isocitrate/isopropylmalate dehydrogenase family protein	arCOG01163	Isocitrate/isopropylmalate dehydrogenase	C	K00031	IDH1, IDH2, icd; isocitrate dehydrogenase [EC:1.1.1.42]	0	0	15	15	1	1	1	1	1	0	0	1	1	1	1	1	1	1	1	1	0	1	0	0	0	1	1	1	1	0	1	1	1	1	1	1	1	1	1	0	0	1
cluster1037	-	CDP-alcohol phosphatidyltransferase family protein	arCOG00670	Phosphatidylglycerophosphate synthase	I	K17884	archaetidylinositol phosphate synthase [EC:2.7.8.39]	0	4.4	15	15	1	0	0	0	0	0	0	1	1	1	1	1	1	1	1	1	1	1	1	1	1	0	0	0	1	0	1	1	1	1	1	1	1	1	1	1	1	1
cluster1041	-	tRNA (adenine57-N1/adenine58-N1)-methyltransferase	arCOG00978	tRNA(1-methyladenosine) methyltransferase	J	K07442	TRM61, GCD14; tRNA (adenine57-N1/adenine58-N1)-methyltransferase [EC:2.1.1.219 2.1.1.220]	0	0	15	15	1	1	1	1	1	0	1	1	1	0	0	1	1	1	1	1	1	1	0	0	0	1	1	1	1	1	0	1	1	1	1	1	1	1	1	0	0	1
cluster1068	-	30S ribosomal protein S14P	arCOG00782	Ribosomal protein S14	J	K02954	RP-S14, MRPS14, rpsN; small subunit ribosomal protein S14	0	0	15	15	0	1	1	1	0	0	0	0	1	1	1	1	1	1	1	1	1	1	0	1	1	1	1	1	1	0	1	1	1	1	1	1	1	1	1	1	1	1
cluster1074	-	phage shock protein A (PspA) family protein	arCOG04782	Phage shock protein A	K	K03969	pspA; phage shock protein A	0	0	15	15	1	1	1	1	0	0	0	1	1	1	1	0	0	1	0	1	1	1	1	1	1	1	1	1	1	0	1	1	1	1	1	1	1	1	1	1	1	1
cluster1075	-	conserved hypothetical protein	arCOG04958	Uncharacterized protein	S	na	na	0	0	15	15	1	1	1	1	0	0	0	1	1	1	1	0	0	1	0	1	1	1	1	1	1	1	1	1	1	0	1	1	1	1	1	1	1	1	1	1	1	1
cluster1076	-	putative FAD-dependent pyridine nucleotide-disulphide oxidoreductase	arCOG01068	Pyruvate/2-oxoglutarate dehydrogenase complex, dihydrolipoamide dehydrogenase (E3) component or related enzyme	C	K00382	DLD, lpd, pdhD; dihydrolipoamide dehydrogenase [EC:1.8.1.4]	0	0.0666667	15	15	0	0	1	1	0	0	0	0	1	1	1	1	1	1	1	1	1	1	1	1	1	1	1	1	1	0	1	1	1	1	1	1	1	1	1	1	1	1
cluster1078	-	putative transcriptional regulator	arCOG00608	Predicted transcriptional regulator with C-terminal CBS domains	K	na	na	0	0	15	15	0	1	1	1	1	0	0	1	1	1	1	1	1	1	1	1	1	1	0	0	0	1	1	1	1	0	1	1	1	1	1	1	1	1	1	0	0	1
cluster1081	-	23S rRNA (cytidine1920-2'-O)/16S rRNA (cytidine1409-2'-O)-methyltransferase	arCOG00080	Predicted rRNA methylase YqxC, contains S4 and FtsJ domains	J	na	na	0	0	15	15	1	1	1	1	0	0	0	0	1	1	1	1	1	1	1	1	1	1	1	0	0	1	1	1	1	0	1	1	1	1	1	1	1	1	1	1	1	1
cluster1087	-	homoserine O-acetyltransferase	arCOG00627	Homoserine acetyltransferase	E	K00641	metX; homoserine O-acetyltransferase [EC:2.3.1.31]	0	0	15	15	1	1	0	1	1	1	0	0	1	1	1	1	1	1	1	1	1	1	0	0	0	1	1	1	1	1	1	1	1	1	1	1	1	1	1	0	0	1
cluster1093	-	4Fe-4S ferredoxin, iron-sulfur binding protein	arCOG00296	Ferredoxin	C	na	na	0	0	15	15	0	0	1	1	0	1	1	0	1	1	0	1	1	1	1	1	1	1	0	1	1	1	1	1	1	1	1	1	1	1	1	1	1	1	1	1	1	1
cluster1094	-	CooT family nickel-binding protein	arCOG04856	Predicted RNA-binding protein	R	na	na	0	0	15	15	0	0	0	0	0	0	1	1	1	1	1	1	1	1	1	1	1	1	1	1	1	0	0	0	0	1	1	1	1	1	1	1	1	1	1	1	1	1
cluster1097	-	phage SPO1 DNA polymerase-related protein	arCOG00905	Uracil-DNA glycosylase	L	K21929	udg; uracil-DNA glycosylase [EC:3.2.2.27]	0	0	15	15	0	1	1	1	0	0	1	0	1	1	1	0	0	1	1	1	1	1	1	1	1	1	1	1	1	1	1	1	1	1	1	1	1	1	1	1	1	1
cluster1098	-	NADPH-dependent FMN reductase	arCOG02573	Multimeric flavodoxin WrbA	R	na	na	0	0	15	15	0	0	0	0	0	1	1	1	1	1	1	1	1	1	1	1	1	1	1	1	0	0	0	0	0	1	1	1	1	1	1	1	1	1	1	1	1	1
cluster1099	-	GTP-binding protein	arCOG00353	GTP-binding protein protease modulator	R	K03665	hflX; GTP-binding protein HflX	0	0	15	15	0	1	1	1	0	0	0	1	0	1	1	1	1	1	1	1	1	1	0	1	1	1	1	1	1	0	1	1	1	1	1	1	1	1	1	1	1	1
cluster1106	-	DUF366 domain-containing protein	arCOG04875	Uncharacterized protein, DUF365 family	S	K09139	K09139; uncharacterized protein	0	0	15	15	1	1	1	1	0	0	0	1	1	1	1	1	1	1	1	1	1	1	0	0	0	1	1	1	1	0	1	1	1	1	1	1	1	1	1	0	0	1
cluster1108	-	phosphomethylpyrimidine synthase ThiC	arCOG02741	Thiamine biosynthesis protein ThiC	H	K03147	thiC; thiamine biosynthesis protein ThiC	0	0	15	15	0	0	0	1	0	0	0	1	1	1	1	1	1	1	1	1	1	1	1	1	1	0	1	1	1	0	1	1	1	1	1	1	1	1	1	1	1	1
cluster1109	-	putative biotin synthesis protein BioY	arCOG02986	Uncharacterized protein	R	K03523	bioY; biotin transport system substrate-specific component	0	5.2	15	15	0	1	1	1	0	1	1	1	0	1	1	1	1	1	1	1	1	1	0	0	0	1	1	1	1	1	1	1	1	1	1	1	1	1	1	0	0	1
cluster1113	-	Protein of unknown function DUF166	arCOG02469	Uncharacterized protein	S	na	na	0	0	15	15	0	0	0	0	1	0	0	1	1	1	1	1	1	1	1	1	1	1	1	1	1	0	0	1	1	0	1	1	1	1	1	1	1	1	1	1	1	1
cluster1115	-	protein of unknown function DUF124	arCOG01907	Uncharacterized protein, AIM24 family	S	na	na	0	0	15	15	1	0	1	1	0	1	1	0	1	1	1	1	0	1	1	1	1	1	1	0	0	1	1	1	1	1	1	1	1	1	1	1	1	1	1	1	1	1
cluster1117	-	5-methyltetrahydropteroyltriglutamate-- homocysteine methyltransferase	arCOG01878	Methionine synthase II (cobalamin-independent)	E	K00549	metE; 5-methyltetrahydropteroyltriglutamate--homocysteine methyltransferase [EC:2.1.1.14]	0	0	15	15	0	0	0	0	0	1	0	1	1	1	1	1	1	1	1	1	1	1	1	1	1	0	0	0	0	1	1	1	1	1	1	1	1	1	1	1	1	1
cluster1118	-	phenylacetic acid degradation-related protein	arCOG00777	HGG motif-containing thioesterase, possibly involved in aromatic compounds catabolism	Q	K02614	paaI; acyl-CoA thioesterase [EC:3.1.2.-]	0	0	15	15	1	1	1	1	0	0	0	1	0	1	1	0	0	1	1	1	1	1	1	1	1	1	1	1	1	0	1	1	1	1	1	1	1	1	1	1	1	1
cluster112	-	molybdate ABC transporter molybdate binding protein precursor	arCOG00219	ABC-type molybdate transport system, periplasmic component	P	K02020	modA; molybdate transport system substrate-binding protein	0	0.625	15	24	1	1	1	1	0	0	1	2	0	3	4	0	0	2	1	1	2	1	0	2	1	1	1	1	1	1	1	1	1	1	1	1	1	1	1	1	1	1
cluster1120	-	translin family protein	arCOG04318	Predicted RNA-binding protein of the translin family	J	K07477	translin	0	0	15	15	0	1	1	1	0	0	0	1	0	1	1	1	1	0	1	1	1	1	1	1	1	1	1	1	1	0	1	1	1	1	1	1	1	1	1	1	1	1
cluster1122	-	Proteasome-activating nucleotidase	arCOG01306	ATP-dependent 26S proteasome regulatory subunit	O	K03420	psmR; proteasome regulatory subunit	0	0	15	15	0	1	1	1	0	0	0	0	1	0	1	1	1	1	1	1	1	1	1	1	1	1	1	1	1	0	1	1	1	1	1	1	1	1	1	1	1	1
cluster1123	-	Deoxyribonuclease V	arCOG00929	Deoxyinosine 3'endonuclease (endonuclease V)	L	K05982	nfi; deoxyribonuclease V [EC:3.1.21.7]	0	0	15	15	1	1	1	1	0	1	1	1	1	0	0	1	1	0	1	0	1	1	1	0	1	1	1	1	1	1	0	1	1	1	1	1	1	1	1	1	1	1
cluster429	-	protein containing DNA/RNA helicase, DEAD/DEAH box type	arCOG00558	Superfamily II DNA and RNA helicase	L	na	na	0	0	15	22	0	1	1	2	0	1	0	0	2	0	1	1	1	2	1	3	2	2	0	1	1	1	1	1	1	1	1	1	1	1	1	1	1	1	1	1	1	1
cluster513	-	Radical SAM domain protein	arCOG00933	Radical SAM superfamily enzyme	R	K06937	7,8-dihydro-6-hydroxymethylpterin dimethyltransferase [EC:2.1.1.-]	0.05	0	15	20	1	1	0	0	1	1	0	1	2	2	2	1	2	0	1	1	0	2	1	1	0	1	1	1	1	1	1	1	1	1	1	1	1	1	1	1	1	1
cluster57	-	zinc-ribbon domain-containing protein	arCOG05024	HEPN domain containing protein	V	na	na	0	0	15	27	0	0	1	2	0	1	1	2	2	4	1	3	1	3	2	1	2	1	0	0	0	1	1	1	1	1	1	1	1	1	1	1	1	1	1	0	0	1
cluster61	-	Predicted transcriptional regulator, contains HTH domain	arCOG04362	Transcriptional regulator, contains HTH domain	K	na	na	0	0	15	27	3	2	0	4	0	0	0	0	3	2	2	1	1	2	1	2	1	1	1	0	1	1	1	1	1	0	1	1	1	1	1	1	1	1	1	1	1	1
cluster733	-	DegT/DnrJ/EryC1/StrS aminotransferase family protein			na	na	na	0	0	15	19	1	0	3	1	0	1	1	0	1	1	1	1	0	2	0	1	2	1	1	1	0	1	1	1	1	1	1	1	1	1	1	1	1	1	1	1	1	1
cluster737	-	lysylphosphatidylglycerol synthetase	arCOG00899	Predicted flippase	M	K07027	K07027; glycosyltransferase 2 family protein	0	7.44444	15	18	1	0	0	0	1	1	1	1	0	1	2	1	1	2	1	1	1	1	0	2	0	0	0	1	1	1	1	1	1	1	1	1	1	1	1	1	1	1
cluster74	-	PBS lyase HEAT domain-containing protein repeat-containing protein	arCOG06747	SIR2 superfamily protein	R	na	na	0	0.115385	15	26	3	2	1	2	0	1	2	0	0	2	3	1	1	3	0	0	1	0	2	1	1	1	1	1	1	1	1	1	1	1	1	1	1	1	1	1	1	1
cluster741	-	Iron-sulfur cluster-binding protein	arCOG02447	Uncharacterized protein	S	na	na	0	0.578947	15	19	1	1	1	0	0	2	1	0	2	2	2	0	0	1	1	1	1	1	0	1	1	1	1	1	1	1	1	1	1	1	1	1	1	1	1	1	1	1
cluster814	-	Cl- channel, voltage-gated family protein	arCOG02569	Chloride channel protein EriC	P	na	na	0	8.77778	15	18	1	2	0	0	0	1	1	1	0	1	2	1	0	1	0	1	1	1	1	1	2	1	1	1	1	1	1	1	1	1	1	1	1	1	1	1	1	1
cluster834	-	membrane-associated protein/domain protein	arCOG00377	Predicted membrane-associated trancriptional regulator	K	na	na	0	1.72222	15	18	0	0	1	1	0	1	1	1	1	1	2	1	1	2	1	1	2	1	0	0	0	1	1	1	1	1	1	1	1	1	1	1	1	1	1	0	0	1
cluster855	-	type I site-specific deoxyribonuclease, HsdR family	arCOG03306	ABC-type Fe3+-hydroxamate transport system, periplasmic component	P	na	na	0	0	15	17	1	0	0	1	0	0	1	1	2	1	1	0	1	1	2	1	1	1	1	1	0	0	1	1	1	1	1	1	1	1	1	1	1	1	1	1	1	1
cluster916	-	hydroxyacylglutathione hydrolase	arCOG02021	Rhodanese-related sulfurtransferase	P	na	na	0	0	15	17	1	0	2	1	0	0	0	0	1	2	1	1	1	0	1	1	1	1	1	1	1	1	1	1	1	0	1	1	1	1	1	1	1	1	1	1	1	1
cluster918	-	putative iron-sulfur flavoprotein	arCOG02573	Multimeric flavodoxin WrbA	R	na	na	0.0588235	0	15	17	1	1	1	1	0	1	0	0	0	2	2	0	1	1	1	1	1	1	0	1	1	1	1	1	1	1	1	1	1	1	1	1	1	1	1	1	1	1
cluster921	-	conserved hypothetical protein	arCOG03390	Uncharacterized protein	S	na	na	0	0	15	17	1	1	1	1	0	1	0	2	0	1	1	0	1	0	1	1	1	1	0	2	1	1	1	1	1	1	1	1	1	1	1	1	1	1	1	1	1	1
cluster951	-	Radical SAM superfamily enzyme, MoaA/NifB/PqqE/SkfB family	arCOG00938	Radical SAM superfamily enzyme	R	na	na	0	0	15	15	1	0	0	0	1	0	0	1	0	1	1	1	1	1	1	1	1	1	1	1	1	0	0	1	1	0	1	1	1	1	1	1	1	1	1	1	1	1
cluster956	-	proteinase inhibitor I42, chagasin	arCOG03547	Chagasin family peptidase inhibitor I42 homolog	R	na	na	0	0.823529	15	17	0	1	1	1	0	0	0	1	1	1	2	1	0	1	1	1	1	2	0	1	1	1	1	1	1	0	1	1	1	1	1	1	1	1	1	1	1	1
cluster984	-	DNA mismatch repair protein MutT	arCOG01075	NUDIX family hydrolase	F	K03574	MUTT, NUDT1, MTH1; 7,8-dihydro-8-oxoguanine triphosphatase [EC:3.6.1.-]	0	0	15	15	1	1	0	0	1	0	0	0	1	1	1	1	1	1	1	1	1	1	1	1	0	1	1	1	1	0	1	1	1	1	1	1	1	1	1	1	1	1
cluster985	-	phosphatidylserine decarboxylase related protein	arCOG04470	Phosphatidylserine decarboxylase	I	K01613	psd, PISD; phosphatidylserine decarboxylase [EC:4.1.1.65]	0	1.6	15	15	1	0	0	0	1	0	0	1	1	1	0	1	1	1	1	1	1	1	1	1	1	0	0	1	1	0	1	1	1	1	1	1	1	1	1	1	1	1
cluster1011	-	flagellar assembly protein FlaJ	arCOG01809	Archaellum assembly protein J, TadC family	N	K07333	flaJ-A, flaJ; archaeal flagellar protein FlaJ	0	7.875	14	16	0	1	0	1	0	1	1	0	1	2	1	1	1	2	1	1	1	1	0	0	0	1	1	1	1	1	1	1	1	1	1	1	1	1	1	0	0	1
cluster1012	-	ATPase involved in flagella biogenesis	arCOG04148	ATPase involved in biogenesis of archaellum	N	K07331	flaH-A, flaH; archaeal flagellar protein FlaH	0	0.0625	14	16	0	1	0	1	0	1	1	1	1	2	1	1	1	2	0	1	1	1	0	0	0	1	1	1	1	1	1	1	1	1	1	1	1	1	1	0	0	1
cluster1024	-	dTDP-4-dehydrorhamnose reductase	arCOG01367	dTDP-4-dehydrorhamnose reductase	M	K00067	rfbD; dTDP-4-dehydrorhamnose reductase [EC:1.1.1.133]	0	0	14	15	1	1	1	1	1	0	0	2	1	1	1	0	0	1	0	0	0	1	1	1	1	1	1	1	1	0	1	1	1	1	1	1	1	1	1	1	1	1
cluster1025	-	ArsR family transcriptional regulator	arCOG01681	Transcriptional regulator containing HTH domain, ArsR family	K	na	na	0	0	14	16	0	1	1	2	0	0	0	1	1	2	1	1	1	1	1	1	1	1	0	0	0	1	1	1	1	0	1	1	1	1	1	1	1	1	1	0	0	1
cluster1036	-	FAD-dependent pyridine nucleotide-disulfide oxidoreductase	arCOG01069	CoA-dependent NAD(P)H Sulfur Oxidoreductase	P	K17870	nox1; NADH oxidase (H2O2-forming) [EC:1.6.3.3]	0	0.2	14	15	0	1	1	1	0	1	1	0	2	1	1	1	0	1	0	1	1	1	0	1	0	1	1	1	1	1	1	1	1	1	1	1	1	1	1	1	1	1
cluster1039	-	ArsR family transcriptional regulator	arCOG04439	Transcriptional regulator containing HTH domain, ArsR family	K	na	na	0	0	14	16	0	0	0	0	0	1	1	2	0	1	1	1	1	1	1	0	2	1	1	1	1	0	0	0	0	1	1	1	1	1	1	1	1	1	1	1	1	1
cluster1046	-	polysaccharide ABC transporter permease	arCOG01467	ABC-type multidrug transport system, permease component	V	na	na	0	6.33333	14	15	0	1	1	1	0	0	0	0	1	0	0	1	1	1	1	1	1	1	1	2	1	1	1	1	1	0	0	1	1	1	1	1	1	1	1	1	1	1
cluster1050	-	Protein of unknown function DUF166	arCOG02468	Uncharacterized protein	S	K22882	thymidylate synthase [EC:2.1.1.-]	0	0	14	15	0	0	0	0	0	1	1	0	1	1	1	1	1	1	1	0	1	1	1	1	2	0	0	0	0	1	1	1	1	1	1	1	1	1	1	1	1	1
cluster1071	-	potassium channel protein	arCOG01963	PhoU-like domain fused to TrkA-C domain	R	na	na	0	0	14	14	0	0	0	0	1	1	1	1	0	1	1	1	1	1	1	1	1	1	0	0	1	0	0	1	1	1	1	1	1	1	1	1	1	1	1	0	1	1
cluster1072	-	divalent cation transporter	arCOG00624	Permease, similar to cation transporter	P	K07244	mgtE-like transporter	0	6.07143	14	14	0	0	0	0	1	1	1	1	0	1	1	1	1	1	1	1	1	1	0	0	1	0	0	1	1	1	1	1	1	1	1	1	1	1	1	0	1	1
cluster1073	-	hydrocarbon binding protein (contains V4R domain)	arCOG01688	Predicted transcriptional regulator, contains HTH and 4VR domain	R	K07013	K07013; uncharacterized protein	0	0	14	15	0	1	1	1	0	0	0	1	1	1	1	2	1	1	1	1	1	1	0	0	0	1	1	1	1	0	1	1	1	1	1	1	1	1	1	0	0	1
cluster1077	-	molybdenum cofactor biosynthesis protein MoaA	arCOG00943	Radical SAM superfamily enzyme	R	na	na	0	0	14	14	0	0	0	0	1	0	0	1	0	1	1	1	1	1	1	1	1	1	1	1	1	0	0	1	1	0	1	1	1	1	1	1	1	1	1	1	1	1
cluster1083	-	conserved hypothetical protein	arCOG04388	Uncharacterized protein	S	na	na	0	0	14	14	0	0	0	0	1	0	0	1	0	1	1	1	1	1	1	1	1	1	1	1	1	0	0	1	1	0	1	1	1	1	1	1	1	1	1	1	1	1
cluster1084	-	protein of unknown function DUF114	arCOG01911	Periplasmic serine protease (ClpP class)	O	na	na	0	0.8	14	15	0	1	1	1	0	1	1	1	2	1	1	1	1	0	0	0	0	0	1	1	1	1	1	1	1	1	1	0	0	0	0	1	1	1	1	1	1	1
cluster1085	-	Uncharacterized protein, contains ferredoxin domain	arCOG04483	Uncharacterized protein containing a ferredoxin domain	S	na	na	0	0	14	15	1	1	1	1	0	0	0	0	0	2	1	1	1	1	1	1	1	1	0	1	0	1	1	1	1	0	1	1	1	1	1	1	1	1	1	1	1	1
cluster1086	-	ABC transporter ATP-binding protein	arCOG00196	ABC-type multidrug transport system, ATPase component	V	K09695	nodI; lipooligosaccharide transport system ATP-binding protein	0	0	14	15	0	1	1	1	0	0	0	0	1	0	0	1	1	1	1	1	1	1	1	2	1	1	1	1	1	0	0	1	1	1	1	1	1	1	1	1	1	1
cluster1088	-	molybdenum-dependent transcriptional regulator	arCOG00228	Molybdopterin-binding protein	H	K02019	modE; molybdate transport system regulatory protein	0	0	14	14	1	1	0	1	1	0	0	0	1	1	1	1	1	1	1	1	1	1	0	0	0	1	1	1	1	0	1	1	1	1	1	1	1	1	1	0	0	1
cluster1092	-	conserved hypothetical protein	arCOG01175	RecA-superfamily ATPase implicated in signal transduction, inactivated	T	na	na	0	0	14	14	0	1	1	1	1	1	1	0	1	0	0	1	1	1	1	1	1	1	0	0	0	1	1	1	1	1	0	1	1	1	1	1	1	1	1	0	0	1
cluster1101	-	hypothetical protein	arCOG04912	Uncharacterized protein	S	na	na	0	1	14	14	0	0	0	0	0	0	0	1	1	1	1	1	1	1	1	1	1	1	1	1	1	0	0	0	0	0	1	1	1	1	1	1	1	1	1	1	1	1
cluster1102	-	conserved hypothetical protein, membrane	arCOG04995	Predicted component of type IV pili like system	N	na	na	0	1.92857	14	14	0	0	0	0	1	1	1	1	1	1	1	1	1	1	1	1	1	1	0	0	0	0	0	1	1	1	1	1	1	1	1	1	1	1	1	0	0	1
cluster1105	-	Radical SAM domain protein	arCOG00942	Radical SAM superfamily enzyme	R	na	na	0	0	14	14	0	0	0	0	1	0	0	1	0	1	1	1	1	1	1	1	1	1	1	1	1	0	0	1	1	0	1	1	1	1	1	1	1	1	1	1	1	1
cluster1107	-	putative TatD deoxyribonuclease	arCOG00893	Predicted metal-dependent hydrolase (urease superfamily)	R	K07049	K07049; TatD-related deoxyribonuclease	0	0	14	14	0	1	1	1	0	0	0	1	1	1	1	1	1	1	1	1	1	1	0	0	0	1	1	1	1	0	1	1	1	1	1	1	1	1	1	0	0	1
cluster1112	-	NAD(P)/FAD-dependent oxidoreductase	arCOG00570	Dehydrogenase (flavoprotein)	C	na	na	0	0.0714286	14	14	0	0	0	0	1	0	0	1	0	1	1	1	1	1	1	1	1	1	1	1	1	0	0	1	1	0	1	1	1	1	1	1	1	1	1	1	1	1
cluster1114	-	protein belonging to Uncharacterized protein family UPF0058	arCOG02254	Predicted metal-binding protein	R	na	na	0	0	14	14	1	0	0	1	1	1	1	0	1	1	1	1	1	0	1	1	1	1	0	0	0	0	1	1	1	1	1	1	1	1	1	1	1	1	1	0	0	1
cluster1116	-	protein of unknown function DUF54	arCOG01045	Dephospho-CoA kinase	H	K09736	K09736; uncharacterized protein	0	0	14	14	0	0	0	0	1	0	0	1	1	1	1	0	1	1	1	1	1	1	1	1	1	0	0	1	1	0	1	1	1	1	1	1	1	1	1	1	1	1
cluster1119	-	conserved hypothetical protein	arCOG04970	Vsr-like endonucleases, PD-DExK superfamily	L	na	na	0	0	14	14	1	0	0	0	1	0	0	0	0	1	1	1	1	1	1	1	1	1	1	1	1	0	0	1	1	0	1	1	1	1	1	1	1	1	1	1	1	1
cluster1121	-	DNA-binding transcriptional regulator, Lrp family	arCOG01629	DNA-binding transcriptional regulator, Lrp family	K	K22225	ahbAB; siroheme decarboxylase	0	0	14	14	1	0	0	0	1	1	0	1	1	0	0	1	1	1	1	1	1	1	1	1	0	0	0	1	1	1	0	1	1	1	1	1	1	1	1	1	1	1
cluster1124	-	diaminopimelate epimerase	arCOG02255	Diaminopimelate epimerase/Proline racemase	E	K01778	dapF; diaminopimelate epimerase [EC:5.1.1.7]	0	0	14	14	1	1	1	1	1	1	1	1	1	0	0	1	1	0	0	0	0	0	1	1	1	1	1	1	1	1	0	0	0	0	0	1	1	1	1	1	1	1
cluster1147	-	NAD(P)/FAD-dependent oxidoreductase	arCOG01521	Phytoene dehydrogenase or related enzyme	Q	na	na	0	0.0714286	14	14	0	1	1	1	0	0	0	1	1	1	1	1	1	1	1	1	1	1	0	0	0	1	1	1	1	0	1	1	1	1	1	1	1	1	1	0	0	1
cluster1148	-	iron-sulfur protein with 4Fe-4S cluster	arCOG02447	Uncharacterized protein	S	na	na	0	0	14	14	0	1	1	1	0	0	0	1	1	1	1	1	1	1	1	1	1	1	0	0	0	1	1	1	1	0	1	1	1	1	1	1	1	1	1	0	0	1
cluster1152	-	putative magnesium and cobalt transport protein CorA	arCOG02265	Mg2+ and Co2+ transporter	P	K03284	corA; magnesium transporter	0	2	14	14	0	0	1	1	0	0	0	0	0	1	1	1	1	1	1	1	1	1	1	1	1	1	1	1	1	0	1	1	1	1	1	1	1	1	1	1	1	1
cluster1153	-	cadmium-translocating P-type ATPase	arCOG02763	Heavy-metal-associated domain (HMA)	P	K01533	copB; Cu2+-exporting ATPase [EC:3.6.3.4]	0	8	14	14	0	0	1	1	0	0	0	1	1	1	1	1	1	0	1	1	1	1	0	1	1	1	1	1	1	0	1	1	1	1	1	1	1	1	1	1	1	1
cluster1154	-	protein containing DUF1786, putative pyruvate format-lyase activating enzyme	arCOG04365	Actin superfamily ATPase	R	na	na	0	0.0714286	14	14	1	0	1	1	0	1	1	1	1	1	1	1	1	0	0	0	0	1	1	1	0	1	1	1	1	1	1	0	1	1	1	1	1	1	1	1	1	1
cluster1155	-	conserved hypothetical protein	arCOG04740	Uncharacterized protein	S	na	na	0	0	14	14	1	0	1	1	0	0	0	1	1	1	1	0	0	1	0	1	1	1	1	1	1	1	1	1	1	0	1	1	1	1	1	1	1	1	1	1	1	1
cluster1156	-	transcriptional regulator, ArsR family	arCOG03544	Chagasin family peptidase inhibitor I42 homolog	R	na	na	0	1.71429	14	14	0	1	1	1	0	1	1	0	1	1	1	0	1	1	1	1	1	1	0	0	0	1	1	1	1	1	1	1	1	1	1	1	1	1	1	0	0	1
cluster1164	-	DEAD/DEAH box helicase domain-containing protein	arCOG04743	Helicase associated uncharacterized terminal domain	R	K06877	DEAD/DEAH box helicase domain-containing protein	0	0	13	13	1	1	1	1	0	0	0	0	1	1	1	1	0	1	1	1	1	1	0	0	0	1	1	1	1	0	1	1	1	1	1	1	1	1	1	0	0	1
cluster1166	-	Nif3-like dinuclear metal center hexameric protein	arCOG04454	Putative GTP cyclohydrolase 1 type 2, NIF3 family	H	na	na	0	0	14	14	1	1	1	1	0	0	0	1	1	1	1	1	1	1	1	0	1	1	0	0	0	1	1	1	1	0	1	1	1	1	1	1	1	1	1	0	0	1
cluster1167	-	hypothetical protein	arCOG03321	Uncharacterized membrane protein	S	na	na	0	2.92857	14	14	0	0	0	0	0	0	0	1	1	1	1	1	1	1	1	1	1	1	1	1	1	0	0	0	0	0	1	1	1	1	1	1	1	1	1	1	1	1
cluster1168	-	putative phosphoadenosine phosphosulfate reductase	arCOG04073	MinD superfamily P-loop ATPase containing an inserted ferredoxin domain	C	K00390	cysH; phosphoadenosine phosphosulfate reductase [EC:1.8.4.8]	0.142857	0	14	14	0	1	1	1	0	0	0	0	1	1	1	1	1	1	1	1	1	1	0	1	0	1	1	1	1	0	1	1	1	1	1	1	1	1	1	1	1	1
cluster1169	-	conserved hypothetical protein	arCOG05136	Uncharacterized protein	S	na	na	0	0	14	14	1	1	1	1	0	0	0	0	0	1	1	1	1	0	0	1	1	1	1	1	1	1	1	1	1	0	1	0	1	1	1	1	1	1	1	1	1	1
cluster1171	-	AAA ATPase, central domain protein	arCOG04163	Predicted ATPase (AAA+ superfamily)	R	K07392	PRS2; AAA family ATPase	0	0	14	14	1	0	0	0	0	0	0	0	1	1	1	1	1	1	1	1	1	1	1	1	1	0	0	0	1	0	1	1	1	1	1	1	1	1	1	1	1	1
cluster1172	-	3-hydroxy-3-methylglutaryl-coenzyme A reductase	arCOG04260	Hydroxymethylglutaryl-CoA reductase	I	K00021	hydroxymethylglutaryl-CoA reductase (NADPH) [EC:1.1.1.34]	0	0	14	14	1	1	1	1	0	0	0	0	1	1	1	1	1	1	1	1	1	1	0	0	0	1	1	1	1	0	1	1	1	1	1	1	1	1	1	0	0	1
cluster1173	-	von Willebrand factor, type A	arCOG02907	vWFA domain containing protein	R	na	na	0	2.35714	14	14	0	0	0	0	0	0	0	1	1	1	1	1	1	1	1	1	1	1	1	1	1	0	0	0	0	0	1	1	1	1	1	1	1	1	1	1	1	1
cluster1174	-	conserved hypothetical membrane protein	arCOG02905	vWFA domain containing protein	R	na	na	0	2.78571	14	14	0	0	0	0	0	0	0	1	1	1	1	1	1	1	1	1	1	1	1	1	1	0	0	0	0	0	1	1	1	1	1	1	1	1	1	1	1	1
cluster1175	-	DUF58 domain-containing protein	arCOG02745	Uncharacterized protein, DUF58 family, contains vWF domain	S	na	na	0	0	14	14	0	0	0	0	0	0	0	1	1	1	1	1	1	1	1	1	1	1	1	1	1	0	0	0	0	0	1	1	1	1	1	1	1	1	1	1	1	1
cluster1178	-	cupin domain-containing protein	arCOG03003	Cupin domain containing protein	G	K01569	oxdD; oxalate decarboxylase [EC:4.1.1.2]	0	0.0714286	14	14	0	0	0	0	0	1	1	0	1	1	1	1	1	1	1	1	1	1	0	1	1	0	0	0	0	1	1	1	1	1	1	1	1	1	1	1	1	1
cluster1179	-	tetrahydromethanopterin:alpha-L-glutamate ligase	arCOG01589	Glutathione synthase/glutaminyl transferase/alpha-L-glutamate ligase	H	K15740	mptN; tetrahydromethanopterin:alpha-L-glutamate ligase [EC:6.3.2.33]	0	0	14	14	0	0	0	0	0	0	0	1	1	1	1	1	1	1	1	1	1	1	1	1	1	0	0	0	0	0	1	1	1	1	1	1	1	1	1	1	1	1
cluster1182	-	excinuclease ABC subunit UvrB	arCOG04748	Excinuclease ABC subunit B, helicase	L	K03702	uvrB; excinuclease ABC subunit B	0	0	14	14	1	0	0	0	0	0	1	0	1	1	1	1	1	1	1	1	1	1	0	1	1	0	0	0	1	1	1	1	1	1	1	1	1	1	1	1	1	1
cluster1183	-	excinuclease ABC subunit UvrC	arCOG04753	Excinuclease ABC subunit C	L	K03703	uvrC; excinuclease ABC subunit C	0	0	14	14	1	0	0	0	0	0	1	0	1	1	1	1	1	1	1	1	1	1	0	1	1	0	0	0	1	1	1	1	1	1	1	1	1	1	1	1	1	1
cluster1184	-	conserved hypothetical protein	arCOG05908	Ferritin-like domain	P	na	na	0	0	14	14	1	1	1	1	0	0	0	0	0	0	1	1	1	1	1	0	1	1	1	1	1	1	1	1	1	0	1	1	1	1	1	1	1	1	1	1	1	1
cluster1188	-	ADP-specific phosphofructokinase	arCOG03369	Archaeal ADP-dependent phosphofructokinase/glucokinase	G	K00918	pfkC; ADP-dependent phosphofructokinase/glucokinase [EC:2.7.1.146 2.7.1.147]	0	0	14	14	0	0	0	0	0	1	1	1	0	1	1	1	1	1	1	1	1	1	1	1	0	0	0	0	0	1	1	1	1	1	1	1	1	1	1	1	1	1
cluster1189	-	DUF2209 domain-containing protein	arCOG05010	Uncharacterized protein	S	na	na	0	0	14	14	0	1	1	0	0	0	0	1	0	1	1	1	1	1	1	1	1	1	0	1	1	1	1	1	1	0	1	1	1	1	1	1	1	1	1	1	1	1
cluster1191	-	KamA family radical SAM protein	arCOG03246	Lysine 2,3-aminomutase	E	na	na	0.0714286	0	14	14	0	1	1	0	0	1	1	0	1	1	1	0	1	1	1	0	1	1	1	0	1	1	1	1	1	1	1	1	1	1	1	1	1	1	1	1	1	1
cluster1192	-	ArsR family transcriptional regulator	arCOG01681	Transcriptional regulator containing HTH domain, ArsR family	K	K21903	smtB; ArsR family transcriptional regulator, zinc-responsive transcriptional repressor	0	0	14	14	0	1	1	1	0	0	0	1	1	1	1	1	1	1	1	1	1	1	0	0	0	1	1	1	1	0	1	1	1	1	1	1	1	1	1	0	0	1
cluster1195	-	beta-ribofuranosylaminobenzene 5'-phosphate synthase	arCOG01031	4-hydroxybenzoate synthetase (chorismate lyase)	H	na	na	0	0	14	14	1	0	0	0	0	1	1	1	1	1	1	1	1	1	1	1	1	1	0	0	0	0	0	0	1	1	1	1	1	1	1	1	1	1	1	0	0	1
cluster1196	-	2-amino-3,7-dideoxy-D-threo-hept-6-ulosonate synthase	arCOG04044	2-amino-3,7-dideoxy-D-threo-hept-6-ulosonic acid synthase, DhnA-aldolase family	E	K16306	fructose-bisphosphate aldolase / 2-amino-3,7-dideoxy-D-threo-hept-6-ulosonate synthase [EC:4.1.2.13 2.2.1.10]	0	0	14	14	1	0	0	0	0	0	0	1	0	1	1	1	1	1	1	1	1	1	1	1	1	0	0	0	1	0	1	1	1	1	1	1	1	1	1	1	1	1
cluster1197	-	conserved hypothetical protein	arCOG04343	Uncharacterized protein	S	K09126	K09126; uncharacterized protein	0	0	14	14	1	1	1	1	0	0	1	1	0	1	1	0	1	1	0	1	1	1	0	1	0	1	1	1	1	1	1	1	1	1	1	1	1	1	1	1	1	1
cluster1198	-	4-hydroxybenzoate octaprenyltransferase	arCOG00482	4-hydroxybenzoate polyprenyltransferase or related prenyltransferase	H	K03179	ubiA; 4-hydroxybenzoate octaprenyltransferase [EC:2.5.1.-]	0	7.71429	14	14	0	0	0	0	0	0	0	1	1	1	1	1	1	1	1	1	1	1	1	1	1	0	0	0	0	0	1	1	1	1	1	1	1	1	1	1	1	1
cluster1200	-	polymer-forming cytoskeletal protein	arCOG04381	Uncharacterized protein	S	na	na	0	0	14	14	1	1	1	1	0	0	0	1	0	1	1	1	1	1	1	1	1	1	0	0	0	1	1	1	1	0	1	1	1	1	1	1	1	1	1	0	0	1
cluster1202	-	histidine triad nucleotide-binding protein	arCOG00419	HIT family hydrolase	F	K02503	HINT1, hinT, hit; histidine triad (HIT) family protein	0	0	14	14	0	0	0	0	0	0	0	1	1	1	1	1	1	1	1	1	1	1	1	1	1	0	0	0	0	0	1	1	1	1	1	1	1	1	1	1	1	1
cluster1203	-	hypothetical protein	arCOG04981	Uncharacterized protein	S	na	na	0	0.5	14	14	0	0	0	0	0	0	0	1	1	1	1	1	1	1	1	1	1	1	1	1	1	0	0	0	0	0	1	1	1	1	1	1	1	1	1	1	1	1
cluster1207	-	Cupin domain-containing protein	arCOG03004	Cupin domain containing protein	S	na	na	0	0	14	14	1	1	1	1	0	1	1	0	1	0	1	0	1	0	1	1	0	1	0	1	1	1	1	1	1	1	1	1	1	1	1	1	1	1	1	1	1	1
cluster146	-	PGF-pre-PGF domain-containing protein			na	K13276	bpr; bacillopeptidase F [EC:3.4.21.-]	0	1	14	22	0	2	2	1	2	1	0	0	1	0	0	2	0	2	2	1	2	2	0	1	1	1	1	1	1	1	0	1	1	1	1	1	1	1	1	1	1	1
cluster16	-	CxxC-x17-CxxC domain-containing protein	arCOG03272	Zn finger protein	S	na	na	0.0555556	0	14	36	0	2	1	5	0	0	0	0	3	4	6	0	1	1	0	3	2	3	1	3	1	1	1	1	1	0	1	1	1	1	1	1	1	1	1	1	1	1
cluster54	-	PPXXXP-CTERM sorting domain-containing protein	arCOG06792	PKD repeats containing protein	R	na	na	0	0.896552	14	29	0	1	1	1	0	0	1	1	0	0	7	4	1	2	5	1	1	2	0	1	0	1	1	1	1	1	1	1	1	1	1	1	1	1	1	1	1	1
cluster639	-	conserved hypothetical protein			na	na	na	0	0.95	14	20	0	1	1	3	1	1	1	0	2	0	0	1	1	1	1	1	3	2	0	0	0	1	1	1	1	1	0	1	1	1	1	1	1	1	1	0	0	1
cluster645	-	secreted protein containing Peptidyl-prolyl cis-trans isomerase, FKBP-type domain protein	arCOG00981	FKBP-type peptidyl-prolyl cis-trans isomerase 2	O	na	na	0	0.25	14	20	0	0	1	2	0	1	1	0	1	2	2	1	1	2	2	1	2	1	0	0	0	1	1	1	1	1	1	1	1	1	1	1	1	1	1	0	0	1
cluster646	-	conserved hypothetical protein, membrane	arCOG04389	Uncharacterized membrane protein	S	na	na	0	6	14	18	0	0	0	0	0	1	0	0	1	1	1	2	3	1	1	1	1	2	1	1	1	0	0	0	0	1	1	1	1	1	1	1	1	1	1	1	1	1
cluster726	-	ABC-type transport system, involved in lipoprotein release, permease component	arCOG02315	ABC-type antimicrobial peptide transport system, permease component	V	K09808	ABC.LPT.P, lolC, lolE; lipoprotein-releasing system permease protein	0	4.21053	14	19	1	0	0	0	0	0	0	1	3	2	1	1	2	1	1	0	1	1	1	2	1	0	0	0	1	0	1	1	1	1	1	1	1	1	1	1	1	1
cluster731	-	DUF2149 domain-containing protein	arCOG03208	Uncharacterized protein	S	na	na	0	1	14	19	0	0	0	0	0	2	2	1	0	3	1	1	1	1	1	1	2	1	1	0	1	0	0	0	0	1	1	1	1	1	1	1	1	1	1	1	1	1
cluster753	-	Glycosyltransferase involved in cell wall bisynthesis	arCOG01411	Glycosyltransferase	M	na	na	0	0.0526316	14	19	2	2	2	1	1	1	0	2	1	1	1	0	0	0	0	1	0	1	0	2	1	1	1	1	1	1	1	0	1	1	1	1	1	1	1	1	1	1
cluster755	-	Thioredoxin domain-containing protein			na	K03671	trxA; thioredoxin 1	0	0.578947	14	19	1	1	2	2	1	0	0	0	0	2	3	1	1	1	1	1	1	1	0	0	0	1	1	1	1	0	1	1	1	1	1	1	1	1	1	0	0	1
cluster808	-	outer membrane transport energization protein ExbB	arCOG03209	Biopolymer transport protein	U	na	na	0	3	14	18	0	0	0	0	0	1	1	1	0	3	1	1	1	1	1	1	3	1	1	0	1	0	0	0	0	1	1	1	1	1	1	1	1	1	1	1	1	1
cluster820	-	protein containing DUF1628			na	na	na	0	1	14	17	0	0	0	0	1	1	1	1	1	1	1	2	1	1	2	1	1	2	0	0	0	0	0	1	1	1	1	1	1	1	1	1	1	1	1	0	0	1
cluster836	-	Circadian clock protein KaiC, central region domain protein	arCOG01174	RecA-superfamily ATPase implicated in signal transduction	T	K08482	kaiC; circadian clock protein KaiC	0	0	14	17	0	1	1	1	1	2	2	0	1	0	0	1	2	1	1	1	1	1	0	0	0	1	1	1	1	1	0	1	1	1	1	1	1	1	1	0	0	1
cluster850	-	DUF541 domain-containing protein	arCOG04715	Uncharacterized secereted protein, contains kinase-interacting SIMPL domain	S	K09807	K09807; uncharacterized protein	0	0.888889	14	18	0	1	1	1	0	0	0	0	1	1	1	0	1	1	1	2	2	3	0	1	1	1	1	1	1	0	1	1	1	1	1	1	1	1	1	1	1	1
cluster889	-	7,8-dihydropterin-6-yl-methyl-4-(beta-D-ribofuranosyl)aminobenzene 5'-phosphate synthase	arCOG00503	Metal-dependent hydrolase of the beta-lactamase superfamily II	R	K06897	7,8-dihydropterin-6-yl-methyl-4-(beta-D-ribofuranosyl)aminobenzene 5'-phosphate synthase [EC:2.5.1.105]	0	0	14	17	1	1	1	1	0	1	1	0	0	3	1	1	0	0	1	0	1	0	1	1	2	1	1	1	1	1	1	1	1	1	1	1	1	1	1	1	1	1
cluster891	-	conserved hypothetical protein	arCOG04841	Predicted transporter	R	na	na	0	6.94118	14	17	0	0	0	0	0	1	1	1	0	3	1	1	1	1	1	1	2	1	1	0	1	0	0	0	0	1	1	1	1	1	1	1	1	1	1	1	1	1
cluster892	-	putative small multi-drug export	arCOG01330	Uncharacterized membrane protein	S	na	na	0	3.9375	14	16	0	0	0	0	0	0	0	1	1	1	1	1	1	1	1	1	1	1	3	1	1	0	0	0	0	0	1	1	1	1	1	1	1	1	1	1	1	1
cluster900	-	membrane protein DedA, SNARE-associated domain	arCOG03118	Membrane protein DegA family	S	na	na	0	4.35294	14	17	2	1	1	1	0	1	1	0	2	1	1	1	0	1	0	1	2	1	0	0	0	1	1	1	1	1	1	1	1	1	1	1	1	1	1	0	0	1
cluster914	-	putative purine phosphoribosyltransferase	arCOG00040	Hypoxanthine phosphoribosyltransferase	H	K07101	K07101; uncharacterized protein	0	0	14	17	1	1	1	1	0	0	0	0	2	2	2	1	1	0	1	0	1	1	1	0	1	1	1	1	1	0	1	1	1	1	1	1	1	1	1	1	1	1
cluster925	-	Nitrilase/cyanide hydratase and apolipoprotein N-acyltransferase	arCOG00062	Predicted amidohydrolase	R	na	na	0	0	14	17	1	0	0	0	0	0	1	0	0	2	2	1	1	1	1	2	1	1	1	1	1	0	0	0	1	1	1	1	1	1	1	1	1	1	1	1	1	1
cluster971	-	dTDP-glucose 4,6-dehydratase	arCOG01371	dTDP-D-glucose 4,6-dehydratase	M	K01710	dTDP-glucose 4,6-dehydratase [EC:4.2.1.46]	0	0	14	15	1	1	1	1	1	0	0	1	1	2	1	0	0	1	0	0	0	1	1	1	1	1	1	1	1	0	1	1	1	1	1	1	1	1	1	1	1	1
cluster973	-	glycogen debranching enzyme, putative	arCOG03287	Glycogen debranching enzyme	G	na	na	0	0	14	16	0	1	1	0	0	0	0	0	0	2	2	1	1	1	1	1	1	1	1	1	1	1	1	1	1	0	1	1	1	1	1	1	1	1	1	1	1	1
cluster974	-	2,3-bisphosphoglycerate-independent phosphoglycerate mutase	arCOG03068	Phosphoglyceromutase	G	K15633	gpmI; 2,3-bisphosphoglycerate-independent phosphoglycerate mutase [EC:5.4.2.12]	0	0	14	16	0	0	0	0	0	0	0	1	1	2	2	1	1	1	1	1	1	1	1	1	1	0	0	0	0	0	1	1	1	1	1	1	1	1	1	1	1	1
cluster986	-	Glycosyltransferase involved in cell wall bisynthesis	arCOG01411	Glycosyltransferase	M	na	na	0	0	14	16	3	1	1	1	0	1	0	1	1	1	1	0	0	0	0	1	0	1	1	1	1	1	1	1	1	1	1	0	1	1	1	1	1	1	1	1	1	1
cluster987	-	flavodoxin/nitric oxide synthase	arCOG00510	Multimeric flavodoxin WrbA	R	K03809	wrbA; Trp repressor binding protein	0	0.0666667	14	15	1	1	1	1	1	1	0	0	0	1	1	1	1	0	0	0	1	1	1	0	2	1	1	1	1	1	1	0	1	1	1	1	1	1	1	1	1	1
cluster988	-	cytochrome c-type biogenesis protein CcsB	arCOG00270	Cytochrome c biogenesis factor	O	K02198	ccmF; cytochrome c-type biogenesis protein CcmF	0	7.06667	14	15	1	1	0	1	1	1	0	0	2	1	0	1	1	1	1	1	1	1	0	0	0	1	1	1	1	1	1	1	1	1	1	1	1	1	1	0	0	1
cluster99	-	Uncaracterized surface protein containing fasciclin (FAS1) repeats	arCOG06738	Surface protein containing fasciclin-like repeats	M	na	na	0	0.44	14	25	4	1	4	2	0	0	0	0	0	2	1	1	0	1	1	1	1	3	0	1	2	1	1	1	1	0	1	1	1	1	1	1	1	1	1	1	1	1
cluster997	-	putative AsnC/Lrp family transcriptional regulator	arCOG01117	Lrp/AsnC family C-terminal domain	K	na	na	0	0	14	15	2	1	1	1	1	0	0	0	1	1	1	0	0	0	0	1	1	1	1	1	1	1	1	1	1	0	1	0	1	1	1	1	1	1	1	1	1	1
cluster1006	-	Radical SAM superfamily enzyme YgiQ, UPF0313 family	arCOG01356	Radical SAM superfamily enzyme	C	na	na	0	0	13	15	1	1	1	1	1	1	1	1	2	0	1	0	0	1	0	0	1	0	0	2	0	1	1	1	1	1	1	1	1	1	1	1	1	1	1	1	1	1
cluster1016	-	DNA ligase D, 3'-phosphoesterase domain-containing protein/DNA ligase D, polymerase domain-containing protein	arCOG05256	ATP-dependent DNA ligase, 3'-phosphoesterase domain	L	na	na	0	0	13	16	2	1	2	2	1	0	0	0	1	1	1	1	1	0	1	0	0	0	0	1	1	1	1	1	1	0	1	1	0	0	1	1	1	1	1	1	1	1
cluster1028	-	putative truncated cobalamin biosynthesis protein	arCOG02248	ABC-type Co2+ transport system, permease component	P	K02007	cbiM; cobalt/nickel transport system permease protein	0	6.2	13	15	1	1	1	1	1	0	0	1	1	2	2	0	0	1	0	1	1	0	0	1	0	1	1	1	1	0	1	1	1	1	1	1	1	1	1	1	1	1
cluster1044	-	ATPase type IV secretory pathway VirB11 component like protein	arCOG01817	ATPase involved in archaellum/pili biosynthesis	N	K07332	flaI-A, flaI; archaeal flagellar protein FlaI	0	0	13	15	0	1	0	1	0	1	1	1	1	2	1	1	0	2	0	1	1	1	0	0	0	1	1	1	1	1	1	1	1	1	1	1	1	1	1	0	0	1
cluster1059	-	PGF-CTERM sorting domain-containing protein	arCOG03269	Uncharacterized protein, contains DUF11 domain	S	na	na	0	1	13	15	0	0	0	0	0	0	0	1	3	1	1	1	1	1	1	0	1	1	1	1	1	0	0	0	0	0	1	1	1	1	1	1	1	1	1	1	1	1
cluster1061	-	FMN-binding glutamate synthase family protein	arCOG00619	Glutamate synthase domain 2 and ferredoxin domain	E	na	na	0	0	13	14	0	1	1	0	1	1	1	0	2	0	0	1	0	0	1	1	1	0	1	1	1	1	1	1	1	1	0	1	1	1	1	1	1	1	1	1	1	1
cluster1067	-	Nucleotide-binding universal stress protein, UspA family	arCOG02053	Nucleotide-binding protein, UspA family	T	na	na	0	0	13	15	1	1	1	2	0	1	0	0	1	1	1	2	0	0	0	1	0	0	1	1	1	1	1	1	1	1	1	0	0	1	1	1	1	1	1	1	1	1
cluster1079	-	chemotaxis protein CheW	arCOG02395	Chemotaxis signal transduction protein	N	K03408	cheW; purine-binding chemotaxis protein CheW	0	0	13	15	0	0	0	1	0	1	1	1	1	2	1	1	1	1	0	1	1	2	0	0	0	0	1	1	1	1	1	1	1	1	1	1	1	1	1	0	0	1
cluster1090	-	sodium/proton antiporter, CPA1 family (TC 2.A.36)	arCOG01962	NhaP-type Na+/H+ and K+/H+ antiporter with a unique C-terminal domain	P	K11105	cvrA, nhaP2; cell volume regulation protein A	0	11.3077	13	13	1	0	0	1	1	0	0	1	0	1	1	1	1	1	1	0	1	0	0	1	1	0	1	1	1	0	1	1	1	1	1	1	1	1	1	1	1	1
cluster1096	-	conserved hypothetical protein, membrane	arCOG04938	Uncharacterized membrane protein	S	na	na	0	3.73333	13	15	0	0	0	0	0	1	1	1	0	1	1	1	0	1	1	1	2	2	0	1	1	0	0	0	0	1	1	1	1	1	1	1	1	1	1	1	1	1
cluster1104	-	N-acetylglucosamine-1-phosphate uridyltransferase (contains nucleotidyltransferase and I-patch acetyltransferase domains)	arCOG01848	Acetyltransferase (isoleucine patch superfamily)	R	na	na	0	0.0666667	13	15	1	0	3	1	0	1	1	0	1	0	1	0	0	1	0	1	1	1	1	1	0	1	1	1	1	1	1	1	1	1	1	1	1	1	1	1	1	1
cluster1111	-	4Fe-4S binding domain-containing protein	arCOG02772	Polyferredoxin	C	na	na	0.133333	3	13	15	0	0	1	0	0	0	0	0	1	1	1	2	1	1	1	1	2	1	0	1	1	1	1	1	1	0	1	1	1	1	1	1	1	1	1	1	1	1
cluster1131	-	FprA family A-type flavoprotein	arCOG00509	Flavorubredoxin	C	na	na	0	0	13	14	0	1	1	1	0	0	1	0	1	1	1	1	1	0	0	1	1	1	0	2	0	1	1	1	1	1	1	0	1	1	1	1	1	1	1	1	1	1
cluster1141	-	chemotaxis protein CheD	arCOG02380	Chemotaxis protein; stimulates methylation of MCP protein	N	K03411	cheD; chemotaxis protein CheD [EC:3.5.1.44]	0	0.142857	13	14	0	0	0	1	0	1	1	1	1	2	1	1	1	1	0	1	1	1	0	0	0	0	1	1	1	1	1	1	1	1	1	1	1	1	1	0	0	1
cluster1142	-	putative iron compound ABC transporter permease protein	arCOG01007	ABC-type Fe3+-siderophore transport system, permease component	P	K02015	ABC.FEV.P; iron complex transport system permease protein	0	9.07692	13	13	0	1	1	1	1	1	1	0	0	1	1	0	1	1	0	0	1	0	0	1	1	1	1	1	1	1	1	1	1	1	1	1	1	1	1	1	1	1
cluster1143	-	protein-glutamate O-methyltransferase CheR	arCOG04402	Methylase of chemotaxis methyl-accepting protein	N	K00575	cheR; chemotaxis protein methyltransferase CheR [EC:2.1.1.80]	0	0	13	14	0	0	0	1	0	1	1	1	1	2	1	1	1	1	0	1	1	1	0	0	0	0	1	1	1	1	1	1	1	1	1	1	1	1	1	0	0	1
cluster1144	-	chemotaxis protein CheA	arCOG04699	Uncharacterized protein	S	K03407	cheA; two-component system, chemotaxis family, sensor kinase CheA [EC:2.7.13.3]	0	0	13	14	0	0	0	1	0	1	1	1	1	2	1	1	1	1	0	1	1	1	0	0	0	0	1	1	1	1	1	1	1	1	1	1	1	1	1	0	0	1
cluster1145	-	chemotaxis response regulator protein-glutamate methylesterase	arCOG02382	Chemotaxis response regulator containing a CheY-like receiver domain and a methylesterase domain	N	K03412	cheB; two-component system, chemotaxis family, response regulator CheB [EC:3.1.1.61]	0	0	13	14	0	0	0	1	0	1	1	1	1	2	1	1	1	1	0	1	1	1	0	0	0	0	1	1	1	1	1	1	1	1	1	1	1	1	1	0	0	1
cluster1146	-	phosphoribosyl-ATP pyrophosphatase	arCOG02677	Phosphoribosyl-ATP pyrophosphohydrolase	E	K01523	hisE; phosphoribosyl-ATP pyrophosphohydrolase [EC:3.6.1.31]	0	0	13	13	0	1	1	1	1	0	0	0	0	1	1	1	1	1	1	1	1	1	0	0	0	1	1	1	1	0	1	1	1	1	1	1	1	1	1	0	0	1
cluster1149	-	membrane protein containing Yip1 domain protein	arCOG02054	Uncharacterized conserved membrane protein, Yip1 family	S	na	na	0	5	13	14	0	1	1	1	1	1	0	0	1	1	1	0	0	1	1	2	1	1	0	0	0	1	1	1	1	1	1	1	1	1	1	1	1	1	1	0	0	1
cluster115	-	S-layer-related duplication domain protein	arCOG07556	Uncharacterized protein	S	na	na	0	1.875	13	24	0	0	0	0	0	0	0	0	2	2	2	2	3	2	1	2	3	2	1	1	1	0	0	0	0	0	1	1	1	1	1	1	1	1	1	1	1	1
cluster1151	-	L-threonine synthase	arCOG01434	Threonine synthase and cysteate synthase	E	K01733	thrC; threonine synthase [EC:4.2.3.1]	0.0769231	0	13	13	1	1	1	1	1	1	0	1	1	1	1	1	1	0	1	0	0	0	0	0	0	1	1	1	1	1	1	1	0	0	1	1	1	1	1	0	0	1
cluster1157	-	DUF1805 domain-containing protein	arCOG04424	Uncharacterized protein	S	na	na	0	0	13	13	0	0	0	0	0	0	0	1	1	1	1	1	1	1	1	1	1	1	1	0	1	0	0	0	0	0	1	1	1	1	1	1	1	1	1	1	1	1
cluster1159	-	hypothetical protein			na	na	na	0	0	13	14	1	1	0	1	0	1	0	0	1	1	1	1	0	0	1	0	1	1	0	2	1	1	1	1	1	1	1	1	1	1	1	1	1	1	1	1	1	1
cluster1163	-	Trk K+ transport system, NAD-binding component	arCOG01960	K+ transport system, NAD-binding component fused to Ion channel	P	na	na	0	2.92308	13	13	1	0	1	0	0	1	1	0	1	1	1	0	1	1	1	0	1	1	1	0	0	1	1	1	1	1	1	1	1	1	1	1	1	1	1	1	1	1
cluster1170	-	hypothetical protein	arCOG03379	Uncharacterized protein	S	na	na	0	0	13	13	0	0	0	0	1	1	1	0	1	1	1	1	1	1	1	1	1	1	0	0	0	0	0	1	1	1	1	1	1	1	1	1	1	1	1	0	0	1
cluster1176	-	Uncharacterized conserved protein UCP024492	arCOG00761	tRNA (Thr-GGU) A37 N-methylase	J	na	na	0	0	13	14	1	1	1	1	1	1	0	0	1	1	0	0	0	2	1	1	1	1	0	0	0	1	1	1	1	1	1	1	1	1	1	1	1	1	1	0	0	1
cluster1177	-	Protein of unknown function CGGC region	arCOG02639	Predicted metal-binding protein	S	na	na	0	0	13	14	0	0	0	0	0	1	1	0	1	1	1	1	1	2	1	1	1	1	0	0	1	0	0	0	0	1	1	1	1	1	1	1	1	1	1	0	1	1
cluster1180	-	conserved hypothetical protein, membrane	arCOG03366	Uncharacterized membrane protein	S	na	na	0	2	13	13	1	0	0	0	1	1	1	0	0	1	1	1	1	1	1	1	1	1	0	0	0	0	0	1	1	1	1	1	1	1	1	1	1	1	1	0	0	1
cluster1186	-	energy-coupling factor ABC transporter substrate-binding protein	arCOG04384	ABC-type cobalt transport system, periplasmic component	P	K02009	cbiN; cobalt/nickel transport protein	0	2	13	14	0	1	0	0	0	0	0	1	0	1	2	1	0	1	1	1	1	1	1	1	1	1	1	1	1	0	1	1	1	1	1	1	1	1	1	1	1	1
cluster1187	-	3-methyladenine DNA glycosylase/8-oxoguanine DNA glycosylase	arCOG00464	3-methyladenine DNA glycosylase/8-oxoguanine DNA glycosylase	L	K03660	OGG1; N-glycosylase/DNA lyase [EC:3.2.2.- 4.2.99.18]	0	0	13	13	1	0	0	0	1	1	0	1	1	1	1	0	1	1	1	1	1	1	0	0	0	0	0	1	1	1	1	1	1	1	1	1	1	1	1	0	0	1
cluster1193	-	DUF356 domain-containing protein	arCOG04842	Uncharacterized protein	S	K09727	K09727; uncharacterized protein	0	0	13	13	0	1	1	1	0	0	0	0	1	1	1	1	1	1	1	1	1	1	0	0	0	1	1	1	1	0	1	1	1	1	1	1	1	1	1	0	0	1
cluster1199	-	conserved hypothetical protein	arCOG02258	RPA family protein, a subunit of RPA complex in P.furiosus	L	K09746	K09746; uncharacterized protein	0	0	13	13	1	1	1	1	0	0	0	0	1	1	1	1	1	1	0	1	1	1	0	0	0	1	1	1	1	0	1	1	1	1	1	1	1	1	1	0	0	1
cluster1201	-	cysteinyl-tRNA synthetase	arCOG00486	Cysteinyl-tRNA synthetase	J	K01883	CARS, cysS; cysteinyl-tRNA synthetase [EC:6.1.1.16]	0	0	13	14	0	1	1	1	0	1	0	0	2	1	1	1	1	0	1	1	1	1	0	0	0	1	1	1	1	1	1	1	1	1	1	1	1	1	1	0	0	1
cluster1204	-	cell division protein FtsZ	arCOG02202	Cell division GTPase	D	K22222	cetZ; tubulin-like protein CetZ	0	0	13	13	0	0	0	0	1	1	1	0	0	1	0	1	1	1	1	0	1	1	1	1	1	0	0	1	1	1	1	1	1	1	1	1	1	1	1	1	1	1
cluster1205	-	protein of unknown function DUF125, transmembrane	arCOG01091	Predicted Fe2+/Mn2+ transporter, VIT1/CCC1 family	P	na	na	0	4.84615	13	13	1	1	1	0	1	1	1	1	0	0	0	0	0	1	1	1	1	0	1	0	1	1	1	1	1	1	0	1	1	1	1	1	1	1	1	1	1	1
cluster1206	-	protein of unknown function DUF211	arCOG04140	Uncharacterized protein	S	K09732	K09732; uncharacterized protein	0	0	13	13	1	1	1	0	1	1	1	1	0	0	0	0	0	1	1	1	1	0	1	0	1	1	1	1	1	1	0	1	1	1	1	1	1	1	1	1	1	1
cluster1233	-	conserved hypothetical protein	arCOG00720	PIN domain containing protein	V	K09006	K09006; uncharacterized protein	0	0	13	13	0	0	0	0	0	0	0	0	1	1	1	1	1	1	1	1	1	1	1	1	1	0	0	0	0	0	1	1	1	1	1	1	1	1	1	1	1	1
cluster1235	-	Carbonic anhydrases/acetyltransferases isoleucine patch superfamily-like protein	arCOG01849	Isoleucine patch superfamily protein	R	na	na	0	0.0769231	13	13	1	1	1	1	0	0	0	0	1	1	1	0	1	1	1	0	1	1	1	0	0	1	1	1	1	0	1	1	1	1	1	1	1	1	1	1	1	1
cluster1240	-	eRF1 domain protein 2 domain protein	arCOG01743	Peptide chain release factor eRF1	J	na	na	0	0	13	13	0	0	0	0	0	1	1	0	1	1	1	1	1	1	0	0	1	1	1	1	1	0	0	0	0	1	1	1	1	1	1	1	1	1	1	1	1	1
cluster1242	-	acyl-CoA synthetase (AMP-forming)/AMP-acid ligase II	arCOG00856	Acyl-CoA synthetase (AMP-forming)/AMP-acid ligase II	I	K00666	fatty-acyl-CoA synthase [EC:6.2.1.-]	0	0.230769	13	13	0	1	1	1	0	0	0	0	0	1	1	0	1	1	1	1	1	1	0	1	1	1	1	1	1	0	1	1	1	1	1	1	1	1	1	1	1	1
cluster1247	-	appr-1-p processing domain-containing protein	arCOG04225	O-acetyl-ADP-ribose deacetylase (regulator of RNase III), contains Macro domain	J	na	na	0	0	13	13	0	1	0	0	0	0	1	0	1	1	1	1	0	1	1	1	1	1	0	1	1	1	1	1	1	1	1	1	1	1	1	1	1	1	1	1	1	1
cluster1249	-	conserved hypothetical protein	arCOG04321	Uncharacterized protein DUF711 family, similar to ribonucleotide reductase and pyruvate formate lyase	S	K09157	K09157; uncharacterized protein	0	0	13	13	1	1	1	1	0	0	0	0	1	1	1	0	1	1	1	1	1	1	0	0	0	1	1	1	1	0	1	1	1	1	1	1	1	1	1	0	0	1
cluster1250	-	exosome subunit/U3 small nucleolar ribonucleoprotein (snoRNP) component, contains IMP4 domain	arCOG04341	DNA-directed RNA polymerase, subunit RPC12/RpoP (contains C4-type Zn-finger)	K	K14561	IMP4; U3 small nucleolar ribonucleoprotein protein IMP4	0	0	13	13	0	0	0	0	0	0	0	1	1	1	1	1	1	1	1	1	1	1	0	1	1	0	0	0	0	0	1	1	1	1	1	1	1	1	1	1	1	1
cluster1254	-	Phosphoribosylformylglycinamidine synthetase, PurS subunit	arCOG04462	Phosphoribosylformylglycinamidine (FGAM) synthase, PurS component	F	K01952	purL, PFAS; phosphoribosylformylglycinamidine synthase [EC:6.3.5.3]	0	0	13	13	1	0	0	0	1	0	1	1	0	1	1	1	1	1	1	1	1	1	0	0	0	0	0	1	1	1	1	1	1	1	1	1	1	1	1	0	0	1
cluster1256	-	metal-dependent transcriptional regulator	arCOG02100	Mn-dependent transcriptional regulator (DtxR family)	K	na	na	0	0	13	13	0	1	1	1	0	0	0	0	1	1	1	1	1	1	1	1	1	1	0	0	0	1	1	1	1	0	1	1	1	1	1	1	1	1	1	0	0	1
cluster1259	-	Ribonuclease BN, tRNA processing enzyme	arCOG00500	Metal-dependent hydrolase of the beta-lactamase superfamily	R	na	na	0	0	13	13	1	0	0	0	0	0	0	0	0	1	1	1	1	1	1	1	1	1	1	1	1	0	0	0	1	0	1	1	1	1	1	1	1	1	1	1	1	1
cluster1261	-	conserved hypothetical protein, secreted	arCOG03387	Uncharacterized protein	S	na	na	0	0.769231	13	13	0	0	0	0	0	1	1	1	1	1	1	1	1	1	1	1	1	1	0	0	0	0	0	0	0	1	1	1	1	1	1	1	1	1	1	0	0	1
cluster1263	-	sodium:solute symporter family protein	arCOG01316	Na+/proline symporter	E	na	na	0	13	13	13	0	0	0	0	0	0	0	1	0	1	1	1	1	1	1	1	1	1	1	1	1	0	0	0	0	0	1	1	1	1	1	1	1	1	1	1	1	1
cluster1264	-	conserved hypothetical protein	arCOG01359	Radical SAM superfamily enzyme	C	na	na	0	0	13	13	0	1	1	1	0	0	0	0	1	1	1	1	1	1	1	1	1	1	0	0	0	1	1	1	1	0	1	1	1	1	1	1	1	1	1	0	0	1
cluster1265	-	L-ascorbate metabolism protein UlaG, beta-lactamase superfamily	arCOG00497	Zn-dependent hydrolase of the beta-lactamase fold	R	na	na	0	0	13	13	1	0	0	0	0	0	1	1	0	1	1	1	1	1	1	1	1	1	1	0	0	0	0	0	1	1	1	1	1	1	1	1	1	1	1	1	1	1
cluster1266	-	putative phosphoadenosine phosphosulfate reductase	arCOG02460	Ferredoxin	C	K00390	cysH; phosphoadenosine phosphosulfate reductase [EC:1.8.4.8]	0	0	13	13	0	1	1	1	0	0	0	1	1	0	1	1	1	1	1	1	1	1	0	0	0	1	1	1	1	0	1	1	1	1	1	1	1	1	1	0	0	1
cluster1267	-	putative HTH-type transcriptional regulator	arCOG01866	Predicted transcriptional regulator, xre family	K	na	na	0	0	13	13	0	1	1	1	0	0	0	0	0	1	1	0	0	1	1	1	1	1	1	1	1	1	1	1	1	0	1	1	1	1	1	1	1	1	1	1	1	1
cluster1268	-	hypothetical protein	arCOG02874	Uncharacterized membrane protein	S	na	na	0	1.15385	13	13	0	0	0	0	0	0	0	0	1	1	1	1	1	1	1	1	1	1	1	1	1	0	0	0	0	0	1	1	1	1	1	1	1	1	1	1	1	1
cluster1271	-	2-oxoglutarate ferredoxin oxidoreductase subunit beta	arCOG01599	Pyruvate:ferredoxin oxidoreductase or related 2-oxoacid:ferredoxin oxidoreductase, beta subunit	C	K00175	korB; 2-oxoglutarate ferredoxin oxidoreductase subunit beta [EC:1.2.7.3]	0	0.0769231	13	13	1	0	0	0	0	0	0	0	1	1	1	1	1	1	1	1	1	1	0	1	1	0	0	0	1	0	1	1	1	1	1	1	1	1	1	1	1	1
cluster1272	-	conserved hypothetical protein	arCOG04941	ACT domain-containing protein	T	K07166	ACT domain-containing protein	0	0	13	13	1	1	1	1	0	0	0	0	1	1	1	0	1	1	1	1	1	1	0	0	0	1	1	1	1	0	1	1	1	1	1	1	1	1	1	0	0	1
cluster1273	-	DUF434 domain-containing protein	arCOG03229	Uncharacterized protein	S	na	na	0	0	13	13	0	0	0	0	0	0	0	1	1	1	1	1	1	0	1	1	1	1	1	1	1	0	0	0	0	0	1	1	1	1	1	1	1	1	1	1	1	1
cluster1274	-	conserved hypothetical protein	arCOG03197	Uncharacterized protein	S	na	na	0	0	13	13	1	1	1	1	0	0	0	1	1	1	1	1	1	0	0	0	0	0	1	1	1	1	1	1	1	0	1	0	0	0	0	1	1	1	1	1	1	1
cluster1277	-	pyruvate kinase	arCOG04120	Pyruvate kinase	G	K00873	PK, pyk; pyruvate kinase [EC:2.7.1.40]	0	0	13	13	0	1	1	1	0	0	0	1	0	1	1	1	1	1	1	1	1	1	0	0	0	1	1	1	1	0	1	1	1	1	1	1	1	1	1	0	0	1
cluster1278	-	2,3-di-O-geranylgeranylglyceryl phosphate reductase	arCOG00570	Dehydrogenase (flavoprotein)	C	na	na	0	0	13	13	0	0	0	0	0	0	0	1	0	1	1	1	1	1	1	1	1	1	1	1	1	0	0	0	0	0	1	1	1	1	1	1	1	1	1	1	1	1
cluster1279	-	putative arsenite resistance protein	arCOG02190	Arsenite efflux pump ACR3 or related permease	P	K03325	TC.ACR3; arsenite transporter, ACR3 family	0	9.76923	13	13	0	1	1	1	0	0	0	1	1	1	1	0	1	0	1	1	0	0	1	1	1	1	1	1	1	0	1	1	0	1	1	1	1	1	1	1	1	1
cluster1280	-	putative bacterial type II secretion system protein	arCOG01808	Pilus assembly protein TadC	N	K07333	flaJ-A, flaJ; archaeal flagellar protein FlaJ	0	8.07692	13	13	0	1	1	1	1	1	1	0	1	0	0	1	0	1	1	1	1	1	0	0	0	1	1	1	1	1	0	1	1	1	1	1	1	1	1	0	0	1
cluster1282	-	phosphoribosylaminoimidazole-succinocarboxamide synthase	arCOG04421	Phosphoribosylaminoimidazolesuccinocarboxamide (SAICAR) synthase	F	K01923	purC; phosphoribosylaminoimidazole-succinocarboxamide synthase [EC:6.3.2.6]	0	0	13	13	1	1	1	0	0	0	0	0	1	1	1	1	1	1	1	1	1	1	0	0	0	1	1	1	1	0	1	1	1	1	1	1	1	1	1	0	0	1
cluster1283	-	pyrroline-5-carboxylate reductase	arCOG00455	Pyrroline-5-carboxylate reductase	E	K00286	proC; pyrroline-5-carboxylate reductase [EC:1.5.1.2]	0	0	13	13	0	0	0	0	0	1	1	0	1	1	1	1	1	1	1	1	1	1	0	1	0	0	0	0	0	1	1	1	1	1	1	1	1	1	1	1	1	1
cluster1285	-	putative coenzyme F420 hydrogenase subunit beta	arCOG02650	Coenzyme F420-reducing hydrogenase, beta subunit	C	K22174	fqoF; F420H2:quinone oxidoreductase subunit F [EC:1.1.98.4]	0	0	13	13	1	1	1	1	0	1	1	0	0	1	1	0	1	0	1	1	1	1	0	0	0	1	1	1	1	1	1	1	1	1	1	1	1	1	1	0	0	1
cluster1292	-	DNA mismatch repair protein MutS	arCOG02897	Mismatch repair ATPase (MutS family)	L	K03555	mutS; DNA mismatch repair protein MutS	0	0	13	13	0	0	0	0	0	0	0	0	1	1	1	1	1	1	1	1	1	1	1	1	1	0	0	0	0	0	1	1	1	1	1	1	1	1	1	1	1	1
cluster1293	-	U32 family peptidase	arCOG03203	Collagenase family protease	O	K08303	putative protease [EC:3.4.-.-]	0	0	13	13	0	0	0	0	0	0	0	0	1	1	1	1	1	1	1	1	1	1	1	1	1	0	0	0	0	0	1	1	1	1	1	1	1	1	1	1	1	1
cluster1294	-	putative transcriptional regulator, CopG/Arc/MetJ family	arCOG04735	CopG/MetJ, RHH domain containing DNA-binding protein, often an antitoxin in Type II toxin-antitoxin systems	V	na	na	0	0	13	13	0	1	1	1	0	0	0	0	0	1	1	0	0	1	1	1	1	1	1	1	1	1	1	1	1	0	1	1	1	1	1	1	1	1	1	1	1	1
cluster1297	-	conserved hypothetical protein	arCOG04966	Uncharacterized protein	S	na	na	0	0	13	13	1	1	1	1	0	0	0	0	0	1	1	1	1	1	1	1	1	1	0	0	0	1	1	1	1	0	1	1	1	1	1	1	1	1	1	0	0	1
cluster1299	-	conserved hypothetical protein	arCOG00995	Queuine tRNA-ribosyltransferase related protein	J	na	na	0	0	13	13	1	1	1	1	0	0	0	0	0	1	1	1	1	1	1	1	1	1	0	0	0	1	1	1	1	0	1	1	1	1	1	1	1	1	1	0	0	1
cluster1301	-	exodeoxyribonuclease VII, small subunit	arCOG03646	Exonuclease VII small subunit	L	K03602	xseB; exodeoxyribonuclease VII small subunit [EC:3.1.11.6]	0	0	13	13	0	0	0	0	0	1	1	0	1	0	0	1	1	1	1	1	1	1	1	1	1	0	0	0	0	1	0	1	1	1	1	1	1	1	1	1	1	1
cluster1303	-	Exodeoxyribonuclease VII, large subunit	arCOG04513	Exonuclease VII, large subunit	L	K03601	xseA; exodeoxyribonuclease VII large subunit [EC:3.1.11.6]	0	0	13	13	0	0	0	0	0	1	1	0	1	0	0	1	1	1	1	1	1	1	1	1	1	0	0	0	0	1	0	1	1	1	1	1	1	1	1	1	1	1
cluster141	-	4Fe-4S dicluster domain-containing protein	arCOG01625	Aldo/keto reductase family protein	R	K07079	K07079; uncharacterized protein	0	0	13	23	1	0	2	2	0	0	0	1	0	6	3	1	1	1	1	1	2	1	0	0	0	1	1	1	1	0	1	1	1	1	1	1	1	1	1	0	0	1
cluster148	-	DUF354 domain-containing protein	arCOG01395	Lipid-A-disaccharide synthase related glycosyltransferase	R	K09726	K09726; uncharacterized protein	0	0	13	23	1	0	4	2	0	1	1	0	2	2	3	0	0	2	1	1	1	2	0	0	0	1	1	1	1	1	1	1	1	1	1	1	1	1	1	0	0	1
cluster189	-	plastocyanin/azurin family copper-binding protein	arCOG07581	Glycosyl hydrolase family 18, contains cellulose binding domain	G	na	na	0	0.772727	13	22	0	1	4	2	0	1	0	1	1	2	0	1	3	0	1	2	1	2	0	0	0	1	1	1	1	1	1	1	1	1	1	1	1	1	1	0	0	1
cluster192	-	UDP-glucose/GDP-mannose dehydrogenase family protein	arCOG00252	UDP-N-acetyl-D-mannosaminuronate dehydrogenase	M	na	na	0	0.409091	13	22	0	1	5	1	0	2	1	0	2	0	1	0	0	2	0	1	2	2	1	1	0	1	1	1	1	1	1	1	1	1	1	1	1	1	1	1	1	1
cluster194	-	Glycosyltransferases involved in cell wall biogenesis	arCOG07653	Uncharacterized membrane protein	S	na	na	0	2	13	22	2	2	2	1	0	1	0	0	1	1	2	1	0	0	1	2	0	3	0	3	0	1	1	1	1	1	1	1	1	1	1	1	1	1	1	1	1	1
cluster2	-	transposase, IS605 OrfB family	arCOG00684	Transposable element, IS605 OrfB family, contains RNAse H fold nuclease and Zn finger domains	X	K07496	putative transposase	0	0	13	71	0	1	0	0	0	0	0	1	0	4	14	13	5	1	2	6	0	4	1	14	5	1	1	1	1	0	1	1	1	1	1	1	1	1	1	1	1	1
cluster34	-	Pas/Pac sensor-containing methyl-accepting chemotaxis sensory transducer	arCOG06712	Sensory protein, contains PAS domain	T	K03406	mcp; methyl-accepting chemotaxis protein	0	1	13	31	0	0	0	2	0	1	1	1	1	2	1	2	1	1	0	1	12	5	0	0	0	0	1	1	1	1	1	1	1	1	1	1	1	1	1	0	0	1
cluster51	-	IS5-like element ISMem1 family transposase	arCOG10890	Uncharacterized protein	S	na	na	0	0	13	29	1	1	1	0	1	0	0	0	0	0	0	2	3	1	2	1	5	0	9	1	1	1	1	1	1	0	0	1	1	1	1	1	1	1	1	1	1	1
cluster633	-	major facilitator superfamily MFS_1	arCOG00143	MFS family permease	G	na	na	0	13.95	13	20	0	2	4	2	0	0	0	1	1	2	1	0	0	0	0	1	1	1	1	1	2	1	1	1	1	0	1	0	1	1	1	1	1	1	1	1	1	1
cluster640	-	conserved hypothetical protein	arCOG03391	Membrane-bound metal-dependent hydrolase YbcI, DUF457 family	R	na	na	0	3.25	13	20	0	1	2	1	0	0	0	0	1	3	3	1	0	1	1	1	1	3	0	1	0	1	1	1	1	0	1	1	1	1	1	1	1	1	1	1	1	1
cluster681	-	putative peptide ABC transporter ATP binding protein	arCOG00204	ABC-type oligopeptide transport system, ATPase component	E	K02032	ABC.PE.A1; peptide/nickel transport system ATP-binding protein	0	0	13	20	0	1	1	1	1	1	0	0	0	5	3	0	2	0	1	0	1	0	1	1	1	1	1	1	1	1	1	1	1	1	1	1	1	1	1	1	1	1
cluster727	-	putative plasma-membrane proton-efflux P-type ATPase	arCOG01578	Cation transport ATPase	P	na	na	0	8.84211	13	19	0	1	3	1	0	1	1	0	1	2	3	0	0	1	0	2	1	0	1	1	0	1	1	1	1	1	1	1	1	1	1	1	1	1	1	1	1	1
cluster729	-	conserved hypothetical protein	arCOG03477	Uncharacterized membrane protein	S	na	na	0	1.05263	13	19	0	0	0	0	0	0	0	1	3	3	2	1	2	0	1	1	1	1	1	1	1	0	0	0	0	0	1	1	1	1	1	1	1	1	1	1	1	1
cluster732	-	Glycosyltransferase involved in cell wall bisynthesis	arCOG00897	Glycosyl transferase family 2	M	na	na	0	1.22222	13	18	3	1	1	1	1	1	1	1	2	3	1	0	0	1	0	0	0	0	0	0	1	1	1	1	1	1	1	1	0	0	1	1	1	1	1	0	1	1
cluster735	-	ArsR family transcriptional regulator	arCOG00734	Transcriptional regulator containing HTH domain, ArsR family	K	na	na	0	0	13	19	0	1	0	1	0	0	0	1	1	1	3	1	0	1	1	0	3	2	0	2	1	1	1	1	1	0	1	1	1	1	1	1	1	1	1	1	1	1
cluster819	-	oligopeptide/dipeptide ABC transporter, ATPase subunit	arCOG00182	ABC-type dipeptide/oligopeptide/nickel transport system, ATPase component	E	K02031	ABC.PE.A; peptide/nickel transport system ATP-binding protein	0	0	13	18	0	1	1	1	1	1	0	0	0	4	2	0	2	0	1	0	1	0	1	1	1	1	1	1	1	1	1	1	1	1	1	1	1	1	1	1	1	1
cluster863	-	putative haloacid dehalogenase	arCOG02293	HAD superfamily hydrolase	R	na	na	0	0	13	18	0	1	2	2	0	0	0	0	1	1	1	1	1	1	1	2	2	2	0	0	0	1	1	1	1	0	1	1	1	1	1	1	1	1	1	0	0	1
cluster888	-	Ni-sirohydrochlorin a,c-diamide reductive cyclase ATP-dependent reductase subunit	arCOG00590	Nitrogenase subunit NifH (ATPase)	P	K22899	vnfH; vanadium nitrogenase iron protein	0	0	13	17	1	1	1	1	0	1	1	1	1	4	2	0	0	0	0	0	1	1	0	1	0	1	1	1	1	1	1	0	1	1	1	1	1	1	1	1	1	1
cluster903	-	oxidoreductase domain-containing protein	arCOG01622	Predicted dehydrogenase	R	na	na	0	0	13	17	0	0	2	1	0	1	1	0	2	1	1	0	0	2	0	1	2	1	1	1	0	1	1	1	1	1	1	1	1	1	1	1	1	1	1	1	1	1
cluster996	-	UDP-N-acetylglucosamine 2-epimerase (non-hydrolysing)	arCOG01392	UDP-N-acetylglucosamine 2-epimerase	M	K01791	wecB; UDP-N-acetylglucosamine 2-epimerase [EC:5.1.3.14]	0	0	13	16	1	0	1	1	0	1	0	1	1	1	1	0	0	1	0	2	0	1	1	3	0	1	1	1	1	1	1	1	1	1	1	1	1	1	1	1	1	1
cluster1054	-	Glycosyltransferase involved in cell wall bisynthesis	arCOG01385	Glycosyl transferase family 2	M	na	na	0	0.133333	12	15	3	0	1	0	1	0	0	0	1	0	1	1	0	2	1	0	0	1	1	1	1	1	1	1	1	0	1	1	1	1	1	1	1	1	1	1	1	1
cluster1056	-	putative iron-sulfur flavoprotein	arCOG02573	Multimeric flavodoxin WrbA	R	na	na	0.0666667	0	12	15	2	1	1	2	0	0	0	0	2	1	1	0	0	1	0	1	0	0	1	1	1	1	1	1	1	0	1	1	0	1	1	1	1	1	1	1	1	1
cluster1062	-	Alba, DNA/RNA-binding protein, archaeal	arCOG01753	Archaeal DNA-binding protein	K	K03622	ssh10b; archaea-specific DNA-binding protein	0	0	12	14	1	1	1	1	1	1	1	1	2	0	0	0	0	0	0	0	0	0	1	2	1	1	1	1	1	1	0	0	0	0	0	0	0	0	1	1	1	1
cluster1069	-	Nitroimidazol reductase NimA, pyridoxamine 5'-phosphate oxidase superfamily	arCOG00520	Nitroimidazol reductase NimA or a related FMN-containing flavoprotein, pyridoxamine 5'-phosphate oxidase superfamily	V	K07005	K07005; uncharacterized protein	0	0	12	15	1	1	2	2	0	0	0	0	0	2	1	0	0	1	0	0	1	1	1	1	1	1	1	1	1	0	1	1	1	1	1	1	1	1	1	1	1	1
cluster1070	-	YbhB/YbcL family Raf kinase inhibitor-like protein	arCOG04702	Phospholipid-binding protein	R	K06910	K06910; uncharacterized protein	0	0.2	12	15	0	1	2	2	0	1	0	0	1	1	1	2	0	1	0	0	1	1	0	0	1	1	1	1	1	1	1	1	1	1	1	1	1	1	1	0	1	1
cluster1080	-	metal-binding protein-like protein	arCOG04361	Predicted metal-binding protein	S	na	na	0	0	12	15	1	1	2	2	0	1	0	1	0	2	1	0	0	0	0	1	0	0	1	1	1	1	1	1	1	1	1	0	0	1	1	1	1	1	1	1	1	1
cluster1082	-	type I site-specific deoxyribonuclease	arCOG02628	Restriction endonuclease S subunit	V	na	na	0	0	12	15	1	0	0	1	0	1	0	1	1	3	1	1	0	0	0	1	0	1	0	1	2	0	1	1	1	1	1	0	1	1	1	1	1	1	1	1	1	1
cluster1091	-	conserved hypothetical protein, secreted	arCOG05011	Uncharacterized protein	S	na	na	0	0.533333	12	15	0	0	0	0	0	2	0	0	0	1	1	1	0	1	1	1	2	2	1	1	1	0	0	0	0	1	1	1	1	1	1	1	1	1	1	1	1	1
cluster1103	-	4-hydroxybenzoate polyprenyltransferase-like prenyltransferase	arCOG00481	4-hydroxybenzoate polyprenyltransferase or related prenyltransferase	H	na	na	0	6.85714	12	14	1	0	0	0	0	0	0	0	3	1	1	1	0	1	1	1	1	1	1	0	1	0	0	0	1	0	1	1	1	1	1	1	1	1	1	1	1	1
cluster1127	-	fructose-bisphosphate aldolase	arCOG04044	2-amino-3,7-dideoxy-D-threo-hept-6-ulosonic acid synthase, DhnA-aldolase family	E	K16305	fructose-bisphosphate aldolase / 6-deoxy-5-ketofructose 1-phosphate synthase [EC:4.1.2.13 2.2.1.11]	0	0	12	14	1	1	1	1	0	1	0	0	0	2	2	0	0	0	0	1	1	1	1	0	1	1	1	1	1	1	1	0	1	1	1	1	1	1	1	1	1	1
cluster1132	-	putative carbon monoxide dehydrogenase accessory protein	arCOG00588	CO dehydrogenase maturation factor	O	K07321	cooC; CO dehydrogenase maturation factor	0	0	12	14	0	0	1	1	0	1	1	1	0	2	1	0	0	1	0	0	1	0	1	2	1	1	1	1	1	1	1	1	1	1	1	1	1	1	1	1	1	1
cluster1161	-	putative HTH-type transcriptional regulator	arCOG01864	Transcriptional regulator, xre family	K	K07729	K07729; putative transcriptional regulator	0	0	12	14	0	1	1	1	0	1	0	0	1	1	1	0	0	2	0	1	2	1	0	1	0	1	1	1	1	1	1	1	1	1	1	1	1	1	1	1	1	1
cluster1162	-	type IV pilus biogenesis complex membrane subunit	arCOG01808	Pilus assembly protein TadC	N	K07333	flaJ-A, flaJ; archaeal flagellar protein FlaJ	0	8.78571	12	14	0	1	0	1	0	2	1	1	0	2	1	1	0	1	1	0	1	1	0	0	0	1	1	1	1	1	1	1	1	1	1	1	1	1	1	0	0	1
cluster1181	-	cytochrome c-type biogenesis protein CcmF	arCOG00270	Cytochrome c biogenesis factor	O	K02198	ccmF; cytochrome c-type biogenesis protein CcmF	0	10.7692	12	13	0	0	0	0	1	1	1	0	2	1	0	1	1	1	1	1	1	1	0	0	0	0	0	1	1	1	1	1	1	1	1	1	1	1	1	0	0	1
cluster1185	-	Ferrous iron transporter, FeoA subunit domain protein	arCOG02102	Fe2+ transport system protein A	P	K04758	feoA; ferrous iron transport protein A	0	0	12	14	0	0	0	0	0	1	1	1	0	1	1	1	0	1	1	1	2	2	0	1	0	0	0	0	0	1	1	1	1	1	1	1	1	1	1	1	1	1
cluster1194	-	cytochrome c-type biogenesis protein CcmE	arCOG10396	Cytochrome c-type biogenesis protein CcmE	O	K02197	ccmE; cytochrome c-type biogenesis protein CcmE	0	1	12	13	0	0	0	0	1	1	1	0	2	1	0	1	1	1	1	1	1	1	0	0	0	0	0	1	1	1	1	1	1	1	1	1	1	1	1	0	0	1
cluster1217	-	conserved hypothetical protein	arCOG02712	Predicted permease	R	K07089	K07089; uncharacterized protein	0	9.84615	12	13	0	1	1	1	0	1	0	0	0	1	0	0	0	1	1	1	1	0	1	2	1	1	1	1	1	1	1	1	1	1	1	1	1	1	1	1	1	1
cluster1231	-	5,10-methylenetetrahydrofolate reductase	arCOG04986	Methylene-tetrahydrofolate reductase subunit related domain	C	na	na	0	0	12	13	0	0	0	0	0	1	1	0	1	1	1	1	1	2	1	1	1	1	0	0	0	0	0	0	0	1	1	1	1	1	1	1	1	1	1	0	0	1
cluster1234	-	Membrane protein involved in the export of O-antigen and teichoic acid	arCOG02209	MATE family membrane protein, Rfbx family	M	na	na	0	13.5833	12	12	1	1	1	1	0	1	0	1	0	0	1	0	0	1	1	0	1	1	0	1	0	1	1	1	1	1	1	1	1	1	1	1	1	1	1	1	1	1
cluster1241	-	thiol reductase thioredoxin	arCOG01972	Thiol-disulfide isomerase or thioredoxin	O	na	na	0.0769231	0	12	13	1	0	0	0	0	0	0	1	2	1	1	1	1	1	1	1	1	1	0	0	0	0	0	0	1	0	1	1	1	1	1	1	1	1	1	0	0	1
cluster1243	-	Cytochrome c-type biogenesis protein CcmB	arCOG01328	ABC-type transport system involved in cytochrome c biogenesis, permease component	O	K02194	ccmB; heme exporter protein B	0	6	12	12	0	0	0	0	1	1	1	0	1	1	0	1	1	1	1	1	1	1	0	0	0	0	0	1	1	1	1	1	1	1	1	1	1	1	1	0	0	1
cluster1244	-	multidrug ABC transporter ATP-binding protein	arCOG00194	ABC-type multidrug transport system, ATPase component	V	K02193	ccmA; heme exporter protein A [EC:3.6.3.41]	0	0	12	12	0	0	0	0	1	1	1	0	1	1	0	1	1	1	1	1	1	1	0	0	0	0	0	1	1	1	1	1	1	1	1	1	1	1	1	0	0	1
cluster1248	-	Radical SAM domain protein	arCOG00953	Homolog of Wybutosine (yW) biosynthesis enzyme, Fe-S oxidoreductase	J	na	na	0	0	12	12	0	0	0	0	0	0	1	1	0	1	1	1	0	1	1	1	1	0	1	1	1	0	0	0	0	1	1	1	1	1	1	1	1	1	1	1	1	1
cluster1251	-	nitroreductase family protein	arCOG00288	Nitroreductase	C	na	na	0	0.153846	12	13	1	1	2	0	0	0	0	0	1	1	1	1	1	0	0	1	1	1	0	1	0	1	1	1	1	0	1	0	1	1	1	1	1	1	1	1	1	1
cluster1260	-	Signal transduction response regulator, receiver region domain protein	arCOG02598	REC domain containing protein	T	K07658	phoB1, phoP; two-component system, OmpR family, alkaline phosphatase synthesis response regulator PhoP	0	0	12	13	0	1	1	1	0	1	1	0	2	0	0	0	1	1	1	0	1	1	0	1	0	1	1	1	1	1	0	1	1	1	1	1	1	1	1	1	1	1
cluster1270	-	Pyruvate flavodoxin/ferredoxin oxidoreductase, thiamine diP-bdg	arCOG01606	Pyruvate:ferredoxin oxidoreductase or related 2-oxoacid:ferredoxin oxidoreductase, alpha subunit and gamma	C	K00174	korA; 2-oxoglutarate ferredoxin oxidoreductase subunit alpha [EC:1.2.7.3]	0	0	12	13	2	0	0	0	0	0	0	0	0	1	1	1	1	1	1	1	1	1	0	1	1	0	0	0	1	0	1	1	1	1	1	1	1	1	1	1	1	1
cluster1276	-	Methylase involved in ubiquinone/menaquinone biosynthesis	arCOG01792	SAM-dependent methyltransferase	Q	K07755	AS3MT; arsenite methyltransferase [EC:2.1.1.137]	0	0	12	13	1	1	1	0	0	0	0	0	1	1	1	1	0	0	1	0	0	1	1	2	1	1	1	1	1	0	1	1	1	1	1	1	1	1	1	1	1	1
cluster1291	-	putative ArsR family transcriptional regulator	arCOG01684	Transcriptional regulator, ArsR family	K	K07721	ArsR family transcriptional regulator	0	0	12	12	1	1	1	1	0	0	0	1	1	1	1	0	1	0	0	0	0	0	1	1	1	1	1	1	1	0	1	0	0	0	0	1	1	1	1	1	1	1
cluster1295	-	putative single-stranded DNA-binding replication protein	arCOG01510	Single-stranded DNA-binding replication protein A (RPA), large (70 kD) subunit or related ssDNA-binding protein	L	K07466	RFA1, RPA1, rpa; replication factor A1	0	0	12	12	0	1	1	1	0	0	0	0	1	1	1	1	1	1	0	1	1	1	0	0	0	1	1	1	1	0	1	1	1	1	1	1	1	1	1	0	0	1
cluster1296	-	dihydromethanopterin reductase (acceptor)	arCOG01705	Archaeal flavoprotein	C	K18853	dmrX; dihydromethanopterin reductase (acceptor) [EC:1.5.99.15]	0	0	12	12	1	1	1	1	1	0	0	1	1	1	1	0	0	0	0	0	1	0	1	0	1	1	1	1	1	0	1	0	1	1	1	1	1	1	1	1	1	1
cluster1300	-	protein belonging to Uncharacterized protein family UPF0146	arCOG04385	Predicted small methyltransferase	S	K09713	K09713; uncharacterized protein	0	0	12	12	1	1	1	1	1	1	1	1	1	0	0	0	0	0	0	0	0	0	1	1	1	1	1	1	1	1	0	0	0	0	0	0	0	0	1	1	1	1
cluster1338	-	Glycosyltransferase involved in cell wall bisynthesis	arCOG00894	Glycosyl transferase family 2	M	na	na	0	3.33333	12	12	1	1	1	1	0	0	0	1	1	1	1	0	0	0	0	1	0	0	1	1	1	1	1	1	1	0	1	0	0	1	1	1	1	1	1	1	1	1
cluster1346	-	DUF3467 domain-containing protein	arCOG04911	Uncharacterized protein, DUF3467 family	S	na	na	0	0	12	12	0	0	0	0	0	0	0	0	0	1	1	1	1	1	1	1	1	1	1	1	1	0	0	0	0	0	1	1	1	1	1	1	1	1	1	1	1	1
cluster1347	-	DNA polymerase III, gamma/tau subunit	arCOG00469	ATPase involved in DNA replication HolB, small subunit	L	K04801	rfcS; replication factor C small subunit	0	0	12	12	1	0	0	0	0	1	1	0	0	1	1	1	1	1	1	1	1	1	0	0	0	0	0	0	1	1	1	1	1	1	1	1	1	1	1	0	0	1
cluster1349	-	hypothetical protein	arCOG03271	Uncharacterized protein YtfP, gamma-glutamylcyclotransferase (GGCT)/AIG2-like family	R	na	na	0	0	12	12	0	0	0	0	1	0	0	1	1	1	1	1	1	1	1	1	1	1	0	0	0	0	0	1	1	0	1	1	1	1	1	1	1	1	1	0	0	1
cluster1355	-	alanyl-tRNA synthetase-related protein	arCOG01254	Ser-tRNA(Ala) deacylase AlaX (editing enzyme)	J	K07050	AARSD1, ALAX; misacylated tRNA(Ala) deacylase [EC:3.1.1.-]	0	0	12	12	0	1	1	1	0	0	1	0	0	1	1	0	0	1	0	1	1	0	1	1	1	1	1	1	1	1	1	1	1	1	1	1	1	1	1	1	1	1
cluster1356	-	putative TrmB family transcriptional regulator	arCOG02038	Sugar-specific transcriptional regulator TrmB	K	na	na	0	0	12	12	1	1	1	1	0	0	0	0	0	1	1	1	0	0	0	1	1	1	1	0	1	1	1	1	1	0	1	0	1	1	1	1	1	1	1	1	1	1
cluster1358	-	conserved hypothetical protein	arCOG04925	Uncharacterized protein	S	na	na	0	0	12	12	0	0	0	0	0	0	0	0	0	1	1	1	1	1	1	1	1	1	1	1	1	0	0	0	0	0	1	1	1	1	1	1	1	1	1	1	1	1
cluster1359	-	nitroreductase family protein	arCOG00288	Nitroreductase	C	na	na	0	0.166667	12	12	1	1	1	1	1	0	0	1	1	1	1	0	0	0	0	0	0	0	1	1	1	1	1	1	1	0	1	0	0	0	0	0	0	1	1	1	1	1
cluster1360	-	type III restriction enzyme, res subunit	arCOG07871	Helicase associated unchracterized N-terminal domain	K	na	na	0	0	12	12	1	1	1	1	0	0	0	1	1	1	1	1	0	1	0	0	0	1	0	0	1	1	1	1	1	0	1	1	1	1	1	1	1	1	1	0	1	1
cluster1361	-	DUF531 domain-containing protein	arCOG04364	Uncharacterized protein	S	K09725	K09725; uncharacterized protein	0	0	12	12	0	1	1	1	0	0	0	0	1	1	1	0	1	1	1	1	1	1	0	0	0	1	1	1	1	0	1	1	1	1	1	1	1	1	1	0	0	1
cluster1363	-	K+ transport system, NAD-binding component	arCOG01960	K+ transport system, NAD-binding component fused to Ion channel	P	na	na	0	0	12	12	0	0	0	0	0	1	1	1	1	1	1	0	1	1	1	0	1	1	1	0	0	0	0	0	0	1	1	1	1	1	1	1	1	1	1	1	1	1
cluster1364	-	TIGR00725 family protein	arCOG02431	Predicted Rossmann fold nucleotide-binding protein	R	K06966	K06966; uncharacterized protein	0	0	12	12	1	0	0	1	0	0	0	0	0	1	1	1	1	0	1	1	1	1	0	1	1	0	1	1	1	0	1	1	1	1	1	1	1	1	1	1	1	1
cluster1367	-	ketoisovalerate ferredoxin oxidoreductase, alpha subunit	arCOG01607	Pyruvate:ferredoxin oxidoreductase or related 2-oxoacid:ferredoxin oxidoreductase, alpha subunit	C	K00186	vorA; 2-oxoisovalerate ferredoxin oxidoreductase, alpha subunit [EC:1.2.7.7]	0	0	12	12	0	0	0	0	0	0	0	0	1	1	1	0	1	1	1	1	1	1	1	1	1	0	0	0	0	0	1	1	1	1	1	1	1	1	1	1	1	1
cluster1370	-	conserved hypothetical protein	arCOG02716	Uncharacterized protein	S	na	na	0	0	12	12	0	0	0	0	0	0	0	0	0	1	1	1	1	1	1	1	1	1	1	1	1	0	0	0	0	0	1	1	1	1	1	1	1	1	1	1	1	1
cluster1372	-	TIGR04083 family peptide-modifying radical SAM enzyme	arCOG00945	Radical SAM superfamily enzyme	R	K06871	K06871; uncharacterized protein	0	0	12	12	1	1	1	1	0	0	0	1	1	1	1	0	0	0	0	0	1	0	1	1	1	1	1	1	1	0	1	0	1	1	1	1	1	1	1	1	1	1
cluster1374	-	Ferrous iron transporter, FeoA subunit domain protein			na	K03709	troR; DtxR family transcriptional regulator, Mn-dependent transcriptional regulator	0	0	12	12	0	0	0	0	0	1	1	1	0	1	1	0	0	1	1	1	1	1	0	1	1	0	0	0	0	1	1	1	1	1	1	1	1	1	1	1	1	1
cluster1375	-	5,10-methylenetetrahydrofolate reductase	arCOG00475	5,10-methylenetetrahydrofolate reductase	E	na	na	0	0	12	12	0	0	0	0	0	1	1	0	1	1	1	1	1	1	1	1	1	1	0	0	0	0	0	0	0	1	1	1	1	1	1	1	1	1	1	0	0	1
cluster1377	-	DUF2180 domain-containing protein	arCOG02570	Zn finger protein, C2C2 type	S	na	na	0.166667	0	12	12	0	0	0	0	0	0	0	0	1	1	1	1	1	1	1	1	1	1	1	1	0	0	0	0	0	0	1	1	1	1	1	1	1	1	1	1	1	1
cluster1378	-	alpha-acetolactate decarboxylase	arCOG03340	Alpha-acetolactate decarboxylase	Q	K01575	alsD; acetolactate decarboxylase [EC:4.1.1.5]	0	0.333333	12	12	0	0	1	1	0	0	0	0	0	1	1	0	0	1	1	1	1	1	1	1	1	1	1	1	1	0	1	1	1	1	1	1	1	1	1	1	1	1
cluster1380	-	DUF378 domain-containing protein	arCOG03620	Uncharacterized membrane protein YuzA, DUF378 family	S	na	na	0	2	12	12	0	1	1	1	0	0	0	0	1	1	1	0	1	0	1	1	1	1	0	0	1	1	1	1	1	0	1	1	1	1	1	1	1	1	1	0	1	1
cluster1381	-	GNAT family N-acetyltransferase	arCOG00827	Acetyltransferase (GNAT family)	E	K00619	argA; amino-acid N-acetyltransferase [EC:2.3.1.1]	0.0833333	0	12	12	0	0	0	0	0	1	1	0	1	1	1	1	1	1	1	1	1	1	0	0	0	0	0	0	0	1	1	1	1	1	1	1	1	1	1	0	0	1
cluster1382	-	energy-coupling factor ABC transporter ATP-binding protein	arCOG00202	Energy-coupling factor transporter ATP-binding protein EcfA2	P	K16786	ecfA1; energy-coupling factor transport system ATP-binding protein [EC:3.6.3.-]	0	0	12	12	0	1	1	1	0	0	0	0	0	1	1	1	1	1	1	1	1	1	0	0	0	1	1	1	1	0	1	1	1	1	1	1	1	1	1	0	0	1
cluster1383	-	energy-coupling factor transporter transmembrane protein EcfT	arCOG02250	Energy-coupling factor transporter transmembrane protein EcfT	H	K16785	ecfT; energy-coupling factor transport system permease protein	0	4.41667	12	12	0	1	1	1	0	0	0	0	0	1	1	1	1	1	1	1	1	1	0	0	0	1	1	1	1	0	1	1	1	1	1	1	1	1	1	0	0	1
cluster1384	-	DUF1922 domain-containing protein	arCOG02259	Zn-finger domain containing protein	R	na	na	0	0	12	12	0	1	1	1	0	0	0	0	0	1	1	1	1	1	1	1	1	1	0	0	0	1	1	1	1	0	1	1	1	1	1	1	1	1	1	0	0	1
cluster1385	-	hypothetical protein	arCOG04980	Uncharacterized protein	S	na	na	0	0	12	12	0	1	1	1	0	0	0	0	0	1	1	1	1	1	1	1	1	1	0	0	0	1	1	1	1	0	1	1	1	1	1	1	1	1	1	0	0	1
cluster1386	-	DUF1624 domain-containing protein	arCOG04370	Uncharacterized membrane protein	S	na	na	0	6.83333	12	12	0	0	0	0	0	0	0	0	1	1	1	1	1	1	1	1	1	1	0	1	1	0	0	0	0	0	1	1	1	1	1	1	1	1	1	1	1	1
cluster1387	-	ATP-dependent DNA helicase RecQ	arCOG00560	Superfamily II DNA helicase	L	K03654	recQ; ATP-dependent DNA helicase RecQ [EC:3.6.4.12]	0.0833333	0	12	12	0	0	0	1	1	1	0	0	0	1	1	1	1	1	1	1	1	1	0	0	0	0	1	1	1	1	1	1	1	1	1	1	1	1	1	0	0	1
cluster1388	-	Zn-dependent protease with chaperone function	arCOG01331	Zn-dependent protease with chaperone function	O	K03799	htpX; heat shock protein HtpX [EC:3.4.24.-]	0	4.16667	12	12	0	0	0	0	0	1	0	0	0	1	1	1	1	1	1	1	1	1	0	1	1	0	0	0	0	1	1	1	1	1	1	1	1	1	1	1	1	1
cluster1389	-	ATP dependent DNA ligase	arCOG04218	ATP-dependent RNA ligase	L	K07468	putative ATP-dependent DNA ligase [EC:6.5.1.1]	0	0	12	12	0	0	0	0	0	0	0	0	1	1	1	1	0	1	1	1	1	1	1	1	1	0	0	0	0	0	1	1	1	1	1	1	1	1	1	1	1	1
cluster1390	-	DNA mismatch repair endonuclease MutL	arCOG01166	DNA mismatch repair enzyme (predicted ATPase)	L	K03572	mutL; DNA mismatch repair protein MutL	0	0	12	12	0	0	0	0	0	0	0	0	1	1	1	1	1	1	1	1	0	1	1	1	1	0	0	0	0	0	1	1	1	1	1	1	1	1	1	1	1	1
cluster1391	-	Radical SAM domain-containing protein	arCOG01290	DNA repair photolyase	L	na	na	0	0	12	12	1	1	1	1	0	1	0	0	1	1	1	1	0	0	0	0	0	1	1	1	0	1	1	1	1	1	1	0	1	1	1	1	1	1	1	1	1	1
cluster1394	-	conserved hypothetical protein	arCOG00661	Predicted DNA-binding protein with the Helix-hairpin-helix motif	R	na	na	0	0	12	12	0	1	1	1	0	0	0	0	0	0	0	0	1	1	1	1	1	1	1	1	1	1	1	1	1	0	0	1	1	1	1	1	1	1	1	1	1	1
cluster1396	-	conserved hypothetical protein	arCOG00100	Dethiobiotin synthetase	H	K01935	bioD; dethiobiotin synthetase [EC:6.3.3.3]	0	0	12	12	0	1	1	1	0	0	0	1	1	0	0	1	1	1	1	1	1	1	0	0	0	1	1	1	1	0	0	1	1	1	1	1	1	1	1	0	0	1
cluster1397	-	xylene monooxygenase electron transfer protein	arCOG02200	Flavodoxin reductase (ferredoxin-NADPH reductase) family 1	C	na	na	0	0	12	12	0	1	1	1	0	0	0	0	1	0	1	0	1	1	1	1	1	1	0	1	0	1	1	1	1	0	1	1	1	1	1	1	1	1	1	1	1	1
cluster1398	-	conserved hypothetical protein	arCOG06570	Uncharacterized protein	S	na	na	0	0	12	12	0	1	1	1	0	0	0	1	1	0	0	1	1	1	1	1	1	1	0	0	0	1	1	1	1	0	0	1	1	1	1	1	1	1	1	0	0	1
cluster1399	-	C-terminal, D2-small domain-containing protein, of ClpB protein	arCOG03947	ATP-binding subunits of Clp protease and DnaK/DnaJ chaperones	O	K03696	clpC; ATP-dependent Clp protease ATP-binding subunit ClpC	0	0	12	12	1	1	1	0	0	1	1	0	1	0	0	1	0	1	1	1	1	1	0	0	0	1	1	1	1	1	0	1	1	1	1	1	1	1	1	0	0	1
cluster42	-	PPXXXP-CTERM sorting domain-containing NosD-like protein	arCOG12022	Uncharacterized protein	S	na	na	0	1.5	12	30	3	0	0	5	0	2	0	1	0	3	4	3	2	2	0	0	0	0	1	1	3	0	1	1	1	1	1	1	0	0	1	1	1	1	1	1	1	1
cluster49	-	methyltransferase corrionid activation protein	arCOG02842	Ferredoxin	C	na	na	0.241379	0	12	29	0	0	0	1	0	0	1	2	0	4	3	3	3	2	2	4	2	2	0	0	0	0	1	1	1	1	1	1	1	1	1	1	1	1	1	0	0	1
cluster6	-	hydantoinase/oxoprolinase family protein	arCOG01517	N-methylhydantoinase A/acetone carboxylase, beta subunit	E	na	na	0	0	12	55	0	0	0	0	0	0	0	1	0	9	6	4	4	5	6	6	7	5	1	0	1	0	0	0	0	0	1	1	1	1	1	1	1	1	1	1	1	1
cluster7	-	PGF-pre-PGF domain-containing protein	arCOG06837	Lipoprotein NosD family, contains CASH domains	P	na	na	0	0.759259	12	54	0	2	1	2	0	2	0	0	0	17	18	0	1	2	0	0	5	1	1	0	2	1	1	1	1	1	1	1	1	1	1	1	1	1	1	1	1	1
cluster841	-	Predicted phosphoribosyltransferase	arCOG00041	Predicted phosphoribosyltransferase	R	na	na	0	0	12	17	1	2	2	2	0	0	0	0	1	2	1	2	1	0	1	0	0	1	0	1	0	1	1	1	1	0	1	1	1	1	1	1	1	1	1	1	1	1
cluster901	-	Membrane protease YdiL, CAAX protease family	arCOG03047	TPR repeats containing protein	R	K07052	K07052; uncharacterized protein	0	8.05882	12	17	1	0	0	0	0	1	0	0	1	2	3	1	0	1	1	2	1	2	0	1	0	0	0	0	1	1	1	1	1	1	1	1	1	1	1	1	1	1
cluster904	-	DUF86 domain-containing protein	arCOG05024	HEPN domain containing protein	V	na	na	0	0	12	17	0	0	0	0	2	1	0	1	1	1	1	1	0	0	1	1	0	3	0	1	3	0	0	1	1	1	1	1	1	1	1	1	1	1	1	1	1	1
cluster920	-	type I restriction-modification protein subunit M	arCOG02632	Type I restriction-modification system methyltransferase subunit	V	K03427	hsdM; type I restriction enzyme M protein [EC:2.1.1.72]	0	0	12	17	0	0	0	1	1	1	0	0	3	1	1	1	1	0	0	1	1	3	0	0	2	0	1	1	1	1	1	0	1	1	1	1	1	1	1	0	1	1
cluster942	-	DUF1722 domain-containing protein	arCOG04848	Uncharacterized protein, DUF1722 family	S	na	na	0	0	12	17	0	0	1	0	0	0	0	0	0	1	1	2	2	1	1	2	2	2	0	1	1	1	1	1	1	0	1	1	1	1	1	1	1	1	1	1	1	1
cluster981	-	hydroxylamine reductase	arCOG02430	Hydroxylamine reductase, 6Fe-6S prismane cluster-containing protein	C	K05601	hcp; hydroxylamine reductase [EC:1.7.99.1]	0	0	12	16	1	1	1	1	0	0	0	0	0	0	0	1	2	2	2	2	1	1	0	1	0	1	1	1	1	0	0	1	1	1	1	1	1	1	1	1	1	1
cluster983	-	class I SAM-dependent methyltransferase	arCOG01632	SAM-dependent methyltransferase	Q	na	na	0	0	12	16	0	1	0	0	0	1	0	0	0	2	1	0	1	1	1	1	2	0	1	2	2	1	1	1	1	1	1	1	1	1	1	1	1	1	1	1	1	1
cluster1045	-	oligosaccharyl transferase, archaeosortase A system-associated	arCOG02043	Dolichol phosphate-mannose mannosyltransferase	M	K07151	STT3; dolichyl-diphosphooligosaccharide--protein glycosyltransferase [EC:2.4.99.18]	0	12.4	11	15	1	2	1	1	0	0	0	0	1	1	1	0	0	0	0	1	0	0	2	1	3	1	1	1	1	0	1	0	0	1	1	1	1	1	1	1	1	1
cluster1055	-	Glycosyltransferase involved in cell wall bisynthesis	arCOG06108	Glycosyltransferase	M	K12993	wbpX; alpha-1,2-rhamnosyltransferase [EC:2.4.1.-]	0	0	11	15	4	0	0	0	0	1	1	2	1	1	1	0	0	0	0	0	1	0	1	1	1	0	0	0	1	1	1	0	1	1	1	1	1	1	1	1	1	1
cluster1057	-	Response regulator containing CheY-like receiver, AAA-type ATPase, and DNA-binding domains	arCOG02595	REC domain	T	K07668	vicR; two-component system, OmpR family, response regulator VicR	0	0	11	15	2	0	0	0	0	1	1	0	3	1	1	2	0	1	1	0	1	1	0	0	0	0	0	0	1	1	1	1	1	1	1	1	1	1	1	0	0	1
cluster1065	-	putative peptide ABC transporter permease protein	arCOG00751	ABC-type dipeptide/oligopeptide/nickel transport system, permease component	E	K02033	ABC.PE.P; peptide/nickel transport system permease protein	0	6	11	15	0	1	1	1	1	1	0	0	0	3	2	0	2	0	1	0	1	0	0	1	0	1	1	1	1	1	1	1	1	1	1	1	1	1	1	1	1	1
cluster1089	-	Predicted PurR-regulated permease PerM	arCOG02642	Predicted PurR-regulated permease PerM	R	na	na	0	7.66667	11	15	1	0	0	0	0	0	0	0	0	0	2	1	2	1	1	1	1	2	0	2	1	0	0	0	1	0	1	1	1	1	1	1	1	1	1	1	1	1
cluster1095	-	nitrite and sulphite reductase 4Fe-4S subunit	arCOG02651	Coenzyme F420-reducing hydrogenase, beta subunit	C	K00441	frhB; coenzyme F420 hydrogenase beta subunit [EC:1.12.98.1]	0	0	11	15	0	0	0	0	0	0	0	1	1	1	1	2	0	2	3	1	1	0	0	1	1	0	0	0	0	0	1	1	1	1	1	1	1	1	1	1	1	1
cluster1133	-	NAD(P)/FAD-dependent oxidoreductase	arCOG01524	Phytoene dehydrogenase or related enzyme	Q	na	na	0	0.153846	11	13	0	0	0	0	1	0	0	0	1	2	1	1	1	1	0	1	1	1	0	2	0	0	0	1	1	0	1	1	1	1	1	1	1	1	1	1	1	1
cluster1138	-	Circadian clock protein KaiC, central region domain protein	arCOG02452	KaiC-like protein ATPase	R	na	na	0	0	11	12	0	1	1	0	0	1	1	0	2	0	0	0	1	1	1	1	1	1	0	0	0	1	1	1	1	1	0	1	1	1	1	1	1	1	1	0	0	1
cluster1140	-	putative peptide ABC transporter permease protein	arCOG00748	ABC-type dipeptide/oligopeptide/nickel transport system, permease component	E	K02034	ABC.PE.P1; peptide/nickel transport system permease protein	0	5.28571	11	14	0	1	1	1	1	1	0	0	0	3	1	0	2	0	1	0	1	0	0	1	0	1	1	1	1	1	1	1	1	1	1	1	1	1	1	1	1	1
cluster1150	-	conserved hypothetical protein	arCOG03168	Predicted ATPase, AAA+ superfamily	R	K07133	K07133; uncharacterized protein	0	0	11	14	0	2	1	1	0	0	0	1	1	2	1	0	1	0	0	1	1	2	0	0	0	1	1	1	1	0	1	0	1	1	1	1	1	1	1	0	0	1
cluster1160	-	LamG-like jellyroll fold domain protein	arCOG07813	LamG-like jellyroll fold domain	S	na	na	0	1	11	14	0	1	0	1	0	1	1	0	0	3	2	1	0	1	1	0	1	1	0	0	0	1	1	1	1	1	1	1	1	1	1	1	1	1	1	0	0	1
cluster1190	-	septum site-determining protein MinD	arCOG00589	FleN family ATPase involved in flagellar biosynthesis	N	K03609	minD; septum site-determining protein MinD	0	0	11	13	0	1	2	1	2	1	1	0	1	0	0	0	1	0	0	1	1	1	0	0	0	1	1	1	1	1	0	0	1	1	1	1	1	1	1	0	0	1
cluster1209	-	site-specific DNA-methyltransferase (adenine-specific)	arCOG00115	DNA modification methylase	L	na	na	0	0	11	14	1	1	2	1	3	1	1	1	1	0	0	1	0	0	0	1	0	0	0	0	0	1	1	1	1	1	0	0	0	1	1	1	1	1	1	0	0	1
cluster1216	-	protoporphyrin IX magnesium-chelatase	arCOG06472	Mg-chelatase subunit ChlD	H	K03404	chlD, bchD; magnesium chelatase subunit D [EC:6.6.1.1]	0.0769231	0	11	13	0	0	0	0	0	1	1	1	0	1	1	0	0	1	0	0	1	1	1	2	2	0	0	0	0	1	1	1	1	1	1	1	1	1	1	1	1	1
cluster1222	-	chemotaxis protein CheC, inhibitor of MCP methylation	arCOG02381	Chemotaxis protein CheC, inhibitor of MCP methylation	N	K03410	cheC; chemotaxis protein CheC	0	0	11	13	0	0	0	2	0	0	1	1	1	2	0	1	1	1	0	1	1	1	0	0	0	0	1	1	1	1	1	1	1	1	1	1	1	1	1	0	0	1
cluster1228	-	circadian clock protein KaiC	arCOG01171	RecA-superfamily ATPase implicated in signal transduction	T	na	na	0	0	11	13	0	0	0	1	0	1	0	0	1	1	1	1	0	1	1	1	3	1	0	0	0	0	1	1	1	1	1	1	1	1	1	1	1	1	1	0	0	1
cluster1232	-	Kef-type K+ transport system, membrane component	arCOG01953	Kef-type K+ transport system, membrane component	P	na	na	0	11.2308	11	13	0	2	1	1	0	1	1	0	0	1	1	2	0	1	1	1	0	0	0	0	0	1	1	1	1	1	1	1	0	1	1	1	1	1	1	0	0	1
cluster1255	-	hypothetical protein	arCOG04967	PII-like signaling protein	T	K09137	K09137; uncharacterized protein	0	0	11	13	0	0	0	1	0	0	0	1	0	2	2	1	1	1	1	1	1	1	0	0	0	0	1	1	1	0	1	1	1	1	1	1	1	1	1	0	0	1
cluster1257	-	DNA helicase-2 / ATP-dependent DNA helicase PcrA	arCOG07811	DNA helicase, fragment?	L	K03657	uvrD, pcrA; DNA helicase II / ATP-dependent DNA helicase PcrA [EC:3.6.4.12]	0	0	11	13	1	0	1	1	0	0	0	0	0	1	0	1	2	1	1	1	0	1	0	0	2	1	1	1	1	0	1	1	1	1	1	1	1	1	1	0	1	1
cluster1262	-	phosphoesterase RecJ domain-containing protein	arCOG00426	DHH superfamily phosphohydrolase/exonuclease	L	na	na	0	0	11	13	0	1	2	2	0	0	0	0	0	1	1	1	1	0	1	1	1	1	0	0	0	1	1	1	1	0	1	1	1	1	1	1	1	1	1	0	0	1
cluster1269	-	sulfoxide reductase catalytic subunit YedY	arCOG00266	Periplasmic DMSO/TMAO reductase YedYZ, molybdopterin-dependent catalytic subunit	C	na	na	0	0.307692	11	13	1	1	2	0	0	0	0	0	2	1	1	1	0	1	1	1	1	0	0	0	0	1	1	1	1	0	1	1	1	1	1	1	1	1	1	0	0	1
cluster1275	-	sporulation protein YtfJ	arCOG04972	Uncharacterized protein	S	na	na	0	0	11	13	0	0	0	0	0	0	0	0	1	1	1	0	1	1	1	1	1	3	0	1	1	0	0	0	0	0	1	1	1	1	1	1	1	1	1	1	1	1
cluster1281	-	cobalt ABC transporter ATP-binding protein	arCOG00203	Energy-coupling factor transporter ATP-binding protein EcfA2	P	na	na	0	0	11	13	0	2	0	0	0	1	0	0	0	1	0	1	0	1	2	1	1	1	0	1	1	1	1	1	1	1	1	1	1	1	1	1	1	1	1	1	1	1
cluster1319	-	Glu/Leu/Phe/Val dehydrogenase	arCOG01352	Glutamate dehydrogenase/leucine dehydrogenase	E	K00261	GLUD1_2, gdhA; glutamate dehydrogenase (NAD(P)+) [EC:1.4.1.3]	0	0	11	12	0	0	1	2	0	0	0	0	1	1	1	0	1	1	0	1	0	1	0	1	1	1	1	1	1	0	1	1	1	1	1	1	1	1	1	1	1	1
cluster1322	-	Haloacid dehalogenase-like hydrolase domain protein	arCOG02291	HAD superfamily hydrolase	R	K07025	K07025; putative hydrolase of the HAD superfamily	0	0	11	12	0	1	1	1	0	1	1	0	0	1	2	1	1	0	1	0	0	1	0	0	0	1	1	1	1	1	1	1	1	1	1	1	1	1	1	0	0	1
cluster1328	-	superoxide dismutase, Fe-Mn family	arCOG04147	Superoxide dismutase	P	K04564	SOD2; superoxide dismutase, Fe-Mn family [EC:1.15.1.1]	0	0	11	12	1	0	0	0	1	0	0	0	2	1	1	0	1	0	0	1	0	1	1	1	1	0	0	1	1	0	1	0	1	1	1	1	1	1	1	1	1	1
cluster1335	-	carbonate dehydratase	arCOG01849	Isoleucine patch superfamily protein	R	na	na	0	0	11	12	0	0	0	0	0	0	0	0	1	2	1	0	1	0	1	1	1	1	1	1	1	0	0	0	0	0	1	1	1	1	1	1	1	1	1	1	1	1
cluster1336	-	coenzyme F420-reducing hydrogenase subunit delta	arCOG04429	Ni,Fe-hydrogenase maturation factor	C	K03605	hyaD; hydrogenase 1 maturation protease [EC:3.4.24.-]	0	0	12	12	1	1	1	1	1	1	1	0	1	1	1	0	1	0	0	0	1	0	0	0	0	1	1	1	1	1	1	0	1	1	1	1	1	1	1	0	0	1
cluster1340	-	hypothetical protein	arCOG02471	Predicted acyltransferase	R	na	na	0	0	11	11	0	0	0	0	0	0	0	1	1	1	1	1	1	1	1	1	1	1	0	0	0	0	0	0	0	0	1	1	1	1	1	1	1	1	1	0	0	1
cluster1341	-	putative iron compound ABC transporter iron compound binding protein	arCOG04233	ABC-type Fe3+-hydroxamate transport system, periplasmic component	P	na	na	0	0.727273	11	11	0	1	1	1	1	1	1	0	0	0	0	0	1	1	0	0	0	0	1	1	1	1	1	1	1	1	0	1	0	0	1	1	1	1	1	1	1	1
cluster1350	-	daunorubicin resistance protein DrrA family ABC transporter ATP-binding protein	arCOG00194	ABC-type multidrug transport system, ATPase component	V	K01990	ABC-2.A; ABC-2 type transport system ATP-binding protein	0	0	11	12	1	1	2	1	0	1	0	0	0	1	1	1	0	0	0	0	0	0	1	1	1	1	1	1	1	1	1	0	0	0	0	0	1	1	1	1	1	1
cluster1352	-	conserved hypothetical protein, membrane	arCOG04478	Uncharacterized protein	S	na	na	0	1.18182	11	11	0	0	0	0	0	1	1	1	1	1	1	1	0	1	0	1	1	1	0	0	0	0	0	0	0	1	1	1	1	1	1	1	1	1	1	0	0	1
cluster1353	-	4Fe-4S binding domain protein	arCOG02740	Epoxyqueuosine reductase QueG (queuosine biosynthesis)	J	na	na	0	0	11	12	0	0	0	0	0	1	1	0	1	2	1	0	1	1	1	0	1	0	0	1	1	0	0	0	0	1	1	1	1	1	1	1	1	1	1	1	1	1
cluster1365	-	phosphomethylpyrimidine synthase ThiC	arCOG02741	Thiamine biosynthesis protein ThiC	H	K03147	thiC; thiamine biosynthesis protein ThiC	0	0	11	11	0	0	0	0	1	0	0	1	1	1	0	1	1	1	1	0	1	1	0	0	1	0	0	1	1	0	1	1	1	1	1	1	1	1	1	0	1	1
cluster1368	-	inorganic phosphate transporter	arCOG02267	Phosphate/sulphate permease	P	K03306	TC.PIT; inorganic phosphate transporter, PiT family	0	8.5	11	12	0	1	1	1	0	0	0	1	2	1	0	0	0	1	1	1	1	1	0	0	0	1	1	1	1	0	1	1	1	1	1	1	1	1	1	0	0	1
cluster1371	-	DUF1699 domain-containing protein	arCOG03353	DNA-binding protein, containing HTH domain of resolvase	K	na	na	0	0	11	12	0	0	0	0	0	0	0	0	1	1	1	2	1	1	1	1	1	1	0	0	1	0	0	0	0	0	1	1	1	1	1	1	1	1	1	0	1	1
cluster1373	-	NADPH-dependent FMN reductase	arCOG02573	Multimeric flavodoxin WrbA	R	na	na	0	0	11	12	0	0	0	0	0	1	1	0	0	2	1	0	0	1	1	1	1	1	0	1	1	0	0	0	0	1	1	1	1	1	1	1	1	1	1	1	1	1
cluster1376	-	4Fe-4S dicluster domain-containing protein	arCOG02618	Ferredoxin	C	K02691	psaC; photosystem I subunit VII	0.25	0	11	12	0	1	1	1	0	0	0	0	1	2	1	1	0	0	1	1	1	1	0	0	0	1	1	1	1	0	1	1	1	1	1	1	1	1	1	0	0	1
cluster1379	-	conserved hypothetical protein	arCOG03333	DGC domain implicated in zinc binding	S	na	na	0	0	11	12	0	0	0	0	0	0	0	1	0	1	2	0	0	1	1	1	1	1	1	1	1	0	0	0	0	0	1	1	1	1	1	1	1	1	1	1	1	1
cluster1392	-	lactate/malate dehydrogenase	arCOG00246	Malate/lactate dehydrogenase	C	K00024	mdh; malate dehydrogenase [EC:1.1.1.37]	0	0	11	11	0	0	0	0	1	0	0	1	1	1	1	1	1	0	1	1	1	1	0	0	0	0	0	1	1	0	1	1	1	1	1	1	1	1	1	0	0	1
cluster1395	-	membrane protein containing DUF1614	arCOG02159	Uncharacterized membrane protein	S	na	na	0	6.45455	11	11	0	0	0	0	1	1	1	1	0	0	0	1	1	1	1	1	1	1	0	0	0	0	0	1	1	1	0	1	1	1	1	1	1	1	1	0	0	1
cluster1440	-	Glycosyltransferase involved in cell wall bisynthesis	arCOG01419	Glycosyltransferase	M	na	na	0	0	11	11	1	1	1	1	0	0	0	1	0	1	1	0	0	0	0	1	0	0	1	1	1	1	1	1	1	0	1	0	0	1	1	1	1	1	1	1	1	1
cluster1446	-	putative metal-dependent phosphohydrolase	arCOG01860	Predicted HD superfamily hydrolase	R	K06950	K06950; uncharacterized protein	0	0	11	11	0	1	1	0	0	0	0	0	0	1	1	0	0	1	1	1	1	1	0	1	1	1	1	1	1	0	1	1	1	1	1	1	1	1	1	1	1	1
cluster1447	-	DUF2196 domain-containing protein	arCOG04920	Uncharacterized protein	S	na	na	0	0	11	11	0	0	1	1	0	0	0	0	0	1	1	0	0	1	1	1	1	1	0	1	1	1	1	1	1	0	1	1	1	1	1	1	1	1	1	1	1	1
cluster1448	-	thioesterase superfamily protein	arCOG01137	Acyl-CoA thioesterase FadM	I	K07107	ybgC; acyl-CoA thioester hydrolase [EC:3.1.2.-]	0	0	11	11	0	0	0	0	0	1	1	0	0	1	1	1	1	1	1	1	1	1	0	0	0	0	0	0	0	1	1	1	1	1	1	1	1	1	1	0	0	1
cluster1450	-	ribonucleoside-diphosphate reductase, adenosylcobalamin-dependent	arCOG04276	Ribonucleotide reductase, alpha subunit	F	K00525	nrdA, nrdE; ribonucleoside-diphosphate reductase alpha chain [EC:1.17.4.1]	0	0	11	11	0	1	0	0	0	1	1	0	1	1	1	1	0	0	1	0	0	0	1	1	1	1	1	1	1	1	1	1	0	0	1	1	1	1	1	1	1	1
cluster1451	-	DUF296 domain-containing protein	arCOG04212	Predicted DNA-binding protein with PD1-like DNA-binding motif	R	na	na	0	0	11	11	0	0	0	0	0	0	0	0	1	1	1	1	1	1	1	1	1	1	0	0	1	0	0	0	0	0	1	1	1	1	1	1	1	1	1	0	1	1
cluster1453	-	conserved hypothetical protein	arCOG01908	Uncharacterized protein, AIM24 family	S	na	na	0	0	11	11	0	1	1	1	0	1	0	0	0	1	0	1	1	1	0	1	1	1	0	0	0	1	1	1	1	1	1	1	1	1	1	1	1	1	1	0	0	1
cluster1455	-	JAB domain-containing protein	arCOG04919	DNA repair protein RadC, contains a helix-hairpin-helix DNA-binding motif	L	K03630	radC; DNA repair protein RadC	0	0	11	11	0	0	0	0	1	0	0	0	1	1	1	1	1	1	1	1	1	1	0	0	0	0	0	1	1	0	1	1	1	1	1	1	1	1	1	0	0	1
cluster1456	-	Kef-type K+ transport system NAD-binding protein	arCOG01964	Kef-type K+ transport system, predicted NAD-binding component	P	K10716	kch, trkA, mthK, pch; voltage-gated potassium channel	0	5.72727	11	11	1	0	1	1	0	0	0	0	0	1	0	0	1	1	1	0	1	1	1	1	0	1	1	1	1	0	1	1	1	1	1	1	1	1	1	1	1	1
cluster1457	-	DUF853 domain-containing protein	arCOG06224	HerA helicase	X	K06915	K06915; uncharacterized protein	0	0	11	11	1	1	1	1	0	1	0	0	0	1	1	0	1	0	0	1	1	1	0	0	0	1	1	1	1	1	1	0	1	1	1	1	1	1	1	0	0	1
cluster1459	-	glycine betaine/L-proline ABC transporter ATP-binding protein	arCOG00923	ABC-type polar amino acid transport system, ATPase component	E	K02028	ABC.PA.A; polar amino acid transport system ATP-binding protein [EC:3.6.3.21]	0	0	11	11	0	1	1	1	0	0	0	0	0	1	1	1	1	1	1	1	1	0	0	0	0	1	1	1	1	0	1	1	1	1	1	1	1	1	1	0	0	1
cluster1460	-	DUF1328 domain-containing protein			na	na	na	0	2	11	11	0	1	1	1	0	0	0	0	0	1	1	0	1	1	0	1	1	1	0	1	0	1	1	1	1	0	1	1	1	1	1	1	1	1	1	1	1	1
cluster1461	-	nucleoside deaminase	arCOG01488	tRNA(Arg) A34 adenosine deaminase TadA	F	na	na	0	0.0909091	11	11	0	0	1	1	0	0	0	0	0	1	0	0	1	1	1	1	1	1	0	1	1	1	1	1	1	0	1	1	1	1	1	1	1	1	1	1	1	1
cluster1463	-	circadian clock protein KaiC	arCOG06817	CopG/RHH family DNA binding protein	V	na	na	0	0	11	11	0	0	0	0	0	1	1	1	1	0	0	1	1	1	1	1	1	1	0	0	0	0	0	0	0	1	0	1	1	1	1	1	1	1	1	0	0	1
cluster1464	-	Predicted membrane-associated Zn-dependent proteases 1	arCOG00609	Membrane-associated protease RseP, regulator of RpoE activity in bacteria	O	na	na	0	7.81818	11	11	1	1	1	1	0	0	0	0	1	1	1	1	1	1	1	0	0	0	0	0	0	1	1	1	1	0	1	1	0	0	1	1	1	1	1	0	0	1
cluster1465	-	thiamine-phosphate pyrophosphorylase	arCOG01089	Thiamine monophosphate synthase	H	K00788	thiE; thiamine-phosphate pyrophosphorylase [EC:2.5.1.3]	0	0	11	11	1	1	1	1	0	0	0	0	0	1	1	0	0	0	1	1	1	1	0	1	0	1	1	1	1	0	1	1	1	1	1	1	1	1	1	1	1	1
cluster1466	-	hydroxyethylthiazole kinase	arCOG00019	Hydroxyethylthiazole kinase, sugar kinase family	H	K00878	thiM; hydroxyethylthiazole kinase [EC:2.7.1.50]	0	0.0909091	11	11	1	1	1	1	0	0	0	0	0	1	1	0	0	0	1	1	1	1	0	1	0	1	1	1	1	0	1	1	1	1	1	1	1	1	1	1	1	1
cluster1469	-	ketoisovalerate ferredoxin oxidoreductase, beta subunit	arCOG01600	Pyruvate:ferredoxin oxidoreductase or related 2-oxoacid:ferredoxin oxidoreductase, beta and gamma subunit	C	K00187	vorB; 2-oxoisovalerate ferredoxin oxidoreductase, beta subunit [EC:1.2.7.7]	0	0	11	11	0	0	0	0	0	0	0	0	0	1	1	0	1	1	1	1	1	1	1	1	1	0	0	0	0	0	1	1	1	1	1	1	1	1	1	1	1	1
cluster1470	-	hypothetical protein			na	na	na	0	0	11	11	0	0	0	0	0	0	0	1	1	1	1	1	1	1	1	1	1	1	0	0	0	0	0	0	0	0	1	1	1	1	1	1	1	1	1	0	0	1
cluster1473	-	transcriptional regulator	arCOG01057	DNA-binding transcriptional regulator, HxlR family	K	na	na	0	0	11	11	0	0	0	0	0	0	0	0	0	1	1	1	1	1	1	1	1	1	0	1	1	0	0	0	0	0	1	1	1	1	1	1	1	1	1	1	1	1
cluster1474	-	nucleoside deaminase	arCOG01488	tRNA(Arg) A34 adenosine deaminase TadA	F	na	na	0	0	11	11	0	0	1	0	0	0	0	0	0	1	1	0	1	1	1	1	1	1	0	1	1	1	1	1	1	0	1	1	1	1	1	1	1	1	1	1	1	1
cluster1475	-	conserved hypothetical protein, membrane	arCOG04344	Tic20 family membrane protein possibly involved in protein translocation	S	na	na	0	2.90909	11	11	0	1	1	1	0	1	0	0	1	1	0	1	1	0	1	0	1	1	0	0	0	1	1	1	1	1	1	1	1	1	1	1	1	1	1	0	0	1
cluster1479	-	hypothetical protein	arCOG04922	Glycosyltransferase	M	na	na	0	0	11	11	0	0	0	0	0	0	0	0	0	1	1	0	1	1	1	1	1	1	1	1	1	0	0	0	0	0	1	1	1	1	1	1	1	1	1	1	1	1
cluster1481	-	rubredoxin superoxide reductase (1-Fe-SOR)	arCOG02146	Desulfoferredoxin	C	na	na	0	0	11	11	0	1	1	1	0	0	0	1	0	1	0	1	0	1	1	1	1	1	0	0	0	1	1	1	1	0	1	1	1	1	1	1	1	1	1	0	0	1
cluster1483	-	hypothetical protein	arCOG05272	Uncharacterized protein	S	na	na	0	0	11	11	0	0	0	0	0	0	0	0	1	1	1	1	1	1	1	1	1	1	0	0	1	0	0	0	0	0	1	1	1	1	1	1	1	1	1	0	1	1
cluster1486	-	GCN5-related N-acetyltransferase family protein	arCOG04916	Acetyltransferase GNAT superfamily	R	na	na	0	0	11	11	0	1	1	1	0	0	0	0	1	1	1	0	1	1	1	0	1	1	0	0	0	1	1	1	1	0	1	1	1	1	1	1	1	1	1	0	0	1
cluster1488	-	DNA polymerase IV	arCOG04582	Family Y DNA polymerase	L	K04479	DNA polymerase IV (archaeal DinB-like DNA polymerase) [EC:2.7.7.7]	0	0	11	11	0	0	0	0	0	1	1	0	0	0	1	1	1	1	1	1	1	1	0	1	0	0	0	0	0	1	1	1	1	1	1	1	1	1	1	1	1	1
cluster1489	-	transcriptional regulator	arCOG00017	Predicted transcriptional regulator	R	K07108	K07108; uncharacterized protein	0.0909091	0	11	11	1	0	0	0	0	0	0	1	1	1	1	1	1	1	1	0	1	1	0	0	0	0	0	0	1	0	1	1	1	1	1	1	1	1	1	0	0	1
cluster1490	-	glutamate-5-semialdehyde dehydrogenase	arCOG01253	Gamma-glutamyl phosphate reductase	E	K00147	proA; glutamate-5-semialdehyde dehydrogenase [EC:1.2.1.41]	0	0	11	11	0	0	0	0	0	0	1	0	1	1	1	1	1	1	1	1	1	1	0	0	0	0	0	0	0	1	1	1	1	1	1	1	1	1	1	0	0	1
cluster1491	-	gamma-glutamyl kinase	arCOG00987	Pseudouridine synthase	J	K00931	proB; glutamate 5-kinase [EC:2.7.2.11]	0	0	11	11	0	0	0	0	0	0	1	0	1	1	1	1	1	1	1	1	1	1	0	0	0	0	0	0	0	1	1	1	1	1	1	1	1	1	1	0	0	1
cluster1493	-	putative phosphoesterase	arCOG01143	Serine/threonine protein phosphatase PP2A family	T	na	na	0	0	11	11	0	1	1	1	1	0	0	0	0	1	1	0	1	0	1	1	1	1	0	0	0	1	1	1	1	0	1	1	1	1	1	1	1	1	1	0	0	1
cluster1494	-	putative cobalt ABC transporter ATP binding protein	arCOG00202	Energy-coupling factor transporter ATP-binding protein EcfA2	P	K16787	ecfA2; energy-coupling factor transport system ATP-binding protein [EC:3.6.3.-]	0	0	11	11	0	1	1	1	0	0	0	0	0	1	1	1	0	1	1	1	1	1	0	0	0	1	1	1	1	0	1	1	1	1	1	1	1	1	1	0	0	1
cluster1497	-	peptide methionine sulfoxide reductase MsrB	arCOG02815	Conserved domain frequently associated with peptide methionine sulfoxide reductase	O	K07305	msrB; peptide-methionine (R)-S-oxide reductase [EC:1.8.4.12]	0	0	11	11	0	0	1	1	0	0	0	0	0	1	1	1	0	1	1	1	1	1	0	0	1	1	1	1	1	0	1	1	1	1	1	1	1	1	1	0	1	1
cluster1498	-	NTP pyrophosphatase, house-cleaning of non-canonical NTPs	arCOG01084	Predicted pyrophosphatase	R	na	na	0	0	11	11	1	1	1	1	0	0	0	1	0	1	0	0	0	1	1	1	1	1	0	0	0	1	1	1	1	0	1	1	1	1	1	1	1	1	1	0	0	1
cluster1499	-	Methyltransferase domain-containing protein	arCOG03479	SAM-dependent methyltransferase	R	na	na	0.0909091	0	11	11	1	1	1	1	0	0	0	1	1	1	1	0	0	0	0	0	0	0	1	1	1	1	1	1	1	0	1	0	0	0	0	0	0	1	1	1	1	1
cluster1500	-	hypothetical protein			na	na	na	0	1.72727	11	11	0	0	0	0	0	0	0	1	1	1	1	1	1	1	1	1	1	1	0	0	0	0	0	0	0	0	1	1	1	1	1	1	1	1	1	0	0	1
cluster1501	-	phosphoserine phosphatase	arCOG01159	Uncharacterized archaeal coiled-coil protein	S	na	na	0	0	11	11	0	0	0	0	0	0	0	1	1	1	1	1	1	1	1	1	1	1	0	0	0	0	0	0	0	0	1	1	1	1	1	1	1	1	1	0	0	1
cluster1502	-	hypothetical protein			na	na	na	0	0	11	11	0	0	0	0	0	0	0	1	1	1	1	1	1	1	1	1	1	1	0	0	0	0	0	0	0	0	1	1	1	1	1	1	1	1	1	0	0	1
cluster1507	-	DUF11 domain-containing protein	arCOG07506	Uncharacterized membrane protein	S	na	na	0	1.63636	11	11	0	0	0	0	0	0	0	0	1	1	0	1	1	1	1	0	1	1	1	1	1	0	0	0	0	0	1	1	1	1	1	1	1	1	1	1	1	1
cluster1508	-	adenylylsulfate kinase (EC 2.7.1.25)	arCOG01040	Adenylylsulfate kinase or related kinase	P	K00860	cysC; adenylylsulfate kinase [EC:2.7.1.25]	0	0	11	11	1	1	1	1	0	1	1	0	1	0	0	1	0	0	0	0	0	0	1	1	1	1	1	1	1	1	0	0	0	0	0	0	1	1	1	1	1	1
cluster1509	-	putative arsenical pump membrane protein	arCOG00238	Na+/H+ antiporter NhaD or related arsenite permease	P	na	na	0	11.4545	11	11	1	1	1	1	0	0	0	1	0	0	1	0	0	0	0	1	0	1	1	1	1	1	1	1	1	0	1	0	1	1	1	1	1	1	1	1	1	1
cluster1511	-	MarR family transcriptional regulator	arCOG02795	DNA-binding transcriptional regulator GbsR, MarR family	K	na	na	0	0	11	11	0	1	1	1	1	1	1	0	0	0	0	0	0	0	0	0	1	1	1	1	1	1	1	1	1	1	0	0	1	1	1	1	1	1	1	1	1	1
cluster1513	-	iron export ABC transporter permease subunit FetB	arCOG04953	ABC-type uncharacterized transport system, permease component	R	K02069	ABC.X2.P; putative ABC transport system permease protein	0	6.54545	11	11	0	0	0	1	1	0	0	1	1	0	1	0	1	1	1	1	1	1	0	0	0	0	1	1	1	0	1	1	1	1	1	1	1	1	1	0	0	1
cluster638	-	PAS domain S-box-containing protein	arCOG06940	Signal transduction histidine kinase associate membrane domain	T	na	na	0	0.05	11	20	1	0	0	3	0	0	0	0	0	1	1	1	2	3	3	1	2	2	0	0	0	0	1	1	1	0	1	1	1	1	1	1	1	1	1	0	0	1
cluster642	-	dehydrogenase of unknown specificity, short-chain alcohol dehydrogenase like	arCOG01259	Short-chain alcohol dehydrogenase	I	na	na	0	0	11	20	1	0	0	0	0	0	1	0	6	3	1	0	1	0	0	2	1	1	0	2	1	0	0	0	1	1	1	0	1	1	1	1	1	1	1	1	1	1
cluster805	-	putative peptide ABC transporter peptide binding protein	arCOG06738	Surface protein containing fasciclin-like repeats	M	K02035	ABC.PE.S; peptide/nickel transport system substrate-binding protein	0	0.666667	11	18	0	1	2	1	1	1	0	0	0	4	3	0	2	0	1	0	1	0	0	1	0	1	1	1	1	1	1	1	1	1	1	1	1	1	1	1	1	1
cluster897	-	DNA-binding transcriptional regulator, PadR family	arCOG00002	Transcriptional regulator, PadR family	K	na	na	0	0	11	16	4	2	1	1	1	0	1	1	0	0	1	0	1	0	0	0	1	0	0	2	0	1	1	1	1	1	1	0	1	1	1	1	1	1	1	1	1	1
cluster976	-	hypothetical protein	arCOG06835	Sm superfamily RNA-binding protein	R	na	na	0	0.0625	11	16	2	0	0	0	0	0	0	1	0	2	3	1	1	0	1	1	2	0	0	1	1	0	0	0	1	0	1	1	1	1	1	1	1	1	1	1	1	1
cluster982	-	Zn-finger domain of CDGSH type-containing protein	arCOG03175	CDGSH-type zinc finger	S	na	na	0	0	11	16	2	0	1	1	0	0	0	0	0	2	2	0	0	2	1	1	2	0	0	1	1	1	1	1	1	0	1	1	1	1	1	1	1	1	1	1	1	1
cluster999	-	conserved hypothetical protein	arCOG01055	Transcriptional regulator, contains HTH domain	K	na	na	0	0	11	16	0	0	0	0	0	0	0	0	1	1	1	1	2	1	2	0	1	1	2	3	0	0	0	0	0	0	1	1	1	1	1	1	1	1	1	1	1	1
cluster1043	-	tetracycline resistance MFS efflux pump	arCOG00130	MFS family permease	G	na	na	0	11.3333	10	15	0	1	2	3	0	0	0	0	0	2	1	1	1	0	0	2	1	1	0	0	0	1	1	1	1	0	1	0	1	1	1	1	1	1	1	0	0	1
cluster1048	-	DUF3417 domain-containing protein	arCOG01421	Glucan phosphorylase	G	K00688	starch phosphorylase [EC:2.4.1.1]	0	0	10	15	0	0	0	0	0	0	0	0	0	1	2	1	1	0	0	1	1	1	1	2	4	0	0	0	0	0	1	0	1	1	1	1	1	1	1	1	1	1
cluster1060	-	circadian clock protein KaiC	arCOG04939	Transcriptional regulator, contains wHTH domain	K	K08482	kaiC; circadian clock protein KaiC	0	0.0666667	10	15	0	0	0	0	0	1	0	0	2	0	0	1	1	2	2	1	2	2	1	0	0	0	0	0	0	1	0	1	1	1	1	1	1	1	1	1	1	1
cluster1126	-	aminoglycoside phosphotransferase family protein	arCOG03591	Ser/Thr protein kinase RdoA involved in Cpx stress response, MazF antagonist	T	na	na	0	0	10	14	0	1	1	1	0	0	0	0	0	3	3	1	1	0	1	1	0	1	0	0	0	1	1	1	1	0	1	1	1	1	1	1	1	1	1	0	0	1
cluster1134	-	ABC transporter ATP-binding protein	arCOG00194	ABC-type multidrug transport system, ATPase component	V	K01990	ABC-2.A; ABC-2 type transport system ATP-binding protein	0	0	10	14	0	2	2	2	0	0	0	0	1	1	1	2	0	1	0	1	1	0	0	0	0	1	1	1	1	0	1	1	1	1	1	1	1	1	1	0	0	1
cluster1135	-	protein tyrosine phosphatase	arCOG04425	Protein-tyrosine-phosphatase	T	K03741	ARSC2, arsC; arsenate reductase [EC:1.20.4.1]	0	0	10	14	3	0	0	0	0	1	1	0	0	1	0	0	0	0	0	1	2	2	1	1	1	0	0	0	1	1	1	0	1	1	1	1	1	1	1	1	1	1
cluster1137	-	transcriptional regulator, ArsR family	arCOG01681	Transcriptional regulator containing HTH domain, ArsR family	K	na	na	0	0	10	14	0	1	2	0	1	0	0	0	1	1	2	0	0	0	0	2	0	0	1	2	1	1	1	1	1	0	1	0	0	1	1	1	1	1	1	1	1	1
cluster1139	-	PAS domain-containing protein	arCOG07619	Signal transduction histidine kinase	T	na	na	0	0	10	14	0	0	0	1	0	0	0	0	1	1	0	1	3	1	1	3	1	1	0	0	0	0	1	1	1	0	1	1	1	1	1	1	1	1	1	0	0	1
cluster1158	-	methyltransferase domain-containing protein	arCOG04347	SAM-dependent methyltransferase	Q	na	na	0	0.642857	10	14	2	2	2	1	1	0	0	1	0	1	1	0	0	0	0	0	0	0	2	0	1	1	1	1	1	0	1	0	0	0	0	0	0	1	1	1	1	1
cluster1212	-	protein of unknown function DUF214	arCOG02314	ABC-type transport system, involved in lipoprotein release, permease component	M	K09808	ABC.LPT.P, lolC, lolE; lipoprotein-releasing system permease protein	0	4	10	13	0	0	0	0	0	0	0	0	0	2	1	1	1	0	1	0	1	1	1	3	1	0	0	0	0	0	1	1	1	1	1	1	1	1	1	1	1	1
cluster1213	-	hypothetical protein	arCOG01232	GTPase, G3E family	R	na	na	0	0	10	13	0	0	0	0	0	0	0	1	0	2	1	1	1	1	1	1	2	2	0	0	0	0	0	0	0	0	1	1	1	1	1	1	1	1	1	0	0	1
cluster1218	-	peptidylprolyl isomerase, FKBP-type	arCOG00981	FKBP-type peptidyl-prolyl cis-trans isomerase 2	O	na	na	0	0	10	13	0	0	0	0	0	0	0	0	1	0	0	1	1	0	1	2	2	1	1	1	2	0	0	0	0	0	0	1	1	1	1	1	1	1	1	1	1	1
cluster1221	-	M48 family peptidase	arCOG02625	Predicted metal-dependent hydrolase	R	K07043	K07043; uncharacterized protein	0	0	10	13	1	1	0	2	0	0	0	1	1	2	1	0	1	0	0	1	0	2	0	0	0	1	1	1	1	0	1	0	1	1	1	1	1	1	1	0	0	1
cluster1224	-	putative phosphatase, PHP family	arCOG00302	Metal-dependent phosphoesterase (PHP family)	R	na	na	0	0.153846	10	13	1	1	1	1	0	2	1	0	2	0	2	1	0	0	0	0	0	0	0	1	0	1	1	1	1	1	1	0	0	0	0	0	1	1	1	1	1	1
cluster1225	-	Rubredoxin-type Fe(Cys)4 protein domain protein	arCOG04391	Rubredoxin	C	na	na	0	0	10	13	0	0	1	1	0	0	1	2	2	0	1	0	0	1	0	0	0	0	1	2	1	1	1	1	1	1	1	1	0	0	1	1	1	1	1	1	1	1
cluster1226	-	4Fe-4S ferredoxin, iron-sulfur binding domain protein	arCOG01503	Fe-S-cluster-containing dehydrogenase component	C	K00124	formate dehydrogenase, beta subunit	0.0833333	0.0833333	10	12	1	1	1	1	0	0	0	0	3	1	1	0	0	0	0	0	0	0	1	1	1	1	1	1	1	0	1	0	0	0	0	0	0	1	1	1	1	1
cluster1230	-	hypothetical protein	arCOG03368	Uncharacterized protein	S	na	na	0	0.0769231	10	13	0	0	0	0	0	0	1	0	0	1	1	1	1	1	2	3	1	1	0	0	0	0	0	0	0	1	1	1	1	1	1	1	1	1	1	0	0	1
cluster1252	-	pentapeptide repeat-containing protein	arCOG03124	Pentapeptide repeats containing protein	S	na	na	0	0.615385	10	13	0	1	1	1	0	0	0	0	0	2	2	0	1	0	0	0	0	1	1	1	2	1	1	1	1	0	1	0	1	1	1	1	1	1	1	1	1	1
cluster1253	-	putative dTDP-4-dehydrorhamnose 3,5-epimerase	arCOG04188	dTDP-4-dehydrorhamnose 3,5-epimerase or related enzyme	M	na	na	0	0	10	12	1	1	2	1	1	0	0	0	1	1	1	0	0	1	0	0	0	0	0	2	0	1	1	1	1	0	1	1	0	0	1	1	1	1	1	1	1	1
cluster1298	-	rhodanese-like domain-containing protein	arCOG02021	Rhodanese-related sulfurtransferase	P	na	na	0	0.333333	10	12	1	0	1	1	0	0	0	0	1	1	1	1	0	1	2	0	0	0	0	0	2	1	1	1	1	0	1	1	0	0	1	1	1	1	1	0	1	1
cluster1302	-	peptidase S8 and S53, subtilisin, kexin, sedolisin	arCOG04500	Uncharacterized protein with Ig-like domain	S	K17734	aprX; serine protease AprX [EC:3.4.21.-]	0	0.615385	10	13	0	1	2	1	0	0	0	0	3	0	1	0	0	0	0	1	0	1	1	1	1	1	1	1	1	0	1	0	1	1	1	1	1	1	1	1	1	1
cluster1323	-	colanic acid biosynthesis glycosyltransferase WcaL	arCOG01410	Glycosyltransferase	M	na	na	0	0	10	12	0	0	1	0	0	0	1	0	1	1	3	1	0	1	1	1	0	0	0	1	0	1	1	1	1	1	1	1	0	1	1	1	1	1	1	1	1	1
cluster1326	-	Uncharacterized protein family UPF0150 domain protein			na	na	na	0	0	10	12	0	0	0	0	1	1	1	1	2	2	1	0	0	0	0	0	0	1	0	1	1	0	0	1	1	1	1	0	1	1	1	1	1	1	1	1	1	1
cluster1327	-	citrate/2-methylcitrate synthase	arCOG04237	Citrate synthase	C	K01647	CS, gltA; citrate synthase [EC:2.3.3.1]	0	0	10	12	0	0	0	0	0	0	0	1	2	1	1	1	1	0	0	1	1	1	0	0	2	0	0	0	0	0	1	0	1	1	1	1	1	1	1	0	1	1
cluster1330	-	DUF3303 domain-containing protein	arCOG03397	Uncharacterized protein	S	na	na	0	0	10	12	0	0	0	0	0	0	0	0	1	1	1	1	1	2	1	1	1	2	0	0	0	0	0	0	0	0	1	1	1	1	1	1	1	1	1	0	0	0
cluster1334	-	Arabinose efflux permease	arCOG00143	MFS family permease	G	na	na	0	11.0833	10	12	1	1	0	1	0	0	0	1	0	1	0	3	1	1	1	0	1	0	0	0	0	1	1	1	1	0	1	1	1	1	1	1	1	1	1	0	0	1
cluster1337	-	ABC transporter permease protein	arCOG04339	ABC-type polysaccharide/polyol phosphate export systems, permease component	G	K09690	ABC-2.LPSE.P; lipopolysaccharide transport system permease protein	0	6.08333	10	12	0	1	2	1	0	0	0	0	1	1	1	0	0	0	0	1	0	0	1	2	1	1	1	1	1	0	1	0	0	1	1	1	1	1	1	1	1	1
cluster1345	-	QacE family quaternary ammonium compound efflux SMR transporter	arCOG04559	Membrane transporter of cations and cationic drugs	P	K11741	sugE; quaternary ammonium compound-resistance protein SugE	0	3.5	10	12	0	0	0	0	0	0	0	1	0	1	1	2	0	1	1	2	1	1	0	1	0	0	0	0	0	0	1	1	1	1	1	1	1	1	1	1	1	1
cluster1348	-	cell surface lipoprotein	arCOG02933	Plastocyanin	C	na	na	0	0.166667	10	12	0	0	0	0	0	0	0	1	1	2	2	1	0	1	1	1	1	1	0	0	0	0	0	0	0	0	1	1	1	1	1	1	1	1	1	0	0	1
cluster1357	-	NADH-FMN oxidoreductase RutF, flavin reductase (DIM6/NTAB) family	arCOG02017	NADH-FMN oxidoreductase RutF, flavin reductase (DIM6/NTAB) family	C	na	na	0	0.181818	10	11	2	1	1	0	0	0	0	0	1	1	1	0	0	0	0	1	1	1	0	1	0	1	1	1	1	0	1	0	1	1	1	1	1	1	1	1	1	1
cluster1362	-	circadian clock protein KaiC	arCOG01171	RecA-superfamily ATPase implicated in signal transduction	T	na	na	0	0	10	12	0	0	0	0	0	1	1	0	1	0	0	1	1	1	1	1	2	2	0	0	0	0	0	0	0	1	0	1	1	1	1	1	1	1	1	0	0	1
cluster1366	-	carboxymuconolactone decarboxylase family protein	arCOG02154	Uncharacterized homolog of gamma-carboxymuconolactone decarboxylase subunit	S	na	na	0	0	10	12	0	0	0	0	0	0	0	0	0	2	1	1	1	1	2	0	1	1	0	1	1	0	0	0	0	0	1	1	1	1	1	1	1	1	1	1	1	1
cluster1415	-	conserved hypothetical protein	arCOG07113	TBP-like domain	R	na	na	0	0	10	11	2	1	1	1	1	0	0	1	1	0	0	1	1	1	0	0	0	0	0	0	0	1	1	1	1	0	0	1	0	0	1	1	1	1	1	0	0	1
cluster1418	-	heavy metal transport/detoxification protein	arCOG02764	Copper-ion-binding protein	P	K17686	copA, ATP7; Cu+-exporting ATPase [EC:3.6.3.54]	0	0	10	11	0	0	0	0	0	0	0	0	0	1	2	1	1	1	1	1	1	1	0	1	0	0	0	0	0	0	1	1	1	1	1	1	1	1	1	1	1	1
cluster1423	-	PAS domain-containing protein	arCOG06918	PAS/PAC domain containing protein	T	na	na	0	0	10	11	0	0	1	0	0	0	0	0	2	1	0	1	1	1	1	1	1	1	0	0	0	1	1	1	1	0	1	1	1	1	1	1	1	1	1	0	0	1
cluster143	-	putative iron compound ABC transporter iron compound binding protein	arCOG04233	ABC-type Fe3+-hydroxamate transport system, periplasmic component	P	K02016	ABC.FEV.S; iron complex transport system substrate-binding protein	0	0.565217	10	23	0	6	1	1	0	1	0	1	0	1	0	0	0	0	0	0	1	0	3	6	2	1	1	1	1	1	1	0	1	1	1	1	1	1	1	1	1	1
cluster1430	-	conserved hypothetical protein	arCOG03097	Uncharacterized protein	S	na	na	0	0	10	11	0	1	1	1	0	0	0	0	0	1	1	0	0	1	0	2	1	1	0	0	1	1	1	1	1	0	1	1	1	1	1	1	1	1	1	0	1	1
cluster1437	-	DUF22 domain-containing protein	arCOG04850	Uncharacterized protein	S	na	na	0	0	10	11	0	0	0	0	0	0	1	1	1	0	0	2	0	1	1	1	1	1	0	0	1	0	0	0	0	1	0	1	1	1	1	1	1	1	1	0	1	1
cluster1441	-	ABC transporter ATP-binding protein	arCOG00210	ABC-type polysaccharide/polyol phosphate transport system, ATPase component	G	K09691	ABC-2.LPSE.A; lipopolysaccharide transport system ATP-binding protein	0	0	10	11	0	1	1	1	0	0	0	0	1	1	1	0	0	0	0	1	0	0	1	2	1	1	1	1	1	0	1	0	0	1	1	1	1	1	1	1	1	1
cluster1442	-	methyltransferase domain-containing protein	arCOG04340	SAM-dependent methyltransferase	Q	na	na	0	0.0909091	10	11	0	1	1	2	0	0	0	0	0	1	1	0	0	0	0	1	0	1	1	1	1	1	1	1	1	0	1	0	1	1	1	1	1	1	1	1	1	1
cluster1443	-	NAD-dependent epimerase/dehydratase family protein	arCOG01369	Nucleoside-diphosphate-sugar epimerase	M	K08678	UXS1; UDP-glucuronate decarboxylase [EC:4.1.1.35]	0	0	10	10	0	1	1	1	1	1	0	0	1	0	0	0	0	1	0	0	1	1	1	0	0	1	1	1	1	1	0	1	1	1	1	1	1	1	1	1	1	1
cluster1444	-	glycoside hydrolase 15-related protein	arCOG03285	Glycosyl hydrolase family 15	G	na	na	0	0	10	11	0	1	1	1	0	0	0	0	0	1	1	2	1	1	0	0	0	0	1	0	1	1	1	1	1	0	1	1	0	0	1	1	1	1	1	1	1	1
cluster1445	-	Ni2+-binding GTPase urease/hydrogenase maturation protein	arCOG01231	Ni2+-binding GTPase involved in regulation of expression and maturation of urease and hydrogenase	O	na	na	0	0	10	11	0	0	0	1	0	0	0	0	0	1	1	0	0	1	0	1	2	1	1	1	1	0	1	1	1	0	1	1	1	1	1	1	1	1	1	1	1	1
cluster1449	-	divalent cation transporter	arCOG00624	Permease, similar to cation transporter	P	K07244	mgtE-like transporter	0	3.9	10	10	0	0	0	0	1	0	0	0	0	1	1	1	1	1	1	1	1	1	0	0	0	0	0	1	1	0	1	1	1	1	1	1	1	1	1	0	0	1
cluster1458	-	type I restriction-modification system specificity subunit	arCOG02626	Restriction endonuclease S subunit	V	na	na	0	0	10	11	0	0	0	1	1	0	0	0	1	1	1	0	1	1	0	1	1	2	0	0	0	0	1	1	1	0	1	1	1	1	1	1	1	1	1	0	0	1
cluster1462	-	SagB-type dehydrogenase domain-containing protein	arCOG00288	Nitroreductase	C	na	na	0	0.2	10	10	0	0	1	0	1	1	0	0	0	1	1	0	1	0	1	1	1	1	0	0	0	1	1	1	1	1	1	1	1	1	1	1	1	1	1	0	0	1
cluster1468	-	methyltransferase domain-containing protein			na	na	na	0	0	10	10	0	0	0	0	0	0	1	0	1	1	1	0	0	1	0	1	1	1	0	1	1	0	0	0	0	1	1	1	1	1	1	1	1	1	1	1	1	1
cluster1471	-	Hydroxymethylglutaryl-CoA reductase, class II and archaeal class I	arCOG04260	Hydroxymethylglutaryl-CoA reductase	I	K00054	mvaA; hydroxymethylglutaryl-CoA reductase [EC:1.1.1.88]	0	0	10	10	0	1	1	1	1	1	1	1	0	0	0	0	0	0	0	0	0	0	1	1	1	1	1	1	1	1	0	0	0	0	0	0	0	0	0	1	1	1
cluster1472	-	protein of unknown function DUF82	arCOG04290	PIN-domain and Zn ribbon	R	K09122	K09122; uncharacterized protein	0	0	10	10	1	1	1	1	0	1	1	0	1	0	0	0	0	0	0	0	0	0	1	1	1	1	1	1	1	1	0	0	0	0	0	0	0	0	1	1	1	1
cluster1484	-	MFS transporter	arCOG00130	MFS family permease	G	na	na	0	11.1818	10	11	0	0	0	0	0	0	0	1	0	2	1	1	1	1	1	1	1	1	0	0	0	0	0	0	0	0	1	1	1	1	1	1	1	1	1	0	0	1
cluster1487	-	putative cobalt ABC transporter ATP binding protein	arCOG00202	Energy-coupling factor transporter ATP-binding protein EcfA2	P	K02006	cbiO; cobalt/nickel transport system ATP-binding protein	0	0	10	11	1	1	1	1	0	0	0	1	1	1	2	0	0	0	0	0	0	0	1	1	0	1	1	1	1	0	1	0	0	0	0	0	0	1	1	1	1	1
cluster1492	-	Protein of unknown function DUF131			na	na	na	0	2.1	10	10	0	0	0	0	0	0	0	1	1	1	1	1	0	0	1	1	1	1	1	0	0	0	0	0	0	0	1	1	1	1	1	1	1	1	1	1	1	1
cluster1495	-	MBL fold metallo-hydrolase	arCOG00503	Metal-dependent hydrolase of the beta-lactamase superfamily II	R	K06897	7,8-dihydropterin-6-yl-methyl-4-(beta-D-ribofuranosyl)aminobenzene 5'-phosphate synthase [EC:2.5.1.105]	0	0	10	10	0	0	0	0	0	0	1	1	0	1	1	1	0	1	1	1	1	1	0	0	0	0	0	0	0	1	1	1	1	1	1	1	1	1	1	0	0	1
cluster1504	-	dienelactone hydrolase-like enzyme	arCOG01654	Alpha/beta superfamily hydrolase	R	K06889	K06889; uncharacterized protein	0	0.545455	10	11	0	1	1	1	0	0	0	0	0	1	1	0	0	1	0	1	1	0	0	2	1	1	1	1	1	0	1	1	1	1	1	1	1	1	1	1	1	1
cluster1505	-	hypothetical protein	arCOG04964	Uncharacterized protein	S	na	na	0	0	10	11	0	0	0	0	0	0	0	1	0	1	1	1	1	1	1	2	1	1	0	0	0	0	0	0	0	0	1	1	1	1	1	1	1	1	1	0	0	1
cluster1506	-	conserved hypothetical protein	arCOG05167	Predicted pilin/flagellin	N	na	na	0	0.818182	10	11	0	1	1	1	0	0	0	0	0	1	1	0	1	1	0	1	1	2	0	0	0	1	1	1	1	0	1	1	1	1	1	1	1	1	1	0	0	1
cluster1512	-	conserved hypothetical protein	arCOG02976	Uncharacterized protein	S	na	na	0	0.1	10	10	0	1	1	1	1	0	0	0	0	0	0	0	1	1	1	1	1	1	0	0	0	1	1	1	1	0	0	1	1	1	1	1	1	1	1	0	0	1
cluster1555	-	antimicrobial peptide ABC transporter ATPase	arCOG03228	ABC-type antimicrobial peptide transport system, ATPase component	V	na	na	0	0	10	10	0	0	0	1	0	0	0	0	0	1	1	0	0	1	0	1	1	1	1	1	1	0	1	1	1	0	1	1	1	1	1	1	1	1	1	1	1	1
cluster1556	-	ATPase type IV secretory pathway VirB11 component like protein	arCOG01818	ATPase involved in archaellum/pili biosynthesis	N	na	na	0	0	10	10	0	1	1	1	0	0	0	0	0	1	1	0	1	1	0	1	1	1	0	0	0	1	1	1	1	0	1	1	1	1	1	1	1	1	1	0	0	1
cluster1557	-	L-ascorbate metabolism protein UlaG, beta-lactamase superfamily	arCOG00497	Zn-dependent hydrolase of the beta-lactamase fold	R	na	na	0	0	10	10	1	1	1	1	0	0	0	0	0	1	1	0	0	0	0	1	1	1	0	0	1	1	1	1	1	0	1	0	1	1	1	1	1	1	1	0	1	1
cluster1561	-	NADH:flavin oxidoreductase	arCOG01068	Pyruvate/2-oxoglutarate dehydrogenase complex, dihydrolipoamide dehydrogenase (E3) component or related enzyme	C	na	na	0	0	10	10	0	0	0	0	0	0	0	0	1	1	1	1	1	1	1	1	1	1	0	0	0	0	0	0	0	0	1	1	1	1	1	1	1	1	1	0	0	0
cluster1562	-	hypothetical protein	arCOG04945	Uncharacterized protein	S	na	na	0	0	10	10	0	0	0	0	0	0	0	0	1	1	1	1	1	1	1	1	1	1	0	0	0	0	0	0	0	0	1	1	1	1	1	1	1	1	1	0	0	0
cluster1563	-	DUF2110 domain-containing protein	arCOG04612	Uncharacterized protein, DUF2100 family	S	na	na	0	0	10	10	1	0	0	0	0	0	0	0	0	1	1	1	1	1	1	1	1	1	0	0	0	0	0	0	1	0	1	1	1	1	1	1	1	1	1	0	0	1
cluster1564	-	3-methylornithyl-N6-L-lysine dehydrogenase PylD	arCOG05004	3-hydroxyisobutyrate dehydrogenase related enzyme	I	K16182	pylD; pyrrolysine biosynthesis protein PylD	0	0	10	10	0	0	0	0	0	0	0	1	0	1	1	1	1	1	1	1	1	1	0	0	0	0	0	0	0	0	1	1	1	1	1	1	1	1	1	0	0	1
cluster1565	-	3-methylornithine--L-lysine ligase PylC	arCOG01596	Carbamoylphosphate synthase large subunit	E	K16181	pylC; pyrrolysine biosynthesis protein PylC	0	0	10	10	0	0	0	0	0	0	0	1	0	1	1	1	1	1	1	1	1	1	0	0	0	0	0	0	0	0	1	1	1	1	1	1	1	1	1	0	0	1
cluster1566	-	methylornithine synthase PylB	arCOG00658	Biotin synthase or related enzyme	H	K16180	pylB; pyrrolysine biosynthesis protein PylB	0	0	10	10	0	0	0	0	0	0	0	1	0	1	1	1	1	1	1	1	1	1	0	0	0	0	0	0	0	0	1	1	1	1	1	1	1	1	1	0	0	1
cluster1567	-	pyrrolysine--tRNA(Pyl) ligase large subunit	arCOG00413	Phenylalanyl-tRNA synthetase (PheRS) alpha chain catalytic core domain	J	K11627	pylS; pyrrolysyl-tRNA synthetase [EC:6.1.1.26]	0	0	10	10	0	0	0	0	0	0	0	1	0	1	1	1	1	1	1	1	1	1	0	0	0	0	0	0	0	0	1	1	1	1	1	1	1	1	1	0	0	1
cluster1568	-	hypothetical protein	arCOG07147	Squalene cyclase	I	na	na	0	0	10	10	0	0	0	0	0	0	0	0	1	1	1	1	1	1	1	1	1	1	0	0	0	0	0	0	0	0	1	1	1	1	1	1	1	1	1	0	0	0
cluster1569	-	class I SAM-dependent methyltransferase family protein	arCOG00033	Wybutosine (yW) biosynthesis enzyme, Trm5 methyltransferase	J	K15429	TRM5, TRMT5; tRNA (guanine37-N1)-methyltransferase [EC:2.1.1.228]	0	0	10	10	0	1	0	1	0	0	0	0	1	1	0	1	1	0	1	0	1	0	0	1	1	1	1	1	1	0	1	1	1	1	1	1	1	1	1	1	1	1
cluster1570	-	Ferritin, Dps family protein	arCOG01095	Ferritin	P	K02217	ftnA, ftn; ferritin [EC:1.16.3.1]	0	0.3	10	10	1	0	0	0	0	0	0	0	0	1	1	1	0	1	1	0	1	0	1	1	1	0	0	0	1	0	1	1	1	1	1	1	1	1	1	1	1	1
cluster1572	-	Bcr/CflA family drug resistance efflux transporter	arCOG02897	Mismatch repair ATPase (MutS family)	L	na	na	0	10.3	10	10	0	1	1	1	0	0	0	0	0	1	1	0	0	0	0	0	1	1	1	1	1	1	1	1	1	0	1	0	1	1	1	1	1	1	1	1	1	1
cluster1573	-	quinolone resistance protein (NorA)	arCOG00130	MFS family permease	G	na	na	0	10.9	10	10	0	0	0	0	0	1	1	0	0	1	0	0	0	0	1	1	1	1	1	1	1	0	0	0	0	1	1	1	1	1	1	1	1	1	1	1	1	1
cluster1574	-	methyltransferase domain-containing protein	arCOG05015	SAM-dependent methyltransferase	Q	na	na	0	0	10	10	0	0	0	0	0	0	0	1	1	1	1	0	1	1	1	1	1	1	0	0	0	0	0	0	0	0	1	1	1	1	1	1	1	1	1	0	0	1
cluster1575	-	DUF2119 domain-containing protein	arCOG04894	Uncharacterized protein	S	na	na	0	0	10	10	0	0	0	0	0	1	0	1	0	1	1	1	0	1	1	1	1	1	0	0	0	0	0	0	0	1	1	1	1	1	1	1	1	1	1	0	0	1
cluster1577	-	carboxymuconolactone decarboxylase family protein	arCOG02150	Uncharacterized homolog of gamma-carboxymuconolactone decarboxylase subunit	S	na	na	0	0	10	10	0	0	0	0	0	0	0	1	0	1	1	1	1	1	1	1	1	1	0	0	0	0	0	0	0	0	1	1	1	1	1	1	1	1	1	0	0	1
cluster1578	-	exodeoxyribonuclease III	arCOG02207	Exonuclease III	L	K01142	xthA; exodeoxyribonuclease III [EC:3.1.11.2]	0	0	10	10	0	0	1	1	0	0	0	0	0	1	1	0	0	1	1	1	1	1	0	1	0	1	1	1	1	0	1	1	1	1	1	1	1	1	1	1	1	1
cluster1581	-	DUF790 domain-containing protein	arCOG04356	Nuclease of restriction endonuclease-like fold, implicated in nucleotide excision repair	L	K09744	K09744; uncharacterized protein	0	0	10	10	1	1	1	1	0	0	0	1	1	1	1	1	0	0	0	0	0	1	0	0	0	1	1	1	1	0	1	0	1	1	1	1	1	1	1	0	0	1
cluster1582	-	GCN5-related N-acetyltransferase family protein	arCOG00833	Acetyltransferase (GNAT) family	R	K00619	argA; amino-acid N-acetyltransferase [EC:2.3.1.1]	0	0	10	10	0	0	1	0	0	0	0	0	1	1	1	1	1	1	1	1	0	1	0	0	0	1	1	1	1	0	1	1	1	1	1	1	1	1	1	0	0	1
cluster1583	-	putative circadian clock protein, KaiC	arCOG01171	RecA-superfamily ATPase implicated in signal transduction	T	na	na	0	0	10	10	0	0	0	0	0	0	0	0	0	0	0	1	1	1	1	1	1	1	1	1	1	0	0	0	0	0	0	1	1	1	1	1	1	1	1	1	1	1
cluster1584	-	glycosyltransferase family 2 protein	arCOG01389	Glycosyl transferase family 2	M	na	na	0	3.2	10	10	0	0	0	1	0	0	0	0	1	1	1	1	0	1	1	0	1	1	0	0	1	0	1	1	1	0	1	1	1	1	1	1	1	1	1	0	1	1
cluster1587	-	hypothetical protein	arCOG04978	Polyhydroxyalkanoate synthesis regulator phasin	Q	na	na	0	0	10	10	0	0	0	0	0	0	0	0	1	1	1	1	1	1	1	1	1	1	0	0	0	0	0	0	0	0	1	1	1	1	1	1	1	1	1	0	0	0
cluster1589	-	tetratricopeptide repeat-containing protein	arCOG05195	TPR repeats containing protein	R	na	na	0	0.8	10	10	0	0	0	0	0	0	0	1	0	1	1	0	0	1	1	1	1	1	0	1	1	0	0	0	0	0	1	1	1	1	1	1	1	1	1	1	1	1
cluster1590	-	hypothetical protein	arCOG03290	Uncharacterized protein	S	na	na	0	0	10	10	0	0	0	0	0	0	0	0	1	1	1	1	1	1	1	1	1	1	0	0	0	0	0	0	0	0	1	1	1	1	1	1	1	1	1	0	0	0
cluster1591	-	toll/interleukin-1 receptor domain-containing protein	arCOG09612	TIR domain containing protein	S	na	na	0	0.1	10	10	0	0	0	0	1	0	0	0	0	1	1	0	1	1	1	0	0	1	1	1	1	0	0	1	1	0	1	1	1	1	1	1	1	1	1	1	1	1
cluster1592	-	deoxyhypusine synthase	arCOG04142	Deoxyhypusine synthase	O	K00809	dys1; deoxyhypusine synthase [EC:2.5.1.46]	0	0.1	10	10	0	1	1	1	0	0	0	0	0	1	1	0	1	0	0	0	0	1	1	1	1	1	1	1	1	0	1	0	1	1	1	1	1	1	1	1	1	1
cluster1595	-	shikimate kinase	arCOG01047	Shikimate kinase	E	K00891	shikimate kinase [EC:2.7.1.71]	0	0	10	10	0	0	0	0	0	0	0	0	0	1	1	1	1	1	1	1	1	1	0	1	0	0	0	0	0	0	1	1	1	1	1	1	1	1	1	1	1	1
cluster1599	-	Uncharacterized conserved protein YbjQ, UPF0145 family	arCOG02287	Putative selenium binding protein, beta/alpha-propeller fold	P	na	na	0	0	10	10	1	1	1	1	0	0	0	1	1	1	0	0	0	0	0	1	0	1	0	0	1	1	1	1	1	0	1	0	1	1	1	1	1	1	1	0	1	1
cluster1600	-	DUF2953 domain-containing protein	arCOG03505	Cell surface protein, containing metal-binding domain	R	na	na	0	1.2	10	10	0	0	0	0	0	0	0	0	1	1	1	1	1	1	1	1	1	1	0	0	0	0	0	0	0	0	1	1	1	1	1	1	1	1	1	0	0	0
cluster1601	-	mechanosensitive ion channel family protein	arCOG01569	Small-conductance mechanosensitive channel	M	na	na	0	3.2	10	10	0	1	1	1	0	0	0	0	0	1	1	0	0	1	0	0	1	1	0	1	1	1	1	1	1	0	1	1	1	1	1	1	1	1	1	1	1	1
cluster1602	-	cell shape determination protein CcmA	arCOG04555	Uncharacterized membrane protein related to bactofilin	S	na	na	0	5.5	10	10	0	0	0	0	0	0	0	0	1	1	1	0	0	1	1	0	1	1	1	1	1	0	0	0	0	0	1	1	1	1	1	1	1	1	1	1	1	1
cluster1605	-	hypothetical protein	arCOG03389	Uncharacterized protein	S	na	na	0	0	10	10	0	0	0	0	0	0	0	0	1	1	1	1	1	1	1	1	1	1	0	0	0	0	0	0	0	0	1	1	1	1	1	1	1	1	1	0	0	0
cluster1606	-	ADP-specific phosphofructokinase	arCOG03370	Archaeal ADP-dependent phosphofructokinase/glucokinase	G	K00918	pfkC; ADP-dependent phosphofructokinase/glucokinase [EC:2.7.1.146 2.7.1.147]	0	0	10	10	0	0	0	0	0	0	0	1	0	1	1	1	1	1	1	1	1	1	0	0	0	0	0	0	0	0	1	1	1	1	1	1	1	1	1	0	0	1
cluster1607	-	DUF2180 domain-containing protein	arCOG02571	Zn finger protein, C2C2 type	S	na	na	0	0	10	10	0	0	0	0	0	0	0	0	1	1	1	1	1	1	1	1	1	1	0	0	0	0	0	0	0	0	1	1	1	1	1	1	1	1	1	0	0	0
cluster1608	-	conserved hypothetical protein	arCOG01102	Ferritin-like domain	P	na	na	0	0	10	10	0	0	1	0	0	0	0	0	0	1	1	1	1	1	1	1	1	1	0	0	0	1	1	1	1	0	1	1	1	1	1	1	1	1	1	0	0	1
cluster1610	-	mannose-1-phosphate guanylyltransferase/mannose-6-phosphate isomerase	arCOG02427	Mannose-1-phosphate guanylyltransferase fused to cupin domain	M	K16011	algA, xanB, rfbA; mannose-1-phosphate guanylyltransferase / mannose-6-phosphate isomerase [EC:2.7.7.13 5.3.1.8]	0	0	10	10	0	0	0	0	0	0	0	1	1	1	1	1	1	1	1	0	1	1	0	0	0	0	0	0	0	0	1	1	1	1	1	1	1	1	1	0	0	1
cluster1611	-	hypothetical protein	arCOG04917	Uncharacterized protein	S	na	na	0	0	10	10	1	0	0	0	0	0	0	0	0	1	1	1	1	1	1	1	1	1	0	0	0	0	0	0	1	0	1	1	1	1	1	1	1	1	1	0	0	1
cluster1613	-	putative HTH-type transcriptional regulator	arCOG01864	Transcriptional regulator, xre family	K	K07729	K07729; putative transcriptional regulator	0	0	10	10	0	1	1	1	0	0	0	0	0	1	1	1	0	1	1	0	0	0	0	1	1	1	1	1	1	0	1	1	0	0	1	1	1	1	1	1	1	1
cluster1614	-	Zn-dependent protease	arCOG04994	Zn-dependent protease	E	na	na	0	1.5	10	10	0	0	0	0	0	0	0	1	0	1	1	1	1	1	1	1	1	1	0	0	0	0	0	0	0	0	1	1	1	1	1	1	1	1	1	0	0	1
cluster1615	-	endonuclease III	arCOG00459	EndoIII-related endonuclease	L	K10773	NTH; endonuclease III [EC:4.2.99.18]	0	0	10	10	0	0	0	0	0	0	0	0	1	1	1	1	1	1	1	1	1	1	0	0	0	0	0	0	0	0	1	1	1	1	1	1	1	1	1	0	0	0
cluster1616	-	coenzyme F390 synthetase	arCOG02622	Coenzyme F390 synthetase	H	na	na	0	0	10	10	0	0	1	0	0	0	0	0	0	1	1	1	1	1	1	1	1	1	0	0	0	1	1	1	1	0	1	1	1	1	1	1	1	1	1	0	0	1
cluster1618	-	ADP-ribosylglycohydrolase family protein	arCOG04448	ADP-ribosylglycohydrolase	O	na	na	0	0	10	10	0	0	0	0	0	1	1	1	1	1	0	1	1	0	0	0	0	0	1	1	1	0	0	0	0	1	1	0	0	0	0	1	1	1	1	1	1	1
cluster1619	-	phosphodiesterase, MJ0936 family	arCOG01141	ICC-like phosphoesterase	R	K07095	K07095; uncharacterized protein	0	0	10	10	0	0	0	0	0	0	0	1	0	1	1	1	1	0	1	0	1	0	1	1	1	0	0	0	0	0	1	1	1	1	1	1	1	1	1	1	1	1
cluster1623	-	hypothetical protein	arCOG04909	Uncharacterized membrane protein	S	na	na	0	1.8	10	10	0	0	0	0	0	0	0	0	1	1	1	1	1	1	1	1	1	1	0	0	0	0	0	0	0	0	1	1	1	1	1	1	1	1	1	0	0	0
cluster1624	-	conserved hypothetical protein	arCOG01220	Ribosomal protein L11 methylase	J	na	na	0.1	0	10	10	1	1	1	1	0	0	0	0	1	1	1	0	0	0	0	0	0	0	1	1	1	1	1	1	1	0	1	0	0	0	0	0	0	1	1	1	1	1
cluster1627	-	deoxyribonucleoside 5'-monophosphate N-glycosidase	arCOG02435	Nucleoside 2-deoxyribosyltransferase	F	K22928	DNPH1; 2'-deoxynucleoside 5'-phosphate N-hydrolase [EC:3.2.2.-]	0	0	10	10	0	0	0	0	0	0	0	1	1	1	1	1	0	1	1	1	1	1	0	0	0	0	0	0	0	0	1	1	1	1	1	1	1	1	1	0	0	1
cluster1628	-	pyruvate, phosphate dikinase	arCOG01111	Phosphoenolpyruvate synthase/pyruvate phosphate dikinase	G	K01006	ppdK; pyruvate,orthophosphate dikinase [EC:2.7.9.1]	0	0	10	10	0	0	0	0	0	1	0	0	0	1	1	1	1	1	1	1	1	1	0	0	0	0	0	0	0	1	1	1	1	1	1	1	1	1	1	0	0	1
cluster1636	-	Archaeal serine proteases	arCOG05159	Archaeal serine protease, S18 family	R	na	na	0	0.9	10	10	1	0	0	0	0	1	1	1	1	1	1	0	0	0	0	1	0	1	0	1	0	0	0	0	1	1	1	0	1	1	1	1	1	1	1	1	1	1
cluster1637	-	hypothetical protein	arCOG03130	Predicted exonuclease, contains RNaseH-like domain	L	K07502	yprB; uncharacterized protein	0	0	10	10	0	0	0	0	0	0	0	1	0	1	1	1	1	1	1	1	1	1	0	0	0	0	0	0	0	0	1	1	1	1	1	1	1	1	1	0	0	1
cluster1638	-	conserved hypothetical protein	arCOG03394	Uncharacterized protein	S	na	na	0	0	10	10	0	0	0	0	0	0	0	0	1	1	1	0	0	1	1	1	0	1	1	1	1	0	0	0	0	0	1	1	1	1	1	1	1	1	1	1	1	1
cluster1639	-	MIP family channel protein	arCOG04431	Glycerol uptake facilitator or related permease (Major Intrinsic Protein Family)	G	na	na	0	6	10	10	0	1	1	1	1	0	0	1	0	0	1	0	0	0	0	1	1	0	1	1	0	1	1	1	1	0	1	0	1	1	1	1	1	1	1	1	1	1
cluster1641	-	hypothetical protein			na	na	na	0	2	10	10	0	0	0	0	0	0	0	0	1	0	0	1	1	1	1	1	1	1	1	0	1	0	0	0	0	0	0	1	1	1	1	1	1	1	1	1	1	1
cluster1644	-	conserved hypothetical protein	arCOG05022	Uncharacterized protein, contains PQ loop repeat	S	K15383	MtN3 and saliva related transmembrane protein	0	2.5	10	10	0	1	1	1	1	0	0	0	1	0	0	0	0	0	0	1	0	1	1	1	1	1	1	1	1	0	0	0	1	1	1	1	1	1	1	1	1	1
cluster1647	-	aminoglycoside phosphotransferase family protein	arCOG01186	tRNA A-37 threonylcarbamoyl transferase component Bud32	J	na	na	0	0	10	10	1	1	1	1	0	1	1	0	1	0	0	0	0	0	0	0	0	0	1	1	1	1	1	1	1	1	0	0	0	0	0	0	0	0	1	1	1	1
cluster1652	-	DUF192 domain-containing protein	arCOG03113	Uncharacterized protein	S	K09005	K09005; uncharacterized protein	0	0	10	10	0	0	1	1	0	1	0	0	0	0	0	1	1	1	1	1	1	1	0	0	0	1	1	1	1	1	0	1	1	1	1	1	1	1	1	0	0	1
cluster59	-	His Kinase A (phospho-acceptor) domain-containing protein	arCOG09455	PAS domain and metal-binding domain	T	na	na	0	0.785714	10	28	1	1	5	2	0	0	1	0	11	1	0	0	0	0	1	0	3	2	0	0	0	1	1	1	1	1	1	1	1	1	1	1	1	1	1	0	0	1
cluster643	-	Sec-independent protein secretion pathway component	arCOG02694	Sec-independent protein secretion pathway component	U	na	na	0	0.473684	10	19	0	2	2	2	2	1	0	0	3	2	2	0	0	1	0	0	2	0	0	0	0	1	1	1	1	1	1	1	1	1	1	1	1	1	1	0	0	1
cluster69	-	transcriptional regulator	arCOG04005	Zinc dependent phospholipase C family protein	I	na	na	0	0	10	27	0	0	0	2	0	6	8	0	1	0	0	0	1	1	1	1	0	5	0	0	1	0	1	1	1	1	0	1	1	1	1	1	1	1	1	0	1	1
cluster738	-	conserved hypothetical protein	arCOG04987	Uncharacterized protein	S	na	na	0	0.578947	10	19	0	2	2	3	0	0	0	0	1	2	3	2	0	2	0	1	1	0	0	0	0	1	1	1	1	0	1	1	1	1	1	1	1	1	1	0	0	1
cluster739	-	sarcinarray family MAST domain-containing protein	arCOG05173	Surface protein with PAF C-terminal sorting motif	N	na	na	0	1.36842	10	19	0	1	1	1	0	0	0	0	0	1	9	0	1	0	1	1	2	1	0	0	0	1	1	1	1	0	1	1	1	1	1	1	1	1	1	0	0	1
cluster79	-	transglutaminase domain-containing protein	arCOG07581	Glycosyl hydrolase family 18, contains cellulose binding domain	G	na	na	0	0.653846	10	26	0	0	2	2	0	1	0	0	1	1	1	0	0	0	0	2	0	0	1	13	2	1	1	1	1	1	1	0	0	1	1	1	1	1	1	1	1	1
cluster815	-	iron ABC transporter substrate-binding protein	arCOG03303	ABC-type Fe3+-hydroxamate transport system, periplasmic component	P	na	na	0	0.277778	10	18	0	0	0	0	0	0	0	1	0	4	4	1	2	1	1	1	2	1	0	0	0	0	0	0	0	0	1	1	1	1	1	1	1	1	1	0	0	1
cluster839	-	Protein of unknown function (DUF1638)	arCOG03276	Uncharacterized protein, DUF1638 family	S	na	na	0	0	10	18	1	0	0	0	0	0	0	1	0	2	2	2	2	1	2	3	0	2	0	0	0	0	0	0	1	0	1	1	1	1	1	1	1	1	1	0	0	1
cluster91	-	winged helix-turn-helix domain-containing protein	arCOG02611	Predicted transcriptional regulator, containd two HTH domains	K	na	na	0	1.76	10	25	0	2	2	4	0	0	0	0	1	3	3	3	0	3	0	1	3	0	0	0	0	1	1	1	1	0	1	1	1	1	1	1	1	1	1	0	0	1
cluster978	-	Response regulator containing a CheY-like receiver domain and a GGDEF domain	arCOG02589	Rec domain	T	na	na	0	0	10	16	1	1	0	0	0	0	0	0	4	2	1	0	0	0	0	0	1	1	2	1	2	1	1	1	1	0	1	0	1	1	1	1	1	1	1	1	1	1
cluster1042	-	putative MarR family transcriptional regulator	arCOG03181	Transcriptional regulator, MarR family	K	na	na	0	0	9	15	0	0	2	1	0	0	0	0	0	3	1	0	1	0	1	2	2	2	0	0	0	1	1	1	1	0	1	1	1	1	1	1	1	1	1	0	0	1
cluster1058	-	glycine/betaine ABC transporter substrate-binding protein	arCOG10826	Cytochrome c554 family protein	C	na	na	0	1.26667	9	15	0	0	0	0	0	0	0	0	0	1	3	1	2	1	2	1	3	1	0	0	0	0	0	0	0	0	1	1	1	1	1	1	1	1	0	0	0	0
cluster1100	-	hypothetical protein	arCOG04975	Uncharacterized membrane protein	S	na	na	0	2.86667	9	15	0	0	0	0	0	0	0	0	0	1	1	1	1	3	1	3	2	2	0	0	0	0	0	0	0	0	1	1	1	1	1	1	1	1	0	0	0	0
cluster1110	-	DUF1724 domain-containing protein	arCOG03134	Transcriptional regulator, contains HTH domain	K	na	na	0	0	9	15	0	0	0	0	0	0	0	0	0	1	1	2	1	2	2	2	2	2	0	0	0	0	0	0	0	0	1	1	1	1	1	1	1	1	0	0	0	0
cluster1165	-	conserved hypothetical protein	arCOG07416	Alpha/beta superfamily hydrolase	R	na	na	0	0.0714286	9	14	0	0	1	3	0	0	0	0	2	2	0	0	1	0	0	1	0	1	0	2	1	1	1	1	1	0	1	0	1	1	1	1	1	1	1	1	1	1
cluster1214	-	dolichyl-phosphate beta-D-mannosyltransferase	arCOG00896	Glycosyl transferase family 2	M	na	na	0	2.07692	9	13	0	0	3	1	0	0	0	0	1	2	2	0	0	1	0	1	1	1	0	0	0	1	1	1	1	0	1	1	1	1	1	1	1	1	1	0	0	1
cluster1219	-	nucleotidyltransferase	arCOG01206	Minimal nucleotidyltransferase	V	K07075	K07075; uncharacterized protein	0	0	9	13	0	0	0	0	1	1	0	2	1	1	1	1	0	0	0	1	0	0	0	0	4	0	0	1	1	1	1	0	0	1	1	1	1	1	1	0	1	1
cluster1227	-	ArsR family transcriptional regulator	arCOG01679	Transcriptional regulator containing HTH domain, ArsR family	K	na	na	0	0	9	13	0	0	0	0	0	0	0	0	0	1	1	2	2	1	1	1	3	1	0	0	0	0	0	0	0	0	1	1	1	1	1	1	1	1	0	0	0	0
cluster1258	-	putative transcriptional regulator	arCOG03299	Predicted transcriptional regulator containing an HTH domain	K	na	na	0	0	9	12	1	1	0	0	0	0	0	0	1	3	0	0	1	0	0	2	0	1	1	1	0	1	1	1	1	0	1	0	1	1	1	1	1	1	1	1	1	1
cluster1306	-	secreted protein containing APHP domain protein	arCOG02312	ABC-type antimicrobial peptide transport system, permease component	V	na	na	0	1.41667	9	12	0	0	0	0	0	1	0	1	2	3	1	0	0	1	0	1	1	1	0	0	0	0	0	0	0	1	1	1	1	1	1	1	1	1	1	0	0	1
cluster1307	-	MATE family efflux transporter	arCOG01733	Na+-driven multidrug efflux pump	V	na	na	0	11.6667	9	12	0	0	0	0	0	0	0	1	0	3	0	1	1	1	1	0	2	1	0	1	0	0	0	0	0	0	1	1	1	1	1	1	1	1	1	1	1	1
cluster1312	-	phosphate uptake regulator PhoU	arCOG00318	Phosphate uptake regulator	P	na	na	0	0	9	12	0	0	0	0	1	0	0	1	1	3	2	0	0	0	1	1	1	1	0	0	0	0	0	1	1	0	1	1	1	1	1	1	1	1	1	0	0	1
cluster1318	-	conserved hypothetical protein	arCOG04652	Predicted pilin/flagellin	N	na	na	0	1	9	12	0	0	1	2	0	0	0	0	1	0	0	1	1	0	1	2	2	1	0	0	0	1	1	1	1	0	0	1	1	1	1	1	1	1	1	0	0	1
cluster1324	-	MarR family transcriptional regulator	arCOG01207	Predicted transcriptional regulator, MarR family	K	na	na	0	0	9	12	0	0	0	0	0	1	1	0	4	1	1	0	0	1	1	0	1	1	0	0	0	0	0	0	0	1	1	1	1	1	1	1	1	1	1	0	0	1
cluster1325	-	hypothetical protein	arCOG06141	Predicted pilin/flagellin	N	na	na	0	0	9	11	0	0	0	0	1	0	0	0	2	0	0	1	1	2	1	1	1	1	0	0	0	0	0	1	1	0	0	1	1	1	1	1	1	1	1	0	0	1
cluster1329	-	tetratricopeptide repeat protein	arCOG03032	TPR repeats containing protein	R	K04771	degP, htrA; serine protease Do [EC:3.4.21.107]	0	0.333333	9	12	0	1	2	2	0	1	1	0	2	0	0	1	0	0	1	0	0	0	0	1	0	1	1	1	1	1	0	1	0	0	1	1	1	1	1	1	1	1
cluster1331	-	CRISPR-associated endonuclease Cas1	arCOG01453	CRISPR-associated protein Cas1	V	K15342	cas1; CRISP-associated protein Cas1	0	0	9	12	0	1	0	1	0	0	0	0	0	1	0	0	0	3	1	1	1	2	0	1	0	1	1	1	1	0	1	1	1	1	1	1	1	1	1	1	1	1
cluster1342	-	putative iron compound ABC transporter ATP binding protein	arCOG00198	ABC-type cobalamin/Fe3+-siderophores transport system, ATPase component	P	na	na	0	0	9	12	0	0	1	0	0	0	0	0	0	3	2	0	0	1	1	0	1	0	1	1	1	1	1	1	1	0	1	1	1	1	1	1	1	1	1	1	1	1
cluster1343	-	putative iron compound ABC transporter permease protein	arCOG01007	ABC-type Fe3+-siderophore transport system, permease component	P	K02015	ABC.FEV.P; iron complex transport system permease protein	0	8.66667	9	12	0	0	1	0	0	0	0	0	0	3	2	0	0	1	1	0	1	0	1	1	1	1	1	1	1	0	1	1	1	1	1	1	1	1	1	1	1	1
cluster1344	-	Flavin reductase-like, FMN-binding domain protein	arCOG02017	NADH-FMN oxidoreductase RutF, flavin reductase (DIM6/NTAB) family	C	na	na	0	0	9	12	0	0	0	0	0	2	1	1	0	2	1	0	0	1	0	0	1	0	0	2	1	0	0	0	0	1	1	1	1	1	1	1	1	1	1	1	1	1
cluster1369	-	conserved hypothetical protein	arCOG02852	Ferredoxin subunit of nitrite reductase or ring-hydroxylating dioxygenase	P	na	na	0	0	9	12	0	0	1	1	0	0	0	0	1	1	0	1	1	0	0	2	2	2	0	0	0	1	1	1	1	0	1	0	1	1	1	1	1	1	1	0	0	1
cluster1393	-	CRISPR-associated protein, Cas2 family	arCOG04194	CRISPR-associated protein Cas2	V	K09951	cas2; CRISPR-associated protein Cas2	0	0	9	12	0	1	0	0	0	1	1	1	2	0	0	0	0	0	0	1	1	0	2	2	0	1	1	1	1	1	0	0	1	1	1	1	1	1	1	1	1	1
cluster1400	-	NAD(P)/FAD-dependent oxidoreductase	arCOG01068	Pyruvate/2-oxoglutarate dehydrogenase complex, dihydrolipoamide dehydrogenase (E3) component or related enzyme	C	K00383	glutathione reductase (NADPH) [EC:1.8.1.7]	0	0	9	11	0	0	0	0	0	0	1	0	1	2	2	1	1	0	1	0	1	1	0	0	0	0	0	0	0	1	1	1	1	1	1	1	1	1	1	0	0	1
cluster1404	-	hypothetical protein	arCOG04962	Uncharacterized protein	S	na	na	0	0	9	11	0	0	0	0	0	0	0	1	0	2	1	1	0	2	1	1	1	1	0	0	0	0	0	0	0	0	1	1	1	1	1	1	1	1	1	0	0	1
cluster1405	-	ABC-2 type transport system permease protein	arCOG01463	ABC-type multidrug transport system, permease component	V	K01992	ABC-2.P; ABC-2 type transport system permease protein	0	5.72727	9	11	1	0	2	0	0	1	0	0	0	1	1	1	0	0	0	0	0	0	1	2	1	1	1	1	1	1	1	0	0	0	0	0	1	1	1	1	1	1
cluster1406	-	LOR/SDH bifunctional enzyme conserved domain protein	arCOG04422	Enzyme related to plant Lysine-oxoglutarate reductase/Saccharopine dehydrogenase	R	na	na	0	0	9	10	1	1	1	1	1	0	0	1	0	0	0	0	0	0	0	0	0	0	1	2	1	1	1	1	1	0	0	0	0	0	0	0	0	0	0	1	1	1
cluster1410	-	conserved hypothetical protein 374	arCOG00899	Predicted flippase	M	K07027	K07027; glycosyltransferase 2 family protein	0	8.27273	9	11	0	1	1	1	0	0	0	0	2	0	0	1	1	0	0	0	0	0	1	1	2	1	1	1	1	0	0	0	0	0	0	1	1	1	1	1	1	1
cluster1411	-	conserved hypothetical protein	arCOG02911	Predicted pilin/flagellin	N	na	na	0	1	9	11	0	0	1	2	0	0	0	0	1	0	0	1	1	0	1	1	2	1	0	0	0	1	1	1	1	0	0	1	1	1	1	1	1	1	1	0	0	1
cluster1412	-	conserved hypothetical protein	arCOG06117	Predicted pilin/flagellin	N	na	na	0	1	9	11	0	0	1	2	0	0	0	0	1	0	0	1	1	0	1	1	2	1	0	0	0	1	1	1	1	0	0	1	1	1	1	1	1	1	1	0	0	1
cluster1422	-	heme/steroid binding protein	arCOG06918	PAS/PAC domain containing protein	T	K02483	two-component system, OmpR family, response regulator	0	0.363636	9	11	0	0	0	0	0	0	0	0	2	1	1	0	1	1	1	1	1	2	0	0	0	0	0	0	0	0	1	1	1	1	1	1	1	1	1	0	0	0
cluster1426	-	hypothetical protein	arCOG04908	Uncharacterized membrane protein	S	na	na	0	2	9	11	0	0	0	0	0	0	0	0	0	1	1	1	1	1	1	1	1	3	0	0	0	0	0	0	0	0	1	1	1	1	1	1	1	1	0	0	0	0
cluster1428	-	membrane protein containing ATP-binding region, ATPase-like protein	arCOG06918	PAS/PAC domain containing protein	T	na	na	0	0.363636	9	11	0	0	1	0	0	1	1	0	0	1	1	0	0	0	1	0	3	1	0	0	1	1	1	1	1	1	1	1	1	1	1	1	1	1	1	0	1	1
cluster1429	-	type II toxin-antitoxin system death-on-curing family toxin			na	na	na	0	0	9	11	0	0	0	1	1	0	0	1	1	0	1	0	0	1	0	2	0	0	1	2	0	0	1	1	1	0	1	1	0	1	1	1	1	1	1	1	1	1
cluster1431	-	hypothetical protein	arCOG03629	Uncharacterized membrane protein	S	na	na	0	2	9	11	0	0	0	0	0	0	0	0	0	1	2	1	0	1	2	1	1	1	0	1	0	0	0	0	0	0	1	1	1	1	1	1	1	1	1	1	1	1
cluster1433	-	EamA/RhaT family transporter	arCOG04963	Permease of the drug/metabolite transporter (DMT) superfamily	G	na	na	0	9.81818	9	11	0	0	0	0	0	0	0	1	0	1	1	2	0	2	1	1	1	1	0	0	0	0	0	0	0	0	1	1	1	1	1	1	1	1	1	0	0	1
cluster1434	-	hypothetical protein	arCOG01572	Uncharacterized membrane protein	S	na	na	0	6.90909	9	11	0	0	0	0	0	0	0	0	1	1	1	2	1	2	1	1	0	1	0	0	0	0	0	0	0	0	1	1	1	1	1	1	1	1	1	0	0	0
cluster1435	-	geranylgeranyl reductase family protein	arCOG00570	Dehydrogenase (flavoprotein)	C	na	na	0	0.0909091	9	11	0	0	0	0	0	0	0	0	2	1	1	2	1	0	0	1	0	1	1	1	0	0	0	0	0	0	1	0	1	1	1	1	1	1	1	1	1	1
cluster1452	-	DUF1699 domain-containing protein	arCOG03355	DNA-binding protein, containing HTH domain of resolvase	K	na	na	0	0	9	11	0	0	0	0	0	0	0	0	0	2	2	1	1	1	1	1	1	1	0	0	0	0	0	0	0	0	1	1	1	1	1	1	1	1	0	0	0	0
cluster1467	-	ZIP family metal transporter	arCOG00576	Predicted divalent heavy-metal cations transporter	P	na	na	0	7.2	9	10	0	0	0	1	0	0	0	0	1	2	1	1	0	0	1	0	0	0	1	1	1	0	1	1	1	0	1	1	0	0	1	1	1	1	1	1	1	1
cluster1476	-	type II toxin-antitoxin system MqsA family antitoxin			na	na	na	0	0	9	10	0	1	0	0	1	0	0	0	1	1	1	0	0	0	1	0	0	1	0	2	1	1	1	1	1	0	1	1	1	1	1	1	1	1	1	1	1	1
cluster1482	-	plasmid stabilization system protein, RelE/ParE family	arCOG01665	Cytotoxic translational repressor of toxin-antitoxin stability system	V	K06218	relE; RelE protein	0	0	9	10	0	0	0	0	0	1	1	0	1	2	1	1	0	0	1	1	1	0	0	0	0	0	0	0	0	1	1	1	1	1	1	1	1	1	1	0	0	1
cluster1485	-	chromosome condensation protein CcrB	arCOG04701	Integral membrane protein possibly involved in fluoride export and chromosome condensation	D	K06199	crcB; CrcB protein	0	3.90909	9	11	0	0	0	1	0	0	0	1	0	2	2	0	1	0	1	1	1	1	0	0	0	0	1	1	1	0	1	1	1	1	1	1	1	1	1	0	0	1
cluster1503	-	conserved hypothetical protein	arCOG01097	Rubrerythrin	C	na	na	0	0	9	11	0	0	1	1	0	1	2	0	2	1	1	0	0	1	1	0	0	0	0	0	0	1	1	1	1	1	1	1	0	0	1	1	1	1	1	0	0	1
cluster1514	-	hypothetical protein	arCOG05803	Uncharacterized protein	S	na	na	0	0	9	11	0	0	0	0	0	1	1	0	1	0	0	1	1	1	0	1	2	2	0	0	0	0	0	0	0	1	0	1	1	1	1	1	1	1	1	0	0	1
cluster1517	-	TrmB family transcriptional regulator	arCOG02242	Transcriptional regulator, contains HTH domain	K	na	na	0	0	9	10	0	0	0	0	0	0	0	1	1	2	0	1	0	1	1	1	1	1	0	0	0	0	0	0	0	0	1	1	1	1	1	1	1	1	1	0	0	1
cluster1534	-	AsnC/Lrp family transcriptional regulator	arCOG01580	DNA-binding transcriptional regulator, Lrp family	K	K03719	lrp; Lrp/AsnC family transcriptional regulator, leucine-responsive regulatory protein	0	0	9	10	2	1	1	1	0	1	1	1	0	0	0	0	0	0	0	0	1	1	0	0	0	1	1	1	1	1	0	0	1	1	1	1	1	1	1	0	0	1
cluster1536	-	hypothetical protein	arCOG02086	S-layer domain	M	na	na	0	2	9	10	0	0	0	0	0	0	0	0	0	1	2	1	1	1	1	1	1	1	0	0	0	0	0	0	0	0	1	1	1	1	1	1	1	1	0	0	0	0
cluster1537	-	conserved hypothetical protein	arCOG06515	Signal transduction histidine kinase	T	na	na	0	7.3	9	10	0	0	1	0	0	0	0	0	0	1	2	1	1	1	0	1	0	0	1	1	0	1	1	1	1	0	1	1	0	1	1	1	1	1	1	1	1	1
cluster1539	-	hypothetical protein	arCOG04996	Uncharacterized protein	S	na	na	0	0	9	10	0	0	0	0	0	0	0	0	2	1	1	0	1	1	1	1	1	1	0	0	0	0	0	0	0	0	1	1	1	1	1	1	1	1	1	0	0	0
cluster1540	-	4-vinyl reductase, 4VR domain protein	arCOG01690	Predicted hydrocarbon binding protein, contains 4VR domain	R	K07013	K07013; uncharacterized protein	0	0	9	10	0	0	0	0	0	1	1	0	2	1	1	1	1	0	0	1	1	0	0	0	0	0	0	0	0	1	1	0	1	1	1	1	1	1	1	0	0	1
cluster1541	-	sulfurtransferase TusA family protein	arCOG02062	TusA-related sulfurtransferase	P	na	na	0	0	9	10	0	0	0	0	0	0	0	1	2	1	1	0	0	1	1	1	1	1	0	0	0	0	0	0	0	0	1	1	1	1	1	1	1	1	1	0	0	1
cluster1546	-	APC family permease	arCOG00009	Amino acid transporter	E	na	na	0	11.4	9	10	0	0	0	0	0	0	0	1	0	1	1	1	0	1	1	1	2	1	0	0	0	0	0	0	0	0	1	1	1	1	1	1	1	1	1	0	0	1
cluster1550	-	flagellar protein D/E	arCOG05119	Archaellum protein C	N	K07327	flaD-A, flaD; archaeal flagellar protein FlaD	0	0	9	10	0	0	0	0	0	1	1	0	1	0	0	1	2	1	0	1	1	1	0	0	0	0	0	0	0	1	0	1	1	1	1	1	1	1	1	0	0	1
cluster1551	-	TrmB family transcriptional regulator	arCOG02242	Transcriptional regulator, contains HTH domain	K	na	na	0	0	9	10	0	0	0	0	0	0	0	0	0	1	1	2	1	1	1	1	1	1	0	0	0	0	0	0	0	0	1	1	1	1	1	1	1	1	0	0	0	0
cluster1553	-	DUF3473 domain-containing protein	arCOG04934	Peptidoglycan/xylan/chitin deacetylase, PgdA/CDA1 family	G	na	na	0	0	9	10	0	0	1	0	0	1	1	0	1	2	0	0	0	1	0	1	1	1	0	0	0	1	1	1	1	1	1	1	1	1	1	1	1	1	1	0	0	1
cluster1558	-	methyltransferase domain-containing protein	arCOG04348	Ubiquinone/menaquinone biosynthesis C-methylase UbiE	H	K03183	ubiE; ubiquinone/menaquinone biosynthesis methyltransferase [EC:2.1.1.163 2.1.1.201]	0	0	9	9	0	1	0	0	1	0	0	1	1	1	1	0	1	1	0	0	0	1	0	0	0	1	1	1	1	0	1	1	1	1	1	1	1	1	1	0	0	1
cluster1559	-	methyltransferase domain-containing protein	arCOG07826	Glycosyltransferase, GT2 family, fused to methyltransferase domain	M	K00568	ubiG; 2-polyprenyl-6-hydroxyphenyl methylase / 3-demethylubiquinone-9 3-methyltransferase [EC:2.1.1.222 2.1.1.64]	0	0	9	10	0	1	1	1	1	1	1	0	2	0	0	0	0	1	0	1	0	0	0	0	0	1	1	1	1	1	0	1	0	1	1	1	1	1	1	0	0	1
cluster1576	-	Glyoxylase, beta-lactamase superfamily II	arCOG00504	Metal-dependent hydrolase of the beta-lactamase superfamily II	R	na	na	0	0.1	9	10	1	1	2	1	0	1	0	0	0	1	1	1	0	0	0	0	1	0	0	0	0	1	1	1	1	1	1	0	1	1	1	1	1	1	1	0	0	1
cluster1580	-	glucose-1-phosphate thymidylyltransferase	arCOG00667	dTDP-glucose pyrophosphorylase	M	K00973	glucose-1-phosphate thymidylyltransferase [EC:2.7.7.24]	0	0	9	9	1	1	1	0	1	0	0	1	1	0	0	0	0	0	0	0	0	0	1	1	1	1	1	1	1	0	0	0	0	0	0	0	0	0	1	1	1	1
cluster1586	-	conserved hypothetical protein	arCOG02290	Uncharacterized protein, DUF169 family	R	na	na	0	0	9	10	1	2	1	1	0	0	0	0	0	1	1	0	0	0	0	1	0	0	1	1	0	1	1	1	1	0	1	0	0	1	1	1	1	1	1	1	1	1
cluster1593	-	conserved hypothetical protein	arCOG01175	RecA-superfamily ATPase implicated in signal transduction, inactivated	T	na	na	0	0	9	9	0	1	1	1	1	0	0	0	0	0	0	0	1	1	0	1	1	1	0	0	0	1	1	1	1	0	0	1	1	1	1	1	1	1	1	0	0	1
cluster1596	-	NAD(P)H dehydrogenase (quinone)	arCOG02577	NADPH-quinone reductase (modulator of drug activity B)	R	na	na	0	0	9	10	1	0	0	0	0	0	0	0	0	1	1	1	1	0	0	1	0	2	0	1	1	0	0	0	1	0	1	0	1	1	1	1	1	1	1	1	1	1
cluster1603	-	putative sec-independent translocase protein TatC	arCOG01919	Sec-independent protein secretion pathway component TatC	U	K03118	tatC; sec-independent protein translocase protein TatC	0	5.88889	9	9	0	1	1	1	1	1	0	0	1	1	1	0	0	0	0	0	1	0	0	0	0	1	1	1	1	1	1	0	1	1	1	1	1	1	1	0	0	1
cluster1604	-	putative sec-independent translocase protein TatC	arCOG04736	Sec-independent protein secretion pathway component TatC	U	K03118	tatC; sec-independent protein translocase protein TatC	0	5.66667	9	9	0	1	1	1	1	1	0	0	1	1	1	0	0	0	0	0	1	0	0	0	0	1	1	1	1	1	1	0	1	1	1	1	1	1	1	0	0	1
cluster1612	-	putative iron compound ABC transporter ATP binding protein	arCOG00199	ABC-type cobalamin/Fe3+-siderophores transport system, ATPase component	P	K02013	ABC.FEV.A; iron complex transport system ATP-binding protein [EC:3.6.3.34]	0	0	9	9	0	1	1	1	1	1	1	0	0	1	0	0	1	1	0	0	0	0	0	0	0	1	1	1	1	1	1	1	0	0	1	1	1	1	1	0	0	1
cluster1617	-	DUF131 domain-containing protein	arCOG02717	Predicted membrane protein, DUF131 family	S	na	na	0	2	9	9	0	0	0	0	0	0	0	0	1	1	1	1	1	0	1	1	1	1	0	0	0	0	0	0	0	0	1	1	1	1	1	1	1	1	1	0	0	0
cluster1620	-	DUF1847 domain-containing protein	arCOG05003	Uncharacterized metal-binding protein, DUF1847 family	S	na	na	0	0	9	9	0	1	0	0	0	0	1	1	0	1	1	1	0	1	1	0	1	0	0	0	0	1	1	1	1	1	1	1	1	1	1	1	1	1	1	0	0	1
cluster1629	-	FAD:protein FMN transferase	arCOG04785	Membrane-associated lipoprotein involved in thiamine biosynthesis	H	K03734	apbE; thiamine biosynthesis lipoprotein	0	0.666667	9	9	0	0	0	0	1	0	0	0	0	1	0	1	1	1	1	1	1	1	0	0	0	0	0	1	1	0	1	1	1	1	1	1	1	1	1	0	0	1
cluster1640	-	fructose-bisphosphate aldolase /D-fructose 1,6-bisphosphatase	arCOG04180	Bifunctional fructose-1,6-bisphosphate aldolase/phosphatase FBPA/FBPase	G	K01622	fructose 1,6-bisphosphate aldolase/phosphatase [EC:4.1.2.13 3.1.3.11]	0	0	9	9	1	0	0	0	1	1	1	0	1	0	0	1	0	0	0	0	0	0	1	1	1	0	0	1	1	1	0	0	0	0	0	0	1	1	1	1	1	1
cluster1643	-	Protein of unknown function DUF171	arCOG04069	RNA methyltransferase, SPOUT superfamily	R	K09142	K09142; uncharacterized protein	0	0	9	9	1	1	1	0	0	1	1	1	0	0	0	0	0	0	0	0	0	0	1	1	1	1	1	1	1	1	0	0	0	0	0	0	0	0	0	1	1	1
cluster1645	-	Protein of unknown function DUF504	arCOG01302	Uncharacterized protein	S	K09715	K09715; uncharacterized protein	0	0	9	9	0	1	1	1	0	0	0	1	1	0	0	0	1	0	0	0	0	0	1	1	1	1	1	1	1	0	0	0	0	0	0	1	1	1	1	1	1	1
cluster1646	-	energy-converting hydrogenase B subunit Q	arCOG00813	ACT domain-containing protein	R	K06862	ehbQ; energy-converting hydrogenase B subunit Q	0	0	9	9	1	1	1	1	1	0	0	1	0	0	0	0	0	0	0	0	0	0	1	1	1	1	1	1	1	0	0	0	0	0	0	0	0	0	0	1	1	1
cluster1648	-	leucyl aminopeptidase (aminopeptidase T)	arCOG01890	Leucyl aminopeptidase (aminopeptidase T)	E	na	na	0	0	9	10	1	1	2	1	0	1	1	0	1	0	0	0	1	1	0	0	0	0	0	0	0	1	1	1	1	1	0	1	0	0	1	1	1	1	1	0	0	1
cluster1650	-	signal transduction protein with CBS domain protein	arCOG00622	Chromosome segregation protein Spo0J, contains ParB-like nuclease domain	D	na	na	0	0	9	9	1	1	1	1	1	1	1	1	1	0	0	0	0	0	0	0	0	0	0	0	0	1	1	1	1	1	0	0	0	0	0	0	0	0	1	0	0	1
cluster1651	-	conserved hypothetical protein, steroid delta-isomerase-related	arCOG06513	Predicted ester cyclase	R	na	na	0	0	9	10	2	1	1	1	0	0	0	0	1	0	0	1	0	1	1	0	0	0	0	1	0	1	1	1	1	0	0	1	0	0	1	1	1	1	1	1	1	1
cluster1654	-	hypothetical protein	arCOG03310	Catalase	P	K03781	katE, CAT, catB, srpA; catalase [EC:1.11.1.6]	0	0	9	10	0	0	0	1	1	0	0	0	0	0	1	0	1	1	1	1	0	2	0	1	0	0	1	1	1	0	1	1	1	1	1	1	1	1	1	1	1	1
cluster1689	-	thiol reductase thioredoxin	arCOG01972	Thiol-disulfide isomerase or thioredoxin	O	na	na	0	0	9	9	0	0	0	0	0	0	0	0	0	1	1	0	1	1	1	1	1	1	0	0	1	0	0	0	0	0	1	1	1	1	1	1	1	1	1	0	1	1
cluster1691	-	class II fumarate hydratase	arCOG01749	Fumarase	C	na	na	0	0	9	9	0	0	0	0	0	1	1	0	1	1	1	1	1	1	1	0	0	0	0	0	0	0	0	0	0	1	1	1	0	0	1	1	1	1	1	0	0	1
cluster1695	-	fructose-bisphosphatase class II	arCOG04961	Fructose-1,6-bisphosphatase/sedoheptulose 1,7-bisphosphatase or related protein	G	K02446	glpX; fructose-1,6-bisphosphatase II [EC:3.1.3.11]	0	0	9	9	0	0	0	0	0	0	0	0	0	1	1	1	1	1	1	1	1	1	0	0	0	0	0	0	0	0	1	1	1	1	1	1	1	1	0	0	0	0
cluster1696	-	conserved hypothetical protein	arCOG02945	Surface protein, possibly associated with type IV pili like system	N	na	na	0	1	9	9	0	1	1	1	0	0	0	0	0	1	1	0	1	0	0	1	1	1	0	0	0	1	1	1	1	0	1	0	1	1	1	1	1	1	1	0	0	1
cluster1697	-	double-stranded DNA repair protein Rad50	arCOG00368	ATPase involved in DNA repair, SbcC	L	K03546	sbcC; exonuclease SbcC	0	0	9	9	0	0	0	0	0	0	0	0	0	1	1	1	1	1	1	1	1	1	0	0	0	0	0	0	0	0	1	1	1	1	1	1	1	1	0	0	0	0
cluster1698	-	hypothetical protein	arCOG04990	Predicted endonuclease, contains HTH and PD-DExK nuclease domains	L	na	na	0	0	9	9	0	0	0	0	0	0	0	0	0	1	1	1	1	1	1	1	1	1	0	0	0	0	0	0	0	0	1	1	1	1	1	1	1	1	0	0	0	0
cluster1699	-	hypothetical protein	arCOG04992	Uncharacterized protein	S	na	na	0	0	9	9	0	0	0	0	0	0	0	0	0	1	1	1	1	1	1	1	1	1	0	0	0	0	0	0	0	0	1	1	1	1	1	1	1	1	0	0	0	0
cluster1700	-	conserved hypothetical protein	arCOG01814	Pilus assembly protein TadC	N	na	na	0	9	9	9	0	1	1	1	0	0	0	0	0	1	1	0	1	0	0	1	1	1	0	0	0	1	1	1	1	0	1	0	1	1	1	1	1	1	1	0	0	1
cluster1702	-	carbon-monoxide dehydrogenase, catalytic subunit	arCOG02429	Hydroxylamine reductase, 6Fe-6S prismane cluster-containing protein	C	K00198	cooS, acsA; carbon-monoxide dehydrogenase catalytic subunit [EC:1.2.99.2 1.2.7.4]	0	0	9	9	0	0	0	0	0	1	1	0	1	1	1	0	0	0	0	1	1	1	1	0	0	0	0	0	0	1	1	0	1	1	1	1	1	1	1	1	1	1
cluster1704	-	DUF2193 domain-containing protein	arCOG04432	Uncharacterized protein	S	na	na	0	0	9	9	0	0	0	1	0	0	0	1	1	1	1	0	0	0	0	1	1	0	1	1	0	0	1	1	1	0	1	0	1	1	1	1	1	1	1	1	1	1
cluster1705	-	7,8-didemethyl-8-hydroxy-5-deazariboflavin synthase subunit CofH	arCOG00656	Thiamine biosynthesis enzyme ThiH, FO synthase or related uncharacterized enzyme	H	na	na	0	0	9	9	0	0	0	0	0	1	1	0	1	1	1	0	0	1	1	1	0	1	0	0	0	0	0	0	0	1	1	1	1	1	1	1	1	1	1	0	0	1
cluster1708	-	mechanosensitive ion channel family protein	arCOG01568	Small-conductance mechanosensitive channel	M	na	na	0	3	9	9	0	0	0	0	0	0	0	0	1	1	1	1	1	1	0	1	1	1	0	0	0	0	0	0	0	0	1	1	1	1	1	1	1	1	1	0	0	0
cluster1709	-	Malate dehydrogenase (oxaloacetate-decarboxylating)	arCOG00853	Malic enzyme	C	K00027	sfcA, maeA; malate dehydrogenase (oxaloacetate-decarboxylating) [EC:1.1.1.38]	0	0	9	9	0	0	0	0	0	0	0	0	1	1	1	0	1	0	1	0	1	0	1	1	1	0	0	0	0	0	1	1	1	1	1	1	1	1	1	1	1	1
cluster1711	-	DNA topoisomerase	arCOG05045	ssDNA-binding Zn-finger and Zn-ribbon domains of topoisomerase 1	L	K03168	topA; DNA topoisomerase I [EC:5.99.1.2]	0	0	9	9	0	0	0	0	0	0	0	0	0	1	1	1	1	1	1	1	1	1	0	0	0	0	0	0	0	0	1	1	1	1	1	1	1	1	0	0	0	0
cluster1712	-	AarF/ABC1/UbiB kinase family protein	arCOG01189	Predicted unusual protein kinase	R	K03688	ubiB, aarF; ubiquinone biosynthesis protein	0	2.11111	9	9	0	0	0	0	0	0	0	0	1	1	1	1	1	1	1	0	1	1	0	0	0	0	0	0	0	0	1	1	1	1	1	1	1	1	1	0	0	0
cluster1713	-	hypothetical protein	arCOG05125	Uncharacterized protein	S	na	na	0	0	9	9	0	0	0	0	0	1	0	1	1	1	1	0	0	0	0	1	1	0	1	1	0	0	0	0	0	1	1	0	1	1	1	1	1	1	1	1	1	1
cluster1714	-	acetolactate synthase large subunit	arCOG02002	Acetolactate synthase large subunit or other thiamine pyrophosphate-requiring enzyme	E	K01652	acetolactate synthase I/II/III large subunit [EC:2.2.1.6]	0	0	9	9	0	0	0	0	0	0	0	0	1	1	1	1	1	1	0	1	1	1	0	0	0	0	0	0	0	0	1	1	1	1	1	1	1	1	1	0	0	0
cluster1716	-	phosphatidate cytidylyltransferase family protein	arCOG01880	Dolichol kinase	I	na	na	0	5.55556	9	9	1	0	1	0	0	1	1	0	0	1	0	0	0	0	1	0	1	1	0	1	0	1	1	1	1	1	1	1	1	1	1	1	1	1	1	1	1	1
cluster1717	-	hypothetical protein	arCOG04976	Predicted component of type IV pili like system	N	na	na	0	0.555556	9	9	0	0	0	0	0	0	0	0	1	1	1	0	1	1	1	1	1	1	0	0	0	0	0	0	0	0	1	1	1	1	1	1	1	1	1	0	0	0
cluster1719	-	isoprenylcysteine carboxylmethyltransferase family protein	arCOG03580	Putative protein-S-isoprenylcysteine methyltransferase	O	na	na	0	4	9	9	0	0	0	0	0	0	0	0	0	1	0	1	1	0	1	1	1	1	0	1	1	0	0	0	0	0	1	1	1	1	1	1	1	1	1	1	1	1
cluster1720	-	hypothetical protein	arCOG04423	Pyridine nucleotide-disulphide oxidoreductase	R	na	na	0	0.222222	9	9	0	0	0	0	0	1	1	1	0	1	1	0	1	0	0	1	1	1	0	0	0	0	0	0	0	1	1	0	1	1	1	1	1	1	1	0	0	1
cluster1721	-	YihY/virulence factor BrkB family protein	arCOG04965	Ribonuclease BN family enzyme	L	K07058	K07058; membrane protein	0	6.11111	9	9	0	0	0	0	0	0	0	0	0	1	1	0	1	1	1	1	1	1	0	1	0	0	0	0	0	0	1	1	1	1	1	1	1	1	1	1	1	1
cluster1722	-	adenine deaminase	arCOG00693	Adenine deaminase	F	K01486	ade; adenine deaminase [EC:3.5.4.2]	0	0	9	9	0	0	0	0	0	1	0	1	0	1	1	0	0	1	0	1	0	0	1	1	1	0	0	0	0	1	1	1	0	1	1	1	1	1	1	1	1	1
cluster1723	-	hypothetical protein	arCOG03166	AAA+ superfamily ATPase fused to HTH and RecB nuclease domains	V	K06921	K06921; uncharacterized protein	0	0	9	9	0	0	0	1	1	0	0	1	1	1	0	1	0	0	1	1	0	1	0	0	0	0	1	1	1	0	1	1	1	1	1	1	1	1	1	0	0	1
cluster1725	-	conserved hypothetical protein	arCOG04706	Uncharacterized membrane protein	S	na	na	0	7	9	9	0	1	1	1	0	0	0	0	0	1	1	0	0	1	0	1	1	1	0	0	0	1	1	1	1	0	1	1	1	1	1	1	1	1	1	0	0	1
cluster1726	-	aconitate hydratase AcnA	arCOG01697	Aconitase A	C	K01681	ACO, acnA; aconitate hydratase [EC:4.2.1.3]	0	0	9	9	0	0	0	0	0	0	0	1	1	1	1	1	0	0	1	1	1	1	0	0	0	0	0	0	0	0	1	1	1	1	1	1	1	1	1	0	0	1
cluster1728	-	cysteine synthase family protein	arCOG01430	Cysteine synthase	E	K01738	cysK; cysteine synthase A [EC:2.5.1.47]	0	0	9	9	0	1	0	0	0	0	0	0	0	1	1	1	1	1	0	1	1	1	0	0	0	1	1	1	1	0	1	1	1	1	1	1	1	1	1	0	0	1
cluster1730	-	sugar phosphate isomerase/epimerase	arCOG01895	Sugar phosphate isomerase/epimerase	G	na	na	0	0	9	9	0	0	0	0	0	0	0	0	1	1	1	1	0	1	1	1	1	1	0	0	0	0	0	0	0	0	1	1	1	1	1	1	1	1	1	0	0	0
cluster1731	-	type I phosphodiesterase/nucleotide pyrophosphatase	arCOG01379	Uncharacterized protein of the AP superfamily	R	na	na	0	0	9	9	1	0	0	0	0	0	0	1	0	1	1	1	1	0	0	0	0	0	1	1	1	0	0	0	1	0	1	0	0	0	0	1	1	1	1	1	1	1
cluster1732	-	ArsR family transcriptional regulator	arCOG01684	Transcriptional regulator, ArsR family	K	K07721	ArsR family transcriptional regulator	0	0	9	9	0	0	0	0	0	0	0	1	1	1	1	1	0	0	1	1	1	1	0	0	0	0	0	0	0	0	1	1	1	1	1	1	1	1	1	0	0	1
cluster1733	-	hypothetical protein	arCOG02425	Pilin/Flagellin, FlaG/FlaF family	N	na	na	0	1	9	9	0	0	0	0	1	0	0	0	1	1	1	0	1	1	0	1	1	1	0	0	0	0	0	1	1	0	1	1	1	1	1	1	1	1	1	0	0	1
cluster1734	-	formaldehyde-activating enzyme	arCOG00104	Formaldehyde-activating enzyme nesessary for methanogenesis	C	K10713	fae; formaldehyde-activating enzyme [EC:4.3.-.-]	0	0	9	9	1	0	0	1	0	0	0	0	0	1	1	0	0	1	0	1	1	0	0	1	1	0	1	1	1	0	1	1	1	1	1	1	1	1	1	1	1	1
cluster1735	-	hypothetical protein	arCOG05238	Uncharacterized protein	S	na	na	0	0	9	9	0	0	0	0	0	0	0	1	0	1	1	1	1	0	1	1	1	1	0	0	0	0	0	0	0	0	1	1	1	1	1	1	1	1	1	0	0	1
cluster1739	-	transcriptional regulator	arCOG04377	Transcriptional regulator MarR family, contains HTH domain	K	na	na	0	0	9	9	0	0	0	0	0	0	0	0	0	1	1	1	1	1	1	1	1	1	0	0	0	0	0	0	0	0	1	1	1	1	1	1	1	1	0	0	0	0
cluster1741	-	hypothetical protein	arCOG05244	Uncharacterized membrane protein	S	na	na	0	2	9	9	0	0	0	0	0	0	0	0	0	1	1	1	1	1	1	1	1	1	0	0	0	0	0	0	0	0	1	1	1	1	1	1	1	1	0	0	0	0
cluster1742	-	hypothetical protein	arCOG03349	Ferritin-like domain	P	na	na	0	0	9	9	0	0	0	0	1	0	0	0	0	1	1	1	1	1	1	0	1	1	0	0	0	0	0	1	1	0	1	1	1	1	1	1	1	1	1	0	0	1
cluster1746	-	CRISPR-associated endonuclease Cas4/Cas1	arCOG01452	CRISPR-associated protein Cas1	V	K15342	cas1; CRISP-associated protein Cas1	0	0	9	9	0	0	0	0	0	1	1	1	1	0	1	0	0	0	0	1	1	0	0	1	1	0	0	0	0	1	1	0	1	1	1	1	1	1	1	1	1	1
cluster1747	-	3-methyladenine DNA glycosylase AlkD	arCOG05122	3-methyladenine DNA glycosylase AlkD	L	na	na	0	0	9	9	1	0	0	0	0	0	0	0	0	1	1	0	0	0	0	1	1	1	1	1	1	0	0	0	1	0	1	0	1	1	1	1	1	1	1	1	1	1
cluster1748	-	cytochrome c family protein	arCOG05009	Membrane-bound multiheme cytochrome c subunit	C	na	na	3.55556	1.22222	9	9	0	0	0	0	0	0	0	0	1	1	0	1	1	1	1	1	1	1	0	0	0	0	0	0	0	0	1	1	1	1	1	1	1	1	1	0	0	0
cluster1750	-	metal-binding protein (DUF2103)	arCOG02192	Predicted metal-binding protein, DUF2103 family	R	na	na	0	0	9	9	0	0	0	0	0	0	0	0	0	1	1	1	1	1	1	1	1	1	0	0	0	0	0	0	0	0	1	1	1	1	1	1	1	1	0	0	0	0
cluster1751	-	glycosyl hydrolase glucoamylase	arCOG03285	Glycosyl hydrolase family 15	G	na	na	0	0	9	9	0	0	0	0	0	0	0	0	0	1	1	1	1	1	1	1	1	1	0	0	0	0	0	0	0	0	1	1	1	1	1	1	1	1	0	0	0	0
cluster1752	-	alpha-amylase/alpha-mannosidase	arCOG03278	Glycosyl hydrolase family 57	G	K07405	alpha-amylase [EC:3.2.1.1]	0	0	9	9	0	0	0	0	0	0	0	0	0	1	1	1	1	1	1	1	1	1	0	0	0	0	0	0	0	0	1	1	1	1	1	1	1	1	0	0	0	0
cluster1753	-	conserved hypothetical protein	arCOG03622	Uncharacterized protein	S	na	na	0	2.88889	9	9	0	0	1	1	0	0	0	0	1	1	1	1	1	0	0	0	0	0	1	1	0	1	1	1	1	0	1	0	0	0	0	1	1	1	1	1	1	1
cluster1754	-	putative tryptophan-rich sensory protein	arCOG04434	Tryptophan-rich sensory protein	T	K05770	BZRP; benzodiazapine receptor	0	5	9	9	1	0	1	0	0	0	0	0	1	1	0	0	1	0	0	0	1	0	1	1	1	1	1	1	1	0	1	0	1	1	1	1	1	1	1	1	1	1
cluster1755	-	DUF1284 domain-containing protein	arCOG04456	Uncharacterized conserved predicted metal-binding protein	S	K09706	K09706; uncharacterized protein	0	0.111111	9	9	0	1	1	1	0	0	0	0	1	1	1	1	1	0	1	0	0	0	0	0	0	1	1	1	1	0	1	1	0	0	1	1	1	1	1	0	0	1
cluster1756	-	GTP-binding protein	arCOG01232	GTPase, G3E family	R	na	na	0	0	9	9	0	0	0	0	0	0	0	0	0	1	1	1	1	1	1	1	1	1	0	0	0	0	0	0	0	0	1	1	1	1	1	1	1	1	0	0	0	0
cluster1757	-	putative ABC transporter	arCOG01470	ABC-type Na+ efflux pump, permease component	C	na	na	0	5.88889	9	9	0	1	1	1	0	1	1	0	1	0	0	0	0	0	0	1	1	1	0	0	0	1	1	1	1	1	0	0	1	1	1	1	1	1	1	0	0	1
cluster1758	-	ArsR family transcriptional regulator	arCOG06192	Signal transduction histidine kinase, contains PAS domain	T	na	na	0	0.111111	9	9	0	0	0	0	0	0	0	0	0	1	1	1	1	1	1	1	1	1	0	0	0	0	0	0	0	0	1	1	1	1	1	1	1	1	0	0	0	0
cluster1759	-	co-chaperone GroES	arCOG05153	Co-chaperonin GroES (HSP10)	O	K04078	groES, HSPE1; chaperonin GroES	0	0	9	9	0	0	0	0	0	0	0	0	1	1	1	1	1	0	1	1	1	1	0	0	0	0	0	0	0	0	1	1	1	1	1	1	1	1	1	0	0	0
[truncated: 12,078 more rows]
[truncated: 44 more columns]

## Sheet: iTOL
				CH4 core genes				Whole
	Node	Position	Radius	gain	Hold	loss	Missed	Gain	Hold	Loss	Missed	Yes	No
[truncated: 41 more rows]
