# Supplementary material for: A non-methanogenic archaeon within the order Methanocellales
Source: Nat Commun. 2024 Jun 13;15:4858. doi: 10.1038/s41467-024-48185-5 (PMC11176372; doi:10.1038/s41467-024-48185-5)
Supplement: Supplementary file 12 — Source Data [file 41467_2024_48185_MOESM12_ESM.zip › SourceData/SourceData for SupFig1a.xlsx]

## Sheet: SourceData
	Spring	GPS	BS5sc	BS5
α-Proteobacteria	α-Proteobacteria	0.00466299	0.0181372	21.2706
β-Proteobacteria	Serpentinomonas	0.00342894	0.130012	19.2347
β-Proteobacteria	other Beta	0.0154286	2.0222	5.11882
γ-Proteobacteria	Gammaproteobacteria	0.0115771	0.0170424	15.1986
δ-Proteobacteria	δ-Proteobacteria	0.0148023	1.23556	0.985657
Firmicutes	Dethiobacter	2.38677	3.4368	0.528472
Firmicutes	O-Alkaliphilus	0.191659	0.65855	0.575123
Firmicutes	Alk.GW	0.463351	0.714681	0.966136
Chloroflexi	Chloroflexi	23.7856	15.2003	7.6132
Nitrospirae	Nitrospirae	0.00519197	0.782008	0.106007
Parcbacteria	Nealsonbacteria	61.2967	46.6151	16.26
Parcbacteria	Wolfebacteria	5.21944	9.83559	5.81361
Parcbacteria	other Parc	0.324864	0.743197	0.0702893
Euryarchaeota	Euryarchaeota	0.397788	4.68878	2.47814
Actinobacteria	Actinobacteria	0.000342186	0.207777	0.161106
Bacteroidetes	Bacteroidetes	0.285323	0.173627	0.113846
Cyanobacteria	Cyanobacteria	0.000359699	0.00174514	0.593116
NPL-UPA2	NPL-UPA2	0.867857	0.793778	0.251821
Unclassified	Unclassified	3.60094	9.84133	2.01321
Others	Others	1.12394	0.647669	2.88384
