# Supplementary material for: A non-methanogenic archaeon within the order Methanocellales
Source: Nat Commun. 2024 Jun 13;15:4858. doi: 10.1038/s41467-024-48185-5 (PMC11176372; doi:10.1038/s41467-024-48185-5)
Supplement: Supplementary file 12 — Source Data [file 41467_2024_48185_MOESM12_ESM.zip › SourceData/SourceData for SupFig1b.xlsx]

## Sheet: SourceData
	name	length	gc	average converage	class	genus
1	PSFi2_contig_144	70177	44.96	298.11	Euryarchaeota	Methanocella
2	PSFi2_contig_573	43170	45.6	282.48	Euryarchaeota	Methanosarcina
3	PSFi2_contig_66	34149	47.31	275.68	Euryarchaeota	Methanocella
4	PSFi2_contig_136	33576	46.45	287.39	Euryarchaeota	Methanohalobium
5	PSFi2_contig_624	33318	45.19	268.95	Euryarchaeota	Methanocella
6	PSFi2_contig_38	33075	44.94	295.61	Euryarchaeota	Methanocella
7	PSFi2_contig_1946	32092	44.42	287.91	Euryarchaeota	Methanosarcina
8	PSFi2_contig_190	31351	46.66	284.73	Euryarchaeota	Methanothermus
9	PSFi2_contig_415	29396	47.37	274.01	Euryarchaeota	Methanocella
10	PSFi2_contig_2851	27478	46.8	273.28	Euryarchaeota	Methanosarcina
11	PSFi2_contig_929	26732	43.91	278.53	Euryarchaeota	Methanolobus
12	PSFi2_contig_1768	25551	45.46	279.32	Euryarchaeota	Methanolobus
13	PSFi2_contig_529	24970	45.58	304.98	Euryarchaeota	Methanocella
14	PSFi2_contig_1265	24252	44.56	304.99	Euryarchaeota	Methanocella
15	PSFi2_contig_172	24062	44	288.37	Euryarchaeota	Methanothrix
16	PSFi2_contig_376	23754	45.62	300.42	Euryarchaeota	Methanosarcina
17	PSFi2_contig_651	22610	50.66	676.76	Euryarchaeota	Dehalogenimonas
18	PSFi2_contig_1551	21606	42.73	266.23	Euryarchaeota	Methanocella
19	PSFi2_contig_1289	20968	45.86	315.29	Euryarchaeota	Methanosalsum
20	PSFi2_contig_1490	20562	43.49	273.65	Euryarchaeota	Methanocella
21	PSFi2_contig_50	17801	49.25	814.36	Euryarchaeota	Dissulfurispira
22	PSFi2_contig_1232	17335	46.32	296.56	Euryarchaeota	Methanocella
23	PSFi2_contig_2119	17224	43.09	263.39	Euryarchaeota	Thermacetogenium
24	PSFi2_contig_273	16896	46.9	281.36	Euryarchaeota	Methanothrix
25	PSFi2_contig_10887	16401	42.22	12.02	Euryarchaeota	Methanobacterium
26	PSFi2_contig_1678	16263	46.55	288.07	Euryarchaeota	Methanolobus
27	PSFi2_contig_2147	16220	41.95	249.31	Euryarchaeota	Methanosphaerula
28	PSFi2_contig_761	15330	47.56	284.06	Euryarchaeota	Methanolobus
29	PSFi2_contig_13100	15123	43.87	11.29	Euryarchaeota	Methanobacterium
30	PSFi2_contig_994	14930	44.26	262.24	Euryarchaeota	Methanosalsum
31	PSFi2_contig_4269	14744	46.84	292.17	Euryarchaeota	Methanosarcina
32	PSFi2_contig_225	14689	48.77	290.11	Euryarchaeota	Methanolobus
33	PSFi2_contig_51	13768	45.55	282.84	Euryarchaeota	Methanocella
34	PSFi2_contig_846	13687	41.43	37.63	Euryarchaeota	Methanohalophilus
35	PSFi2_contig_11929	13154	43.11	13.01	Euryarchaeota	Methanobacterium
36	PSFi2_contig_4099	13062	46.03	291.91	Euryarchaeota	Methanocella
37	PSFi2_contig_523	12307	47	797.32	Euryarchaeota	Methanoculleus
38	PSFi2_contig_1228	12214	47.04	291.38	Euryarchaeota	Candidatus Bathyarchaeota archaeon BA2
39	PSFi2_contig_1298	12091	47.27	289.72	Euryarchaeota	Methanothrix
40	PSFi2_contig_8990	11813	37.06	45	Euryarchaeota	Aequorivita
41	PSFi2_contig_6099	11715	36.35	41.29	Euryarchaeota	Filifactor
42	PSFi2_contig_9318	11570	42.37	32.35	Euryarchaeota	Salinarchaeum
43	PSFi2_contig_2535	11385	44.51	37.98	Euryarchaeota	Neurospora
44	PSFi2_contig_383	11307	44.52	243.78	Euryarchaeota	Methanocella
45	PSFi2_contig_1447	11199	46.7	238.37	Euryarchaeota	Methanosarcina
46	PSFi2_contig_9172	11193	41.55	11.13	Euryarchaeota	Methanobacterium
47	PSFi2_contig_4522	11044	37.38	19.65	Euryarchaeota	Candidatus Wolfebacteria bacterium GW2011_GWB1_47_1
48	PSFi2_contig_4756	10636	34.18	32.18	Euryarchaeota	Methanosarcina
49	PSFi2_contig_18424	10630	61.48	14.1	Euryarchaeota	Methanocella
50	PSFi2_contig_818	10607	45.52	220.39	Euryarchaeota	Rickettsia
51	PSFi2_contig_6432	10435	47.2	12.16	Euryarchaeota	Methanobacterium
52	PSFi2_contig_15480	10406	37.38	16.7	Euryarchaeota	Methanobacterium
53	PSFi2_contig_9582	10385	45.73	10.64	Euryarchaeota	Methanobacterium
54	PSFi2_contig_15143	10321	41.32	11.77	Euryarchaeota	Methanobacterium
55	PSFi2_contig_9304	10231	38.33	9.82	Euryarchaeota	Methanobacterium
56	PSFi2_contig_6658	10228	40.51	10.84	Euryarchaeota	Methanobacterium
57	PSFi2_contig_10516	10212	42.19	27.71	Euryarchaeota	Methanosarcina
58	PSFi2_contig_9703	10208	39.27	11.17	Euryarchaeota	Methanobacterium
59	PSFi2_contig_9177	10204	35.79	82.62	Euryarchaeota	Archaeoglobus
60	PSFi2_contig_13758	10203	50.82	9.56	Euryarchaeota	Methanobacterium
61	PSFi2_contig_5665	10158	44.51	19.25	Euryarchaeota	Anaeromyxobacter
62	PSFi2_contig_6269	10100	43.89	9.37	Euryarchaeota	Methanobacterium
63	PSFi2_contig_9061	9971	44.7	11.91	Euryarchaeota	Methanobacterium
64	PSFi2_contig_10346	9849	34.18	13.73	Euryarchaeota	Clostridioides
65	PSFi2_contig_3273	9820	46.48	280.84	Euryarchaeota	Methanosalsum
66	PSFi2_contig_18507	9741	42.56	11.36	Euryarchaeota	Methanobacterium
67	PSFi2_contig_11367	9582	41.32	22.62	Euryarchaeota	Methanobrevibacter
68	PSFi2_contig_3543	9575	38.02	269.16	Euryarchaeota	Methanoculleus
69	PSFi2_contig_10806	9559	44.22	9.48	Euryarchaeota	Methanobacterium
70	PSFi2_contig_7780	9456	44.42	11.29	Euryarchaeota	Methanobacterium
71	PSFi2_contig_12709	9380	46.12	13.82	Euryarchaeota	Methanobacterium
72	PSFi2_contig_1041	9344	45.87	289.71	Euryarchaeota	Methanosalsum
73	PSFi2_contig_323	9298	53.69	903.05	Euryarchaeota	Candidatus Korarchaeum
74	PSFi2_contig_357	9203	38.04	165.1	Euryarchaeota	Thermotomaculum
75	PSFi2_contig_8494	9198	33.5	28.11	Euryarchaeota	Thermococcus
76	PSFi2_contig_8282	9178	41.22	10.93	Euryarchaeota	Methanobacterium
77	PSFi2_contig_10698	8988	45.02	11	Euryarchaeota	Methanothermobacter
78	PSFi2_contig_1935	8949	44.64	30.56	Euryarchaeota	Archaeoglobus
79	PSFi2_contig_7857	8940	45.87	10.97	Euryarchaeota	Methanobacterium
80	PSFi2_contig_5251	8926	36.52	60.69	Euryarchaeota	Methanosarcina
81	PSFi2_contig_15015	8910	42.84	10.58	Euryarchaeota	Methanobacterium
82	PSFi2_contig_11419	8872	38.9	10.25	Euryarchaeota	Methanobacterium
83	PSFi2_contig_4184	8758	42.3	180.54	Euryarchaeota	Gossypium
84	PSFi2_contig_681	8693	46.06	286.49	Euryarchaeota	Methanocella
85	PSFi2_contig_11132	8669	40.96	10.66	Euryarchaeota	Methanobacterium
86	PSFi2_contig_6735	8574	46.1	10.92	Euryarchaeota	Methanobacterium
87	PSFi2_contig_13480	8572	45.21	10.89	Euryarchaeota	Methanobacterium
88	PSFi2_contig_7511	8558	40.83	15.5	Euryarchaeota	Methanosarcina
89	PSFi2_contig_11667	8523	40.61	11.99	Euryarchaeota	Methanobacterium
90	PSFi2_contig_14709	8515	36.5	13.33	Euryarchaeota	Salinarchaeum
91	PSFi2_contig_20950	8448	42.33	12.06	Euryarchaeota	Methanobacterium
92	PSFi2_contig_14122	8416	40.76	12.21	Euryarchaeota	Methanobacterium
93	PSFi2_contig_2188	8403	40.57	39.5	Euryarchaeota	Methanobacterium
94	PSFi2_contig_7185	8347	39.86	8.94	Euryarchaeota	Methanobacterium
95	PSFi2_contig_6445	8321	40.9	12.28	Euryarchaeota	Methanobacterium
96	PSFi2_contig_2348	8143	44.96	267.17	Euryarchaeota	Methanosalsum
97	PSFi2_contig_18396	8119	39.72	10.76	Euryarchaeota	Methanobacterium
98	PSFi2_contig_7722	8105	44.91	12.04	Euryarchaeota	Methanobacterium
99	PSFi2_contig_12103	8083	41.83	12.13	Euryarchaeota	Methanothermobacter
100	PSFi2_contig_712	8008	43.17	297.65	Euryarchaeota	Candidatus Nanohalobium
101	PSFi2_contig_13931	8004	42.82	11.51	Euryarchaeota	Methanobacterium
102	PSFi2_contig_11004	7979	44.82	10.42	Euryarchaeota	Methanobacterium
103	PSFi2_contig_11319	7959	46.63	11.76	Euryarchaeota	Methanobacterium
104	PSFi2_contig_5196	7877	39.85	15.55	Euryarchaeota	Niabella
105	PSFi2_contig_6501	7836	41.37	11.69	Euryarchaeota	Methanobacterium
106	PSFi2_contig_10664	7805	43.07	11.32	Euryarchaeota	Methanobacterium
107	PSFi2_contig_1132	7763	42.91	224.22	Euryarchaeota	Methanothrix
108	PSFi2_contig_9028	7707	39.77	20.74	Euryarchaeota	Methanosarcina
109	PSFi2_contig_347	7675	46.83	270.55	Euryarchaeota	Methanolobus
110	PSFi2_contig_10675	7593	45.46	11.96	Euryarchaeota	Methanobacterium
111	PSFi2_contig_1211	7563	43.74	279.23	Euryarchaeota	Methanomethylovorans
112	PSFi2_contig_16678	7517	41.16	7.49	Euryarchaeota	Methanobacterium
113	PSFi2_contig_1644	7488	46.93	282.21	Euryarchaeota	Methanothermus
114	PSFi2_contig_18042	7453	37.57	12.32	Euryarchaeota	Methanobrevibacter
115	PSFi2_contig_14012	7449	44.11	10.36	Euryarchaeota	Methanobacterium
116	PSFi2_contig_7918	7446	40.96	32.51	Euryarchaeota	Hydrogenovibrio
117	PSFi2_contig_12604	7436	42.09	10.89	Euryarchaeota	Methanobacterium
118	PSFi2_contig_11194	7378	37.1	11.62	Euryarchaeota	Methanobacterium
119	PSFi2_contig_2685	7363	45.28	272.53	Euryarchaeota	Dictyoglomus
120	PSFi2_contig_16873	7349	40.36	9.23	Euryarchaeota	Methanobacterium
121	PSFi2_contig_9248	7320	48.65	11.55	Euryarchaeota	Methanobacterium
122	PSFi2_contig_11278	7263	43.16	11.99	Euryarchaeota	Methanobacterium
123	PSFi2_contig_15968	7260	43.86	11.22	Euryarchaeota	Methanobacterium
124	PSFi2_contig_2777	7258	38.58	14.04	Euryarchaeota	Methanothermobacter
125	PSFi2_contig_5147	7196	45.41	12.85	Euryarchaeota	Archaeoglobus
126	PSFi2_contig_574	7192	36.58	203.81	Euryarchaeota	archaeon GW2011_AR20
127	PSFi2_contig_1557	7102	46.07	275.35	Euryarchaeota	Methanocella
128	PSFi2_contig_8100	7044	43.16	11.41	Euryarchaeota	Methanobacterium
129	PSFi2_contig_3938	6987	35.41	43.2	Euryarchaeota	Geoglobus
130	PSFi2_contig_1230	6940	42.95	307.91	Euryarchaeota	Methanohalobium
131	PSFi2_contig_749	6910	45.66	301.33	Euryarchaeota	Archaeoglobus
132	PSFi2_contig_5730	6827	62.16	15.54	Euryarchaeota	Eggerthella
133	PSFi2_contig_10006	6777	47.31	59.71	Euryarchaeota	Methanosarcina
134	PSFi2_contig_5952	6768	35.15	12.35	Euryarchaeota	Methanosarcina
135	PSFi2_contig_9585	6747	35.41	13.07	Euryarchaeota	Methanobacterium
136	PSFi2_contig_14404	6744	38.42	17.78	Euryarchaeota	Skermanella
137	PSFi2_contig_683	6728	49.09	235.08	Euryarchaeota	Methanofervidicoccus
138	PSFi2_contig_19368	6680	43.49	10.48	Euryarchaeota	Methanobacterium
139	PSFi2_contig_13553	6647	46.14	8.87	Euryarchaeota	Methanobacterium
140	PSFi2_contig_609	6616	38.85	1695.88	Euryarchaeota	Methanothermus
141	PSFi2_contig_1133	6601	32.27	1886.26	Euryarchaeota	Brachyspira
142	PSFi2_contig_20007	6576	45.03	10.84	Euryarchaeota	Methanobacterium
143	PSFi2_contig_6032	6505	34.9	23.92	Euryarchaeota	Paramecium
144	PSFi2_contig_6948	6472	35.81	48.72	Euryarchaeota	Nitratiruptor
145	PSFi2_contig_6630	6435	38.93	12.17	Euryarchaeota	Methanobacterium
146	PSFi2_contig_5074	6409	39.99	8.85	Euryarchaeota	Methanobacterium
147	PSFi2_contig_11693	6346	40.66	10.29	Euryarchaeota	Myxococcus
148	PSFi2_contig_10205	6341	35.44	59.1	Euryarchaeota	Halarchaeum
149	PSFi2_contig_16999	6328	41.1	11.36	Euryarchaeota	Methanobacterium
150	PSFi2_contig_7526	6312	36.39	18.18	Euryarchaeota	Methanothermobacter
151	PSFi2_contig_1014	6301	45.69	271.21	Euryarchaeota	Syntrophobacter
152	PSFi2_contig_13088	6254	43.36	11.37	Euryarchaeota	Methanobacterium
153	PSFi2_contig_11190	6252	38.43	9.72	Euryarchaeota	Methanobacterium
154	PSFi2_contig_2820	6246	56.52	117.82	Euryarchaeota	Candidatus Bipolaricaulis
155	PSFi2_contig_8095	6231	35.56	95.44	Euryarchaeota	Methanobacterium
156	PSFi2_contig_17032	6223	37.6	11.28	Euryarchaeota	Methanobacterium
157	PSFi2_contig_12650	6219	37.92	12.74	Euryarchaeota	Methanobacterium
158	PSFi2_contig_14204	6217	45.36	33.08	Euryarchaeota	Methanococcus
159	PSFi2_contig_2371	6169	48.92	287.03	Euryarchaeota	Methanohalobium
160	PSFi2_contig_3014	6149	43.42	10.51	Euryarchaeota	Methanobacterium
161	PSFi2_contig_5470	6084	44.44	292.53	Euryarchaeota	Archaeoglobus
162	PSFi2_contig_14726	6043	44.78	11.78	Euryarchaeota	Methanobacterium
163	PSFi2_contig_1695	6018	47.57	177.43	Euryarchaeota	Methanothrix
164	PSFi2_contig_14707	5988	41.93	12.07	Euryarchaeota	Methanobacterium
165	PSFi2_contig_2584	5956	37.95	44.51	Euryarchaeota	Limihaloglobus
166	PSFi2_contig_3313	5890	44.6	305.37	Euryarchaeota	Methanotorris
167	PSFi2_contig_4303	5826	45.07	8.43	Euryarchaeota	Methanobacterium
168	PSFi2_contig_8767	5815	42.32	9.12	Euryarchaeota	Methanobacterium
169	PSFi2_contig_7439	5809	30.81	14.75	Euryarchaeota	Methanocella
170	PSFi2_contig_16034	5793	44.36	9.79	Euryarchaeota	Methanobacterium
171	PSFi2_contig_22894	5792	42.06	9.72	Euryarchaeota	Methanobacterium
172	PSFi2_contig_715	5789	47.36	224.56	Euryarchaeota	Methanofervidicoccus
173	PSFi2_contig_2862	5789	51.3	207.75	Euryarchaeota	Geobacter
174	PSFi2_contig_10255	5746	45.25	10.58	Euryarchaeota	Methanobacterium
175	PSFi2_contig_13657	5738	43.2	13.21	Euryarchaeota	Methanobacterium
176	PSFi2_contig_11809	5734	40.3	11.98	Euryarchaeota	Methanobacterium
177	PSFi2_contig_22020	5731	42.73	9.92	Euryarchaeota	Methanobacterium
178	PSFi2_contig_6266	5715	36.54	57.24	Euryarchaeota	Methanobacterium
179	PSFi2_contig_8945	5713	41.8	12.95	Euryarchaeota	Methanobacterium
180	PSFi2_contig_16266	5669	41.03	11.61	Euryarchaeota	Methanobacterium
181	PSFi2_contig_5271	5622	32.18	121.46	Euryarchaeota	Methanolobus
182	PSFi2_contig_2114	5619	31.76	296.62	Euryarchaeota	Desulfosarcina
183	PSFi2_contig_15014	5613	34.72	9.12	Euryarchaeota	Methanobacterium
184	PSFi2_contig_6046	5609	34.77	54.72	Euryarchaeota	Methanococcus
185	PSFi2_contig_3133	5594	44.24	12.18	Euryarchaeota	Methanobacterium
186	PSFi2_contig_612	5557	51.27	336.79	Euryarchaeota	Methanospirillum
187	PSFi2_contig_7987	5556	42.53	10.02	Euryarchaeota	Methanobacterium
188	PSFi2_contig_11770	5549	37.03	23.03	Euryarchaeota	Methanosphaerula
189	PSFi2_contig_4609	5508	37.16	12.99	Euryarchaeota	Methanobacterium
190	PSFi2_contig_2776	5502	41.44	72.22	Euryarchaeota	Methanobacterium
191	PSFi2_contig_13634	5493	35.52	12.27	Euryarchaeota	Methanobacterium
192	PSFi2_contig_520	5492	59.63	377.94	Euryarchaeota	Methanothrix
193	PSFi2_contig_1106	5488	49.7	48.41	Euryarchaeota	Methanothrix
194	PSFi2_contig_5197	5486	50.69	24.27	Euryarchaeota	Natronobacterium
195	PSFi2_contig_4334	5463	32.15	88.98	Euryarchaeota	Methanoculleus
196	PSFi2_contig_2525	5460	44.6	12.67	Euryarchaeota	Methanobacterium
197	PSFi2_contig_142	5455	55.24	137.11	Euryarchaeota	Salinigranum
198	PSFi2_contig_1166	5451	32.3	1786.06	Euryarchaeota	Papaver
199	PSFi2_contig_501	5432	39.74	14.94	Euryarchaeota	Methanococcoides
200	PSFi2_contig_9674	5423	37.56	10.88	Euryarchaeota	Methanobacterium
201	PSFi2_contig_2687	5362	40.28	43.83	Euryarchaeota	Methanococcus
202	PSFi2_contig_7397	5319	38.35	66.17	Euryarchaeota	Halorubrum
203	PSFi2_contig_12183	5288	44.38	9.97	Euryarchaeota	Methanobacterium
204	PSFi2_contig_14965	5263	41.25	8.41	Euryarchaeota	Methanobacterium
205	PSFi2_contig_738	5259	45.51	491.77	Euryarchaeota	Stella
206	PSFi2_contig_3111	5254	43.43	266.72	Euryarchaeota	Methanosphaerula
207	PSFi2_contig_8108	5240	45.06	11.08	Euryarchaeota	Methanobacterium
208	PSFi2_contig_20250	5224	45.64	16.78	Euryarchaeota	Methanobacterium
209	PSFi2_contig_16231	5217	45.24	10.07	Euryarchaeota	Methanobacterium
210	PSFi2_contig_2877	5161	49.6	18.03	Euryarchaeota	Geobacter
211	PSFi2_contig_22791	5132	39.09	8.95	Euryarchaeota	Methanobacterium
212	PSFi2_contig_1062	5125	39.92	10.55	Euryarchaeota	Methanobacterium
213	PSFi2_contig_12894	5124	42.31	11.47	Euryarchaeota	Methanobacterium
214	PSFi2_contig_17647	5100	44.41	9.94	Euryarchaeota	Methanobacterium
215	PSFi2_contig_10322	5098	48.9	12.8	Euryarchaeota	Methanobacterium
216	PSFi2_contig_13029	5098	40.05	11.24	Euryarchaeota	Methanobacterium
217	PSFi2_contig_387	5093	53.15	602.01	Euryarchaeota	Methanococcoides
218	PSFi2_contig_112	5065	54.26	955.72	Euryarchaeota	Methanosarcina
219	PSFi2_contig_14118	5061	40.11	11.07	Euryarchaeota	Methanobacterium
220	PSFi2_contig_5757	5055	50.48	229.22	Euryarchaeota	Candidatus Methanoplasma
221	PSFi2_contig_9543	5023	45.97	9.1	Euryarchaeota	Methanobacterium
222	PSFi2_contig_21960	4996	43.06	9.23	Euryarchaeota	Methanobacterium
223	PSFi2_contig_5250	4991	40.95	39.51	Euryarchaeota	Coxiella
224	PSFi2_contig_2180	4934	29.85	38.42	Euryarchaeota	Limnospira
225	PSFi2_contig_5878	4902	45.21	11.83	Euryarchaeota	Methanobacterium
226	PSFi2_contig_9978	4896	37.28	12.49	Euryarchaeota	Methanobacterium
227	PSFi2_contig_11803	4883	43.91	12.79	Euryarchaeota	Pyrococcus
228	PSFi2_contig_17903	4873	44.84	12.36	Euryarchaeota	Methanobacterium
229	PSFi2_contig_1484	4863	38.68	16.8	Euryarchaeota	Methanobacterium
230	PSFi2_contig_3022	4862	45.27	275.52	Euryarchaeota	Methanolobus
231	PSFi2_contig_5758	4839	45.53	11.48	Euryarchaeota	Methanobacterium
232	PSFi2_contig_13231	4820	31.8	12.02	Euryarchaeota	Methanopyrus
233	PSFi2_contig_9439	4800	34.4	19.3	Euryarchaeota	Methanobacterium
234	PSFi2_contig_15745	4786	43.79	9.16	Euryarchaeota	Methanobacterium
235	PSFi2_contig_6794	4784	36.47	110.02	Euryarchaeota	Methanolobus
236	PSFi2_contig_9159	4782	64.43	14.6	Euryarchaeota	Haloterrigena
237	PSFi2_contig_2385	4780	52.55	140.61	Euryarchaeota	Methanohalobium
238	PSFi2_contig_6678	4772	37.7	20.84	Euryarchaeota	Methanobacterium
239	PSFi2_contig_4921	4737	38.04	18	Euryarchaeota	Methanobacterium
240	PSFi2_contig_7657	4709	41.13	12.39	Euryarchaeota	Methanothermobacter
241	PSFi2_contig_18225	4665	44.31	8.73	Euryarchaeota	Methanobacterium
242	PSFi2_contig_6906	4648	43.18	8.63	Euryarchaeota	Methanobacterium
243	PSFi2_contig_18496	4640	42.63	11.2	Euryarchaeota	Methanobacterium
244	PSFi2_contig_2513	4606	35.58	315.26	Euryarchaeota	Methanococcus
245	PSFi2_contig_20270	4596	44.78	8.65	Euryarchaeota	Methanobacterium
246	PSFi2_contig_13748	4589	41.14	12.68	Euryarchaeota	Methanobacterium
247	PSFi2_contig_24642	4579	41.21	11.7	Euryarchaeota	Methanothermobacter
248	PSFi2_contig_7564	4575	32.44	64.33	Euryarchaeota	Halopiger
249	PSFi2_contig_10045	4555	37.8	20.05	Euryarchaeota	Methanobacterium
250	PSFi2_contig_8352	4554	39.5	32.32	Euryarchaeota	Methanoculleus
251	PSFi2_contig_3105	4549	38.47	13.08	Euryarchaeota	Methanobacterium
252	PSFi2_contig_1080	4537	47.7	304.42	Euryarchaeota	Methanofervidicoccus
253	PSFi2_contig_11409	4533	48	12.03	Euryarchaeota	Methanobacterium
254	PSFi2_contig_7394	4526	33.27	18.2	Euryarchaeota	Methanobrevibacter
255	PSFi2_contig_14839	4521	40.77	11.72	Euryarchaeota	Methanothermobacter
256	PSFi2_contig_6250	4512	44.68	11.27	Euryarchaeota	Methanobacterium
257	PSFi2_contig_15755	4491	42.62	12.81	Euryarchaeota	Methanobacterium
258	PSFi2_contig_8155	4484	41.26	54.77	Euryarchaeota	Oleiphilus
259	PSFi2_contig_2079	4457	62.01	32.97	Euryarchaeota	Methanosarcina
260	PSFi2_contig_14920	4445	44.52	6.64	Euryarchaeota	Kovacikia
261	PSFi2_contig_11976	4435	40.94	10.56	Euryarchaeota	Methanobacterium
262	PSFi2_contig_26907	4432	41.63	12.58	Euryarchaeota	Methanothermobacter
263	PSFi2_contig_13668	4431	60.37	9.58	Euryarchaeota	Methanosphaerula
264	PSFi2_contig_8255	4423	45.04	9.44	Euryarchaeota	Methanobacterium
265	PSFi2_contig_24785	4419	32.95	9.59	Euryarchaeota	Methanothermus
266	PSFi2_contig_18463	4417	44.44	10.49	Euryarchaeota	Methanobacterium
267	PSFi2_contig_7712	4389	49.21	10.69	Euryarchaeota	Candidatus Wolfebacteria bacterium GW2011_GWB1_47_1
268	PSFi2_contig_14560	4383	45.88	9.67	Euryarchaeota	Methanobacterium
269	PSFi2_contig_14424	4381	39.76	11.55	Euryarchaeota	Methanobacterium
270	PSFi2_contig_5537	4378	43.01	11.21	Euryarchaeota	Methanobacterium
271	PSFi2_contig_16535	4363	31.08	48.08	Euryarchaeota	Candidatus Kuenenia
272	PSFi2_contig_1525	4361	34.38	431.77	Euryarchaeota	Methanothermus
273	PSFi2_contig_1327	4342	41.02	279.71	Euryarchaeota	Candidatus Bathyarchaeota archaeon BA1
274	PSFi2_contig_15241	4342	42.84	11.92	Euryarchaeota	Methanobacterium
275	PSFi2_contig_17542	4335	43.31	10.78	Euryarchaeota	Carboxydocella
276	PSFi2_contig_15528	4331	41.6	13.69	Euryarchaeota	Methanobacterium
277	PSFi2_contig_5246	4327	40.79	12.85	Euryarchaeota	Methanobacterium
278	PSFi2_contig_8605	4310	43.34	17.45	Euryarchaeota	Sugiyamaella
279	PSFi2_contig_2480	4294	36.18	528.74	Euryarchaeota	Ceratitis
280	PSFi2_contig_15897	4287	39.58	14.59	Euryarchaeota	Methanopyrus
281	PSFi2_contig_6609	4266	42.63	219.84	Euryarchaeota	Methanobrevibacter
282	PSFi2_contig_3533	4240	42.69	10.4	Euryarchaeota	Methanobacterium
283	PSFi2_contig_4725	4235	41.91	106.4	Euryarchaeota	Halobellus
284	PSFi2_contig_10988	4235	52.85	22.31	Euryarchaeota	Thermococcus
285	PSFi2_contig_14964	4233	33.92	20.11	Euryarchaeota	Methanobacterium
286	PSFi2_contig_381	4211	36.95	47.59	Euryarchaeota	Methanocella
287	PSFi2_contig_21772	4211	44.53	12.99	Euryarchaeota	Methanothermobacter
288	PSFi2_contig_21361	4209	44.29	9.38	Euryarchaeota	Methanobacterium
289	PSFi2_contig_3508	4192	35.42	411.51	Euryarchaeota	Methanobacterium
290	PSFi2_contig_18099	4185	42.13	14.87	Euryarchaeota	Methanobacterium
291	PSFi2_contig_4004	4182	34.77	22.4	Euryarchaeota	Berkelbacteria bacterium GW2011_GWE1_39_12
292	PSFi2_contig_8290	4182	38.07	11.37	Euryarchaeota	Methanobacterium
293	PSFi2_contig_12901	4178	44.18	9.66	Euryarchaeota	Methanobacterium
294	PSFi2_contig_5338	4171	47.81	298.78	Euryarchaeota	Methanococcoides
295	PSFi2_contig_17505	4171	45.36	13.7	Euryarchaeota	Methanobacterium
296	PSFi2_contig_16967	4169	41.78	10.25	Euryarchaeota	Methanobacterium
297	PSFi2_contig_905	4155	43.07	973.84	Euryarchaeota	Desulfonema
298	PSFi2_contig_14324	4144	45.85	9.58	Euryarchaeota	Methanobacterium
299	PSFi2_contig_8117	4126	45.4	34.29	Euryarchaeota	Geoglobus
300	PSFi2_contig_474	4113	49.11	916.41	Euryarchaeota	Methanolacinia
301	PSFi2_contig_12800	4110	42.36	12.13	Euryarchaeota	Methanobacterium
302	PSFi2_contig_17488	4107	41.73	9.86	Euryarchaeota	Methanobacterium
303	PSFi2_contig_2895	4104	49.03	265.78	Euryarchaeota	Humisphaera
304	PSFi2_contig_11601	4067	41.48	13.19	Euryarchaeota	Methanobacterium
305	PSFi2_contig_20343	4059	41.19	10.95	Euryarchaeota	Methanobacterium
306	PSFi2_contig_14979	4057	44.76	19.61	Euryarchaeota	Methanobacterium
307	PSFi2_contig_13169	4035	39.41	10.89	Euryarchaeota	Methanobacterium
308	PSFi2_contig_14719	4027	37.42	7.69	Euryarchaeota	Methanothrix
309	PSFi2_contig_7907	4018	36.54	42.41	Euryarchaeota	Methanobacterium
310	PSFi2_contig_2644	3990	38.92	86.99	Euryarchaeota	Methanolacinia
311	PSFi2_contig_1911	3987	41.71	309.52	Euryarchaeota	Methanococcoides
312	PSFi2_contig_2308	3987	55.29	412.6	Euryarchaeota	Candidatus Vampirococcus
313	PSFi2_contig_7615	3979	45.06	17.25	Euryarchaeota	Methanosarcina
314	PSFi2_contig_16646	3962	43.87	25.54	Euryarchaeota	Methanosarcina
315	PSFi2_contig_2651	3938	38.87	17.11	Euryarchaeota	Juglans
316	PSFi2_contig_15748	3934	41.61	9.54	Euryarchaeota	Methanobacterium
317	PSFi2_contig_18972	3930	41.25	11.26	Euryarchaeota	Methanobacterium
318	PSFi2_contig_5022	3913	36.47	34.7	Euryarchaeota	Methanobacterium
319	PSFi2_contig_9753	3906	44.29	27.86	Euryarchaeota	Methanocaldococcus
320	PSFi2_contig_21175	3905	47.22	9.66	Euryarchaeota	Methanobacterium
321	PSFi2_contig_3939	3882	40.93	12.73	Euryarchaeota	Methanobacterium
322	PSFi2_contig_3998	3882	35.19	10.31	Euryarchaeota	Methanobacterium
323	PSFi2_contig_17491	3855	57.61	14.7	Euryarchaeota	Yarrowia
324	PSFi2_contig_23328	3854	62.2	13.37	Euryarchaeota	Halapricum
325	PSFi2_contig_5013	3815	38.17	172.03	Euryarchaeota	Methanohalobium
326	PSFi2_contig_12712	3811	41.83	16.04	Euryarchaeota	Methanobacterium
327	PSFi2_contig_7371	3762	39.93	59.95	Euryarchaeota	Methanoculleus
328	PSFi2_contig_2744	3756	46.51	10	Euryarchaeota	Haloplanus
329	PSFi2_contig_19047	3691	42.89	13.72	Euryarchaeota	Methanosarcina
330	PSFi2_contig_10249	3682	62.71	9.3	Euryarchaeota	Methanosarcina
331	PSFi2_contig_1051	3679	43.9	288	Euryarchaeota	Candidatus Chazhemtobacterium
332	PSFi2_contig_9076	3676	41.65	10.15	Euryarchaeota	Methanothermobacter
333	PSFi2_contig_24838	3674	39.98	13.31	Euryarchaeota	Methanobacterium
334	PSFi2_contig_21488	3652	45.15	7.98	Euryarchaeota	Methanobacterium
335	PSFi2_contig_8947	3649	40.5	52.55	Euryarchaeota	Pecten
336	PSFi2_contig_14505	3646	47.17	12.38	Euryarchaeota	Methanobacterium
337	PSFi2_contig_17675	3644	41.82	11.25	Euryarchaeota	Methanobacterium
338	PSFi2_contig_5153	3642	39.86	26.93	Euryarchaeota	Archaeoglobus
339	PSFi2_contig_14490	3633	43.18	10.14	Euryarchaeota	Methanobacterium
340	PSFi2_contig_11226	3632	47.38	10.77	Euryarchaeota	Methanobacterium
341	PSFi2_contig_10522	3626	41.97	14.23	Euryarchaeota	Methanobacterium
342	PSFi2_contig_12783	3621	38.64	14.25	Euryarchaeota	Methanobacterium
343	PSFi2_contig_19689	3618	37.59	14.05	Euryarchaeota	Methanosarcina
344	PSFi2_contig_21105	3614	42.06	10.45	Euryarchaeota	Methanobacterium
345	PSFi2_contig_8717	3594	48.5	37.05	Euryarchaeota	Methanoregula
346	PSFi2_contig_15039	3588	40.16	9.64	Euryarchaeota	Methanosarcina
347	PSFi2_contig_4659	3586	30.31	69.81	Euryarchaeota	Methanobacterium
348	PSFi2_contig_3465	3579	38.73	33.35	Euryarchaeota	Methanolacinia
349	PSFi2_contig_2485	3560	46.83	284.23	Euryarchaeota	Methanocella
350	PSFi2_contig_3283	3557	31.57	120.36	Euryarchaeota	Cavenderia
351	PSFi2_contig_10046	3549	38.52	15.76	Euryarchaeota	Methanobacterium
352	PSFi2_contig_16019	3536	38.4	11.87	Euryarchaeota	Pyrococcus
353	PSFi2_contig_2971	3527	39.01	281.07	Euryarchaeota	Archaeoglobus
354	PSFi2_contig_10562	3524	40.05	18.82	Euryarchaeota	Methanosarcina
355	PSFi2_contig_6199	3514	44.31	11.86	Euryarchaeota	Methanobacterium
356	PSFi2_contig_15361	3511	36.51	40.57	Euryarchaeota	Halobellus
357	PSFi2_contig_15296	3483	39.13	9.72	Euryarchaeota	Methanobacterium
358	PSFi2_contig_23623	3483	37.81	11.6	Euryarchaeota	Methanobacterium
359	PSFi2_contig_8308	3472	35.08	31.85	Euryarchaeota	Halobacterium
360	PSFi2_contig_9870	3464	39.87	11.38	Euryarchaeota	Methanobacterium
361	PSFi2_contig_6982	3462	40.4	8.78	Euryarchaeota	Methanobacterium
362	PSFi2_contig_23059	3459	37.24	11.69	Euryarchaeota	Methanococcus
363	PSFi2_contig_15424	3444	30.63	42.53	Euryarchaeota	Methanotorris
364	PSFi2_contig_3178	3443	38.37	21.46	Euryarchaeota	Archaeoglobus
365	PSFi2_contig_2503	3441	51.06	11.06	Euryarchaeota	Methanobacterium
366	PSFi2_contig_18117	3418	46.02	9.52	Euryarchaeota	Methanobacterium
367	PSFi2_contig_21160	3414	41.85	9.31	Euryarchaeota	Methanobacterium
368	PSFi2_contig_13191	3412	48.27	11.66	Euryarchaeota	Methanobacterium
369	PSFi2_contig_3378	3390	41.71	286.98	Euryarchaeota	Archaeoglobus
370	PSFi2_contig_5314	3389	35.79	331.12	Euryarchaeota	Methanococcoides
371	PSFi2_contig_14341	3379	43.09	11.65	Euryarchaeota	Methanobacterium
372	PSFi2_contig_9603	3374	42.91	10.73	Euryarchaeota	Methanobacterium
373	PSFi2_contig_4718	3361	39.36	509.04	Euryarchaeota	Thermococcus
374	PSFi2_contig_13536	3356	43.18	8.91	Euryarchaeota	Methanobacterium
375	PSFi2_contig_16702	3347	46.34	10.07	Euryarchaeota	Methanobacterium
376	PSFi2_contig_14304	3345	35.16	7.91	Euryarchaeota	Methanobacterium
377	PSFi2_contig_15119	3344	48	6.32	Euryarchaeota	Methanobacterium
378	PSFi2_contig_15833	3325	36.9	9.54	Euryarchaeota	Methanobacterium
379	PSFi2_contig_15584	3320	44.55	9.96	Euryarchaeota	Methanobacterium
380	PSFi2_contig_20849	3319	40.61	11.43	Euryarchaeota	Methanobacterium
381	PSFi2_contig_2963	3307	36.32	677.89	Euryarchaeota	Methanothermus
382	PSFi2_contig_19533	3301	42.17	9.26	Euryarchaeota	Methanobacterium
383	PSFi2_contig_23107	3298	46.06	17.4	Euryarchaeota	Methanobacterium
384	PSFi2_contig_1562	3294	37.22	590.53	Euryarchaeota	Ferroglobus
385	PSFi2_contig_10902	3290	42.64	11.02	Euryarchaeota	Methanobacterium
386	PSFi2_contig_572	3289	45.15	18.2	Euryarchaeota	Calothrix
387	PSFi2_contig_8163	3283	34.85	23.57	Euryarchaeota	Methanosarcina
388	PSFi2_contig_6479	3280	30.09	103.88	Euryarchaeota	Methanoculleus
389	PSFi2_contig_21790	3280	46.01	7.64	Euryarchaeota	Methanobacterium
390	PSFi2_contig_23739	3279	39.49	13.44	Euryarchaeota	Methanosarcina
391	PSFi2_contig_20415	3262	41.35	9.74	Euryarchaeota	Methanobacterium
392	PSFi2_contig_23867	3256	38.51	9.08	Euryarchaeota	Methanobacterium
393	PSFi2_contig_762	3250	55.85	118.9	Euryarchaeota	Geoglobus
394	PSFi2_contig_1258	3247	49.06	187	Euryarchaeota	Methanothermobacter
395	PSFi2_contig_20278	3241	33.14	42.58	Euryarchaeota	Methanothermobacter
396	PSFi2_contig_7823	3239	42.48	15.32	Euryarchaeota	Methanosarcina
397	PSFi2_contig_12091	3230	41.67	8.01	Euryarchaeota	Methanobacterium
398	PSFi2_contig_6715	3229	34.28	93.74	Euryarchaeota	Thermococcus
399	PSFi2_contig_10227	3224	39.73	10.4	Euryarchaeota	Methanobacterium
400	PSFi2_contig_6558	3220	45.25	7.06	Euryarchaeota	Methanolobus
401	PSFi2_contig_15333	3219	44.8	10.8	Euryarchaeota	Methanothermobacter
402	PSFi2_contig_13812	3206	39.18	12.8	Euryarchaeota	Methanococcus
403	PSFi2_contig_3357	3179	47.66	287.53	Euryarchaeota	Methanococcoides
404	PSFi2_contig_12765	3178	44.12	10.25	Euryarchaeota	Methanobacterium
405	PSFi2_contig_7236	3177	43.09	8.95	Euryarchaeota	Methanobacterium
406	PSFi2_contig_13721	3156	41.1	26.75	Euryarchaeota	Methanolacinia
407	PSFi2_contig_1734	3155	32.89	116.96	Euryarchaeota	Methanocaldococcus
408	PSFi2_contig_17409	3153	34.19	7.89	Euryarchaeota	Methanothrix
409	PSFi2_contig_8736	3152	44.64	10.79	Euryarchaeota	Methanobacterium
410	PSFi2_contig_10189	3148	41.74	11.9	Euryarchaeota	Methanobacterium
411	PSFi2_contig_3826	3145	40.16	43.05	Euryarchaeota	Methanothermus
412	PSFi2_contig_12704	3136	37.37	9.55	Euryarchaeota	Methanobacterium
413	PSFi2_contig_9802	3135	40.51	20.66	Euryarchaeota	Methanosarcina
414	PSFi2_contig_10308	3127	40.26	8.53	Euryarchaeota	Methanobacterium
415	PSFi2_contig_20632	3125	38.21	12.03	Euryarchaeota	Planococcus
416	PSFi2_contig_24466	3109	43.58	7.49	Euryarchaeota	Methanobacterium
417	PSFi2_contig_24056	3106	32.36	7.65	Euryarchaeota	Methanobacterium
418	PSFi2_contig_1350	3105	40.34	37.3	Euryarchaeota	Thermodesulfovibrio
419	PSFi2_contig_24669	3101	38.83	10.5	Euryarchaeota	Methanococcus
420	PSFi2_contig_2126	3099	40.63	9.84	Euryarchaeota	Methanobacterium
421	PSFi2_contig_18824	3082	40.36	9.33	Euryarchaeota	Methanobacterium
422	PSFi2_contig_4708	3077	47.16	180.4	Euryarchaeota	Methanosarcina
423	PSFi2_contig_17022	3074	44.89	17.76	Euryarchaeota	Methanolacinia
424	PSFi2_contig_14618	3062	39.39	10.55	Euryarchaeota	Methanobacterium
425	PSFi2_contig_23578	3061	61.29	12.29	Euryarchaeota	Methanobrevibacter
426	PSFi2_contig_4600	3059	34.12	15.23	Euryarchaeota	Archaeoglobus
427	PSFi2_contig_15681	3057	40.89	27.91	Euryarchaeota	Methanothrix
428	PSFi2_contig_16370	3040	55.3	21.16	Euryarchaeota	Thermococcus
429	PSFi2_contig_10633	3039	42.55	9.15	Euryarchaeota	Methanobacterium
430	PSFi2_contig_16904	3038	41.84	13.19	Euryarchaeota	Methanocella
431	PSFi2_contig_9050	3019	32.26	27.76	Euryarchaeota	Thermococcus
432	PSFi2_contig_2215	3010	36.31	190.01	Euryarchaeota	Methanoculleus
433	PSFi2_contig_16621	3010	44.98	12.19	Euryarchaeota	Methanobacterium
434	PSFi2_contig_16505	3002	40.61	12.64	Euryarchaeota	Methanomethylovorans
435	PSFi2_contig_5085	3001	33.92	58.23	Euryarchaeota	Acetomicrobium
436	PSFi2_contig_11659	2984	37.64	7.3	Euryarchaeota	Methanobacterium
437	PSFi2_contig_17162	2978	40.33	15.25	Euryarchaeota	Methanothermobacter
438	PSFi2_contig_5404	2975	30.49	26.66	Euryarchaeota	Methanosarcina
439	PSFi2_contig_29543	2974	41.02	10.75	Euryarchaeota	Methanobacterium
440	PSFi2_contig_15072	2972	41.52	11.01	Euryarchaeota	Methanobacterium
441	PSFi2_contig_3027	2963	34.29	27.04	Euryarchaeota	Thermococcus
442	PSFi2_contig_28770	2960	46.52	8.72	Euryarchaeota	Methanobacterium
443	PSFi2_contig_20963	2940	37.82	8.05	Euryarchaeota	Methanobacterium
444	PSFi2_contig_22	2932	54.23	856.68	Euryarchaeota	Methanotorris
445	PSFi2_contig_25358	2929	39.09	6.15	Euryarchaeota	Beta
446	PSFi2_contig_14969	2928	44.84	8.4	Euryarchaeota	Methanobacterium
447	PSFi2_contig_16586	2926	45.96	15.83	Euryarchaeota	Methanocella
448	PSFi2_contig_2545	2916	38.48	9.17	Euryarchaeota	Methanobacterium
449	PSFi2_contig_13087	2901	35.44	11.15	Euryarchaeota	Methanobacterium
450	PSFi2_contig_12557	2882	35.63	12.49	Euryarchaeota	Methanobacterium
451	PSFi2_contig_32567	2881	46.48	8.71	Euryarchaeota	Methanobacterium
452	PSFi2_contig_14028	2878	49.1	66.67	Euryarchaeota	Methanosphaerula
453	PSFi2_contig_19455	2874	40.61	11.5	Euryarchaeota	Methanobacterium
454	PSFi2_contig_33916	2874	50.21	5.8	Euryarchaeota	Nocardia
455	PSFi2_contig_8031	2866	40.16	9.62	Euryarchaeota	Archaeoglobus
456	PSFi2_contig_28916	2860	40.45	9.88	Euryarchaeota	Methanobacterium
457	PSFi2_contig_13044	2847	54.02	9.62	Euryarchaeota	Haloarcula
458	PSFi2_contig_8610	2841	38.65	21.32	Euryarchaeota	Methanolobus
459	PSFi2_contig_7506	2839	42.97	20.27	Euryarchaeota	Methanosarcina
460	PSFi2_contig_9040	2831	63.02	11.7	Euryarchaeota	Natronomonas
461	PSFi2_contig_6977	2830	45.3	126	Euryarchaeota	Dissulfurispira
462	PSFi2_contig_9126	2825	33.98	60.9	Euryarchaeota	Methanocaldococcus
463	PSFi2_contig_14162	2801	42.59	7.13	Euryarchaeota	Methanobacterium
464	PSFi2_contig_4650	2800	38.32	166.36	Euryarchaeota	Callithrix
465	PSFi2_contig_5485	2792	43.48	72.65	Euryarchaeota	Ferroglobus
466	PSFi2_contig_23696	2790	46.77	9.86	Euryarchaeota	Methanobacterium
467	PSFi2_contig_80	2779	46.02	268.06	Euryarchaeota	Methanospirillum
468	PSFi2_contig_11731	2771	50.45	10.78	Euryarchaeota	Methanobacterium
469	PSFi2_contig_8851	2767	43.97	17.59	Euryarchaeota	Methanosarcina
470	PSFi2_contig_24493	2766	30.12	12.06	Euryarchaeota	Methanocella
471	PSFi2_contig_30504	2763	43.68	7.81	Euryarchaeota	Methanobacterium
472	PSFi2_contig_5904	2757	41.67	64.94	Euryarchaeota	Methanococcoides
473	PSFi2_contig_19438	2752	46.04	10.7	Euryarchaeota	Methanobacterium
474	PSFi2_contig_1004	2746	39.84	9.76	Euryarchaeota	Methanobacterium
475	PSFi2_contig_12623	2744	38.3	12.47	Euryarchaeota	Methanobacterium
476	PSFi2_contig_2609	2740	41.02	253.34	Euryarchaeota	Sulfuritalea
477	PSFi2_contig_26946	2727	43.09	8.87	Euryarchaeota	Methanobacterium
478	PSFi2_contig_812	2723	32.57	1742.06	Euryarchaeota	Methanobacterium
479	PSFi2_contig_34424	2712	38.97	10.15	Euryarchaeota	Halomicrobium
480	PSFi2_contig_12610	2710	34.76	9.94	Euryarchaeota	Methanobacterium
481	PSFi2_contig_8426	2697	46.76	9.86	Euryarchaeota	Methanobacterium
482	PSFi2_contig_27197	2693	53.47	5.59	Euryarchaeota	Methanobacterium
483	PSFi2_contig_20235	2686	41.25	9.34	Euryarchaeota	Methanobacterium
484	PSFi2_contig_21209	2685	45.62	11.39	Euryarchaeota	Methanothermobacter
485	PSFi2_contig_6451	2675	39.07	39.75	Euryarchaeota	Methanocella
486	PSFi2_contig_8892	2667	57.48	83.66	Euryarchaeota	Methanococcoides
487	PSFi2_contig_15136	2667	32.28	26.38	Euryarchaeota	Methanocella
488	PSFi2_contig_3475	2656	35.1	31.85	Euryarchaeota	Pyrococcus
489	PSFi2_contig_11685	2649	40.28	11.55	Euryarchaeota	Methanobacterium
490	PSFi2_contig_982	2648	36.97	10.86	Euryarchaeota	Flavisolibacter
491	PSFi2_contig_26657	2642	26.68	7.53	Euryarchaeota	Stygiolobus
492	PSFi2_contig_12412	2634	60.48	19.33	Euryarchaeota	Pyrococcus
493	PSFi2_contig_29630	2634	34.62	11.29	Euryarchaeota	Methanobacterium
494	PSFi2_contig_14566	2632	40.5	10.88	Euryarchaeota	Methanobacterium
495	PSFi2_contig_30847	2626	41.55	8.76	Euryarchaeota	Methanothermobacter
496	PSFi2_contig_18314	2605	41.15	9.5	Euryarchaeota	Methanobacterium
497	PSFi2_contig_15697	2602	41.7	10.42	Euryarchaeota	Methanobacterium
498	PSFi2_contig_11655	2600	29.34	58.71	Euryarchaeota	Echinococcus
499	PSFi2_contig_20671	2597	39.97	9.23	Euryarchaeota	Methanobacterium
500	PSFi2_contig_8479	2582	39.66	7.7	Euryarchaeota	Halomicrobium
501	PSFi2_contig_17956	2581	42.04	12.4	Euryarchaeota	Methanothermobacter
502	PSFi2_contig_25052	2575	44.19	9.97	Euryarchaeota	Methanothermobacter
503	PSFi2_contig_22119	2574	46.81	11.5	Euryarchaeota	Methanobacterium
504	PSFi2_contig_5624	2568	34.46	37.59	Euryarchaeota	Geoglobus
505	PSFi2_contig_9327	2564	37.68	140.41	Euryarchaeota	Ferroglobus
506	PSFi2_contig_9401	2564	37.6	20.61	Euryarchaeota	Methanosarcina
507	PSFi2_contig_21991	2556	43.94	9.94	Euryarchaeota	Methanothermobacter
508	PSFi2_contig_17879	2555	38.55	9.23	Euryarchaeota	Methanobacterium
509	PSFi2_contig_9443	2550	38.55	9.61	Euryarchaeota	Thermococcus
510	PSFi2_contig_20131	2545	41.18	9.88	Euryarchaeota	Methanobacterium
511	PSFi2_contig_445	2540	49.6	59.7	Euryarchaeota	Methanococcoides
512	PSFi2_contig_17396	2539	46.2	10.93	Euryarchaeota	Methanobacterium
513	PSFi2_contig_7219	2538	48.15	78.07	Euryarchaeota	Paenarthrobacter
514	PSFi2_contig_20962	2533	46.35	11.56	Euryarchaeota	Methanobacterium
515	PSFi2_contig_6900	2529	46.18	26.58	Euryarchaeota	Methanosarcina
516	PSFi2_contig_27295	2527	41.78	9.04	Euryarchaeota	Thermococcus
517	PSFi2_contig_19929	2526	39.9	11.44	Euryarchaeota	Methanobacterium
518	PSFi2_contig_3398	2523	49.62	68.33	Euryarchaeota	Salinarchaeum
519	PSFi2_contig_7300	2518	56.43	14.65	Euryarchaeota	Methanoregula
520	PSFi2_contig_4405	2516	39.98	31.26	Euryarchaeota	Methanosarcina
521	PSFi2_contig_8852	2516	48.05	18.04	Euryarchaeota	Thermococcus
522	PSFi2_contig_25566	2514	38.93	5.49	Euryarchaeota	Methanococcoides
523	PSFi2_contig_21582	2512	46.34	8.02	Euryarchaeota	Methanobacterium
524	PSFi2_contig_23326	2509	41.8	10.13	Euryarchaeota	Methanobacterium
525	PSFi2_contig_25276	2504	47.68	9.96	Euryarchaeota	Methanobacterium
526	PSFi2_contig_14657	2499	41.01	18.47	Euryarchaeota	Methanofervidicoccus
527	PSFi2_contig_19467	2497	45.61	8.44	Euryarchaeota	Methanosarcina
528	PSFi2_contig_36261	2496	43.07	7	Euryarchaeota	Methanococcoides
529	PSFi2_contig_15058	2494	35.16	9.17	Euryarchaeota	Methanobacterium
530	PSFi2_contig_5789	2476	48.55	11.83	Euryarchaeota	Methanomethylovorans
531	PSFi2_contig_10576	2475	44.89	10.18	Euryarchaeota	Methanobacterium
532	PSFi2_contig_1810	2471	44.96	937.01	Euryarchaeota	Methanosarcina
533	PSFi2_contig_4800	2469	64.34	6.86	Euryarchaeota	Methanocella
534	PSFi2_contig_21374	2468	43.6	10.44	Euryarchaeota	Methanosarcina
535	PSFi2_contig_6775	2465	34.04	12.58	Euryarchaeota	Methanococcus
536	PSFi2_contig_3095	2452	53.8	212.15	Euryarchaeota	Archaeoglobus
537	PSFi2_contig_3355	2452	47.72	160.93	Euryarchaeota	Methanotorris
538	PSFi2_contig_8080	2451	33.82	96.97	Euryarchaeota	Acidianus
539	PSFi2_contig_8481	2449	35.1	164.2	Euryarchaeota	Methanothermobacter
540	PSFi2_contig_18064	2446	39.78	9.37	Euryarchaeota	Methanobacterium
541	PSFi2_contig_5575	2442	38.78	176.15	Euryarchaeota	Archaeoglobus
542	PSFi2_contig_17695	2431	41.83	9.6	Euryarchaeota	Methanobacterium
543	PSFi2_contig_27781	2430	42.96	13.88	Euryarchaeota	Methanobacterium
544	PSFi2_contig_6385	2429	45.9	11.24	Euryarchaeota	Methanobacterium
545	PSFi2_contig_12670	2427	43.88	20.73	Euryarchaeota	Methanosarcina
546	PSFi2_contig_5656	2421	43	37.88	Euryarchaeota	Sarcina
547	PSFi2_contig_27705	2418	38.26	10	Euryarchaeota	Methanobacterium
548	PSFi2_contig_15271	2417	61.48	10.89	Euryarchaeota	Methanomethylovorans
549	PSFi2_contig_26978	2413	31.58	8.56	Euryarchaeota	Methanobacterium
550	PSFi2_contig_9886	2412	43.62	9.11	Euryarchaeota	Methanobacterium
551	PSFi2_contig_13214	2405	44.62	17.37	Euryarchaeota	Geoglobus
552	PSFi2_contig_11060	2399	36.77	12.17	Euryarchaeota	Methanococcus
553	PSFi2_contig_20229	2385	39.58	10.25	Euryarchaeota	Methanobacterium
554	PSFi2_contig_575	2375	43.16	30.93	Euryarchaeota	Methanosarcina
555	PSFi2_contig_5224	2367	49.68	9.78	Euryarchaeota	Halodesulfurarchaeum
556	PSFi2_contig_20340	2364	39.51	10.94	Euryarchaeota	Methanobacterium
557	PSFi2_contig_13408	2352	33.08	64.87	Euryarchaeota	Methanococcoides
558	PSFi2_contig_19105	2343	39.14	15.22	Euryarchaeota	Methanocella
559	PSFi2_contig_19694	2343	44.69	7.81	Euryarchaeota	Methanobacterium
560	PSFi2_contig_29911	2342	34.24	5.89	Euryarchaeota	Methanobacterium
561	PSFi2_contig_10674	2332	32.63	17.53	Euryarchaeota	Methanobacterium
562	PSFi2_contig_15194	2332	41.42	42.09	Euryarchaeota	Lachnoclostridium
563	PSFi2_contig_26010	2332	63.78	5	Euryarchaeota	Rubrobacter
564	PSFi2_contig_6350	2319	39.07	30.67	Euryarchaeota	Methanobacterium
565	PSFi2_contig_18121	2319	31.74	8.16	Euryarchaeota	Archaeoglobus
566	PSFi2_contig_10894	2305	40.82	12.82	Euryarchaeota	Methanobacterium
567	PSFi2_contig_21046	2304	47.53	10.18	Euryarchaeota	Methanobacterium
568	PSFi2_contig_5625	2302	48.64	17.63	Euryarchaeota	Geoglobus
569	PSFi2_contig_17574	2300	32.91	14.1	Euryarchaeota	Pyrococcus
570	PSFi2_contig_15708	2297	32.78	88.6	Euryarchaeota	Ferroglobus
571	PSFi2_contig_17661	2282	38.29	15.31	Euryarchaeota	Methanobacterium
572	PSFi2_contig_10947	2276	41.17	36.29	Euryarchaeota	Methanobacterium
573	PSFi2_contig_11870	2276	35.68	288.21	Euryarchaeota	Halalkalicoccus
574	PSFi2_contig_29956	2273	44.17	6.49	Euryarchaeota	Methanobacterium
575	PSFi2_contig_21404	2271	40.42	8.33	Euryarchaeota	Methanolobus
576	PSFi2_contig_30293	2265	42.47	9.15	Euryarchaeota	Methanocella
577	PSFi2_contig_5741	2264	38.96	29.85	Euryarchaeota	Methanobacterium
578	PSFi2_contig_15330	2263	48.39	39.94	Euryarchaeota	Thermococcus
579	PSFi2_contig_13708	2259	35.24	25.51	Euryarchaeota	Chryseolinea
580	PSFi2_contig_17299	2258	57.13	12.37	Euryarchaeota	Archaeoglobus
581	PSFi2_contig_30636	2244	49.64	11.96	Euryarchaeota	Methanobacterium
582	PSFi2_contig_9197	2241	30.79	14.58	Euryarchaeota	Aquabacterium
583	PSFi2_contig_5695	2239	41.49	55.85	Euryarchaeota	Methanosarcina
584	PSFi2_contig_23167	2237	42.78	35.02	Euryarchaeota	Methanomethylovorans
585	PSFi2_contig_11775	2235	39.68	46.96	Euryarchaeota	Methanoculleus
586	PSFi2_contig_1959	2231	43.84	11.94	Euryarchaeota	Methanobacterium
587	PSFi2_contig_20838	2229	42.13	10.36	Euryarchaeota	Methanobacterium
588	PSFi2_contig_22763	2229	46.03	8.72	Euryarchaeota	Methanobacterium
589	PSFi2_contig_21863	2225	38.02	8.09	Euryarchaeota	Methanobacterium
590	PSFi2_contig_20733	2218	34.34	8.83	Euryarchaeota	Methanosphaera
591	PSFi2_contig_13750	2215	38.28	6.9	Euryarchaeota	Methanobacterium
592	PSFi2_contig_34152	2210	35.34	7.13	Euryarchaeota	Methanobacterium
593	PSFi2_contig_8526	2206	37.17	44.65	Euryarchaeota	Halosimplex
594	PSFi2_contig_24857	2192	40.19	8.13	Euryarchaeota	Methanobacterium
595	PSFi2_contig_25270	2187	49.57	6.79	Euryarchaeota	Methanohalophilus
596	PSFi2_contig_2544	2183	40.82	10.27	Euryarchaeota	Methanobacterium
597	PSFi2_contig_10165	2181	42.6	37.04	Euryarchaeota	Methanosalsum
598	PSFi2_contig_18979	2177	39.96	10.87	Euryarchaeota	Methanobacterium
599	PSFi2_contig_11086	2168	43.04	9.15	Euryarchaeota	Methanobacterium
600	PSFi2_contig_5714	2165	57.32	34.05	Euryarchaeota	Methanothrix
601	PSFi2_contig_2805	2164	47.04	27.38	Euryarchaeota	Thermococcus
602	PSFi2_contig_16785	2164	46.95	10.38	Euryarchaeota	Methanobacterium
603	PSFi2_contig_27004	2158	44.44	7.6	Euryarchaeota	Methanobacterium
604	PSFi2_contig_30085	2157	38.71	9.96	Euryarchaeota	Methanobacterium
605	PSFi2_contig_21690	2155	46.26	8.35	Euryarchaeota	Methanobacterium
606	PSFi2_contig_24442	2155	60.79	13.16	Euryarchaeota	Methanospirillum
607	PSFi2_contig_2356	2148	52.65	30.33	Euryarchaeota	Methanococcoides
608	PSFi2_contig_25002	2138	41.35	13.28	Euryarchaeota	Methanothermococcus
609	PSFi2_contig_9684	2137	38.14	42.3	Euryarchaeota	Halodesulfurarchaeum
610	PSFi2_contig_14178	2136	46.06	25.43	Euryarchaeota	Natrinema
611	PSFi2_contig_985	2135	48.57	833.64	Euryarchaeota	Thermodesulfovibrio
612	PSFi2_contig_33750	2134	36.13	5.97	Euryarchaeota	Methanobacterium
613	PSFi2_contig_7629	2129	32.88	11.37	Euryarchaeota	Palaeococcus
614	PSFi2_contig_15399	2123	41.97	17.83	Euryarchaeota	Methanocella
615	PSFi2_contig_19837	2122	41.23	10.22	Euryarchaeota	Methanobacterium
616	PSFi2_contig_5634	2114	39.88	24.74	Euryarchaeota	Methanofervidicoccus
617	PSFi2_contig_19898	2114	40.82	7.41	Euryarchaeota	Methanobacterium
618	PSFi2_contig_13471	2110	36.21	15.04	Euryarchaeota	Methanothermobacter
619	PSFi2_contig_15037	2106	45.25	8.23	Euryarchaeota	Archaeoglobus
620	PSFi2_contig_8683	2104	35.53	13.09	Euryarchaeota	Methanothermococcus
621	PSFi2_contig_29745	2094	40.74	11.57	Euryarchaeota	Methanothrix
622	PSFi2_contig_20577	2091	37.64	7.51	Euryarchaeota	Macadamia
623	PSFi2_contig_11325	2082	34.87	30.01	Euryarchaeota	Methanobacterium
624	PSFi2_contig_31879	2078	41.87	8.1	Euryarchaeota	Methanobacterium
625	PSFi2_contig_14796	2074	41.9	10.67	Euryarchaeota	Methanobacterium
626	PSFi2_contig_3725	2068	49.03	264.4	Euryarchaeota	Thermococcus
627	PSFi2_contig_12881	2067	44.12	7.97	Euryarchaeota	Methanobacterium
628	PSFi2_contig_26308	2066	42.93	11.54	Euryarchaeota	Methanobacterium
629	PSFi2_contig_20196	2064	41.38	13.17	Euryarchaeota	Methanobacterium
630	PSFi2_contig_10319	2062	37.2	10.3	Euryarchaeota	Methanobacterium
631	PSFi2_contig_5382	2061	39.79	118	Euryarchaeota	Ferroglobus
632	PSFi2_contig_17680	2061	36.78	5.15	Euryarchaeota	Methanosphaerula
633	PSFi2_contig_11600	2059	46.62	8.46	Euryarchaeota	Methanosarcina
634	PSFi2_contig_3090	2057	59.26	748.43	Euryarchaeota	Methanoculleus
635	PSFi2_contig_1144	2053	33.61	181.4	Euryarchaeota	Methanococcus
636	PSFi2_contig_6845	2053	40.43	450.2	Euryarchaeota	Methanosarcina
637	PSFi2_contig_15008	2044	39.38	8.54	Euryarchaeota	Methanobacterium
638	PSFi2_contig_31137	2044	39.33	9.92	Euryarchaeota	Methanobacterium
639	PSFi2_contig_1886	2041	51	48.12	Euryarchaeota	Methanopyrus
640	PSFi2_contig_16931	2036	41.5	12.97	Euryarchaeota	Methanobacterium
641	PSFi2_contig_23714	2036	41.45	9.53	Euryarchaeota	Methanobacterium
642	PSFi2_contig_16081	2035	40.98	10.29	Euryarchaeota	Methanobacterium
643	PSFi2_contig_24779	2035	45.36	8.04	Euryarchaeota	Methanobacterium
644	PSFi2_contig_26915	2034	45.38	6.07	Euryarchaeota	Methanospirillum
645	PSFi2_contig_591	2029	34.2	46.31	Euryarchaeota	Pyrococcus
646	PSFi2_contig_20726	2029	46.62	12.42	Euryarchaeota	Methanobacterium
647	PSFi2_contig_9514	2023	40.19	9.91	Euryarchaeota	Methanobacterium
648	PSFi2_contig_9685	2022	43.92	15.74	Euryarchaeota	Palaeococcus
649	PSFi2_contig_8293	2020	35.2	33.08	Euryarchaeota	Methanobacterium
650	PSFi2_contig_23307	2020	43.66	11.46	Euryarchaeota	Methanobacterium
651	PSFi2_contig_6780	2019	45.77	7.68	Euryarchaeota	Methanothermobacter
652	PSFi2_contig_17500	2018	39.4	19.16	Euryarchaeota	Methanothermobacter
653	PSFi2_contig_17371	2013	34.03	8.81	Euryarchaeota	Methanobrevibacter
654	PSFi2_contig_9948	2008	40.74	16.92	Euryarchaeota	Methanobacterium
655	PSFi2_contig_23556	1997	42.06	11.05	Euryarchaeota	Methanobacterium
656	PSFi2_contig_21846	1994	39.77	9.03	Euryarchaeota	Methanobacterium
657	PSFi2_contig_15995	1992	46.13	11.13	Euryarchaeota	Methanobacterium
658	PSFi2_contig_17083	1992	34.64	9.59	Euryarchaeota	Methanococcus
659	PSFi2_contig_16825	1986	37.16	7.17	Euryarchaeota	Natronococcus
660	PSFi2_contig_28632	1983	31.77	6.15	Euryarchaeota	Methanobacterium
661	PSFi2_contig_19004	1979	34.97	42.65	Euryarchaeota	Methanobacterium
662	PSFi2_contig_16460	1976	40.84	10.9	Euryarchaeota	Methanobacterium
663	PSFi2_contig_8917	1974	38.91	12.83	Euryarchaeota	Methanocella
664	PSFi2_contig_16101	1973	36.14	6.55	Euryarchaeota	Methanobacterium
665	PSFi2_contig_1423	1971	41.27	564.91	Euryarchaeota	Methanotorris
666	PSFi2_contig_23709	1971	38.66	7.77	Euryarchaeota	Methanospirillum
667	PSFi2_contig_30497	1970	50.76	8.37	Euryarchaeota	Pyrococcus
668	PSFi2_contig_16838	1968	45.63	7.28	Euryarchaeota	Methanobacterium
669	PSFi2_contig_7976	1967	40.87	21.73	Euryarchaeota	Methanocaldococcus
670	PSFi2_contig_16710	1967	39.35	11.96	Euryarchaeota	Methanobacterium
671	PSFi2_contig_1589	1966	51.27	982.1	Euryarchaeota	Methanococcoides
672	PSFi2_contig_19495	1964	35.13	6.15	Euryarchaeota	Palaeococcus
673	PSFi2_contig_25382	1960	41.07	9.69	Euryarchaeota	Methanobacterium
674	PSFi2_contig_18477	1954	51.33	18.92	Euryarchaeota	Ferroglobus
675	PSFi2_contig_15979	1953	27.75	9.06	Euryarchaeota	Thermococcus
676	PSFi2_contig_3704	1951	41.36	10.14	Euryarchaeota	Methanobacterium
677	PSFi2_contig_15348	1951	35.37	59.67	Euryarchaeota	Effusibacillus
678	PSFi2_contig_12271	1948	41.79	21.76	Euryarchaeota	Methanopyrus
679	PSFi2_contig_24033	1947	43.04	13.64	Euryarchaeota	Methanoculleus
680	PSFi2_contig_15965	1945	50.39	8.8	Euryarchaeota	Pyrococcus
681	PSFi2_contig_17137	1945	39.49	9.98	Euryarchaeota	Methanobacterium
682	PSFi2_contig_18644	1939	48.58	10.29	Euryarchaeota	Methanobacterium
683	PSFi2_contig_23275	1938	54.95	9.89	Euryarchaeota	Thermococcus
684	PSFi2_contig_3919	1937	37.51	55.28	Euryarchaeota	Methanococcus
685	PSFi2_contig_18363	1936	35.95	30.85	Euryarchaeota	Methanocaldococcus
686	PSFi2_contig_17658	1934	42.16	11.34	Euryarchaeota	Minicystis
687	PSFi2_contig_26572	1932	43.58	11.65	Euryarchaeota	Methanobacterium
688	PSFi2_contig_17828	1931	41.22	9.47	Euryarchaeota	Natronomonas
689	PSFi2_contig_2160	1928	48.6	405.46	Euryarchaeota	Ferroglobus
690	PSFi2_contig_19203	1927	47.17	7.87	Euryarchaeota	Ferroglobus
691	PSFi2_contig_22872	1925	42.23	13.01	Euryarchaeota	Methanothermobacter
692	PSFi2_contig_9765	1919	39.19	6.76	Euryarchaeota	Methanothermus
693	PSFi2_contig_31182	1919	35.17	6.26	Euryarchaeota	Methanobrevibacter
694	PSFi2_contig_10444	1917	47.16	20.67	Euryarchaeota	Halostagnicola
695	PSFi2_contig_1656	1914	51.1	220.47	Euryarchaeota	Methanosarcina
696	PSFi2_contig_18578	1914	35.53	11.19	Euryarchaeota	Methanothermobacter
697	PSFi2_contig_31327	1912	41.06	9.13	Euryarchaeota	Methanobacterium
698	PSFi2_contig_5906	1911	48.51	49.96	Euryarchaeota	Methanosarcina
699	PSFi2_contig_5488	1909	31.01	26.81	Euryarchaeota	Methanotorris
700	PSFi2_contig_11660	1905	36.43	29.23	Euryarchaeota	Methanobacterium
701	PSFi2_contig_18032	1903	37.2	4.9	Euryarchaeota	Methanothermobacter
702	PSFi2_contig_6356	1900	36.98	9.47	Euryarchaeota	Methanobacterium
703	PSFi2_contig_12768	1900	46.68	10.48	Euryarchaeota	Methanomethylovorans
704	PSFi2_contig_5031	1899	48.45	9.27	Euryarchaeota	Methanosarcina
705	PSFi2_contig_1254	1890	33.74	340.87	Euryarchaeota	Methanosphaera
706	PSFi2_contig_21987	1887	39.69	8.4	Euryarchaeota	Methanobacterium
707	PSFi2_contig_11997	1886	33.24	22.11	Euryarchaeota	Methanobacterium
708	PSFi2_contig_15366	1883	36.04	8.49	Euryarchaeota	Methanococcoides
709	PSFi2_contig_24487	1883	40.52	6.9	Euryarchaeota	Tarenaya
710	PSFi2_contig_12906	1881	34.08	8.67	Euryarchaeota	Methanobrevibacter
711	PSFi2_contig_5166	1880	46.97	34.91	Euryarchaeota	Archaeoglobus
712	PSFi2_contig_20259	1880	39.36	21.91	Euryarchaeota	Methanococcus
713	PSFi2_contig_6409	1875	46.55	51.24	Euryarchaeota	Methanospirillum
714	PSFi2_contig_7906	1874	33.33	28.04	Euryarchaeota	Methanobacterium
715	PSFi2_contig_9767	1871	42.87	29.05	Euryarchaeota	Pyrococcus
716	PSFi2_contig_15310	1868	37.21	25.93	Euryarchaeota	Methanothrix
717	PSFi2_contig_26384	1868	46.2	5.19	Euryarchaeota	Methanocella
718	PSFi2_contig_19277	1867	42.74	10.57	Euryarchaeota	Methanobacterium
719	PSFi2_contig_20879	1866	41.91	9.88	Euryarchaeota	Methanobacterium
720	PSFi2_contig_26007	1863	48.84	7.67	Euryarchaeota	Geoglobus
721	PSFi2_contig_28031	1861	35.46	4.49	Euryarchaeota	Halolamina
722	PSFi2_contig_19641	1860	49.46	12.51	Euryarchaeota	Methanobacterium
723	PSFi2_contig_9396	1859	34.8	22.84	Euryarchaeota	Methanobacterium
724	PSFi2_contig_18004	1859	39	8.26	Euryarchaeota	Methanobacterium
725	PSFi2_contig_23172	1859	42.13	8.91	Euryarchaeota	Methanobacterium
726	PSFi2_contig_19785	1858	31.97	24.33	Euryarchaeota	Geoglobus
727	PSFi2_contig_29600	1855	50.3	8.19	Euryarchaeota	Palaeococcus
728	PSFi2_contig_15469	1854	44.34	16.85	Euryarchaeota	Methanolobus
729	PSFi2_contig_8020	1852	55.94	37.07	Euryarchaeota	Archaeoglobus
730	PSFi2_contig_13590	1852	33.96	78.3	Euryarchaeota	Methanosalsum
731	PSFi2_contig_26415	1850	39.57	9.37	Euryarchaeota	Methanobacterium
732	PSFi2_contig_13888	1841	40.41	14.54	Euryarchaeota	Methanobacterium
733	PSFi2_contig_28429	1839	46.22	7.98	Euryarchaeota	Methanobacterium
734	PSFi2_contig_23359	1838	34.33	9.89	Euryarchaeota	Methanobacterium
735	PSFi2_contig_1753	1836	49.13	745.07	Euryarchaeota	Geoglobus
736	PSFi2_contig_17929	1835	41.36	11.29	Euryarchaeota	Penaeus
737	PSFi2_contig_26782	1832	41.54	9.73	Euryarchaeota	Macadamia
738	PSFi2_contig_22053	1830	38.09	23.42	Euryarchaeota	Methanocella
739	PSFi2_contig_1452	1829	47.24	872.86	Euryarchaeota	Methanothrix
740	PSFi2_contig_12737	1829	37.07	21.56	Euryarchaeota	Methanolobus
741	PSFi2_contig_22833	1829	39.2	14.16	Euryarchaeota	Methanobacterium
742	PSFi2_contig_31756	1829	39.41	10.11	Euryarchaeota	Methanobacterium
743	PSFi2_contig_41401	1821	54.97	3.21	Euryarchaeota	Archaeoglobus
744	PSFi2_contig_12027	1820	45.55	10.87	Euryarchaeota	Methanosalsum
745	PSFi2_contig_4987	1815	44.96	82.95	Euryarchaeota	Methanosarcina
746	PSFi2_contig_2174	1810	51.16	522.71	Euryarchaeota	Methanosarcina
747	PSFi2_contig_5091	1805	35.68	27.98	Euryarchaeota	Methanosphaerula
748	PSFi2_contig_14434	1802	43.4	9.86	Euryarchaeota	Methanothermus
749	PSFi2_contig_18698	1799	36.24	46.41	Euryarchaeota	Thermococcus
750	PSFi2_contig_2793	1797	56.04	572.84	Euryarchaeota	Salinadaptatus
751	PSFi2_contig_19567	1796	53.84	11.58	Euryarchaeota	Methanosarcina
752	PSFi2_contig_25556	1792	48.77	5.63	Euryarchaeota	Halosimplex
753	PSFi2_contig_9810	1787	39.1	43.74	Euryarchaeota	Methanobacterium
754	PSFi2_contig_8305	1785	28.07	21.18	Euryarchaeota	Methanofervidicoccus
755	PSFi2_contig_8956	1784	46.13	189.68	Euryarchaeota	Methanoculleus
756	PSFi2_contig_31697	1771	49.75	4.95	Euryarchaeota	Methanosarcina
757	PSFi2_contig_10919	1770	41.41	34.76	Euryarchaeota	Pyrococcus
758	PSFi2_contig_35179	1769	38.72	6.51	Euryarchaeota	Methanothermus
759	PSFi2_contig_6133	1767	28.81	9.2	Euryarchaeota	Methanobrevibacter
760	PSFi2_contig_6893	1765	31.05	25.94	Euryarchaeota	Methanocaldococcus
761	PSFi2_contig_13420	1765	47.42	12.28	Euryarchaeota	Methanobacterium
762	PSFi2_contig_15583	1763	44.25	10.83	Euryarchaeota	Methanobacterium
763	PSFi2_contig_746	1762	31.95	103.04	Euryarchaeota	Geoglobus
764	PSFi2_contig_14376	1762	48.3	9.97	Euryarchaeota	Methanobacterium
765	PSFi2_contig_17852	1759	43.77	11.33	Euryarchaeota	Methanothermobacter
766	PSFi2_contig_20356	1757	54.64	6.28	Euryarchaeota	Methanothermobacter
767	PSFi2_contig_2467	1755	32.97	184.02	Euryarchaeota	Thermococcus
768	PSFi2_contig_9057	1754	35.63	204.27	Euryarchaeota	Methanohalophilus
769	PSFi2_contig_32205	1752	32.71	6.11	Euryarchaeota	Methanolacinia
770	PSFi2_contig_19023	1750	45.09	6.23	Euryarchaeota	Methanobacterium
771	PSFi2_contig_26343	1741	36.93	11.84	Euryarchaeota	Methanobacterium
772	PSFi2_contig_29043	1739	38.93	10.4	Euryarchaeota	Methanolobus
773	PSFi2_contig_19211	1735	37.97	6.62	Euryarchaeota	Methanocella
774	PSFi2_contig_4720	1733	46.45	364.52	Euryarchaeota	Archaeoglobus
775	PSFi2_contig_5917	1730	38.84	79.41	Euryarchaeota	Geoglobus
776	PSFi2_contig_20917	1729	36.32	8.21	Euryarchaeota	Methanolacinia
777	PSFi2_contig_25158	1729	35.22	12.53	Euryarchaeota	Methanobacterium
778	PSFi2_contig_27411	1729	43.32	10.07	Euryarchaeota	Methanobacterium
779	PSFi2_contig_5016	1722	44.46	23.1	Euryarchaeota	Methanocella
780	PSFi2_contig_17111	1722	38.84	11.78	Euryarchaeota	Methanocella
781	PSFi2_contig_30605	1722	41.75	9.94	Euryarchaeota	Methanobacterium
782	PSFi2_contig_3777	1720	43.95	48.95	Euryarchaeota	Archaeoglobus
783	PSFi2_contig_8463	1714	39.44	10.8	Euryarchaeota	Methanobacterium
784	PSFi2_contig_22937	1712	27.69	7.04	Euryarchaeota	Methanococcoides
785	PSFi2_contig_8725	1709	33.06	73.98	Euryarchaeota	Methanobacterium
786	PSFi2_contig_19240	1709	41.54	11.74	Euryarchaeota	Methanobacterium
787	PSFi2_contig_22401	1709	40.61	8.43	Euryarchaeota	Methanobacterium
788	PSFi2_contig_15192	1705	39.27	7.58	Euryarchaeota	Methanobacterium
789	PSFi2_contig_6547	1698	35.22	124.01	Euryarchaeota	Thermococcus
790	PSFi2_contig_567	1696	33.47	668.72	Euryarchaeota	Methanohalobium
791	PSFi2_contig_34691	1696	48.47	8.6	Euryarchaeota	Methanobacterium
792	PSFi2_contig_6549	1695	47.43	300.23	Euryarchaeota	Salinigranum
793	PSFi2_contig_1592	1694	40.02	11.32	Euryarchaeota	Methanobacterium
794	PSFi2_contig_2821	1694	36.66	493.51	Euryarchaeota	Halapricum
795	PSFi2_contig_25963	1693	36.33	7.15	Euryarchaeota	Methanobacterium
796	PSFi2_contig_20134	1691	32.94	9.75	Euryarchaeota	Methanobacterium
797	PSFi2_contig_2027	1685	37.03	21.7	Euryarchaeota	Halorubrum
798	PSFi2_contig_5163	1685	44.45	9.65	Euryarchaeota	Methanobacterium
799	PSFi2_contig_22330	1683	48.13	6.13	Euryarchaeota	Methanocella
800	PSFi2_contig_1700	1679	39.19	91.7	Euryarchaeota	Methanothrix
801	PSFi2_contig_15048	1675	37.25	10.46	Euryarchaeota	Lawsonia
802	PSFi2_contig_22116	1668	38.85	10.96	Euryarchaeota	Methanobacterium
803	PSFi2_contig_26664	1666	46.28	8.73	Euryarchaeota	Methanobacterium
804	PSFi2_contig_2858	1655	47.61	257.94	Euryarchaeota	Methanohalobium
805	PSFi2_contig_11375	1649	31.84	12.57	Euryarchaeota	Methanosarcina
806	PSFi2_contig_22713	1643	46.32	10.35	Euryarchaeota	Methanobacterium
807	PSFi2_contig_20880	1642	37.39	10.24	Euryarchaeota	Methanobacterium
808	PSFi2_contig_10797	1641	65.14	12.94	Euryarchaeota	Methanococcoides
809	PSFi2_contig_15538	1641	46.01	8.19	Euryarchaeota	Methanocella
810	PSFi2_contig_27285	1641	45.64	13	Euryarchaeota	Methanobacterium
811	PSFi2_contig_9227	1640	34.15	19.82	Euryarchaeota	Methanobacterium
812	PSFi2_contig_23056	1636	40.65	10.31	Euryarchaeota	Halorhabdus
813	PSFi2_contig_31273	1636	44.56	5.04	Euryarchaeota	Halorientalis
814	PSFi2_contig_2121	1635	39.14	266.75	Euryarchaeota	Methanocella
815	PSFi2_contig_15977	1635	37.06	29.04	Euryarchaeota	Pseudochrobactrum
816	PSFi2_contig_15083	1632	44.79	4.62	Euryarchaeota	Methanosphaerula
817	PSFi2_contig_8855	1630	32.33	14.06	Euryarchaeota	Methanococcus
818	PSFi2_contig_16849	1627	36.94	8.2	Euryarchaeota	Methanothrix
819	PSFi2_contig_20059	1626	39.54	49.57	Euryarchaeota	Methanothrix
820	PSFi2_contig_24787	1623	51.69	6.59	Euryarchaeota	Methanosarcina
821	PSFi2_contig_15628	1621	31.28	5.96	Euryarchaeota	Methanocaldococcus
822	PSFi2_contig_10487	1619	43.73	13.98	Euryarchaeota	Methanobacterium
823	PSFi2_contig_22810	1618	40.79	9.15	Euryarchaeota	Methanobacterium
824	PSFi2_contig_26964	1616	48.89	7.9	Euryarchaeota	Methanospirillum
825	PSFi2_contig_24296	1613	37.01	7.59	Euryarchaeota	Methanothermobacter
826	PSFi2_contig_13575	1612	34.31	34.87	Euryarchaeota	Methanobacterium
827	PSFi2_contig_9490	1608	35.51	7.47	Euryarchaeota	Methanocaldococcus
828	PSFi2_contig_7822	1607	37.15	72.58	Euryarchaeota	Haloterrigena
829	PSFi2_contig_11230	1605	46.85	21.3	Euryarchaeota	Methanolobus
830	PSFi2_contig_11111	1604	35.1	209.26	Euryarchaeota	Methanolacinia
831	PSFi2_contig_32838	1603	43.98	8.93	Euryarchaeota	Methanobacterium
832	PSFi2_contig_30958	1602	65.98	6.11	Euryarchaeota	Methanothrix
833	PSFi2_contig_5870	1601	49.77	18.88	Euryarchaeota	Thermococcus
834	PSFi2_contig_4276	1600	33.81	178.56	Euryarchaeota	Methanocaldococcus
835	PSFi2_contig_19923	1600	43.81	8.48	Euryarchaeota	Methanobacterium
836	PSFi2_contig_4922	1599	40.53	12.81	Euryarchaeota	Methanobacterium
837	PSFi2_contig_30529	1599	43.03	8.1	Euryarchaeota	Methanobacterium
838	PSFi2_contig_21521	1598	37.98	12.71	Euryarchaeota	Geoglobus
839	PSFi2_contig_2937	1593	47.83	189.29	Euryarchaeota	Methanosarcina
840	PSFi2_contig_16680	1593	45.07	9.63	Euryarchaeota	Methanobacterium
841	PSFi2_contig_23047	1593	49.84	5.08	Euryarchaeota	Methanobrevibacter
842	PSFi2_contig_22460	1591	41.11	19.82	Euryarchaeota	Methanohalobium
843	PSFi2_contig_23835	1591	47.33	9.81	Euryarchaeota	Methanobacterium
844	PSFi2_contig_7450	1590	53.9	7.73	Euryarchaeota	Methanococcus
845	PSFi2_contig_13711	1590	34.28	6.75	Euryarchaeota	Methanothrix
846	PSFi2_contig_8615	1589	36.31	190.78	Euryarchaeota	Methanothrix
847	PSFi2_contig_10759	1588	38.73	162.02	Euryarchaeota	Methanothrix
848	PSFi2_contig_12052	1587	44.74	6.99	Euryarchaeota	Methanofervidicoccus
849	PSFi2_contig_2149	1586	32.53	29.88	Euryarchaeota	Thermococcus
850	PSFi2_contig_32987	1585	42.45	3.4	Euryarchaeota	Methanococcoides
851	PSFi2_contig_8715	1580	40.13	32.11	Euryarchaeota	Methanoculleus
852	PSFi2_contig_17553	1574	36.85	45.27	Euryarchaeota	Methanosarcina
853	PSFi2_contig_12597	1572	43.31	15.84	Euryarchaeota	Geoglobus
854	PSFi2_contig_2528	1569	49.46	797.86	Euryarchaeota	Methanothrix
855	PSFi2_contig_17179	1567	43.01	17.34	Euryarchaeota	Methanosarcina
856	PSFi2_contig_11421	1566	43.1	10.34	Euryarchaeota	Methanobacterium
857	PSFi2_contig_2039	1565	39.42	2445.5	Euryarchaeota	Methanofervidicoccus
858	PSFi2_contig_4770	1565	33.48	56.45	Euryarchaeota	Methanothermococcus
859	PSFi2_contig_3466	1561	35.36	145	Euryarchaeota	Methanolacinia
860	PSFi2_contig_21683	1555	43.22	10.55	Euryarchaeota	Methanothermococcus
861	PSFi2_contig_11085	1553	39.92	34.31	Euryarchaeota	Methanoculleus
862	PSFi2_contig_8661	1552	35.18	52.05	Euryarchaeota	Methanomethylovorans
863	PSFi2_contig_737	1551	29.85	334.04	Euryarchaeota	Methanococcus
864	PSFi2_contig_31386	1551	52.03	4.26	Euryarchaeota	Methanoculleus
865	PSFi2_contig_10783	1549	35.89	13.75	Euryarchaeota	Methanosarcina
866	PSFi2_contig_23105	1549	41.32	9.24	Euryarchaeota	Methanobacterium
867	PSFi2_contig_69	1547	52.88	598.46	Euryarchaeota	Ferroglobus
868	PSFi2_contig_32038	1547	62.77	7.45	Euryarchaeota	Methanocella
869	PSFi2_contig_686	1546	37.97	135.21	Euryarchaeota	Methanomethylovorans
870	PSFi2_contig_1346	1546	35.96	126.81	Euryarchaeota	Methanosarcina
871	PSFi2_contig_5643	1546	37.76	101.93	Euryarchaeota	Archaeoglobus
872	PSFi2_contig_18995	1541	39.97	10.13	Euryarchaeota	Methanothermobacter
873	PSFi2_contig_17126	1540	47.53	10.56	Euryarchaeota	Methanobacterium
874	PSFi2_contig_20442	1540	45.65	4.38	Euryarchaeota	Methanocaldococcus
875	PSFi2_contig_20135	1539	41.78	8.85	Euryarchaeota	Methanobacterium
876	PSFi2_contig_5113	1534	52.02	127.65	Euryarchaeota	Methanosarcina
877	PSFi2_contig_14492	1534	45.44	9.76	Euryarchaeota	Methanobacterium
878	PSFi2_contig_15489	1534	40.55	19	Euryarchaeota	Methanobacterium
879	PSFi2_contig_6677	1530	27.06	297.24	Euryarchaeota	Methanobacterium
880	PSFi2_contig_20141	1526	39.25	50.55	Euryarchaeota	Methanobacterium
881	PSFi2_contig_16962	1521	34.71	7.74	Euryarchaeota	Archaeoglobus
882	PSFi2_contig_33521	1521	37.8	3.26	Euryarchaeota	Methanocella
883	PSFi2_contig_29647	1518	41.57	3.97	Euryarchaeota	Methanolobus
884	PSFi2_contig_10026	1514	44.25	6.36	Euryarchaeota	Methanothermobacter
885	PSFi2_contig_1344	1513	40.05	552.08	Euryarchaeota	Methanothrix
886	PSFi2_contig_1939	1512	41.56	54.5	Euryarchaeota	Methanocella
887	PSFi2_contig_31177	1508	55.24	4.55	Euryarchaeota	Halobaculum
888	PSFi2_contig_15254	1503	30.81	29.97	Euryarchaeota	Methanothrix
889	PSFi2_contig_8566	1502	31.51	237.08	Euryarchaeota	Ferroglobus
890	PSFi2_contig_8325	1499	35.22	6.58	Euryarchaeota	Methanobacterium
891	PSFi2_contig_24159	1497	45.96	11.11	Euryarchaeota	Methanobacterium
892	PSFi2_contig_27630	1495	39.33	20.39	Euryarchaeota	Methanobacterium
893	PSFi2_contig_4996	1494	36.21	88.14	Euryarchaeota	Methanomethylovorans
894	PSFi2_contig_24080	1493	39.72	10.01	Euryarchaeota	Methanotorris
895	PSFi2_contig_21460	1486	43.27	9.98	Euryarchaeota	Methanofervidicoccus
896	PSFi2_contig_27193	1485	29.02	8.06	Euryarchaeota	Archaeoglobus
897	PSFi2_contig_6802	1484	55.53	169.54	Euryarchaeota	Methanosarcina
898	PSFi2_contig_26724	1484	43.87	5.43	Euryarchaeota	Methanobacterium
899	PSFi2_contig_1924	1482	35.01	178.42	Euryarchaeota	Methanobacterium
900	PSFi2_contig_3552	1481	28.09	189.09	Euryarchaeota	Methanothermobacter
901	PSFi2_contig_3068	1480	41.96	211.63	Euryarchaeota	Methanosarcina
902	PSFi2_contig_27757	1480	46.76	10.77	Euryarchaeota	Methanobacterium
903	PSFi2_contig_4533	1479	34.89	79.05	Euryarchaeota	Palaeococcus
904	PSFi2_contig_920	1478	28.62	8.96	Euryarchaeota	Thermococcus
905	PSFi2_contig_6570	1476	49.25	62.05	Euryarchaeota	Methanococcus
906	PSFi2_contig_7747	1476	45.82	16.74	Euryarchaeota	Natronomonas
907	PSFi2_contig_16506	1473	45.62	7.86	Euryarchaeota	Methanobacterium
908	PSFi2_contig_31731	1473	34.56	9.28	Euryarchaeota	Methanobacterium
909	PSFi2_contig_11239	1471	51.33	7.58	Euryarchaeota	Methanoculleus
910	PSFi2_contig_3626	1470	31.45	552.7	Euryarchaeota	Archaeoglobus
911	PSFi2_contig_4336	1469	45.47	77.01	Euryarchaeota	Daphnia
912	PSFi2_contig_11797	1468	60.76	8.67	Euryarchaeota	Methanobacterium
913	PSFi2_contig_18930	1467	35.11	6	Euryarchaeota	Methanosphaerula
914	PSFi2_contig_3016	1466	59.48	262.13	Euryarchaeota	Geoglobus
915	PSFi2_contig_5275	1466	41	81.04	Euryarchaeota	Asparagus
916	PSFi2_contig_35488	1463	44.16	8.52	Euryarchaeota	Methanobacterium
917	PSFi2_contig_549	1462	54.04	1262.24	Euryarchaeota	Methanosarcina
918	PSFi2_contig_25103	1461	39.63	8.65	Euryarchaeota	Methanobacterium
919	PSFi2_contig_16672	1460	42.33	7.78	Euryarchaeota	Methanosarcina
920	PSFi2_contig_11484	1456	39.22	9.1	Euryarchaeota	Methanobacterium
921	PSFi2_contig_19164	1455	51.07	17.8	Euryarchaeota	Halarchaeum
922	PSFi2_contig_17398	1453	43.22	9.05	Euryarchaeota	Methanobacterium
923	PSFi2_contig_18086	1453	43.98	65.55	Euryarchaeota	Methanobacterium
924	PSFi2_contig_1619	1450	46.2	167.3	Euryarchaeota	Methanosarcina
925	PSFi2_contig_21242	1447	34.46	7.58	Euryarchaeota	Natronococcus
926	PSFi2_contig_2836	1444	30.78	7.5	Euryarchaeota	Methanobacterium
927	PSFi2_contig_20176	1439	60.39	6.46	Euryarchaeota	Salinadaptatus
928	PSFi2_contig_25488	1439	39.75	7.51	Euryarchaeota	Methanobacterium
929	PSFi2_contig_3402	1434	43.88	29.64	Euryarchaeota	Archaeoglobus
930	PSFi2_contig_7588	1433	35.94	8.74	Euryarchaeota	Thermococcus
931	PSFi2_contig_1206	1432	53	174.82	Euryarchaeota	Ferroglobus
932	PSFi2_contig_1869	1432	35.54	748.27	Euryarchaeota	Methanobacterium
933	PSFi2_contig_12559	1432	38.69	68.61	Euryarchaeota	Halorubrum
934	PSFi2_contig_23372	1432	56.63	3.76	Euryarchaeota	Methanobacterium
935	PSFi2_contig_22612	1431	37.88	5.8	Euryarchaeota	Methanobacterium
936	PSFi2_contig_14714	1427	44.5	11.18	Euryarchaeota	Methanoculleus
937	PSFi2_contig_17616	1426	34.29	9.36	Euryarchaeota	Methanocella
938	PSFi2_contig_30639	1422	54.01	5.94	Euryarchaeota	Halorientalis
939	PSFi2_contig_25265	1421	45.67	9.36	Euryarchaeota	Methanobacterium
940	PSFi2_contig_27478	1421	40.39	7.62	Euryarchaeota	Methanobacterium
941	PSFi2_contig_14102	1418	34.34	29.59	Euryarchaeota	Methanobacterium
942	PSFi2_contig_16537	1413	47.84	7.44	Euryarchaeota	Thermococcus
943	PSFi2_contig_30108	1409	44.93	11.06	Euryarchaeota	Methanobacterium
944	PSFi2_contig_12805	1408	33.88	38.56	Euryarchaeota	Methanomethylovorans
945	PSFi2_contig_2565	1406	43.95	188.2	Euryarchaeota	Methanoculleus
946	PSFi2_contig_3929	1406	36.7	46.95	Euryarchaeota	Methanohalobium
947	PSFi2_contig_28463	1404	49	6.75	Euryarchaeota	Methanobacterium
948	PSFi2_contig_1951	1401	44.04	277.36	Euryarchaeota	Thermococcus
949	PSFi2_contig_37340	1400	42.64	9.06	Euryarchaeota	Methanothermobacter
950	PSFi2_contig_15455	1399	41.46	43.37	Euryarchaeota	Thermococcus
951	PSFi2_contig_16857	1399	47.25	11.8	Euryarchaeota	Haloarcula
952	PSFi2_contig_28002	1399	40.6	5.68	Euryarchaeota	Methanobacterium
953	PSFi2_contig_27264	1397	37.8	4.81	Euryarchaeota	Methanobacterium
954	PSFi2_contig_6522	1396	34.17	41	Euryarchaeota	Archaeoglobus
955	PSFi2_contig_4022	1392	40.74	60.99	Euryarchaeota	Methanobacterium
956	PSFi2_contig_5880	1392	39.87	298.81	Euryarchaeota	Carboxydocella
957	PSFi2_contig_10447	1391	58.95	7.89	Euryarchaeota	Methanocella
958	PSFi2_contig_25552	1391	32.71	10.9	Euryarchaeota	Methanothrix
959	PSFi2_contig_14007	1390	28.06	17.21	Euryarchaeota	Methanocaldococcus
960	PSFi2_contig_25783	1389	39.24	11.69	Euryarchaeota	Methanothermobacter
961	PSFi2_contig_1923	1387	34.85	526.62	Euryarchaeota	Archaeoglobus
962	PSFi2_contig_11395	1387	33.53	69.48	Euryarchaeota	Methanobacterium
963	PSFi2_contig_22797	1386	53.03	5.39	Euryarchaeota	Methanothermobacter
964	PSFi2_contig_15476	1385	33.21	15.89	Euryarchaeota	Methanothermobacter
965	PSFi2_contig_17007	1380	61.81	4.26	Euryarchaeota	Thermococcus
966	PSFi2_contig_3703	1376	32.34	226.07	Euryarchaeota	Nanohaloarchaea archaeon SG9
967	PSFi2_contig_8532	1376	51.89	20.14	Euryarchaeota	Methanosarcina
968	PSFi2_contig_23082	1376	37.94	6.77	Euryarchaeota	Methanobacterium
969	PSFi2_contig_9275	1375	50.04	37.67	Euryarchaeota	Methanospirillum
970	PSFi2_contig_8521	1374	45.71	10.01	Euryarchaeota	Methanobacterium
971	PSFi2_contig_34348	1374	33.41	7.3	Euryarchaeota	Methanothrix
972	PSFi2_contig_14271	1373	38.16	78.77	Euryarchaeota	Methanomethylovorans
973	PSFi2_contig_9377	1372	33.38	64.74	Euryarchaeota	Methanobacterium
974	PSFi2_contig_7790	1369	44.44	75.58	Euryarchaeota	Methanocella
975	PSFi2_contig_16946	1369	40.61	10.98	Euryarchaeota	Methanobacterium
976	PSFi2_contig_6418	1368	31.14	127.69	Euryarchaeota	Methanosphaera
977	PSFi2_contig_6926	1368	54.31	216.81	Euryarchaeota	Geoglobus
978	PSFi2_contig_22516	1367	41.99	6.86	Euryarchaeota	Methanobacterium
979	PSFi2_contig_24183	1363	44.46	9.19	Euryarchaeota	Methanobrevibacter
980	PSFi2_contig_11422	1362	50.44	5.34	Euryarchaeota	Methanosarcina
981	PSFi2_contig_18757	1362	55.07	7.87	Euryarchaeota	Methanohalophilus
982	PSFi2_contig_18159	1359	33.33	8.01	Euryarchaeota	Methanobacterium
983	PSFi2_contig_27992	1359	43.71	5.98	Euryarchaeota	Methanobacterium
984	PSFi2_contig_2206	1356	54.65	83.28	Euryarchaeota	Geoglobus
985	PSFi2_contig_21002	1355	40.15	12.24	Euryarchaeota	Methanosarcina
986	PSFi2_contig_22359	1355	46.64	10.19	Euryarchaeota	Methanobacterium
987	PSFi2_contig_8207	1352	49.41	280.31	Euryarchaeota	Methanococcoides
988	PSFi2_contig_18299	1352	35.28	72.21	Euryarchaeota	Methanothrix
989	PSFi2_contig_23397	1352	69.3	9.86	Euryarchaeota	Methanohalobium
990	PSFi2_contig_25222	1352	46.23	20.82	Euryarchaeota	Methanocella
991	PSFi2_contig_2847	1350	53.19	132.6	Euryarchaeota	Thermococcus
992	PSFi2_contig_25072	1350	50.59	6.69	Euryarchaeota	Salinadaptatus
993	PSFi2_contig_10579	1346	57.21	8.61	Euryarchaeota	Halarchaeum
994	PSFi2_contig_10356	1345	35.02	11.02	Euryarchaeota	Methanobacterium
995	PSFi2_contig_24989	1344	43.08	13.78	Euryarchaeota	Methanobacterium
996	PSFi2_contig_5154	1343	25.91	71.47	Euryarchaeota	Archaeoglobus
997	PSFi2_contig_17872	1343	58.97	6.84	Euryarchaeota	Halodesulfurarchaeum
998	PSFi2_contig_11945	1342	37.41	8.3	Euryarchaeota	Methanobacterium
999	PSFi2_contig_33096	1340	35.72	8.34	Euryarchaeota	Methanocaldococcus
1000	PSFi2_contig_33326	1339	35.32	10.11	Euryarchaeota	Methanospirillum
1001	PSFi2_contig_17305	1337	46.21	12.24	Euryarchaeota	Thermococcus
1002	PSFi2_contig_26099	1335	43.15	6.1	Euryarchaeota	Methanosarcina
1003	PSFi2_contig_25192	1331	48.84	5.38	Euryarchaeota	Methanoculleus
1004	PSFi2_contig_14465	1330	52.33	9.83	Euryarchaeota	Haloprofundus
1005	PSFi2_contig_15434	1330	26.84	62.53	Euryarchaeota	Methanobrevibacter
1006	PSFi2_contig_18537	1330	42.48	4.95	Euryarchaeota	Methanococcus
1007	PSFi2_contig_27346	1330	42.86	6.08	Euryarchaeota	Methanothermobacter
1008	PSFi2_contig_20800	1327	39.34	11.26	Euryarchaeota	Geoglobus
1009	PSFi2_contig_11309	1326	33.63	47.86	Euryarchaeota	Methanocaldococcus
1010	PSFi2_contig_1283	1325	36.15	422.66	Euryarchaeota	Methanospirillum
1011	PSFi2_contig_35903	1323	31.75	4.96	Euryarchaeota	Methanobacterium
1012	PSFi2_contig_15201	1322	47.66	20.06	Euryarchaeota	Methanobacterium
1013	PSFi2_contig_20615	1322	38.8	8.86	Euryarchaeota	Methanobacterium
1014	PSFi2_contig_13528	1320	52.58	30.61	Euryarchaeota	Methanoculleus
1015	PSFi2_contig_24774	1320	45.38	13.3	Euryarchaeota	Methanolacinia
1016	PSFi2_contig_5966	1319	41.32	262.53	Euryarchaeota	Methanothrix
1017	PSFi2_contig_6014	1319	35.41	10.64	Euryarchaeota	Methanosarcina
1018	PSFi2_contig_7723	1318	42.49	13.31	Euryarchaeota	Methanobacterium
1019	PSFi2_contig_8912	1317	41.99	30.05	Euryarchaeota	Methanothermobacter
1020	PSFi2_contig_27179	1315	49.66	7.38	Euryarchaeota	Methanobacterium
1021	PSFi2_contig_31309	1314	39.57	5.97	Euryarchaeota	Methanobacterium
1022	PSFi2_contig_33158	1313	55.22	5.46	Euryarchaeota	Methanothrix
1023	PSFi2_contig_27099	1310	40.15	11.35	Euryarchaeota	Methanobacterium
1024	PSFi2_contig_25470	1305	46.51	11.42	Euryarchaeota	Methanobacterium
1025	PSFi2_contig_18729	1304	31.55	17.84	Euryarchaeota	Methanobacterium
1026	PSFi2_contig_19284	1300	42.77	6.34	Euryarchaeota	Thermococcus
1027	PSFi2_contig_28795	1300	37.92	9.89	Euryarchaeota	Methanobacterium
1028	PSFi2_contig_13923	1298	39.91	244.49	Euryarchaeota	Methanothermus
1029	PSFi2_contig_5158	1296	49.8	77.65	Euryarchaeota	Ferroglobus
1030	PSFi2_contig_12355	1295	30.19	50.08	Euryarchaeota	Methanobacterium
1031	PSFi2_contig_7313	1294	38.41	9.67	Euryarchaeota	Methanobacterium
1032	PSFi2_contig_904	1290	43.26	188.86	Euryarchaeota	Methanosphaerula
1033	PSFi2_contig_19511	1290	47.05	7.8	Euryarchaeota	Methanobacterium
1034	PSFi2_contig_26480	1288	38.2	6.34	Euryarchaeota	Geoglobus
1035	PSFi2_contig_12369	1287	41.34	21.98	Euryarchaeota	Methanosalsum
1036	PSFi2_contig_27232	1286	41.99	14.15	Euryarchaeota	Thermococcus
1037	PSFi2_contig_8001	1285	37.18	5.98	Euryarchaeota	Methanosarcina
1038	PSFi2_contig_14200	1285	36.87	12.4	Euryarchaeota	Folsomia
1039	PSFi2_contig_5719	1284	39.17	249.72	Euryarchaeota	Methanocella
1040	PSFi2_contig_20290	1281	55.59	5.27	Euryarchaeota	Methanotorris
1041	PSFi2_contig_34448	1281	43.09	9.71	Euryarchaeota	Methanobacterium
1042	PSFi2_contig_7164	1280	44.69	9.47	Euryarchaeota	Methanobacterium
1043	PSFi2_contig_7273	1280	39.69	129.14	Euryarchaeota	Methanocella
1044	PSFi2_contig_18846	1279	33.85	7.27	Euryarchaeota	Methanocella
1045	PSFi2_contig_16383	1278	38.73	12.58	Euryarchaeota	Methanosarcina
1046	PSFi2_contig_21144	1277	42.83	18.68	Euryarchaeota	Methanosarcina
1047	PSFi2_contig_25992	1277	39.78	8.13	Euryarchaeota	Methanobacterium
1048	PSFi2_contig_6536	1276	40.6	223.92	Euryarchaeota	Methanosarcina
1049	PSFi2_contig_4272	1275	50.9	123.04	Euryarchaeota	Archaeoglobus
1050	PSFi2_contig_11255	1274	34.07	89.96	Euryarchaeota	Natronobacterium
1051	PSFi2_contig_25818	1274	41.29	9.07	Euryarchaeota	Thermodesulfatator
1052	PSFi2_contig_26461	1274	50.78	4.55	Euryarchaeota	Methanobacterium
1053	PSFi2_contig_29772	1274	37.91	8.24	Euryarchaeota	Methanosarcina
1054	PSFi2_contig_29843	1272	36.01	5.75	Euryarchaeota	Methanobacterium
1055	PSFi2_contig_32728	1271	33.52	7.94	Euryarchaeota	Methanosphaerula
1056	PSFi2_contig_6885	1270	39.49	313.15	Euryarchaeota	Methanolobus
1057	PSFi2_contig_32635	1268	59.31	7.24	Euryarchaeota	Methanocella
1058	PSFi2_contig_14537	1266	64.08	4.1	Euryarchaeota	Halosimplex
1059	PSFi2_contig_20028	1266	34.12	15.77	Euryarchaeota	Methanothermobacter
1060	PSFi2_contig_1925	1265	47.98	60.9	Euryarchaeota	Methanococcus
1061	PSFi2_contig_25396	1263	43.23	10.86	Euryarchaeota	Methanosarcina
1062	PSFi2_contig_24321	1261	38.94	15.33	Euryarchaeota	Methanobacterium
1063	PSFi2_contig_27085	1260	42.38	5.62	Euryarchaeota	Natrinema
1064	PSFi2_contig_6743	1259	41.86	351.97	Euryarchaeota	Methanohalophilus
1065	PSFi2_contig_13977	1258	53.82	97.95	Euryarchaeota	Methanoculleus
1066	PSFi2_contig_24848	1258	35.85	4.52	Euryarchaeota	Methanocella
1067	PSFi2_contig_32613	1258	49.68	3.79	Euryarchaeota	Methanocella
1068	PSFi2_contig_12336	1256	35.99	6.84	Euryarchaeota	Methanococcus
1069	PSFi2_contig_33605	1254	33.09	6.09	Euryarchaeota	Halosimplex
1070	PSFi2_contig_35667	1254	50.96	5.13	Euryarchaeota	Halogeometricum
1071	PSFi2_contig_30911	1253	39.82	12.11	Euryarchaeota	Methanobacterium
1072	PSFi2_contig_27021	1249	36.67	4.57	Euryarchaeota	Methanospirillum
1073	PSFi2_contig_32678	1249	34.03	6.44	Euryarchaeota	Methanobacterium
1074	PSFi2_contig_198	1247	43.06	176.45	Euryarchaeota	Methanomethylovorans
1075	PSFi2_contig_35925	1246	32.66	4.2	Euryarchaeota	Methanobacterium
1076	PSFi2_contig_26489	1243	40.79	7.4	Euryarchaeota	Acetobacter
1077	PSFi2_contig_13344	1240	41.21	12.78	Euryarchaeota	Methanosarcina
1078	PSFi2_contig_33642	1239	41.24	11.95	Euryarchaeota	Methanobacterium
1079	PSFi2_contig_26497	1238	35.46	16.13	Euryarchaeota	Methanothermus
1080	PSFi2_contig_32466	1235	55.56	7.03	Euryarchaeota	Methanothermobacter
1081	PSFi2_contig_27288	1233	43.62	3.83	Euryarchaeota	Methanosarcina
1082	PSFi2_contig_30824	1233	44.28	5.1	Euryarchaeota	Halobaculum
1083	PSFi2_contig_14058	1231	35.5	10.17	Euryarchaeota	Methanobacterium
1084	PSFi2_contig_22590	1229	27.75	6.89	Euryarchaeota	Methanocella
1085	PSFi2_contig_29569	1229	45.32	7.9	Euryarchaeota	Archaeoglobus
1086	PSFi2_contig_3057	1228	47.31	332.04	Euryarchaeota	Methanocella
1087	PSFi2_contig_8965	1228	33.96	100.51	Euryarchaeota	Methanosphaera
1088	PSFi2_contig_38199	1227	45.72	4.49	Euryarchaeota	Methanoculleus
1089	PSFi2_contig_25251	1226	42.09	15.91	Euryarchaeota	Methanobacterium
1090	PSFi2_contig_8461	1223	40.96	258.93	Euryarchaeota	Methanothrix
1091	PSFi2_contig_5544	1222	33.63	10.96	Euryarchaeota	Methanobacterium
1092	PSFi2_contig_33264	1222	45.09	6.36	Euryarchaeota	Methanobacterium
1093	PSFi2_contig_22100	1221	50.04	10.6	Euryarchaeota	Methanobacterium
1094	PSFi2_contig_31931	1220	43.93	4.67	Euryarchaeota	Halorhabdus
1095	PSFi2_contig_5820	1219	35.95	15.34	Euryarchaeota	Methanocaldococcus
1096	PSFi2_contig_24109	1219	63.76	3.78	Euryarchaeota	Ferroglobus
1097	PSFi2_contig_31048	1219	53.57	4.89	Euryarchaeota	Haloarcula
1098	PSFi2_contig_4063	1217	40.76	163.2	Euryarchaeota	Methanothrix
1099	PSFi2_contig_13339	1217	35.33	10.54	Euryarchaeota	Methanothermobacter
1100	PSFi2_contig_22069	1217	40.92	20.95	Euryarchaeota	Methanobacterium
1101	PSFi2_contig_173	1216	36.68	246.15	Euryarchaeota	Methanococcus
1102	PSFi2_contig_13285	1216	42.43	18.86	Euryarchaeota	Geoglobus
1103	PSFi2_contig_18440	1215	32.26	7.77	Euryarchaeota	Methanobacterium
1104	PSFi2_contig_36732	1214	38.14	7.63	Euryarchaeota	Methanobacterium
1105	PSFi2_contig_28428	1211	42.61	11.35	Euryarchaeota	Methanobacterium
1106	PSFi2_contig_31237	1210	51.74	4.71	Euryarchaeota	Methanosalsum
1107	PSFi2_contig_19516	1207	48.8	23.91	Euryarchaeota	Methanosarcina
1108	PSFi2_contig_31586	1203	54.11	6.12	Euryarchaeota	Thermococcus
1109	PSFi2_contig_5822	1202	64.98	5.76	Euryarchaeota	Methanothrix
1110	PSFi2_contig_17652	1202	34.94	10.68	Euryarchaeota	Methanosarcina
1111	PSFi2_contig_28426	1202	38.52	6.48	Euryarchaeota	Methanothermobacter
1112	PSFi2_contig_11727	1200	40.58	12.51	Euryarchaeota	Methanobacterium
1113	PSFi2_contig_472	1198	41.82	53.27	Euryarchaeota	Archaeoglobus
1114	PSFi2_contig_5781	1196	35.54	249.08	Euryarchaeota	Methanohalobium
1115	PSFi2_contig_10786	1194	43.01	21.99	Euryarchaeota	Methanohalophilus
1116	PSFi2_contig_28112	1192	42.28	9.74	Euryarchaeota	Methanobacterium
1117	PSFi2_contig_34175	1192	37.42	7.04	Euryarchaeota	Methanohalobium
1118	PSFi2_contig_23817	1191	34.09	48.32	Euryarchaeota	Methanobacterium
1119	PSFi2_contig_24620	1191	42.32	7.62	Euryarchaeota	Methanobacterium
1120	PSFi2_contig_16515	1189	41.63	54.31	Euryarchaeota	Methanoculleus
1121	PSFi2_contig_21884	1187	68.74	4.58	Euryarchaeota	Halohasta
1122	PSFi2_contig_26908	1187	58.21	6.67	Euryarchaeota	Methanolacinia
1123	PSFi2_contig_30247	1187	34.63	5.53	Euryarchaeota	Methanothrix
1124	PSFi2_contig_31872	1187	34.54	6.9	Euryarchaeota	Methanofervidicoccus
1125	PSFi2_contig_6805	1185	38.9	46.91	Euryarchaeota	Methanocella
1126	PSFi2_contig_11358	1183	41.68	9.88	Euryarchaeota	Methanothermobacter
1127	PSFi2_contig_22415	1183	36.09	12.91	Euryarchaeota	Methanobacterium
1128	PSFi2_contig_38519	1183	46.99	8.55	Euryarchaeota	Methanosarcina
1129	PSFi2_contig_11733	1182	40.86	68.55	Euryarchaeota	Thermococcus
1130	PSFi2_contig_14837	1182	38.58	85.96	Euryarchaeota	Methanobacterium
1131	PSFi2_contig_9147	1180	46.27	30.13	Euryarchaeota	Haloplanus
1132	PSFi2_contig_15710	1178	36.08	8.96	Euryarchaeota	Methanobacterium
1133	PSFi2_contig_18441	1178	35.48	7.32	Euryarchaeota	Methanobacterium
1134	PSFi2_contig_3290	1177	56.5	35.12	Euryarchaeota	Halapricum
1135	PSFi2_contig_34955	1177	34.07	4.68	Euryarchaeota	Methanosarcina
1136	PSFi2_contig_12638	1176	38.35	23.39	Euryarchaeota	Methanocaldococcus
1137	PSFi2_contig_22079	1176	38.35	3.72	Euryarchaeota	Methanothrix
1138	PSFi2_contig_16894	1175	43.74	7.12	Euryarchaeota	Methanobacterium
1139	PSFi2_contig_17136	1175	40.94	8.88	Euryarchaeota	Methanocella
1140	PSFi2_contig_19407	1169	49.1	10.13	Euryarchaeota	Methanothermococcus
1141	PSFi2_contig_13894	1168	46.32	9.08	Euryarchaeota	Methanobacterium
1142	PSFi2_contig_2358	1165	51.67	769.65	Euryarchaeota	Methanococcoides
1143	PSFi2_contig_13079	1165	37.99	4.18	Euryarchaeota	Methanosarcina
1144	PSFi2_contig_33291	1165	37.08	7.91	Euryarchaeota	Methanobacterium
1145	PSFi2_contig_34827	1163	53.91	626.21	Euryarchaeota	Palaeococcus
1146	PSFi2_contig_17407	1159	36.84	11.81	Euryarchaeota	Methanobacterium
1147	PSFi2_contig_2311	1157	52.72	510.2	Euryarchaeota	Methanocorpusculum
1148	PSFi2_contig_18153	1157	45.64	5.14	Euryarchaeota	Methanococcus
1149	PSFi2_contig_19158	1157	43.47	13.25	Euryarchaeota	Methanomethylovorans
1150	PSFi2_contig_14459	1154	45.49	18.45	Euryarchaeota	Methanocella
1151	PSFi2_contig_22577	1154	40.29	12.58	Euryarchaeota	Methanobacterium
1152	PSFi2_contig_26932	1151	49.35	9.77	Euryarchaeota	Methanobacterium
1153	PSFi2_contig_6727	1150	47.01	17.63	Euryarchaeota	Methanosarcina
1154	PSFi2_contig_6550	1149	47.17	14.71	Euryarchaeota	Methanofervidicoccus
1155	PSFi2_contig_9643	1149	56.57	5.08	Euryarchaeota	Methanotorris
1156	PSFi2_contig_4607	1148	27.53	191.02	Euryarchaeota	Methanobacterium
1157	PSFi2_contig_34100	1148	29.53	6.84	Euryarchaeota	Methanobrevibacter
1158	PSFi2_contig_31062	1146	34.9	6.28	Euryarchaeota	Pyrococcus
1159	PSFi2_contig_17955	1145	42.79	17.86	Euryarchaeota	Methanosarcina
1160	PSFi2_contig_32325	1145	48.92	7.48	Euryarchaeota	Methanolacinia
1161	PSFi2_contig_35532	1143	39.37	6.2	Euryarchaeota	Methanobacterium
1162	PSFi2_contig_13596	1142	32.84	22.87	Euryarchaeota	Methanosarcina
1163	PSFi2_contig_23443	1142	35.96	6.64	Euryarchaeota	Methanoculleus
1164	PSFi2_contig_35252	1142	37.48	6.47	Euryarchaeota	Methanofervidicoccus
1165	PSFi2_contig_18365	1141	37.25	8.63	Euryarchaeota	Thermococcus
1166	PSFi2_contig_34343	1141	45.14	2.91	Euryarchaeota	Methanosarcina
1167	PSFi2_contig_33007	1134	45.77	3.71	Euryarchaeota	Methanothermobacter
1168	PSFi2_contig_14823	1133	43.95	6.75	Euryarchaeota	Methanolobus
1169	PSFi2_contig_33323	1133	41.13	5.75	Euryarchaeota	Methanobacterium
1170	PSFi2_contig_34516	1130	51.15	5.67	Euryarchaeota	Methanothermobacter
1171	PSFi2_contig_35729	1130	61.33	4.89	Euryarchaeota	Halohasta
1172	PSFi2_contig_10253	1129	43.73	16.33	Euryarchaeota	Methanocella
1173	PSFi2_contig_16054	1129	35.34	13.2	Euryarchaeota	Methanobacterium
1174	PSFi2_contig_16752	1128	54.52	5.02	Euryarchaeota	Halogeometricum
1175	PSFi2_contig_37093	1128	44.33	8.85	Euryarchaeota	Thermococcus
1176	PSFi2_contig_31170	1126	36.23	7.86	Euryarchaeota	Methanosphaera
1177	PSFi2_contig_9139	1125	52.71	26.65	Euryarchaeota	Halosimplex
1178	PSFi2_contig_32748	1125	38.58	7.25	Euryarchaeota	Methanobacterium
1179	PSFi2_contig_37016	1125	59.38	4.02	Euryarchaeota	Methanocella
1180	PSFi2_contig_2489	1124	46.8	758.92	Euryarchaeota	Halolamina
1181	PSFi2_contig_14789	1123	48.53	6.07	Euryarchaeota	Natrinema
1182	PSFi2_contig_17260	1123	48.71	8.39	Euryarchaeota	Thermococcus
1183	PSFi2_contig_2613	1122	48.48	4.91	Euryarchaeota	Methanothrix
1184	PSFi2_contig_3930	1120	34.02	237.87	Euryarchaeota	Nanohaloarchaea archaeon SG9
1185	PSFi2_contig_33098	1120	47.95	6.98	Euryarchaeota	Methanobacterium
1186	PSFi2_contig_3522	1119	30.12	104.3	Euryarchaeota	Methanocaldococcus
1187	PSFi2_contig_31555	1119	44.41	8.55	Euryarchaeota	Methanobacterium
1188	PSFi2_contig_19377	1118	51.34	5.26	Euryarchaeota	Haloarcula
1189	PSFi2_contig_5591	1117	52.28	118.41	Euryarchaeota	Palaeococcus
1190	PSFi2_contig_36659	1116	44.44	3.65	Euryarchaeota	Methanohalobium
1191	PSFi2_contig_8202	1115	45.56	71.97	Euryarchaeota	Archaeoglobus
1192	PSFi2_contig_37657	1115	45.56	3.5	Euryarchaeota	Methanosarcina
1193	PSFi2_contig_34149	1114	37.7	5.66	Euryarchaeota	Haloferax
1194	PSFi2_contig_1331	1113	48.97	231.74	Euryarchaeota	Methanofervidicoccus
1195	PSFi2_contig_5222	1113	44.47	5.58	Euryarchaeota	Halostagnicola
1196	PSFi2_contig_12129	1113	40.34	2.58	Euryarchaeota	Methanobacterium
1197	PSFi2_contig_14287	1113	43.49	40.95	Euryarchaeota	Methanocella
1198	PSFi2_contig_22054	1113	35.19	3.93	Euryarchaeota	Methanobacterium
1199	PSFi2_contig_35685	1111	33.75	8.41	Euryarchaeota	Haloferax
1200	PSFi2_contig_10330	1110	48.02	7.92	Euryarchaeota	Haloterrigena
1201	PSFi2_contig_11290	1110	44.59	38.28	Euryarchaeota	Methanothermus
1202	PSFi2_contig_18377	1109	35.8	6.54	Euryarchaeota	Methanothermobacter
1203	PSFi2_contig_21612	1109	36.25	6.29	Euryarchaeota	Methanothermobacter
1204	PSFi2_contig_1926	1108	41.7	9.16	Euryarchaeota	Geoglobus
1205	PSFi2_contig_18902	1108	50.9	32.83	Euryarchaeota	Methanosarcina
1206	PSFi2_contig_24992	1108	46.66	5.69	Euryarchaeota	Geoglobus
1207	PSFi2_contig_23161	1107	32.52	5.14	Euryarchaeota	Methanolobus
1208	PSFi2_contig_16786	1106	41.14	16.26	Euryarchaeota	Methanobacterium
1209	PSFi2_contig_15061	1105	49.59	11.42	Euryarchaeota	Archaeoglobus
1210	PSFi2_contig_13441	1099	43.77	12.32	Euryarchaeota	Methanobacterium
1211	PSFi2_contig_20666	1099	35.73	6.41	Euryarchaeota	Methanobacterium
1212	PSFi2_contig_8462	1095	45.75	6.2	Euryarchaeota	Halosimplex
1213	PSFi2_contig_4531	1094	32.27	27.3	Euryarchaeota	Methanobacterium
1214	PSFi2_contig_12707	1093	33.76	84.14	Euryarchaeota	Ferroglobus
1215	PSFi2_contig_29113	1093	31.02	18.5	Euryarchaeota	Halolamina
1216	PSFi2_contig_29427	1093	46.84	4.38	Euryarchaeota	Methanosarcina
1217	PSFi2_contig_30929	1092	25.64	7.04	Euryarchaeota	Methanobacterium
1218	PSFi2_contig_5433	1090	45.5	372.96	Euryarchaeota	Methanocella
1219	PSFi2_contig_6984	1090	46.15	490.58	Euryarchaeota	Methanobrevibacter
1220	PSFi2_contig_16078	1090	37.52	35.39	Euryarchaeota	Methanocella
1221	PSFi2_contig_9556	1089	42.65	13.44	Euryarchaeota	Methanocaldococcus
1222	PSFi2_contig_29571	1089	29.2	4.82	Euryarchaeota	Methanospirillum
1223	PSFi2_contig_31427	1088	40.76	5.4	Euryarchaeota	Methanothermobacter
1224	PSFi2_contig_25765	1086	39.78	3.32	Euryarchaeota	Methanofervidicoccus
1225	PSFi2_contig_8464	1085	41.11	26.69	Euryarchaeota	Methanothrix
1226	PSFi2_contig_24182	1085	37.7	8.17	Euryarchaeota	Methanobacterium
1227	PSFi2_contig_20031	1083	38.97	53.6	Euryarchaeota	Halosimplex
1228	PSFi2_contig_37652	1083	31.3	3.62	Euryarchaeota	Methanosphaera
1229	PSFi2_contig_27500	1080	32.13	5.72	Euryarchaeota	Thermococcus
1230	PSFi2_contig_28712	1079	62.21	6.67	Euryarchaeota	Methanothrix
1231	PSFi2_contig_39328	1079	44.3	4.02	Euryarchaeota	Ferroglobus
1232	PSFi2_contig_36758	1076	63.57	8.11	Euryarchaeota	Haloquadratum
1233	PSFi2_contig_16330	1075	43.72	9.84	Euryarchaeota	Methanobacterium
1234	PSFi2_contig_17555	1075	32.47	39.35	Euryarchaeota	Methanobacterium
1235	PSFi2_contig_22433	1068	48.31	3.94	Euryarchaeota	Methanocella
1236	PSFi2_contig_26245	1068	43.63	12.21	Euryarchaeota	Methanospirillum
1237	PSFi2_contig_21868	1067	31.87	10.82	Euryarchaeota	Methanobacterium
1238	PSFi2_contig_26823	1063	37.82	16.93	Euryarchaeota	Pyrococcus
1239	PSFi2_contig_1158	1061	32.15	162.9	Euryarchaeota	Methanothrix
1240	PSFi2_contig_6800	1061	30.91	133.58	Euryarchaeota	Methanococcoides
1241	PSFi2_contig_361	1060	51.04	8191.29	Euryarchaeota	Methanococcoides
1242	PSFi2_contig_22798	1058	45.94	4.12	Euryarchaeota	Methanoregula
1243	PSFi2_contig_12020	1056	29.83	50.18	Euryarchaeota	Methanobacterium
1244	PSFi2_contig_5603	1055	51.17	16.64	Euryarchaeota	Halostagnicola
1245	PSFi2_contig_21325	1054	42.88	18.3	Euryarchaeota	Methanoregula
1246	PSFi2_contig_12611	1051	33.49	58.79	Euryarchaeota	Methanobacterium
1247	PSFi2_contig_12516	1049	28.22	50.16	Euryarchaeota	Methanothermus
1248	PSFi2_contig_25683	1049	35.75	7.39	Euryarchaeota	Methanobacterium
1249	PSFi2_contig_1688	1046	38.43	663.38	Euryarchaeota	Pyrococcus
1250	PSFi2_contig_39145	1046	37.09	6.77	Euryarchaeota	Halorhabdus
1251	PSFi2_contig_29276	1045	50.05	5.33	Euryarchaeota	Methanosarcina
1252	PSFi2_contig_1347	1044	33.62	62.15	Euryarchaeota	Methanobacterium
1253	PSFi2_contig_3865	1043	46.88	296.34	Euryarchaeota	Methanosarcina
1254	PSFi2_contig_3868	1043	47.17	214.8	Euryarchaeota	Thermococcus
1255	PSFi2_contig_32293	1043	44.58	3.93	Euryarchaeota	Archaeoglobus
1256	PSFi2_contig_3007	1042	43.38	775.8	Euryarchaeota	Methanothrix
1257	PSFi2_contig_14312	1041	39.58	11.89	Euryarchaeota	Methanosarcina
1258	PSFi2_contig_28019	1041	48.8	21.93	Euryarchaeota	Methanosarcina
1259	PSFi2_contig_35949	1040	50.29	3.48	Euryarchaeota	Methanobacterium
1260	PSFi2_contig_4055	1038	31.12	640.53	Euryarchaeota	Methanohalobium
1261	PSFi2_contig_9168	1032	33.91	28.66	Euryarchaeota	Halobaculum
1262	PSFi2_contig_38772	1032	36.02	4.51	Euryarchaeota	Methanocorpusculum
1263	PSFi2_contig_8499	1030	42.36	10.59	Euryarchaeota	Methanobacterium
1264	PSFi2_contig_25237	1030	68.54	6.21	Euryarchaeota	Salinadaptatus
1265	PSFi2_contig_7961	1029	41.01	144.57	Euryarchaeota	Methanothrix
1266	PSFi2_contig_8444	1026	58.58	12.15	Euryarchaeota	Haloferax
1267	PSFi2_contig_18249	1026	38.09	10.96	Euryarchaeota	Methanobacterium
1268	PSFi2_contig_34498	1026	50.39	3.81	Euryarchaeota	Haloterrigena
1269	PSFi2_contig_14816	1025	32.1	152.27	Euryarchaeota	Methanobacterium
1270	PSFi2_contig_35077	1024	33.5	3.81	Euryarchaeota	Methanococcoides
1271	PSFi2_contig_545	1023	46.53	2877.94	Euryarchaeota	Methanococcoides
1272	PSFi2_contig_3577	1023	55.82	307.79	Euryarchaeota	Pyrococcus
1273	PSFi2_contig_11998	1023	36.56	17.42	Euryarchaeota	Methanosarcina
1274	PSFi2_contig_12917	1023	31.18	101.31	Euryarchaeota	Halorubrum
1275	PSFi2_contig_33824	1023	42.13	9.72	Euryarchaeota	Methanothermobacter
1276	PSFi2_contig_41286	1023	54.64	3.68	Euryarchaeota	Methanosarcina
1277	PSFi2_contig_14198	1021	43.95	61.11	Euryarchaeota	Methanobacterium
1278	PSFi2_contig_21626	1020	53.63	5.01	Euryarchaeota	Methanosarcina
1279	PSFi2_contig_31314	1019	38.76	5.51	Euryarchaeota	Methanobacterium
1280	PSFi2_contig_36642	1019	59.96	3.85	Euryarchaeota	Ferroglobus
1281	PSFi2_contig_9997	1018	42.83	129.21	Euryarchaeota	Methanocella
1282	PSFi2_contig_22844	1014	32.45	4.01	Euryarchaeota	Methanobacterium
1283	PSFi2_contig_23242	1014	35.21	6.95	Euryarchaeota	Luteolibacter
1284	PSFi2_contig_5879	1013	36.23	401.39	Euryarchaeota	Methanosarcina
1285	PSFi2_contig_7703	1012	42.49	21.69	Euryarchaeota	Methanobacterium
1286	PSFi2_contig_8121	1010	40.79	10.88	Euryarchaeota	Methanobacterium
1287	PSFi2_contig_16647	1010	41.58	25.38	Euryarchaeota	Methanobrevibacter
1288	PSFi2_contig_21173	1010	35.05	9.39	Euryarchaeota	Methanothrix
1289	PSFi2_contig_37731	1010	36.53	5.14	Euryarchaeota	Natronomonas
1290	PSFi2_contig_32131	1009	42.62	3.87	Euryarchaeota	Methanosarcina
1291	PSFi2_contig_26492	1006	43.74	10.12	Euryarchaeota	Methanobacterium
1292	PSFi2_contig_33133	1006	38.67	5.31	Euryarchaeota	Methanobacterium
1293	PSFi2_contig_36101	1006	45.92	3.5	Euryarchaeota	Methanotorris
1294	PSFi2_contig_36105	1006	40.85	4.04	Euryarchaeota	Methanobacterium
1295	PSFi2_contig_6720	1005	60.7	7.68	Euryarchaeota	Methanosarcina
1296	PSFi2_contig_20352	1004	41.42	9.83	Euryarchaeota	Methanobacterium
1297	PSFi2_contig_29028	1003	40.48	4.14	Euryarchaeota	Methanosarcina
1298	PSFi2_contig_13948	1000	38.8	5.82	Euryarchaeota	Halohasta
1299	PSFi2_contig_22738	1000	39.1	9.31	Euryarchaeota	Methanobacterium
1300	PSFi2_contig_27094	998	52	3.87	Euryarchaeota	Geoglobus
1301	PSFi2_contig_31232	998	32.77	5.73	Euryarchaeota	Methanosarcina
1302	PSFi2_contig_15126	997	33.6	4.62	Euryarchaeota	Methanobacterium
1303	PSFi2_contig_23001	993	50.76	8.59	Euryarchaeota	Methanoculleus
1304	PSFi2_contig_25084	993	27.69	15.23	Euryarchaeota	Archaeoglobus
1305	PSFi2_contig_21627	992	33.67	13.64	Euryarchaeota	Geoglobus
1306	PSFi2_contig_164	991	40.57	1908.18	Euryarchaeota	Methanosarcina
1307	PSFi2_contig_22284	991	49.95	8.31	Euryarchaeota	Methanobacterium
1308	PSFi2_contig_37548	991	42.58	4.46	Euryarchaeota	Methanocella
1309	PSFi2_contig_36180	989	67.14	5.76	Euryarchaeota	Methanocorpusculum
1310	PSFi2_contig_12517	985	28.12	26.3	Euryarchaeota	Methanopyrus
1311	PSFi2_contig_16239	984	35.87	15.88	Euryarchaeota	Methanosarcina
1312	PSFi2_contig_11993	983	38.45	25.6	Euryarchaeota	Methanosarcina
1313	PSFi2_contig_5859	982	43.58	20.71	Euryarchaeota	Methanosarcina
1314	PSFi2_contig_8195	982	50	24.48	Euryarchaeota	Haloferax
1315	PSFi2_contig_9812	982	37.68	21.82	Euryarchaeota	Methanocella
1316	PSFi2_contig_10628	982	43.38	176.69	Euryarchaeota	Methanobrevibacter
1317	PSFi2_contig_21086	982	50.92	4.71	Euryarchaeota	Methanosphaerula
1318	PSFi2_contig_6721	980	33.16	178.5	Euryarchaeota	Methanolobus
1319	PSFi2_contig_26865	980	48.27	6.42	Euryarchaeota	Methanohalophilus
1320	PSFi2_contig_36785	980	33.88	6.06	Euryarchaeota	Methanobacterium
1321	PSFi2_contig_7816	979	34.22	8.09	Euryarchaeota	Methanobacterium
1322	PSFi2_contig_6462	976	37.4	6.87	Euryarchaeota	Methanothermococcus
1323	PSFi2_contig_26195	976	40.98	9.79	Euryarchaeota	Methanobacterium
1324	PSFi2_contig_34808	976	46.11	8.71	Euryarchaeota	Methanobrevibacter
1325	PSFi2_contig_11966	975	35.9	6.58	Euryarchaeota	Methanococcus
1326	PSFi2_contig_35650	975	52.1	5.06	Euryarchaeota	Methanocorpusculum
1327	PSFi2_contig_35681	975	43.28	7.3	Euryarchaeota	Methanosarcina
1328	PSFi2_contig_35063	973	35.87	12.91	Euryarchaeota	Methanosarcina
1329	PSFi2_contig_25009	969	44.17	7.84	Euryarchaeota	Methanobacterium
1330	PSFi2_contig_2235	966	55.77	3119.46	Euryarchaeota	Haloprofundus
1331	PSFi2_contig_37634	963	40.6	6.94	Euryarchaeota	Methanosarcina
1332	PSFi2_contig_3291	962	58.11	29.44	Euryarchaeota	Halanaeroarchaeum
1333	PSFi2_contig_11105	956	48.85	4.81	Euryarchaeota	Archaeoglobus
1334	PSFi2_contig_10090	952	35.51	17.32	Euryarchaeota	Methanopyrus
1335	PSFi2_contig_36617	952	46.22	9.89	Euryarchaeota	Methanotorris
1336	PSFi2_contig_3774	951	53.73	577.89	Euryarchaeota	Methanolobus
1337	PSFi2_contig_4089	950	41.26	147.11	Euryarchaeota	Haloplanus
1338	PSFi2_contig_35998	949	39.3	3.6	Euryarchaeota	Methanobacterium
1339	PSFi2_contig_4325	948	53.69	227.41	Euryarchaeota	Methanothrix
1340	PSFi2_contig_10365	948	43.04	28.99	Euryarchaeota	Methanothrix
1341	PSFi2_contig_19744	948	39.14	3.29	Euryarchaeota	Methanospirillum
1342	PSFi2_contig_8314	943	51.22	221.96	Euryarchaeota	Methanosarcina
1343	PSFi2_contig_12945	942	40.55	33.14	Euryarchaeota	Methanobacterium
1344	PSFi2_contig_37196	942	33.97	8.21	Euryarchaeota	Methanohalobium
1345	PSFi2_contig_17918	941	54.53	2.95	Euryarchaeota	Methanothermobacter
1346	PSFi2_contig_35639	941	47.61	3.67	Euryarchaeota	Methanolobus
1347	PSFi2_contig_38270	941	56.32	3.04	Euryarchaeota	halophilic archaeon DL31
1348	PSFi2_contig_23477	939	41.32	16.61	Euryarchaeota	Methanococcus
1349	PSFi2_contig_31693	938	42.16	6.87	Euryarchaeota	Archaeoglobus
1350	PSFi2_contig_36713	938	37.31	3.5	Euryarchaeota	Archaeoglobus
1351	PSFi2_contig_34818	934	35.44	7.01	Euryarchaeota	Methanobacterium
1352	PSFi2_contig_10291	933	39.01	86.82	Euryarchaeota	Halapricum
1353	PSFi2_contig_35285	933	35.69	12.24	Euryarchaeota	Natronococcus
1354	PSFi2_contig_19078	932	55.69	4.93	Euryarchaeota	Ferroglobus
1355	PSFi2_contig_34964	931	35.45	4.62	Euryarchaeota	Archaeoglobus
1356	PSFi2_contig_16238	930	45.38	34.02	Euryarchaeota	Halomicrobium
1357	PSFi2_contig_6225	927	36.14	29.43	Euryarchaeota	Methanolobus
1358	PSFi2_contig_2420	924	41.56	111.23	Euryarchaeota	Methanosphaera
1359	PSFi2_contig_13784	924	46.21	4.58	Euryarchaeota	Methanocella
1360	PSFi2_contig_20386	924	44.37	5.66	Euryarchaeota	Methanocella
1361	PSFi2_contig_20769	924	46.54	7.2	Euryarchaeota	Methanothrix
1362	PSFi2_contig_21332	924	39.94	7.1	Euryarchaeota	Methanococcus
1363	PSFi2_contig_20089	923	33.69	4.56	Euryarchaeota	Halalkaliarchaeum
1364	PSFi2_contig_38285	923	41.5	5.51	Euryarchaeota	Archaeoglobus
1365	PSFi2_contig_37556	921	42.33	4.04	Euryarchaeota	Halohasta
1366	PSFi2_contig_10453	918	34.97	125.91	Euryarchaeota	Archaeoglobus
1367	PSFi2_contig_32002	918	38.56	7.18	Euryarchaeota	halophilic archaeon DL31
1368	PSFi2_contig_35209	918	48.26	4.75	Euryarchaeota	Methanosarcina
1369	PSFi2_contig_32405	917	35.88	5.52	Euryarchaeota	Methanobacterium
1370	PSFi2_contig_36959	917	29.12	4.23	Euryarchaeota	Methanosalsum
1371	PSFi2_contig_10603	916	53.28	7.79	Euryarchaeota	Halarchaeum
1372	PSFi2_contig_35224	916	34.06	3.28	Euryarchaeota	Methanocella
1373	PSFi2_contig_20502	915	24.04	5.5	Euryarchaeota	Methanosphaera
1374	PSFi2_contig_16176	914	39.17	13.92	Euryarchaeota	Onthophagus
1375	PSFi2_contig_23170	913	48.19	7.39	Euryarchaeota	Methanococcus
1376	PSFi2_contig_29480	912	47.59	4.18	Euryarchaeota	Geoglobus
1377	PSFi2_contig_19151	911	36.55	6.38	Euryarchaeota	Methanosphaerula
1378	PSFi2_contig_20591	911	32.71	10.37	Euryarchaeota	Methanocella
1379	PSFi2_contig_38011	911	29.75	8.63	Euryarchaeota	Methanothermobacter
1380	PSFi2_contig_17235	909	43.78	8.05	Euryarchaeota	Methanobacterium
1381	PSFi2_contig_20708	908	41.08	5.12	Euryarchaeota	Thermococcus
1382	PSFi2_contig_39971	908	28.3	5.15	Euryarchaeota	Thermococcus
1383	PSFi2_contig_18335	906	60.15	6.71	Euryarchaeota	Methanosphaerula
1384	PSFi2_contig_30340	906	37.97	3.61	Euryarchaeota	Methanobacterium
1385	PSFi2_contig_7364	904	57.63	45.51	Euryarchaeota	Pyrococcus
1386	PSFi2_contig_37304	904	39.05	5.12	Euryarchaeota	Geoglobus
1387	PSFi2_contig_995	903	58.14	582.52	Euryarchaeota	Methanocaldococcus
1388	PSFi2_contig_37881	903	43.85	5.48	Euryarchaeota	Methanothermobacter
1389	PSFi2_contig_28449	902	41.46	6.39	Euryarchaeota	Methanobacterium
1390	PSFi2_contig_30427	902	56.76	4.28	Euryarchaeota	Methanocaldococcus
1391	PSFi2_contig_37873	902	51.88	3.15	Euryarchaeota	Natronomonas
1392	PSFi2_contig_38932	902	51.11	3.83	Euryarchaeota	Salinadaptatus
1393	PSFi2_contig_4648	901	53.72	107.51	Euryarchaeota	Methanohalophilus
1394	PSFi2_contig_24508	901	37.07	5.88	Euryarchaeota	Archaeoglobus
1395	PSFi2_contig_32178	901	34.74	10.76	Euryarchaeota	Methanobacterium
1396	PSFi2_contig_18678	900	35.44	10.48	Euryarchaeota	Methanomethylovorans
1397	PSFi2_contig_22748	900	38	3.98	Euryarchaeota	Methanobacterium
1398	PSFi2_contig_13467	898	43.21	3.65	Euryarchaeota	Methanosarcina
1399	PSFi2_contig_37986	898	51.78	7.38	Euryarchaeota	Methanococcoides
1400	PSFi2_contig_13790	897	42.36	7.3	Euryarchaeota	Methanothermus
1401	PSFi2_contig_17777	897	33.78	5.67	Euryarchaeota	Methanosarcina
1402	PSFi2_contig_28279	897	39.24	7.39	Euryarchaeota	Halosimplex
1403	PSFi2_contig_5486	896	37.39	251.67	Euryarchaeota	Ferroglobus
1404	PSFi2_contig_23158	896	45.09	8.03	Euryarchaeota	Methanothermobacter
1405	PSFi2_contig_30444	896	36.27	4.8	Euryarchaeota	Methanobacterium
1406	PSFi2_contig_22145	895	63.24	6.16	Euryarchaeota	Methanoregula
1407	PSFi2_contig_17684	894	42.51	10.64	Euryarchaeota	Methanobacterium
1408	PSFi2_contig_21077	893	41.32	8.89	Euryarchaeota	Methanobacterium
1409	PSFi2_contig_21796	893	42.53	5.59	Euryarchaeota	Methanothrix
1410	PSFi2_contig_33803	893	42.67	4.22	Euryarchaeota	Methanobacterium
1411	PSFi2_contig_6963	892	28.54	32.3	Euryarchaeota	Methanohalophilus
1412	PSFi2_contig_29134	891	40.97	4.33	Euryarchaeota	Palaeococcus
1413	PSFi2_contig_11124	890	41.35	18.79	Euryarchaeota	Methanobacterium
1414	PSFi2_contig_4146	889	35.1	107.75	Euryarchaeota	Ferroglobus
1415	PSFi2_contig_35343	889	47.36	4.16	Euryarchaeota	Methanoculleus
1416	PSFi2_contig_17948	888	36.71	12.14	Euryarchaeota	Methanobacterium
1417	PSFi2_contig_21389	887	66.29	4.39	Euryarchaeota	Halorubrum
1418	PSFi2_contig_35158	887	34.58	3.76	Euryarchaeota	Methanobacterium
1419	PSFi2_contig_32543	886	50.11	2.55	Euryarchaeota	Methanocella
1420	PSFi2_contig_32802	886	36.68	5.99	Euryarchaeota	Methanobacterium
1421	PSFi2_contig_16686	884	41.52	8.13	Euryarchaeota	Methanobacterium
1422	PSFi2_contig_6892	881	39.84	293.49	Euryarchaeota	Methanohalobium
1423	PSFi2_contig_12986	881	33.03	135.88	Euryarchaeota	Methanosarcina
1424	PSFi2_contig_19436	880	47.73	9.5	Euryarchaeota	Methanothrix
1425	PSFi2_contig_34321	879	44.37	11.07	Euryarchaeota	Methanobacterium
1426	PSFi2_contig_4559	878	51.37	100.75	Euryarchaeota	Methanocaldococcus
1427	PSFi2_contig_29358	878	39.29	13.93	Euryarchaeota	Methanosphaerula
1428	PSFi2_contig_4926	877	31.01	186.48	Euryarchaeota	Methanococcus
1429	PSFi2_contig_19049	877	42.23	31.88	Euryarchaeota	Methanococcoides
1430	PSFi2_contig_26368	877	33.75	8.04	Euryarchaeota	Methanobacterium
1431	PSFi2_contig_26102	876	38.7	12.18	Euryarchaeota	Methanobacterium
1432	PSFi2_contig_24789	875	36.11	5.51	Euryarchaeota	Methanobacterium
1433	PSFi2_contig_22479	873	36.88	8.89	Euryarchaeota	Methanothermobacter
1434	PSFi2_contig_28391	873	43.99	17.49	Euryarchaeota	Halobaculum
1435	PSFi2_contig_6831	872	42.89	4.51	Euryarchaeota	Methanothermobacter
1436	PSFi2_contig_36636	872	50.57	7.1	Euryarchaeota	Methanobacterium
1437	PSFi2_contig_35087	871	47.88	6.88	Euryarchaeota	Methanobacterium
1438	PSFi2_contig_38045	868	44.12	5.5	Euryarchaeota	Methanocaldococcus
1439	PSFi2_contig_1168	867	31.72	2282.29	Euryarchaeota	Palaeococcus
1440	PSFi2_contig_19953	866	43.07	38.74	Euryarchaeota	Methanobacterium
1441	PSFi2_contig_27510	866	32.33	5.03	Euryarchaeota	Methanobacterium
1442	PSFi2_contig_25054	865	42.74	8.01	Euryarchaeota	Methanothermobacter
1443	PSFi2_contig_7447	864	36.23	76.75	Euryarchaeota	Methanotorris
1444	PSFi2_contig_11077	864	43.06	5.16	Euryarchaeota	Archaeoglobus
1445	PSFi2_contig_12831	862	57.54	5.32	Euryarchaeota	Methanoregula
1446	PSFi2_contig_26177	861	42.72	6.43	Euryarchaeota	Methanocaldococcus
1447	PSFi2_contig_3100	860	35.35	52.06	Euryarchaeota	Methanoregula
1448	PSFi2_contig_4705	860	51.63	200.32	Euryarchaeota	Palaeococcus
1449	PSFi2_contig_26571	860	36.28	7.57	Euryarchaeota	Methanobacterium
1450	PSFi2_contig_27657	860	37.09	3.79	Euryarchaeota	Methanothermobacter
1451	PSFi2_contig_15515	858	34.27	86.77	Euryarchaeota	Methanohalophilus
1452	PSFi2_contig_15741	858	39.39	8.17	Euryarchaeota	Methanococcoides
1453	PSFi2_contig_25775	858	38.23	3.91	Euryarchaeota	Halodesulfurarchaeum
1454	PSFi2_contig_26421	858	30.07	4.83	Euryarchaeota	Methanobacterium
1455	PSFi2_contig_11062	857	30.92	370.42	Euryarchaeota	Methanobacterium
1456	PSFi2_contig_19639	857	41.42	5.24	Euryarchaeota	Halosimplex
1457	PSFi2_contig_18294	856	32.01	10.38	Euryarchaeota	Thermococcus
1458	PSFi2_contig_36802	856	38.55	3.16	Euryarchaeota	Archaeoglobus
1459	PSFi2_contig_12520	855	43.74	166.21	Euryarchaeota	Methanothrix
1460	PSFi2_contig_4606	854	46.49	230.16	Euryarchaeota	Archaeoglobus
1461	PSFi2_contig_35071	854	52.93	7.3	Euryarchaeota	Methanothrix
1462	PSFi2_contig_32556	853	43.26	6.19	Euryarchaeota	Halosimplex
1463	PSFi2_contig_18923	852	32.75	23.32	Euryarchaeota	Methanosarcina
1464	PSFi2_contig_24101	851	41.6	5.52	Euryarchaeota	Archaeoglobus
1465	PSFi2_contig_29058	851	49.24	7.27	Euryarchaeota	Halobaculum
1466	PSFi2_contig_36700	850	34.24	6.54	Euryarchaeota	Methanobacterium
1467	PSFi2_contig_16883	849	42.4	12.33	Euryarchaeota	Methanosarcina
1468	PSFi2_contig_23043	849	41.23	6.34	Euryarchaeota	Thermococcus
1469	PSFi2_contig_37716	849	50.77	3.02	Euryarchaeota	Methanothermus
1470	PSFi2_contig_6652	848	53.42	418.77	Euryarchaeota	Thermococcus
1471	PSFi2_contig_21039	847	56.55	29.91	Euryarchaeota	Haloterrigena
1472	PSFi2_contig_31867	847	52.18	4.72	Euryarchaeota	Methanohalobium
1473	PSFi2_contig_38788	847	30.22	4.43	Euryarchaeota	Methanothrix
1474	PSFi2_contig_1487	845	38.11	9.07	Euryarchaeota	Thermococcus
1475	PSFi2_contig_6327	845	46.98	201.02	Euryarchaeota	Haloarcula
1476	PSFi2_contig_21329	845	47.34	5.93	Euryarchaeota	Methanocella
1477	PSFi2_contig_24104	843	45.55	2.68	Euryarchaeota	Methanolobus
1478	PSFi2_contig_26612	843	51.96	3.02	Euryarchaeota	Methanobacterium
1479	PSFi2_contig_25230	842	33.25	9.51	Euryarchaeota	Methanobacterium
1480	PSFi2_contig_26899	840	32.74	13.94	Euryarchaeota	Methanothrix
1481	PSFi2_contig_36248	840	31.19	7.34	Euryarchaeota	Methanocella
1482	PSFi2_contig_12473	839	43.5	51.77	Euryarchaeota	Methanosarcina
1483	PSFi2_contig_27306	838	38.18	5.05	Euryarchaeota	Methanocella
1484	PSFi2_contig_14237	837	44.44	9.04	Euryarchaeota	Haloterrigena
1485	PSFi2_contig_40467	837	37.75	7.94	Euryarchaeota	Methanobacterium
1486	PSFi2_contig_5657	836	48.09	64.52	Euryarchaeota	Pyrococcus
1487	PSFi2_contig_34064	836	49.4	3.41	Euryarchaeota	Methanocella
1488	PSFi2_contig_899	835	34.49	422.59	Euryarchaeota	Methanohalobium
1489	PSFi2_contig_29455	834	38.66	5.47	Euryarchaeota	Methanosarcina
1490	PSFi2_contig_33072	834	27.1	7.14	Euryarchaeota	Halomicrobium
1491	PSFi2_contig_22217	833	38.3	8.09	Euryarchaeota	Methanosarcina
1492	PSFi2_contig_18848	831	36.22	12.77	Euryarchaeota	Methanocella
1493	PSFi2_contig_25885	831	37.3	8.13	Euryarchaeota	Methanobacterium
1494	PSFi2_contig_26516	831	40.91	9.13	Euryarchaeota	Methanobacterium
1495	PSFi2_contig_8279	830	39.28	233.6	Euryarchaeota	Methanocella
1496	PSFi2_contig_38244	829	46.92	5.54	Euryarchaeota	Methanothermobacter
1497	PSFi2_contig_1524	828	41.55	138.44	Euryarchaeota	Palaeococcus
1498	PSFi2_contig_9714	828	45.53	3.1	Euryarchaeota	Methanosarcina
1499	PSFi2_contig_12130	827	38.21	155.88	Euryarchaeota	Pyrococcus
1500	PSFi2_contig_17308	827	48.73	8.56	Euryarchaeota	Salinarchaeum
1501	PSFi2_contig_27123	826	34.02	4.36	Euryarchaeota	Methanolobus
1502	PSFi2_contig_6818	825	52.36	248.83	Euryarchaeota	Methanothrix
1503	PSFi2_contig_38717	825	52.36	4.21	Euryarchaeota	Haloterrigena
1504	PSFi2_contig_10095	824	33.5	19.37	Euryarchaeota	Methanolacinia
1505	PSFi2_contig_22139	823	54.55	4.8	Euryarchaeota	Halobaculum
1506	PSFi2_contig_24495	823	54.43	4.19	Euryarchaeota	Geoglobus
1507	PSFi2_contig_7195	821	50.79	70.55	Euryarchaeota	Ferroglobus
1508	PSFi2_contig_19439	821	31.79	4.19	Euryarchaeota	Methanobacterium
1509	PSFi2_contig_20677	821	43.24	17.64	Euryarchaeota	Methanocella
1510	PSFi2_contig_37153	821	45.31	3.49	Euryarchaeota	Methanosarcina
1511	PSFi2_contig_36768	820	40.49	9.14	Euryarchaeota	Methanobacterium
1512	PSFi2_contig_34726	819	45.3	4.02	Euryarchaeota	Methanoculleus
1513	PSFi2_contig_37747	819	49.08	10.7	Euryarchaeota	Methanobacterium
1514	PSFi2_contig_11547	818	31.17	9.36	Euryarchaeota	Ferroglobus
1515	PSFi2_contig_25407	818	52.93	4.47	Euryarchaeota	Methanohalobium
1516	PSFi2_contig_3849	817	43.03	164.7	Euryarchaeota	Methanohalobium
1517	PSFi2_contig_5414	817	40.39	483.51	Euryarchaeota	Methanobacterium
1518	PSFi2_contig_3541	816	53.31	21.32	Euryarchaeota	Methanocella
1519	PSFi2_contig_17065	816	42.03	8.48	Euryarchaeota	Methanobacterium
1520	PSFi2_contig_27048	816	40.81	8.22	Euryarchaeota	Methanobacterium
1521	PSFi2_contig_33375	815	51.66	3.6	Euryarchaeota	Methanocella
1522	PSFi2_contig_37338	815	34.97	3.42	Euryarchaeota	Methanocella
1523	PSFi2_contig_33579	814	37.47	4.59	Euryarchaeota	Methanosphaerula
1524	PSFi2_contig_14134	813	38.5	78.17	Euryarchaeota	Natronorubrum
1525	PSFi2_contig_14838	813	36.53	77.28	Euryarchaeota	Methanobacterium
1526	PSFi2_contig_32644	812	40.15	4.85	Euryarchaeota	Halorientalis
1527	PSFi2_contig_21309	811	44.51	5.14	Euryarchaeota	Methanospirillum
1528	PSFi2_contig_1764	810	55.06	289.59	Euryarchaeota	Halorientalis
1529	PSFi2_contig_16726	810	33.21	45.09	Euryarchaeota	Methanocaldococcus
1530	PSFi2_contig_31031	810	45.19	4.53	Euryarchaeota	Thermococcus
1531	PSFi2_contig_32116	809	46.48	5.16	Euryarchaeota	Methanosalsum
1532	PSFi2_contig_106	807	44.11	25.2	Euryarchaeota	Haloplanus
1533	PSFi2_contig_2255	807	55.41	111.53	Euryarchaeota	Methanohalophilus
1534	PSFi2_contig_27332	807	44.11	8.69	Euryarchaeota	Methanobacterium
1535	PSFi2_contig_39953	806	44.17	3.3	Euryarchaeota	halophilic archaeon DL31
1536	PSFi2_contig_41582	806	45.53	3.37	Euryarchaeota	Methanolacinia
1537	PSFi2_contig_24548	804	49.25	32.12	Euryarchaeota	Thermococcus
1538	PSFi2_contig_39007	803	42.84	4.02	Euryarchaeota	Archaeoglobus
1539	PSFi2_contig_29993	801	37.2	7.82	Euryarchaeota	Methanobacterium
1540	PSFi2_contig_37496	798	36.09	4.27	Euryarchaeota	Pyrococcus
1541	PSFi2_contig_39233	798	53.63	5.66	Euryarchaeota	Methanocorpusculum
1542	PSFi2_contig_8466	797	38.64	335.85	Euryarchaeota	Salinigranum
1543	PSFi2_contig_9340	797	35.63	30.36	Euryarchaeota	Methanoregula
1544	PSFi2_contig_31389	797	61.86	4.84	Euryarchaeota	Haloterrigena
1545	PSFi2_contig_30344	796	57.68	4.33	Euryarchaeota	Halapricum
1546	PSFi2_contig_27271	795	46.61	9.42	Euryarchaeota	Methanobacterium
1547	PSFi2_contig_40890	795	63.4	3.8	Euryarchaeota	Halopiger
1548	PSFi2_contig_18220	794	43.58	7.97	Euryarchaeota	Methanosarcina
1549	PSFi2_contig_21291	794	42.82	6.45	Euryarchaeota	Methanobacterium
1550	PSFi2_contig_28969	794	34.13	7.88	Euryarchaeota	Methanothrix
1551	PSFi2_contig_29326	794	35.14	7.07	Euryarchaeota	Methanothermus
1552	PSFi2_contig_16483	793	33.04	8.24	Euryarchaeota	Methanobacterium
1553	PSFi2_contig_3491	792	44.44	62.64	Euryarchaeota	Methanobacterium
1554	PSFi2_contig_41822	792	41.54	3.04	Euryarchaeota	Methanocella
1555	PSFi2_contig_28513	791	36.92	3.62	Euryarchaeota	Pyrococcus
1556	PSFi2_contig_29187	789	45.88	9.88	Euryarchaeota	Methanothrix
1557	PSFi2_contig_34332	789	53.11	5.35	Euryarchaeota	Methanobacterium
1558	PSFi2_contig_26253	788	48.6	5.67	Euryarchaeota	Methanosarcina
1559	PSFi2_contig_30540	788	53.43	4.9	Euryarchaeota	Methanomethylovorans
1560	PSFi2_contig_26329	787	28.79	2.93	Euryarchaeota	Methanobacterium
1561	PSFi2_contig_35731	787	45.62	4.93	Euryarchaeota	Halobellus
1562	PSFi2_contig_10467	785	36.94	321.42	Euryarchaeota	Methanosarcina
1563	PSFi2_contig_22311	785	57.71	6.16	Euryarchaeota	Haloprofundus
1564	PSFi2_contig_12067	783	40.87	12.04	Euryarchaeota	Methanobacterium
1565	PSFi2_contig_14687	783	44.19	8.72	Euryarchaeota	Methanobacterium
1566	PSFi2_contig_26055	779	63.16	5.03	Euryarchaeota	Methanosphaera
1567	PSFi2_contig_39735	779	62.13	3.48	Euryarchaeota	Methanobrevibacter
1568	PSFi2_contig_31300	778	28.92	6.4	Euryarchaeota	Methanobacterium
1569	PSFi2_contig_36845	777	40.41	5.49	Euryarchaeota	Methanosphaerula
1570	PSFi2_contig_9220	776	47.29	6.06	Euryarchaeota	Methanosphaerula
1571	PSFi2_contig_25774	776	37.5	8.1	Euryarchaeota	Archaeoglobus
1572	PSFi2_contig_25884	776	47.94	6.81	Euryarchaeota	Methanofervidicoccus
1573	PSFi2_contig_11714	775	63.35	11.68	Euryarchaeota	Methanobrevibacter
1574	PSFi2_contig_20779	775	48.26	7.23	Euryarchaeota	Halorientalis
1575	PSFi2_contig_31955	775	51.23	3.74	Euryarchaeota	Methanolobus
1576	PSFi2_contig_31766	774	41.34	4.27	Euryarchaeota	Methanobacterium
1577	PSFi2_contig_17184	772	39.77	5.23	Euryarchaeota	Thermococcus
1578	PSFi2_contig_27754	772	36.27	11.2	Euryarchaeota	Methanomethylovorans
1579	PSFi2_contig_16957	771	47.47	5.9	Euryarchaeota	Methanothermus
1580	PSFi2_contig_33843	771	36.71	4.83	Euryarchaeota	Methanobacterium
1581	PSFi2_contig_38582	771	42.67	2.34	Euryarchaeota	Methanosarcina
1582	PSFi2_contig_17365	770	49.87	20.16	Euryarchaeota	Haloferax
1583	PSFi2_contig_37035	770	45.48	8.1	Euryarchaeota	Salinarchaeum
1584	PSFi2_contig_39932	770	31.69	4.41	Euryarchaeota	Methanobacterium
1585	PSFi2_contig_8376	769	49.24	8.71	Euryarchaeota	Methanobacterium
1586	PSFi2_contig_13050	767	44.52	8.99	Euryarchaeota	Methanobacterium
1587	PSFi2_contig_18134	766	59.53	4.9	Euryarchaeota	Halostagnicola
1588	PSFi2_contig_35198	765	33.86	2.75	Euryarchaeota	Methanothermus
1589	PSFi2_contig_39593	764	43.19	2.95	Euryarchaeota	Ferroglobus
1590	PSFi2_contig_22849	763	41.42	8.28	Euryarchaeota	Thermococcus
1591	PSFi2_contig_24043	763	42.6	7.33	Euryarchaeota	Salinarchaeum
1592	PSFi2_contig_25475	763	37.75	20.48	Euryarchaeota	Methanosarcina
1593	PSFi2_contig_27457	763	36.7	7.77	Euryarchaeota	Methanobrevibacter
1594	PSFi2_contig_27706	763	55.18	7.94	Euryarchaeota	Methanosarcina
1595	PSFi2_contig_38357	763	47.58	3.74	Euryarchaeota	Methanohalobium
1596	PSFi2_contig_39355	760	63.03	4.55	Euryarchaeota	Natronomonas
1597	PSFi2_contig_2993	759	38.21	306.75	Euryarchaeota	Methanobacterium
1598	PSFi2_contig_22476	759	49.28	7.28	Euryarchaeota	Methanobacterium
1599	PSFi2_contig_31061	759	42.95	10.49	Euryarchaeota	Methanosarcina
1600	PSFi2_contig_22969	758	63.59	4.44	Euryarchaeota	Natronococcus
1601	PSFi2_contig_26176	758	41.16	6.5	Euryarchaeota	Methanolobus
1602	PSFi2_contig_35485	758	47.76	5.55	Euryarchaeota	Pyrococcus
1603	PSFi2_contig_5924	757	46.63	124.63	Euryarchaeota	Geoglobus
1604	PSFi2_contig_28729	757	68.69	5.07	Euryarchaeota	Methanobacterium
1605	PSFi2_contig_17046	756	43.65	4.85	Euryarchaeota	Methanobacterium
1606	PSFi2_contig_30945	756	38.1	6.69	Euryarchaeota	Methanobacterium
1607	PSFi2_contig_27304	754	36.21	5.85	Euryarchaeota	Methanothrix
1608	PSFi2_contig_33408	754	37.93	3.78	Euryarchaeota	Archaeoglobus
1609	PSFi2_contig_11154	752	60.37	16.01	Euryarchaeota	Halorubrum
1610	PSFi2_contig_27233	752	47.74	3.99	Euryarchaeota	Haloplanus
1611	PSFi2_contig_31242	752	29.79	7.25	Euryarchaeota	Methanosarcina
1612	PSFi2_contig_23667	751	47.27	18.73	Euryarchaeota	Methanohalophilus
1613	PSFi2_contig_35690	751	34.22	4.01	Euryarchaeota	Methanobacterium
1614	PSFi2_contig_38159	751	36.48	4.14	Euryarchaeota	Palaeococcus
1615	PSFi2_contig_12347	750	60.67	3.97	Euryarchaeota	Methanotorris
1616	PSFi2_contig_10843	749	37.12	176.38	Euryarchaeota	Methanosarcina
1617	PSFi2_contig_14052	749	40.85	9.65	Euryarchaeota	Methanothermobacter
1618	PSFi2_contig_22040	749	32.18	6.43	Euryarchaeota	Methanobacterium
1619	PSFi2_contig_41280	749	38.85	2.82	Euryarchaeota	Geoglobus
1620	PSFi2_contig_7704	748	39.57	54.13	Euryarchaeota	Methanobacterium
1621	PSFi2_contig_10911	748	41.74	6.03	Euryarchaeota	Methanocella
1622	PSFi2_contig_25188	748	48.26	9.51	Euryarchaeota	Methanoculleus
1623	PSFi2_contig_14377	747	45.05	39.62	Euryarchaeota	Methanopyrus
1624	PSFi2_contig_23975	747	48.86	5.25	Euryarchaeota	Methanocella
1625	PSFi2_contig_9199	745	37.1	144.12	Euryarchaeota	Methanosarcina
1626	PSFi2_contig_11454	745	49.93	11.15	Euryarchaeota	Archaeoglobus
1627	PSFi2_contig_17384	745	32.48	31.47	Euryarchaeota	Halomicrobium
1628	PSFi2_contig_30383	745	33.96	4.44	Euryarchaeota	Methanosphaera
1629	PSFi2_contig_15947	744	31.99	11.54	Euryarchaeota	Methanobacterium
1630	PSFi2_contig_4375	743	49.53	99.57	Euryarchaeota	Pyrococcus
1631	PSFi2_contig_31591	743	38.73	7.94	Euryarchaeota	Halobiforma
1632	PSFi2_contig_4317	742	42.45	194.34	Euryarchaeota	Methanohalobium
1633	PSFi2_contig_8730	742	41.51	9.06	Euryarchaeota	Methanobacterium
1634	PSFi2_contig_23422	742	52.83	3.25	Euryarchaeota	Methanocella
1635	PSFi2_contig_15462	740	57.16	23.16	Euryarchaeota	Methanosphaerula
1636	PSFi2_contig_23017	740	61.22	9.07	Euryarchaeota	Methanobrevibacter
1637	PSFi2_contig_24469	740	37.3	23.58	Euryarchaeota	Methanobacterium
1638	PSFi2_contig_25944	739	65.63	3.47	Euryarchaeota	Halomicrobium
1639	PSFi2_contig_35593	739	38.7	4.91	Euryarchaeota	Methanosarcina
1640	PSFi2_contig_7929	738	30.89	409.53	Euryarchaeota	Geoglobus
1641	PSFi2_contig_13531	738	44.72	52.8	Euryarchaeota	Methanolacinia
1642	PSFi2_contig_21271	737	46.81	2.13	Euryarchaeota	Methanomethylovorans
1643	PSFi2_contig_22815	737	59.16	6.53	Euryarchaeota	Methanothrix
1644	PSFi2_contig_39720	737	35.1	4.41	Euryarchaeota	Halosimplex
1645	PSFi2_contig_33742	736	41.44	6.42	Euryarchaeota	Methanobacterium
1646	PSFi2_contig_37300	736	62.5	5.25	Euryarchaeota	Methanomethylovorans
1647	PSFi2_contig_35525	735	66.39	2.87	Euryarchaeota	Natrinema
1648	PSFi2_contig_7593	734	47.28	27.57	Euryarchaeota	Methanobrevibacter
1649	PSFi2_contig_41388	734	50.95	5.29	Euryarchaeota	Salinarchaeum
1650	PSFi2_contig_6498	733	48.43	324.77	Euryarchaeota	Methanoregula
1651	PSFi2_contig_33656	733	36.15	11.13	Euryarchaeota	Methanobacterium
1652	PSFi2_contig_40127	732	41.26	4.53	Euryarchaeota	Methanolacinia
1653	PSFi2_contig_8727	731	50.21	3.89	Euryarchaeota	Methanolobus
1654	PSFi2_contig_14899	730	38.77	13.48	Euryarchaeota	Methanobacterium
1655	PSFi2_contig_23738	730	46.03	13.12	Euryarchaeota	Methanolobus
1656	PSFi2_contig_34497	730	39.18	8.79	Euryarchaeota	Methanothermus
1657	PSFi2_contig_36632	730	37.22	7.12	Euryarchaeota	Methanobacterium
1658	PSFi2_contig_39416	730	40.41	4.75	Euryarchaeota	Methanosarcina
1659	PSFi2_contig_16244	729	45.13	8.74	Euryarchaeota	Halapricum
1660	PSFi2_contig_34975	729	39.78	4.54	Euryarchaeota	Archaeoglobus
1661	PSFi2_contig_18904	725	43.45	8.69	Euryarchaeota	Methanobacterium
1662	PSFi2_contig_27158	725	31.17	13.99	Euryarchaeota	Methanocaldococcus
1663	PSFi2_contig_30179	725	47.86	5.89	Euryarchaeota	Methanobacterium
1664	PSFi2_contig_30909	725	38.76	3.05	Euryarchaeota	Methanothrix
1665	PSFi2_contig_6991	724	29.09	79.53	Euryarchaeota	Methanospirillum
1666	PSFi2_contig_16278	724	48.76	53.25	Euryarchaeota	Pyrococcus
1667	PSFi2_contig_16272	723	30.29	7.08	Euryarchaeota	Thermococcus
1668	PSFi2_contig_34632	723	33.89	8.46	Euryarchaeota	Methanosarcina
1669	PSFi2_contig_39411	723	69.02	3.93	Euryarchaeota	Methanothrix
1670	PSFi2_contig_18284	722	36.98	6.11	Euryarchaeota	Methanobacterium
1671	PSFi2_contig_25823	722	53.05	5.43	Euryarchaeota	Methanococcus
1672	PSFi2_contig_17858	721	42.44	6.23	Euryarchaeota	Methanococcoides
1673	PSFi2_contig_18648	720	43.61	7.05	Euryarchaeota	Methanolobus
1674	PSFi2_contig_20293	720	43.33	8.44	Euryarchaeota	Methanobacterium
1675	PSFi2_contig_29608	720	49.58	1.89	Euryarchaeota	Methanocorpusculum
1676	PSFi2_contig_37696	720	40.97	4.33	Euryarchaeota	Methanobacterium
1677	PSFi2_contig_28904	719	37.83	7.8	Euryarchaeota	Methanothermobacter
1678	PSFi2_contig_32113	718	48.05	6.04	Euryarchaeota	Methanobacterium
1679	PSFi2_contig_7135	717	42.82	43.66	Euryarchaeota	Methanothermobacter
1680	PSFi2_contig_28955	717	39.47	4.83	Euryarchaeota	Methanobacterium
1681	PSFi2_contig_29090	717	57.04	5.88	Euryarchaeota	Methanolacinia
1682	PSFi2_contig_37627	717	41.28	5.44	Euryarchaeota	Methanosarcina
1683	PSFi2_contig_18236	715	41.4	16.71	Euryarchaeota	Methanobacterium
1684	PSFi2_contig_15845	714	46.92	4.22	Euryarchaeota	Pyrococcus
1685	PSFi2_contig_21453	713	37.31	8.51	Euryarchaeota	Thermococcus
1686	PSFi2_contig_29973	713	45.58	3.12	Euryarchaeota	Methanolobus
1687	PSFi2_contig_38569	713	34.78	10.53	Euryarchaeota	Methanofervidicoccus
1688	PSFi2_contig_11850	712	31.46	7.2	Euryarchaeota	Methanosarcina
1689	PSFi2_contig_23283	712	40.17	7.47	Euryarchaeota	Methanobacterium
1690	PSFi2_contig_39032	712	44.24	4.03	Euryarchaeota	Methanococcus
1691	PSFi2_contig_27615	709	29.9	4.57	Euryarchaeota	Thermococcus
1692	PSFi2_contig_37355	709	40.45	5.08	Euryarchaeota	Methanobacterium
1693	PSFi2_contig_10353	708	34.32	137.83	Euryarchaeota	Methanolobus
1694	PSFi2_contig_25033	708	37.11	13.01	Euryarchaeota	Methanocella
1695	PSFi2_contig_31648	708	37.99	3.4	Euryarchaeota	Methanosarcina
1696	PSFi2_contig_38338	708	44.63	2.77	Euryarchaeota	Methanothermococcus
1697	PSFi2_contig_14275	707	49.93	2.54	Euryarchaeota	Halobellus
1698	PSFi2_contig_27713	707	38.76	7.45	Euryarchaeota	Methanobacterium
1699	PSFi2_contig_35293	707	65.49	4.47	Euryarchaeota	Methanoregula
1700	PSFi2_contig_36295	707	43.14	3.84	Euryarchaeota	Methanosphaerula
1701	PSFi2_contig_39933	707	44.41	1.92	Euryarchaeota	Methanobacterium
1702	PSFi2_contig_12835	705	37.73	178.63	Euryarchaeota	Methanoculleus
1703	PSFi2_contig_31784	705	32.91	9.1	Euryarchaeota	Methanobacterium
1704	PSFi2_contig_20575	703	26.74	8.54	Euryarchaeota	Methanobrevibacter
1705	PSFi2_contig_34378	703	25.46	5.48	Euryarchaeota	Methanothermus
1706	PSFi2_contig_26406	702	51.28	5.34	Euryarchaeota	Salinigranum
1707	PSFi2_contig_26963	701	46.22	4.95	Euryarchaeota	Methanobacterium
1708	PSFi2_contig_30092	701	50.64	6.68	Euryarchaeota	Halovivax
1709	PSFi2_contig_40536	701	51.93	3.66	Euryarchaeota	Methanobacterium
1710	PSFi2_contig_23880	700	63.29	4.27	Euryarchaeota	Methanosarcina
1711	PSFi2_contig_26051	700	48	6.14	Euryarchaeota	Methanobacterium
1712	PSFi2_contig_15946	699	32.21	9.15	Euryarchaeota	Methanobacterium
1713	PSFi2_contig_33865	699	28.33	7.9	Euryarchaeota	Methanobrevibacter
1714	PSFi2_contig_19156	698	42.98	5.82	Euryarchaeota	Archaeoglobus
1715	PSFi2_contig_31821	698	37.82	5.97	Euryarchaeota	Methanobacterium
1716	PSFi2_contig_4972	697	56.81	13.49	Euryarchaeota	Archaeoglobus
1717	PSFi2_contig_26939	697	43.01	7.24	Euryarchaeota	Methanobacterium
1718	PSFi2_contig_15674	696	43.1	58.34	Euryarchaeota	Methanosarcina
1719	PSFi2_contig_40884	696	47.99	2.81	Euryarchaeota	Archaeoglobus
1720	PSFi2_contig_1982	695	33.38	6.22	Euryarchaeota	Methanobacterium
1721	PSFi2_contig_35670	695	31.37	2.39	Euryarchaeota	Thermococcus
1722	PSFi2_contig_14037	694	43.66	4.33	Euryarchaeota	Halorubrum
1723	PSFi2_contig_19872	694	35.73	33.73	Euryarchaeota	Archaeoglobus
1724	PSFi2_contig_35544	694	42.94	3.24	Euryarchaeota	Thermococcus
1725	PSFi2_contig_16041	693	44.44	6.05	Euryarchaeota	Methanobacterium
1726	PSFi2_contig_29678	692	42.34	12.86	Euryarchaeota	Methanobacterium
1727	PSFi2_contig_35628	692	43.06	5.44	Euryarchaeota	Methanobacterium
1728	PSFi2_contig_17953	691	37.34	71.79	Euryarchaeota	Methanobacterium
1729	PSFi2_contig_23547	691	51.04	7.33	Euryarchaeota	Methanobacterium
1730	PSFi2_contig_27763	691	35.6	5.43	Euryarchaeota	Methanocaldococcus
1731	PSFi2_contig_37036	691	46.16	7.55	Euryarchaeota	Methanobacterium
1732	PSFi2_contig_38515	691	35.6	3.49	Euryarchaeota	Nanohaloarchaea archaeon SG9
1733	PSFi2_contig_41572	690	38.7	1.96	Euryarchaeota	Methanothrix
1734	PSFi2_contig_11729	689	38.9	5.94	Euryarchaeota	Methanobacterium
1735	PSFi2_contig_14245	689	41.94	7.43	Euryarchaeota	Methanothermococcus
1736	PSFi2_contig_15340	689	26.27	22.83	Euryarchaeota	Methanoculleus
1737	PSFi2_contig_6714	688	28.2	737.19	Euryarchaeota	Archaeoglobus
1738	PSFi2_contig_13704	688	33.43	22.89	Euryarchaeota	Thermococcus
1739	PSFi2_contig_29204	688	49.56	6.1	Euryarchaeota	Halosimplex
1740	PSFi2_contig_30966	688	43.6	9.08	Euryarchaeota	Methanobacterium
1741	PSFi2_contig_39660	688	33.87	3.29	Euryarchaeota	Methanosarcina
1742	PSFi2_contig_40962	688	48.11	6.28	Euryarchaeota	Methanothermus
1743	PSFi2_contig_24644	687	44.83	4.72	Euryarchaeota	Methanobacterium
1744	PSFi2_contig_35017	687	36.24	4.52	Euryarchaeota	Methanolobus
1745	PSFi2_contig_38162	687	35.81	6.59	Euryarchaeota	Halosimplex
1746	PSFi2_contig_39945	687	31.59	2.99	Euryarchaeota	Methanospirillum
1747	PSFi2_contig_24872	686	35.42	15.15	Euryarchaeota	Methanobacterium
1748	PSFi2_contig_31864	686	64.43	5.83	Euryarchaeota	Salinadaptatus
1749	PSFi2_contig_37392	686	40.52	4.87	Euryarchaeota	Halolamina
1750	PSFi2_contig_34585	685	39.8	6.77	Euryarchaeota	Methanobrevibacter
1751	PSFi2_contig_37875	685	47.15	4.05	Euryarchaeota	Ferroglobus
1752	PSFi2_contig_12981	684	36.4	12.83	Euryarchaeota	Methanolacinia
1753	PSFi2_contig_19443	684	35.67	3.28	Euryarchaeota	Methanocella
1754	PSFi2_contig_31049	684	48.68	5.51	Euryarchaeota	Ferroglobus
1755	PSFi2_contig_32217	684	46.78	5.57	Euryarchaeota	Methanothermobacter
1756	PSFi2_contig_35636	684	39.33	2.54	Euryarchaeota	Methanolobus
1757	PSFi2_contig_17582	683	41.73	8.54	Euryarchaeota	Methanobacterium
1758	PSFi2_contig_20110	683	40.12	5.01	Euryarchaeota	Methanobacterium
1759	PSFi2_contig_23895	683	29.58	8.74	Euryarchaeota	Methanocaldococcus
1760	PSFi2_contig_37961	682	28.45	2.65	Euryarchaeota	Methanobacterium
1761	PSFi2_contig_2824	681	50.22	485.65	Euryarchaeota	Thermococcus
1762	PSFi2_contig_6142	681	30.1	402.8	Euryarchaeota	Haloferax
1763	PSFi2_contig_39404	681	27.61	5.53	Euryarchaeota	Geoglobus
1764	PSFi2_contig_39525	681	50.51	3.08	Euryarchaeota	Salinadaptatus
1765	PSFi2_contig_40000	681	47.28	7.53	Euryarchaeota	Methanothermobacter
1766	PSFi2_contig_19617	679	41.97	3.01	Euryarchaeota	Methanomethylovorans
1767	PSFi2_contig_28855	679	30.93	7.5	Euryarchaeota	Methanothermobacter
1768	PSFi2_contig_4298	678	51.47	217.46	Euryarchaeota	Geoglobus
1769	PSFi2_contig_10272	678	45.87	369.21	Euryarchaeota	Methanotorris
1770	PSFi2_contig_17917	678	36.58	35.13	Euryarchaeota	Methanosarcina
1771	PSFi2_contig_8740	677	31.02	189.47	Euryarchaeota	Halobiforma
1772	PSFi2_contig_13535	677	49.63	4.1	Euryarchaeota	Methanolacinia
1773	PSFi2_contig_27054	677	31.91	6.15	Euryarchaeota	Methanocaldococcus
1774	PSFi2_contig_12953	676	34.32	5.23	Euryarchaeota	Methanosarcina
1775	PSFi2_contig_27794	676	37.23	6.54	Euryarchaeota	Methanococcus
1776	PSFi2_contig_34214	676	69.08	7.76	Euryarchaeota	Methanothrix
1777	PSFi2_contig_25256	675	38.69	15.42	Euryarchaeota	Methanolobus
1778	PSFi2_contig_20630	674	38.43	4.44	Euryarchaeota	Methanofervidicoccus
1779	PSFi2_contig_30814	674	43.18	4.79	Euryarchaeota	Methanoculleus
1780	PSFi2_contig_41053	674	49.26	4.88	Euryarchaeota	Halodesulfurarchaeum
1781	PSFi2_contig_11348	673	46.21	4.03	Euryarchaeota	Methanocella
1782	PSFi2_contig_29318	673	41.6	5.34	Euryarchaeota	Methanocaldococcus
1783	PSFi2_contig_33537	673	42.79	4.59	Euryarchaeota	Methanothrix
1784	PSFi2_contig_33764	673	53.49	5.59	Euryarchaeota	Methanothrix
1785	PSFi2_contig_32621	672	42.26	5.78	Euryarchaeota	Methanobacterium
1786	PSFi2_contig_25245	671	30.25	3.59	Euryarchaeota	Methanobacterium
1787	PSFi2_contig_39746	671	35.32	3.53	Euryarchaeota	Methanospirillum
1788	PSFi2_contig_21099	670	35.07	5.78	Euryarchaeota	Methanolobus
1789	PSFi2_contig_23736	670	49.67	24.18	Euryarchaeota	Methanosarcina
1790	PSFi2_contig_41000	669	39.46	3.61	Euryarchaeota	Methanobacterium
1791	PSFi2_contig_17336	668	34.43	9.35	Euryarchaeota	Methanothermobacter
1792	PSFi2_contig_9546	666	49.4	12.67	Euryarchaeota	Methanosarcina
1793	PSFi2_contig_25277	665	40.6	4.18	Euryarchaeota	Methanosalsum
1794	PSFi2_contig_27134	665	41.65	3.4	Euryarchaeota	Methanocella
1795	PSFi2_contig_38044	665	56.54	2.66	Euryarchaeota	Methanococcoides
1796	PSFi2_contig_23323	664	37.05	11.05	Euryarchaeota	Halobellus
1797	PSFi2_contig_28349	664	29.97	8.55	Euryarchaeota	Methanosphaera
1798	PSFi2_contig_40680	664	46.84	3.4	Euryarchaeota	Methanocella
1799	PSFi2_contig_29139	663	55.37	8.39	Euryarchaeota	Methanolobus
1800	PSFi2_contig_17132	662	32.78	59.6	Euryarchaeota	Methanomethylovorans
1801	PSFi2_contig_23636	662	58.01	4.09	Euryarchaeota	Methanotorris
1802	PSFi2_contig_39469	662	45.62	8.65	Euryarchaeota	Methanobrevibacter
1803	PSFi2_contig_19014	661	54.77	5.17	Euryarchaeota	Pyrococcus
1804	PSFi2_contig_29669	661	31.01	3.83	Euryarchaeota	Methanofervidicoccus
1805	PSFi2_contig_33331	661	64.3	3.66	Euryarchaeota	Methanoculleus
1806	PSFi2_contig_35574	661	56.43	1.82	Euryarchaeota	Ferroglobus
1807	PSFi2_contig_29983	660	63.94	2.9	Euryarchaeota	Methanospirillum
1808	PSFi2_contig_12216	659	49.32	6.69	Euryarchaeota	Methanocella
1809	PSFi2_contig_26371	659	36.68	4.54	Euryarchaeota	Methanosarcina
1810	PSFi2_contig_35718	659	26.71	3.89	Euryarchaeota	Methanobacterium
1811	PSFi2_contig_38337	659	76.93	3.39	Euryarchaeota	Methanothermus
1812	PSFi2_contig_30611	658	42.71	5.44	Euryarchaeota	Methanobacterium
1813	PSFi2_contig_30688	658	46.81	5.16	Euryarchaeota	Methanosphaerula
1814	PSFi2_contig_32495	658	43.92	7.78	Euryarchaeota	Thermococcus
1815	PSFi2_contig_33878	658	74.47	3.66	Euryarchaeota	Haloarcula
1816	PSFi2_contig_27200	657	37.9	6.68	Euryarchaeota	Methanothermococcus
1817	PSFi2_contig_31056	657	30.75	2.05	Euryarchaeota	Methanobacterium
1818	PSFi2_contig_31709	657	48.25	4.7	Euryarchaeota	Geoglobus
1819	PSFi2_contig_36863	657	66.06	6.63	Euryarchaeota	Haloplanus
1820	PSFi2_contig_9581	656	42.07	9.48	Euryarchaeota	Thermococcus
1821	PSFi2_contig_32023	656	32.77	3.9	Euryarchaeota	Methanolobus
1822	PSFi2_contig_34046	655	35.73	10.06	Euryarchaeota	Methanothermobacter
1823	PSFi2_contig_36861	655	44.43	8	Euryarchaeota	Methanobacterium
1824	PSFi2_contig_37876	655	39.54	3.88	Euryarchaeota	Methanothermobacter
1825	PSFi2_contig_16951	654	51.07	20.72	Euryarchaeota	Methanosalsum
1826	PSFi2_contig_22307	654	42.51	12.07	Euryarchaeota	Methanobacterium
1827	PSFi2_contig_16954	653	41.35	9.69	Euryarchaeota	Methanoculleus
1828	PSFi2_contig_25657	653	40.58	6.7	Euryarchaeota	Methanosphaera
1829	PSFi2_contig_25681	653	43.93	4.85	Euryarchaeota	Haloterrigena
1830	PSFi2_contig_38743	653	35.07	6.17	Euryarchaeota	Methanobacterium
1831	PSFi2_contig_41224	653	41.65	3.67	Euryarchaeota	Methanocella
1832	PSFi2_contig_6210	652	34.97	4.59	Euryarchaeota	Methanobacterium
1833	PSFi2_contig_34707	652	32.82	7.96	Euryarchaeota	Methanobacterium
1834	PSFi2_contig_15471	651	45.93	15.27	Euryarchaeota	Methanolobus
1835	PSFi2_contig_20490	651	42.55	4.14	Euryarchaeota	Methanoregula
1836	PSFi2_contig_32223	650	36.92	4.44	Euryarchaeota	Methanothermobacter
1837	PSFi2_contig_37257	650	46.31	4.3	Euryarchaeota	Halorhabdus
1838	PSFi2_contig_11236	649	47.27	89.06	Euryarchaeota	Methanospirillum
1839	PSFi2_contig_38619	649	36.06	5.29	Euryarchaeota	Methanothermobacter
1840	PSFi2_contig_10526	648	39.2	5.11	Euryarchaeota	Pyrococcus
1841	PSFi2_contig_31748	648	41.51	6.94	Euryarchaeota	Methanobacterium
1842	PSFi2_contig_34407	648	36.73	5.33	Euryarchaeota	Methanobacterium
1843	PSFi2_contig_36742	648	46.76	4.03	Euryarchaeota	Methanosarcina
1844	PSFi2_contig_22092	647	33.38	4.12	Euryarchaeota	Methanobacterium
1845	PSFi2_contig_33036	647	40.03	9.16	Euryarchaeota	Methanosarcina
1846	PSFi2_contig_21825	646	37.46	12.58	Euryarchaeota	Methanoregula
1847	PSFi2_contig_26805	646	28.17	6.35	Euryarchaeota	Methanohalobium
1848	PSFi2_contig_29970	646	55.88	2.52	Euryarchaeota	Methanococcoides
1849	PSFi2_contig_32985	646	35.76	4.09	Euryarchaeota	Haloferax
1850	PSFi2_contig_37606	646	39.29	8.13	Euryarchaeota	Methanosarcina
1851	PSFi2_contig_26332	645	32.87	8.41	Euryarchaeota	Methanobacterium
1852	PSFi2_contig_36108	645	40.62	2.76	Euryarchaeota	Methanothermococcus
1853	PSFi2_contig_4765	644	51.4	112.5	Euryarchaeota	Archaeoglobus
1854	PSFi2_contig_34124	644	42.24	3.49	Euryarchaeota	Methanothermobacter
1855	PSFi2_contig_36935	642	32.87	4.81	Euryarchaeota	Methanococcoides
1856	PSFi2_contig_37268	642	33.49	3.47	Euryarchaeota	Methanobacterium
1857	PSFi2_contig_41533	642	33.8	3.05	Euryarchaeota	Methanosarcina
1858	PSFi2_contig_19174	640	32.03	24.24	Euryarchaeota	Methanococcus
1859	PSFi2_contig_24156	640	62.34	5.56	Euryarchaeota	Salinadaptatus
1860	PSFi2_contig_37468	640	46.72	2.82	Euryarchaeota	Salinadaptatus
1861	PSFi2_contig_36332	639	52.11	4.64	Euryarchaeota	Methanohalobium
1862	PSFi2_contig_8339	638	47.49	85.17	Euryarchaeota	Archaeoglobus
1863	PSFi2_contig_39393	638	41.69	7.4	Euryarchaeota	Methanothermobacter
1864	PSFi2_contig_40462	638	32.29	3.07	Euryarchaeota	Methanospirillum
1865	PSFi2_contig_3520	637	51.49	722.89	Euryarchaeota	Haloarcula
1866	PSFi2_contig_39792	637	65.93	4.59	Euryarchaeota	Salinadaptatus
1867	PSFi2_contig_10699	636	46.38	211.07	Euryarchaeota	Ferroglobus
1868	PSFi2_contig_13800	636	36.64	74.51	Euryarchaeota	Halolamina
1869	PSFi2_contig_32618	636	41.51	9.18	Euryarchaeota	Natronomonas
1870	PSFi2_contig_33213	634	29.18	6.19	Euryarchaeota	Methanocaldococcus
1871	PSFi2_contig_39810	633	36.18	5.15	Euryarchaeota	Methanohalobium
1872	PSFi2_contig_40474	633	46.13	5.21	Euryarchaeota	Halalkaliarchaeum
1873	PSFi2_contig_40873	633	43.29	7.12	Euryarchaeota	Methanosarcina
1874	PSFi2_contig_36122	632	51.58	3.1	Euryarchaeota	Ferroglobus
1875	PSFi2_contig_41181	632	49.53	4.78	Euryarchaeota	Methanosarcina
1876	PSFi2_contig_34911	631	39.62	3.07	Euryarchaeota	Methanothrix
1877	PSFi2_contig_31291	630	48.25	2.99	Euryarchaeota	Thermococcus
1878	PSFi2_contig_31714	630	61.96	2.99	Euryarchaeota	Salinadaptatus
1879	PSFi2_contig_36834	630	37.94	3.51	Euryarchaeota	Methanococcoides
1880	PSFi2_contig_19605	629	42.61	20.94	Euryarchaeota	Methanosarcina
1881	PSFi2_contig_40375	629	46.09	3.19	Euryarchaeota	Halorhabdus
1882	PSFi2_contig_15601	628	64.17	8.29	Euryarchaeota	Methanosarcina
1883	PSFi2_contig_19256	628	32.64	33.4	Euryarchaeota	Thermococcus
1884	PSFi2_contig_23125	628	40.76	6.7	Euryarchaeota	halophilic archaeon DL31
1885	PSFi2_contig_34813	628	41.56	4.07	Euryarchaeota	Methanothermobacter
1886	PSFi2_contig_40835	628	47.45	2.86	Euryarchaeota	Methanothrix
1887	PSFi2_contig_28965	627	39.71	3.58	Euryarchaeota	Methanohalophilus
1888	PSFi2_contig_27214	626	33.71	19.86	Euryarchaeota	Methanobacterium
1889	PSFi2_contig_11981	624	46.96	171.99	Euryarchaeota	Methanoculleus
1890	PSFi2_contig_15186	624	37.5	6.35	Euryarchaeota	Methanothrix
1891	PSFi2_contig_22521	624	35.58	31.51	Euryarchaeota	Pyrococcus
1892	PSFi2_contig_26458	624	46.95	6.06	Euryarchaeota	Archaeoglobus
1893	PSFi2_contig_39710	624	30.61	3.82	Euryarchaeota	Methanomethylovorans
1894	PSFi2_contig_2155	623	35.68	278.84	Euryarchaeota	Methanohalobium
1895	PSFi2_contig_21254	623	44.78	9.13	Euryarchaeota	Methanobacterium
1896	PSFi2_contig_30368	623	32.42	3.83	Euryarchaeota	Methanotorris
1897	PSFi2_contig_26413	622	49.36	2.91	Euryarchaeota	Methanolacinia
1898	PSFi2_contig_36479	622	35.16	5.4	Euryarchaeota	Methanobacterium
1899	PSFi2_contig_40045	622	34.41	3.31	Euryarchaeota	Halodesulfurarchaeum
1900	PSFi2_contig_32844	621	33.49	4.16	Euryarchaeota	Methanobacterium
1901	PSFi2_contig_21252	620	32.74	68.95	Euryarchaeota	Methanosphaera
1902	PSFi2_contig_4898	619	43.13	11.04	Euryarchaeota	Natrinema
1903	PSFi2_contig_37609	619	50.24	5.12	Euryarchaeota	Methanobacterium
1904	PSFi2_contig_15098	618	47.57	51.79	Euryarchaeota	Methanosarcina
1905	PSFi2_contig_28232	618	33.33	9.25	Euryarchaeota	Methanobacterium
1906	PSFi2_contig_32470	618	30.91	17.28	Euryarchaeota	Methanococcus
1907	PSFi2_contig_39674	618	50.32	4.46	Euryarchaeota	Ferroglobus
1908	PSFi2_contig_41520	618	39.64	2.38	Euryarchaeota	Methanococcus
1909	PSFi2_contig_1308	617	41.82	345.64	Euryarchaeota	Methanosarcina
1910	PSFi2_contig_25561	617	34.36	8.59	Euryarchaeota	Methanothrix
1911	PSFi2_contig_31667	617	44.59	4.09	Euryarchaeota	Pyrococcus
1912	PSFi2_contig_32417	617	33.87	7.41	Euryarchaeota	Methanobacterium
1913	PSFi2_contig_41467	617	45.54	2.44	Euryarchaeota	Methanococcus
1914	PSFi2_contig_33690	616	46.1	3.57	Euryarchaeota	Methanocella
1915	PSFi2_contig_15572	613	34.99	28.57	Euryarchaeota	Methanopyrus
1916	PSFi2_contig_38930	613	41.44	5.84	Euryarchaeota	Halanaeroarchaeum
1917	PSFi2_contig_10030	612	35.82	142.18	Euryarchaeota	Methanolobus
1918	PSFi2_contig_35276	612	34.97	4.22	Euryarchaeota	Methanobacterium
1919	PSFi2_contig_37944	612	39.22	3.31	Euryarchaeota	Methanocaldococcus
1920	PSFi2_contig_40533	612	49.35	6.3	Euryarchaeota	Methanohalobium
1921	PSFi2_contig_8543	611	51.06	11.99	Euryarchaeota	Haloterrigena
1922	PSFi2_contig_14188	611	44.03	11.26	Euryarchaeota	Methanoregula
1923	PSFi2_contig_16572	611	57.12	8.44	Euryarchaeota	Ferroglobus
1924	PSFi2_contig_19834	611	35.68	7.21	Euryarchaeota	Methanobacterium
1925	PSFi2_contig_20647	611	42.55	8.66	Euryarchaeota	Methanobacterium
1926	PSFi2_contig_9967	610	35.57	26.95	Euryarchaeota	Nanohaloarchaea archaeon SG9
1927	PSFi2_contig_20620	610	41.64	4.59	Euryarchaeota	Methanobacterium
1928	PSFi2_contig_22191	610	32.3	9.59	Euryarchaeota	Methanotorris
1929	PSFi2_contig_24124	610	66.23	2.72	Euryarchaeota	Salinadaptatus
1930	PSFi2_contig_31256	610	39.51	15.4	Euryarchaeota	Methanocella
1931	PSFi2_contig_8239	609	51.56	67.1	Euryarchaeota	Methanococcus
1932	PSFi2_contig_8565	609	69.79	8.93	Euryarchaeota	Methanosarcina
1933	PSFi2_contig_9198	609	37.77	32.07	Euryarchaeota	Methanosarcina
1934	PSFi2_contig_35055	609	43.84	4.64	Euryarchaeota	Methanothermus
1935	PSFi2_contig_29132	608	45.39	4.95	Euryarchaeota	Methanobacterium
1936	PSFi2_contig_33510	608	32.89	5.79	Euryarchaeota	Methanobacterium
1937	PSFi2_contig_35323	608	70.72	2.42	Euryarchaeota	Natronorubrum
1938	PSFi2_contig_40848	608	50.66	4.7	Euryarchaeota	Haloarcula
1939	PSFi2_contig_30263	607	42.5	3.47	Euryarchaeota	Halobacterium
1940	PSFi2_contig_38365	607	52.46	5	Euryarchaeota	Natrarchaeobaculum
1941	PSFi2_contig_6814	605	41.98	5.81	Euryarchaeota	Ferroglobus
1942	PSFi2_contig_28142	605	53.72	11.41	Euryarchaeota	Methanobacterium
1943	PSFi2_contig_36556	605	43.31	6.21	Euryarchaeota	Pyrococcus
1944	PSFi2_contig_38213	605	50.91	3.98	Euryarchaeota	Methanobacterium
1945	PSFi2_contig_961	604	25.66	4.18	Euryarchaeota	Methanobrevibacter
1946	PSFi2_contig_1649	604	38.25	61.98	Euryarchaeota	Methanomethylovorans
1947	PSFi2_contig_36418	604	63.91	5.99	Euryarchaeota	Methanosarcina
1948	PSFi2_contig_3945	603	61.03	2	Euryarchaeota	Natronomonas
1949	PSFi2_contig_24277	603	38.81	60.05	Euryarchaeota	Halapricum
1950	PSFi2_contig_33455	603	38.14	6.49	Euryarchaeota	Methanobacterium
1951	PSFi2_contig_40498	603	33.83	4.02	Euryarchaeota	Methanobacterium
1952	PSFi2_contig_15537	602	35.22	395.66	Euryarchaeota	Salinarchaeum
1953	PSFi2_contig_31473	602	41.03	4.51	Euryarchaeota	Archaeoglobus
1954	PSFi2_contig_19569	601	64.06	9.24	Euryarchaeota	Methanocella
1955	PSFi2_contig_31211	601	53.78	4.47	Euryarchaeota	Methanobacterium
1956	PSFi2_contig_16490	600	52.17	4.18	Euryarchaeota	Methanobacterium
1957	PSFi2_contig_29273	600	36.5	6.24	Euryarchaeota	Methanomethylovorans
1958	PSFi2_contig_41310	600	45.33	4.76	Euryarchaeota	Methanobrevibacter
1959	PSFi2_contig_6573	599	30.72	5.9	Euryarchaeota	Methanohalophilus
1960	PSFi2_contig_20313	599	43.91	12.19	Euryarchaeota	Salinadaptatus
1961	PSFi2_contig_26391	599	45.74	6.45	Euryarchaeota	Methanobacterium
1962	PSFi2_contig_27003	599	31.89	3.52	Euryarchaeota	Methanobacterium
1963	PSFi2_contig_36522	599	40.9	7.14	Euryarchaeota	Methanobacterium
1964	PSFi2_contig_36867	599	35.89	4.78	Euryarchaeota	Methanocella
1965	PSFi2_contig_8496	598	31.44	171.34	Euryarchaeota	Methanosarcina
1966	PSFi2_contig_13341	598	42.98	11.97	Euryarchaeota	Methanobacterium
1967	PSFi2_contig_25174	598	32.61	12.76	Euryarchaeota	Ferroglobus
1968	PSFi2_contig_31796	598	51.51	4.04	Euryarchaeota	Palaeococcus
1969	PSFi2_contig_35132	598	39.8	8.21	Euryarchaeota	Methanobacterium
1970	PSFi2_contig_2654	597	49.25	5	Euryarchaeota	Methanosarcina
1971	PSFi2_contig_18764	597	58.46	13.92	Euryarchaeota	Methanothermobacter
1972	PSFi2_contig_28999	597	54.62	4.09	Euryarchaeota	Halanaeroarchaeum
1973	PSFi2_contig_30526	597	48.24	8.75	Euryarchaeota	Halodesulfurarchaeum
1974	PSFi2_contig_40811	596	56.88	2.53	Euryarchaeota	Archaeoglobus
1975	PSFi2_contig_18804	595	33.61	31.85	Euryarchaeota	Methanobacterium
1976	PSFi2_contig_32121	595	34.45	4.93	Euryarchaeota	Methanococcoides
1977	PSFi2_contig_7701	594	40.24	20.9	Euryarchaeota	Methanobacterium
1978	PSFi2_contig_41371	594	46.45	4.01	Euryarchaeota	Methanolobus
1979	PSFi2_contig_33441	593	29.85	2.53	Euryarchaeota	Methanobacterium
1980	PSFi2_contig_37770	593	36.26	3.04	Euryarchaeota	Halalkaliarchaeum
1981	PSFi2_contig_6164	592	44.93	94.21	Euryarchaeota	Halolamina
1982	PSFi2_contig_13334	589	59.59	30.45	Euryarchaeota	Halostagnicola
1983	PSFi2_contig_19968	589	53.82	2.28	Euryarchaeota	Ferroglobus
1984	PSFi2_contig_27250	589	37.01	5.52	Euryarchaeota	Thermococcus
1985	PSFi2_contig_31704	589	45.67	6.95	Euryarchaeota	Methanobacterium
1986	PSFi2_contig_23479	588	34.52	5.41	Euryarchaeota	Haloarcula
1987	PSFi2_contig_35012	588	43.37	4.48	Euryarchaeota	Methanothermus
1988	PSFi2_contig_38913	588	43.2	3.33	Euryarchaeota	Thermococcus
1989	PSFi2_contig_23657	587	57.75	4.58	Euryarchaeota	Methanolobus
1990	PSFi2_contig_24682	587	46.85	17.31	Euryarchaeota	Methanobacterium
1991	PSFi2_contig_37144	587	35.26	5.23	Euryarchaeota	Thermococcus
1992	PSFi2_contig_38080	587	40.03	5.61	Euryarchaeota	Archaeoglobus
1993	PSFi2_contig_40813	587	44.12	3.81	Euryarchaeota	Haloplanus
1994	PSFi2_contig_2989	586	33.79	9.24	Euryarchaeota	Methanocaldococcus
1995	PSFi2_contig_14187	586	44.54	9.32	Euryarchaeota	Salinadaptatus
1996	PSFi2_contig_28101	586	48.81	2.57	Euryarchaeota	Halobellus
1997	PSFi2_contig_24246	585	38.8	8.32	Euryarchaeota	Halorubrum
1998	PSFi2_contig_31507	585	41.88	10.66	Euryarchaeota	Methanobacterium
1999	PSFi2_contig_33864	585	50.77	8.91	Euryarchaeota	Natrinema
[truncated: 39,883 more rows]
